# Supplementary material for: Accurate short-read alignment through r-index-based pangenome indexing
Source: Genome Res. 2025 Jul;35(7):1609–20. doi: 10.1101/gr.279858.124 (PMC12212348; doi:10.1101/gr.279858.124)
Supplement: Supplement 2 [file Supplemental_Code.zip]

Archive with 303 entries (239 files):
- moni-align-1.0.0/
- moni-align-1.0.0/.DS_Store
- moni-align-1.0.0/.gitignore
- moni-align-1.0.0/.gitmodules
- moni-align-1.0.0/CMakeLists.txt
- moni-align-1.0.0/Dockerfile
- moni-align-1.0.0/guix.scm
- moni-align-1.0.0/LICENSE
- moni-align-1.0.0/README.md.txt
- moni-align-1.0.0/CMakeModules/
- moni-align-1.0.0/CMakeModules/AddGitSubmodule.cmake
- moni-align-1.0.0/CMakeModules/ConfigureCompilerClang.cmake
- moni-align-1.0.0/CMakeModules/ConfigureCompilerGcc.cmake
- moni-align-1.0.0/CMakeModules/FetchContent_Install.cmake
- moni-align-1.0.0/data/
- moni-align-1.0.0/data/Chr21.10.ldx
- moni-align-1.0.0/data/Chr21.10.lidx
- moni-align-1.0.0/data/yeast.fasta
- moni-align-1.0.0/data/lifts/
- moni-align-1.0.0/data/lifts/HG00096_H1_21.lft
- moni-align-1.0.0/data/lifts/HG00096_H2_21.lft
- moni-align-1.0.0/data/lifts/HG00097_H1_21.lft
- moni-align-1.0.0/data/lifts/HG00097_H2_21.lft
- moni-align-1.0.0/data/lifts/HG00099_H1_21.lft
- moni-align-1.0.0/data/lifts/HG00099_H2_21.lft
- moni-align-1.0.0/data/lifts/HG00100_H1_21.lft
- moni-align-1.0.0/data/lifts/HG00100_H2_21.lft
- moni-align-1.0.0/data/mouse/
- moni-align-1.0.0/data/mouse/index/
- moni-align-1.0.0/data/mouse/index/.gitignore
- moni-align-1.0.0/data/mouse/output/
- moni-align-1.0.0/data/mouse/output/.gitignore
- moni-align-1.0.0/data/mouse/reads/
- moni-align-1.0.0/data/mouse/reads/mouse.chr19.R1.fastq
- moni-align-1.0.0/data/mouse/reads/mouse.chr19.R2.fastq
- moni-align-1.0.0/data/mouse/ref/
- moni-align-1.0.0/data/mouse/ref/mouse.chr19.fa.gz
- moni-align-1.0.0/data/mouse/vcf/
- moni-align-1.0.0/data/mouse/vcf/mouse.chr19.subset.vcf.gz
- moni-align-1.0.0/data/mouse/vcf/mouse_samples.txt
- moni-align-1.0.0/include/
- moni-align-1.0.0/include/CMakeLists.txt
- moni-align-1.0.0/include/aligner/
- moni-align-1.0.0/include/aligner/aligner_ksw2.hpp
- moni-align-1.0.0/include/aligner/align_reads_dispatcher.hpp
- moni-align-1.0.0/include/aligner/chain.hpp
- moni-align-1.0.0/include/aligner/liftidx.hpp
- moni-align-1.0.0/include/aligner/mapq.hpp
- moni-align-1.0.0/include/aligner/mems.hpp
- moni-align-1.0.0/include/aligner/moni_lcp.hpp
- moni-align-1.0.0/include/aligner/seed_finder.hpp
- moni-align-1.0.0/include/aligner/statistics.hpp
- moni-align-1.0.0/include/common/
- moni-align-1.0.0/include/common/CMakeLists.txt
- moni-align-1.0.0/include/common/common.hpp
- moni-align-1.0.0/include/common/csv.hpp
- moni-align-1.0.0/include/common/kpbseq.h
- moni-align-1.0.0/include/common/sam.hpp
- moni-align-1.0.0/include/common/seqidx.hpp
- moni-align-1.0.0/include/common/slp_definitions.hpp
- moni-align-1.0.0/include/common/stacktrace.h
- moni-align-1.0.0/include/common/stacktrace.hpp
- moni-align-1.0.0/include/extender/
- moni-align-1.0.0/include/extender/extender_klib.hpp
- moni-align-1.0.0/include/extender/extender_ksw2.hpp
- moni-align-1.0.0/include/extender/extend_reads_dispatcher.hpp
- moni-align-1.0.0/include/ms/
- moni-align-1.0.0/include/ms/CMakeLists.txt
- moni-align-1.0.0/include/ms/moni.hpp
- moni-align-1.0.0/include/ms/ms_pointers.hpp
- moni-align-1.0.0/include/ms/ms_rle_string.hpp
- moni-align-1.0.0/include/ms/spumoni.hpp
- moni-align-1.0.0/include/ms/thresholds_ds.hpp
- moni-align-1.0.0/pipeline/
- moni-align-1.0.0/pipeline/FindHTSlib.cmake.in
- moni-align-1.0.0/pipeline/moni.in
- moni-align-1.0.0/src/
- moni-align-1.0.0/src/build_liftidx.cpp
- moni-align-1.0.0/src/build_seqidx.cpp
- moni-align-1.0.0/src/CMakeLists.txt
- moni-align-1.0.0/src/compress_dictionary.cpp
- moni-align-1.0.0/src/matching_statistics.cpp
- moni-align-1.0.0/src/mems.cpp
- moni-align-1.0.0/src/rlebwt_ms_build.cpp
- moni-align-1.0.0/src/seqidx2liftidx.cpp
- moni-align-1.0.0/src/align/
- moni-align-1.0.0/src/align/align_full_ksw2.cpp
- moni-align-1.0.0/src/align/CMakeLists.txt
- moni-align-1.0.0/src/align/rlebwt_ms_full_build.cpp
- moni-align-1.0.0/src/extend/
- moni-align-1.0.0/src/extend/CMakeLists.txt
- moni-align-1.0.0/src/extend/extend_klib.cpp
- moni-align-1.0.0/src/extend/extend_ksw2.cpp
- moni-align-1.0.0/src/spumoni/
- moni-align-1.0.0/src/spumoni/build_spumoni.cpp
- moni-align-1.0.0/src/spumoni/CMakeLists.txt
- moni-align-1.0.0/src/spumoni/run_spumoni.cpp
- moni-align-1.0.0/test/
- moni-align-1.0.0/test/src/
- moni-align-1.0.0/test/src/align_full_klib.cpp
- moni-align-1.0.0/test/src/backward_test.cpp
- moni-align-1.0.0/test/src/chain_test.cpp
- moni-align-1.0.0/test/src/CMakeLists.txt
- moni-align-1.0.0/test/src/ldx_slp_test.cpp
- moni-align-1.0.0/test/src/liftidx_test.cpp
- moni-align-1.0.0/test/src/lifting_test.cpp
- moni-align-1.0.0/test/src/matching_statistics_stats.cpp
- moni-align-1.0.0/test/src/ms_full_stats.cpp
- moni-align-1.0.0/test/src/ms_full_test.cpp
- moni-align-1.0.0/test/src/ms_stats.cpp
- moni-align-1.0.0/test/src/r-index_test.cpp
- moni-align-1.0.0/test/src/shapedslp_test.cpp
- moni-align-1.0.0/test/src/sigsegv_bt_handler_test.cpp
- moni-align-1.0.0/test/src/thr_stats.cpp
- moni-align-1.0.0/test/src/thr_test.cpp
- moni-align-1.0.0/thirdparty/
- moni-align-1.0.0/thirdparty/CMakeLists.txt
- moni-align-1.0.0/thirdparty/backward-cpp/
- moni-align-1.0.0/thirdparty/Big-BWT/
- moni-align-1.0.0/thirdparty/bigrepair/
- moni-align-1.0.0/thirdparty/Catch2/
- moni-align-1.0.0/thirdparty/Complete-Striped-Smith-Waterman-Library/
- moni-align-1.0.0/thirdparty/htslib/
- moni-align-1.0.0/thirdparty/klib/
- moni-align-1.0.0/thirdparty/ksw2/
- moni-align-1.0.0/thirdparty/levioSAM/
- moni-align-1.0.0/thirdparty/malloc_count/
- moni-align-1.0.0/thirdparty/pfp/
- moni-align-1.0.0/thirdparty/pfp-thresholds/
- moni-align-1.0.0/thirdparty/r-index/
- moni-align-1.0.0/thirdparty/sdsl-lite/
- moni-align-1.0.0/thirdparty/ShapedSlp/
- moni-align-1.0.0/utils/
- moni-align-1.0.0/utils/blast-like-visualizer.cpp
- moni-align-1.0.0/utils/CMakeLists.txt
- moni-align-1.0.0/utils/extract.cpp
- moni-align-1.0.0/utils/ksw_ksw2_global.cpp
- moni-align-1.0.0/utils/random_access.cpp
- moni-align-1.0.0/utils/split_fa.cpp
- __MACOSX/
- __MACOSX/._moni-align-1.0.0
- __MACOSX/moni-align-1.0.0/
- __MACOSX/moni-align-1.0.0/._.DS_Store
- __MACOSX/moni-align-1.0.0/._.gitignore
- __MACOSX/moni-align-1.0.0/._.gitmodules
- __MACOSX/moni-align-1.0.0/._CMakeLists.txt
- __MACOSX/moni-align-1.0.0/._CMakeModules
- __MACOSX/moni-align-1.0.0/._data
- __MACOSX/moni-align-1.0.0/._Dockerfile
- __MACOSX/moni-align-1.0.0/._guix.scm
- __MACOSX/moni-align-1.0.0/._include
- __MACOSX/moni-align-1.0.0/._LICENSE
- __MACOSX/moni-align-1.0.0/._pipeline
- __MACOSX/moni-align-1.0.0/._README.md.txt
- __MACOSX/moni-align-1.0.0/._src
- __MACOSX/moni-align-1.0.0/._test
- __MACOSX/moni-align-1.0.0/._thirdparty
- __MACOSX/moni-align-1.0.0/._utils
- __MACOSX/moni-align-1.0.0/CMakeModules/
- __MACOSX/moni-align-1.0.0/CMakeModules/._AddGitSubmodule.cmake
- __MACOSX/moni-align-1.0.0/CMakeModules/._ConfigureCompilerClang.cmake
- __MACOSX/moni-align-1.0.0/CMakeModules/._ConfigureCompilerGcc.cmake
- __MACOSX/moni-align-1.0.0/CMakeModules/._FetchContent_Install.cmake
- __MACOSX/moni-align-1.0.0/data/
- __MACOSX/moni-align-1.0.0/data/._Chr21.10.ldx
- __MACOSX/moni-align-1.0.0/data/._Chr21.10.lidx
- __MACOSX/moni-align-1.0.0/data/._lifts
- __MACOSX/moni-align-1.0.0/data/._mouse
- __MACOSX/moni-align-1.0.0/data/._yeast.fasta
- __MACOSX/moni-align-1.0.0/data/lifts/
- __MACOSX/moni-align-1.0.0/data/lifts/._HG00096_H1_21.lft
- __MACOSX/moni-align-1.0.0/data/lifts/._HG00096_H2_21.lft
- __MACOSX/moni-align-1.0.0/data/lifts/._HG00097_H1_21.lft
- __MACOSX/moni-align-1.0.0/data/lifts/._HG00097_H2_21.lft
- __MACOSX/moni-align-1.0.0/data/lifts/._HG00099_H1_21.lft
- __MACOSX/moni-align-1.0.0/data/lifts/._HG00099_H2_21.lft
- __MACOSX/moni-align-1.0.0/data/lifts/._HG00100_H1_21.lft
- __MACOSX/moni-align-1.0.0/data/lifts/._HG00100_H2_21.lft
- __MACOSX/moni-align-1.0.0/data/mouse/
- __MACOSX/moni-align-1.0.0/data/mouse/._index
- __MACOSX/moni-align-1.0.0/data/mouse/._output
- __MACOSX/moni-align-1.0.0/data/mouse/._reads
- __MACOSX/moni-align-1.0.0/data/mouse/._ref
- __MACOSX/moni-align-1.0.0/data/mouse/._vcf
- __MACOSX/moni-align-1.0.0/data/mouse/index/
- __MACOSX/moni-align-1.0.0/data/mouse/index/._.gitignore
- __MACOSX/moni-align-1.0.0/data/mouse/output/
- __MACOSX/moni-align-1.0.0/data/mouse/output/._.gitignore
- __MACOSX/moni-align-1.0.0/data/mouse/reads/
- __MACOSX/moni-align-1.0.0/data/mouse/reads/._mouse.chr19.R1.fastq
- __MACOSX/moni-align-1.0.0/data/mouse/reads/._mouse.chr19.R2.fastq
- __MACOSX/moni-align-1.0.0/data/mouse/ref/
- __MACOSX/moni-align-1.0.0/data/mouse/ref/._mouse.chr19.fa.gz
- __MACOSX/moni-align-1.0.0/data/mouse/vcf/
- __MACOSX/moni-align-1.0.0/data/mouse/vcf/._mouse.chr19.subset.vcf.gz
- __MACOSX/moni-align-1.0.0/data/mouse/vcf/._mouse_samples.txt
- __MACOSX/moni-align-1.0.0/include/
- __MACOSX/moni-align-1.0.0/include/._aligner
- __MACOSX/moni-align-1.0.0/include/._CMakeLists.txt
- __MACOSX/moni-align-1.0.0/include/._common
- __MACOSX/moni-align-1.0.0/include/._extender
- __MACOSX/moni-align-1.0.0/include/._ms
- __MACOSX/moni-align-1.0.0/include/aligner/
- __MACOSX/moni-align-1.0.0/include/aligner/._aligner_ksw2.hpp
- __MACOSX/moni-align-1.0.0/include/aligner/._align_reads_dispatcher.hpp
- __MACOSX/moni-align-1.0.0/include/aligner/._chain.hpp
- __MACOSX/moni-align-1.0.0/include/aligner/._liftidx.hpp
- __MACOSX/moni-align-1.0.0/include/aligner/._mapq.hpp
- __MACOSX/moni-align-1.0.0/include/aligner/._mems.hpp
- __MACOSX/moni-align-1.0.0/include/aligner/._moni_lcp.hpp
- __MACOSX/moni-align-1.0.0/include/aligner/._seed_finder.hpp
- __MACOSX/moni-align-1.0.0/include/aligner/._statistics.hpp
- __MACOSX/moni-align-1.0.0/include/common/
- __MACOSX/moni-align-1.0.0/include/common/._CMakeLists.txt
- __MACOSX/moni-align-1.0.0/include/common/._common.hpp
- __MACOSX/moni-align-1.0.0/include/common/._csv.hpp
- __MACOSX/moni-align-1.0.0/include/common/._kpbseq.h
- __MACOSX/moni-align-1.0.0/include/common/._sam.hpp
- __MACOSX/moni-align-1.0.0/include/common/._seqidx.hpp
- __MACOSX/moni-align-1.0.0/include/common/._slp_definitions.hpp
- __MACOSX/moni-align-1.0.0/include/common/._stacktrace.h
- __MACOSX/moni-align-1.0.0/include/common/._stacktrace.hpp
- __MACOSX/moni-align-1.0.0/include/extender/
- __MACOSX/moni-align-1.0.0/include/extender/._extender_klib.hpp
- __MACOSX/moni-align-1.0.0/include/extender/._extender_ksw2.hpp
- __MACOSX/moni-align-1.0.0/include/extender/._extend_reads_dispatcher.hpp
- __MACOSX/moni-align-1.0.0/include/ms/
- __MACOSX/moni-align-1.0.0/include/ms/._CMakeLists.txt
- __MACOSX/moni-align-1.0.0/include/ms/._moni.hpp
- __MACOSX/moni-align-1.0.0/include/ms/._ms_pointers.hpp
- __MACOSX/moni-align-1.0.0/include/ms/._ms_rle_string.hpp
- __MACOSX/moni-align-1.0.0/include/ms/._spumoni.hpp
- __MACOSX/moni-align-1.0.0/include/ms/._thresholds_ds.hpp
- __MACOSX/moni-align-1.0.0/pipeline/
- __MACOSX/moni-align-1.0.0/pipeline/._FindHTSlib.cmake.in
- __MACOSX/moni-align-1.0.0/pipeline/._moni.in
- __MACOSX/moni-align-1.0.0/src/
- __MACOSX/moni-align-1.0.0/src/._align
- __MACOSX/moni-align-1.0.0/src/._build_liftidx.cpp
- __MACOSX/moni-align-1.0.0/src/._build_seqidx.cpp
- __MACOSX/moni-align-1.0.0/src/._CMakeLists.txt
- __MACOSX/moni-align-1.0.0/src/._compress_dictionary.cpp
- __MACOSX/moni-align-1.0.0/src/._extend
- __MACOSX/moni-align-1.0.0/src/._matching_statistics.cpp
- __MACOSX/moni-align-1.0.0/src/._mems.cpp
- __MACOSX/moni-align-1.0.0/src/._rlebwt_ms_build.cpp
- __MACOSX/moni-align-1.0.0/src/._seqidx2liftidx.cpp
- __MACOSX/moni-align-1.0.0/src/._spumoni
- __MACOSX/moni-align-1.0.0/src/align/
- __MACOSX/moni-align-1.0.0/src/align/._align_full_ksw2.cpp
- __MACOSX/moni-align-1.0.0/src/align/._CMakeLists.txt
- __MACOSX/moni-align-1.0.0/src/align/._rlebwt_ms_full_build.cpp
- __MACOSX/moni-align-1.0.0/src/extend/
- __MACOSX/moni-align-1.0.0/src/extend/._CMakeLists.txt
- __MACOSX/moni-align-1.0.0/src/extend/._extend_klib.cpp
- __MACOSX/moni-align-1.0.0/src/extend/._extend_ksw2.cpp
- __MACOSX/moni-align-1.0.0/src/spumoni/
- __MACOSX/moni-align-1.0.0/src/spumoni/._build_spumoni.cpp
- __MACOSX/moni-align-1.0.0/src/spumoni/._CMakeLists.txt
- __MACOSX/moni-align-1.0.0/src/spumoni/._run_spumoni.cpp
- __MACOSX/moni-align-1.0.0/test/
- __MACOSX/moni-align-1.0.0/test/._src
- __MACOSX/moni-align-1.0.0/test/src/
- __MACOSX/moni-align-1.0.0/test/src/._align_full_klib.cpp
- __MACOSX/moni-align-1.0.0/test/src/._backward_test.cpp
- __MACOSX/moni-align-1.0.0/test/src/._chain_test.cpp
- __MACOSX/moni-align-1.0.0/test/src/._CMakeLists.txt
- __MACOSX/moni-align-1.0.0/test/src/._ldx_slp_test.cpp
- __MACOSX/moni-align-1.0.0/test/src/._liftidx_test.cpp
- __MACOSX/moni-align-1.0.0/test/src/._lifting_test.cpp
- __MACOSX/moni-align-1.0.0/test/src/._matching_statistics_stats.cpp
- __MACOSX/moni-align-1.0.0/test/src/._ms_full_stats.cpp
- __MACOSX/moni-align-1.0.0/test/src/._ms_full_test.cpp
- __MACOSX/moni-align-1.0.0/test/src/._ms_stats.cpp
- __MACOSX/moni-align-1.0.0/test/src/._r-index_test.cpp
- __MACOSX/moni-align-1.0.0/test/src/._shapedslp_test.cpp
- __MACOSX/moni-align-1.0.0/test/src/._sigsegv_bt_handler_test.cpp
- __MACOSX/moni-align-1.0.0/test/src/._thr_stats.cpp
- __MACOSX/moni-align-1.0.0/test/src/._thr_test.cpp
- __MACOSX/moni-align-1.0.0/thirdparty/
- __MACOSX/moni-align-1.0.0/thirdparty/._backward-cpp
- __MACOSX/moni-align-1.0.0/thirdparty/._Big-BWT
- __MACOSX/moni-align-1.0.0/thirdparty/._bigrepair
- __MACOSX/moni-align-1.0.0/thirdparty/._Catch2
- __MACOSX/moni-align-1.0.0/thirdparty/._CMakeLists.txt
- __MACOSX/moni-align-1.0.0/thirdparty/._Complete-Striped-Smith-Waterman-Library
- __MACOSX/moni-align-1.0.0/thirdparty/._htslib
- __MACOSX/moni-align-1.0.0/thirdparty/._klib
- __MACOSX/moni-align-1.0.0/thirdparty/._ksw2
- __MACOSX/moni-align-1.0.0/thirdparty/._levioSAM
- __MACOSX/moni-align-1.0.0/thirdparty/._malloc_count
- __MACOSX/moni-align-1.0.0/thirdparty/._pfp
- __MACOSX/moni-align-1.0.0/thirdparty/._pfp-thresholds
- __MACOSX/moni-align-1.0.0/thirdparty/._r-index
- __MACOSX/moni-align-1.0.0/thirdparty/._sdsl-lite
- __MACOSX/moni-align-1.0.0/thirdparty/._ShapedSlp
- __MACOSX/moni-align-1.0.0/utils/
- __MACOSX/moni-align-1.0.0/utils/._blast-like-visualizer.cpp
- __MACOSX/moni-align-1.0.0/utils/._CMakeLists.txt
- __MACOSX/moni-align-1.0.0/utils/._extract.cpp
[truncated: 3 more entries]
