# Supplementary material for: Accurate short-read alignment through r-index-based pangenome indexing
Source: Genome Res. 2025 Jul;35(7):1609–20. doi: 10.1101/gr.279858.124 (PMC12212348; doi:10.1101/gr.279858.124)
Supplement: Supplement 2 [file Supplemental_Code.zip › moni-align-1.0.0/Dockerfile]

# Set the base image to be the latest Ubuntu image
FROM ubuntu:20.04

# Set the working directory to be build
WORKDIR /build

# Install dependencies
RUN apt-get update -qq && \
    DEBIAN_FRONTEND=noninteractive TZ=Etc/UTC apt-get -y install tzdata &&\
    apt-get install -y zlib1g-dev \
    libbz2-dev \
    liblzma-dev \
    libcurl4-gnutls-dev \
    libssl-dev \
    libncurses5-dev \
    git \
    cmake \
    python3 \
    curl \
    gcc-9 \
    g++-9 \
    bzip2 \
    autoconf \
    automake \ 
    && \
    update-alternatives --install /usr/bin/gcc gcc /usr/bin/gcc-9 9 && \
    update-alternatives --install /usr/bin/g++ g++ /usr/bin/g++-9 9

# Install Moni
RUN git clone https://github.com/maxrossi91/moni-align.git &&\
    cd moni-align &&\
    git submodule update --init --recursive &&\
    mkdir build &&\
    cd build &&\
    cmake .. &&\
    make 

WORKDIR /mnt
ENV PATH /build/moni-align/build:$PATH
