# Supplementary material for: Accurate short-read alignment through r-index-based pangenome indexing
Source: Genome Res. 2025 Jul;35(7):1609–20. doi: 10.1101/gr.279858.124 (PMC12212348; doi:10.1101/gr.279858.124)
Supplement: Supplement 2 [file Supplemental_Code.zip › moni-align-1.0.0/CMakeModules/AddGitSubmodule.cmake]

# add a Git submodule directory to CMake, assuming the
# Git submodule directory is a CMake project.
#
# Usage: in CMakeLists.txt
# 
# include(AddGitSubmodule.cmake)
# add_git_submodule(mysubmod_dir)

find_package(Git REQUIRED)
function(add_git_submodule dir)
	if(NOT EXISTS ${dir}/CMakeLists.txt)
		execute_process(COMMAND ${GIT_EXECUTABLE} submodule update --init --recursive -- ${dir} 
		WORKING_DIRECTORY ${PROJECT_SOURCE_DIR} COMMAND_ERROR_IS_FATAL ANY)
	endif()
add_subdirectory(${dir})
endfunction(add_git_submodule)
