# Supplementary material for: Accurate short-read alignment through r-index-based pangenome indexing
Source: Genome Res. 2025 Jul;35(7):1609–20. doi: 10.1101/gr.279858.124 (PMC12212348; doi:10.1101/gr.279858.124)
Supplement: Supplement 2 [file Supplemental_Code.zip › moni-align-1.0.0/data/Chr21.10.lidx]

21 46709993
HG00096_H1_21 46708372
HG00096_H2_21 46708436
HG00097_H1_21 46708105
HG00097_H2_21 46708080
HG00099_H1_21 46708261
HG00099_H2_21 46707922
HG00100_H1_21 46707885
HG00100_H2_21 46708086
