# Supplementary material for: Accurate short-read alignment through r-index-based pangenome indexing
Source: Genome Res. 2025 Jul;35(7):1609–20. doi: 10.1101/gr.279858.124 (PMC12212348; doi:10.1101/gr.279858.124)
Supplement: Supplement 2 [file Supplemental_Code.zip › moni-align-1.0.0/data/yeast.fasta]

>I
CCACACCACACCCACACACCCACACACCACACCACACACCACACCACACCCACACACACA
CATCCTAACACTACCCTAACACAGCCCTAATCTAACCCTGGCCAACCTGTCTCTCAACTT
ACCCTCCATTACCCTGCCTCCACTCGTTACCCTGTCCCATTCAACCATACCACTCCGAAC
CACCATCCATCCCTCTACTTACTACCACTCACCCACCGTTACCCTCCAATTACCCATATC
CAACCCACTGCCACTTACCCTACCATTACCCTACCATCCACCATGACCTACTCACCATAC
TGTTCTTCTACCCACCATATTGAAACGCTAACAAATGATCGTAAATAACACACACGTGCT
TACCCTACCACTTTATACCACCACCACATGCCATACTCACCCTCACTTGTATACTGATTT
TACGTACGCACACGGATGCTACAGTATATACCATCTCAAACTTACCCTACTCTCAGATTC
CACTTCACTCCATGGCCCATCTCTCACTGAATCAGTACCAAATGCACTCACATCATTATG
CACGGCACTTGCCTCAGCGGTCTATACCCTGTGCCATTTACCCATAACGCCCATCATTAT
CCACATTTTGATATCTATATCTCATTCGGCGGTCCCAAATATTGTATAACTGCCCTTAAT
ACATACGTTATACCACTTTTGCACCATATACTTACCACTCCATTTATATACACTTATGTC
AATATTACAGAAAAATCCCCACAAAAATCACCTAAACATAAAAATATTCTACTTTTCAAC
AATAATACATAAACATATTGGCTTGTGGTAGCAACACTATCATGGTATCACTAACGTAAA
AGTTCCTCAATATTGCAATTTGCTTGAACGGATGCTATTTCAGAATATTTCGTACTTACA
CAGGCCATACATTAGAATAATATGTCACATCACTGTCGTAACACTCTTTATTCACCGAGC
AATAATACGGTAGTGGCTCAAACTCATGCGGGTGCTATGATACAATTATATCTTATTTCC
ATTCCCATATGCTAACCGCAATATCCTAAAAGCATAACTGATGCATCTTTAATCTTGTAT
GTGACACTACTCATACGAAGGGACTATATCTAGTCAAGACGATACTGTGATAGGTACGTT
ATTTAATAGGATCTATAACGAAATGTCAAATAATTTTACGGTAATATAACTTATCAGCGG
CGTATACTAAAACGGACGTTACGATATTGTCTCACTTCATCTTACCACCCTCTATCTTAT
TGCTGATAGAACACTAACCCCTCAGCTTTATTTCTAGTTACAGTTACACAAAAAACTATG
CCAACCCAGAAATCTTGATATTTTACGTGTCAAAAAATGAGGGTCTCTAAATGAGAGTTT
GGTACCATGACTTGTAACTCGCACTGCCCTGATCTGCAATCTTGTTCTTAGAAGTGACGC
ATATTCTATACGGCCCGACGCGACGCGCCAAAAAATGAAAAACGAAGCAGCGACTCATTT
TTATTTAAGGACAAAGGTTGCGAAGCCGCACATTTCCAATTTCATTGTTGTTTATTGGAC
ATACACTGTTAGCTTTATTACCGTCCACGTTTTTTCTACAATAGTGTAGAAGTTTCTTTC
TTATGTTCATCGTATTCATAAAATGCTTCACGAACACCGTCATTGATCAAATAGGTCTAT
AATATTAATATACATTTATATAATCTACGGTATTTATATCATCAAAAAAAAGTAGTTTTT
TTATTTTATTTTGTTCGTTAATTTTCAATTTCTATGGAAACCCGTTCGTAAAATTGGCGT
TTGTCTCTAGTTTGCGATAGTGTAGATACCGTCCTTGGATAGAGCACTGGAGATGGCTGG
CTTTAATCTGCTGGAGTACCATGGAACACCGGTGATCATTCTGGTCACTTGGTCTGGAGC
AATACCGGTCAACATGGTGGTGAAGTCACCGTAGTTGAAAACGGCTTCAGCAACTTCGAC
TGGGTAGGTTTCAGTTGGGTGGGCGGCTTGGAACATGTAGTATTGGGCTAAGTGAGCTCT
GATATCAGAGACGTAGACACCCAATTCCACCAAGTTGACTCTTTCGTCAGATTGAGCTAG
AGTGGTGGTTGCAGAAGCAGTAGCAGCGATGGCAGCGACACCAGCGGCGATTGAAGTTAA
TTTGACCATTGTATTTGTTTTGTTTGTTAGTGCTGATATAAGCTTAACAGGAAAGGAAAG
AATAAAGACATATTCTCAAAGGCATATAGTTGAAGCAGCTCTATTTATACCCATTCCCTC
ATGGGTTGTTGCTATTTAAACGATCGCTGACTGGCACCAGTTCCTCATCAAATATTCTCT
ATATCTCATCTTTCACACAATCTCATTATCTCTATGGAGATGCTCTTGTTTCTGAACGAA
TCATAAATCTTTCATAGGTTTCGTATGTGGAGTACTGTTTTATGGCGCTTATGTGTATTC
GTATGCGCAGAATGTGGGAATGCCAATTATAGGGGTGCCGAGGTGCCTTATAAAACCCTT
TTCTGTGCCTGTGACATTTCCTTTTTCGGTCAAAAAGAATATCCGAATTTTAGATTTGGA
CCCTCGTACAGAAGCTTATTGTCTAAGCCTGAATTCAGTCTGCTTTAAACGGCTTCCGCG
GAGGAAATATTTCCATCTCTTGAATTCGTACAACATTAAACGTGTGTTGGGAGTCGTATA
CTGTTAGGGTCTGTAAACTTGTGAACTCTCGGCAAATGCCTTGGTGCAATTACGTAATTT
TAGCCGCTGAGAAGCGGATGGTAATGAGACAAGTTGATATCAAACAGATACATATTTAAA
AGAGGGTACCGCTAATTTAGCAGGGCAGTATTATTGTAGTTTGATATGTACGGCTAACTG
AACCTAAGTAGGGATATGAGAGTAAGAACGTTCGGCTACTCTTCTTTCTAAGTGGGATTT
TTCTTAATCCTTGGATTCTTAAAAGGTTATTAAAGTTCCGCACAAAGAACGCTTGGAAAT
CGCATTCATCAAAGAACAACTCTTCGTTTTCCAAACAATCTTCCCGAAAAAGTAGCCGTT
CATTTCCCTTCCGATTTCATTCCTAGACTGCCAAATTTTTCTTGCTCATTTATAATGATT
GATAAGAATTGTATTTGTGTCCCATTCTCGTAGATAAAATTCTTGGATGTTAAAAAATTA
TTATTTTCTTCATAAAGAAGCTTTCAAGATATAAGATACGAAATAGGGGTTGATAATTGC
ATGACAGTAGCTTTAGATCAAAAAGGAAAGCATGGAGGGAAACAGTAAACAGTGAAAATT
CTCTTGAGAACCAAAGTAAACCTTCATTGAAGAGCTTCCTTAAAAAATTTAGAATCTCCC
ATGTCAACGGGTTTCCATACCTCCCCAGCATCATACATCTTTTTTCAAAGAAACTTCAAA
TGCCTCTTTTATGCAAGGGGCAAAATCCTGAAATGACTTAAACTTAGCAGTTTCGTCTTT
TTTCAAAGAGAATGGTTGAAGAAGAATTGTTTTGGACGCTTATTGACAATCTGTTGCATT
GATAAAGTACCTACTATCCCAGACTATATTTGTATACAAGTACAAAATTAGGTTTGTTGA
AACAACTTTCCGATCATTGGTGCCCGTATCTGATGTTTTTTTAGTAATTTCTTTGTAAAT
ACAGGGAGTTGTTTCGAAAGCTTATGAGAAAAATACATGAATGACAGGTAAAAATATTGG
CTCGAAAAAGAGGACAAAAAGAGAAATCATAAATGAGTAAACCCACTTGCTGGACATTAT
CCAGTAAAGGCTTGGTAGTAACCATAATATTACCCAGGTACGAAACGCTAAGAACCTTGA
AAGACTCATAAAACTTCCAGGTTAAGCTATTTTTGAAAATATTCTGAGGTAAAAGCCATT
AAGGTCCAGATAACCAAGGGACAATAAACCTATGCTTTTCTTGTCTTCAATTTCAGTATC
TTTCCATTTTGATAATGAGCATGTGATCCGGAAAGCTACTTTATGATGTTTCAAGGCCTG
AAGTTTGAATATTTATGTAGTTCAACATCAAATGTGTCTATTTTGTGATGAGGCAACCGT
CGACAACCTTATTATCGAAAAAGAACAACAAGTTCACATGCTTGTTACTCTCTATAACTA
GAGAGTACTTTTTTTGGAAGCAAGTAAGAATAAGTCAATTTCTACTTACCTCATTAGGGA
AAAATTTAATAGCAGTTGTTATAACGACAAATACAGGCCCTAAAAAATTCACTGTATTCA
ATGGTCTACGAATCGTCAATCGCTTGCGGTTATGGCACGAAGAACAATGCAATAGCTCTT
ACAAGCCACTACATGACAAGCAACTCATAATTTAAGTGGATAGCTTGTGATAAATTGAAT
TTTCTCTGTTTAGTACTTGCCGAATAGTTACTTGTTAGTTGCAGATGCTTTTTGATGACA
AAGTTATCAATCTCAATATTAAACTTTTTAGGCTTTCAGGTTTAATCTTTCTTTGAGGGT
GTATTAATTTTCATACAAATATTTGATTCATTATTCGTTTTACTGTTACATTAGACCTGC
TCATTACATGGAGTAACTTAAGTTTTCTCAAACGCTTGATAGCATGATTTGATGTAGTAA
AAAAAAAGGCAGAGTTTCCAAAAAAAATTGTTAATCGACAAAGTTAATATTATGGTGGTA
GTATCTCAAATATCTGGATAACCAGATCGTACATCTCTGATAAACAATCTTTGCCACTGC
TTTATCCTTTTAAATTGTATTGAGTGCTTCAGTCATTGCAAAATTTTACGAGATTTAAAA
TTTGTGAACCCGACCTTACCGAGAAATGATGAGCTAATTTTTATAGGTCGACCCTTCTGT
CGCTTACTGGGTTGATTATCTTGTGCTTTCTTAGTATCTATCACAAAGGAGACAAAATCG
TTGATAAAAAGTGCATCAACATTCCCAGCCAGAAAATGCACATCATAAAGACATGTTATT
CAAGAGCCACGACCGTCTTCAATTTATCTTTTATAAAAAACCCTTGTTCTACTGACAGGA
TGGAATAGATATTAAATATACATTTTGCATTTTTTTTTTTTTCTGTATTGAAGATTTGTA
TATGAAAGATGTTTATACATCAAATGCTTTGAATAAAGCCATCTTAATTTCAATTTCATG
CCCTCCTTCACCGTTTTCTGTTGGTCTAGAGGTAGCTTGTTGTGGTCACTAATGAGAACT
TAAATAGTTTTCAACTGCTGGTGGTAAATCAATAATTTATGTTCTTAACCTAACATTTGA
TGACCTTTGATGCGTTGGTTATGTTGAAGACAAATTGCCTCTAATCAGTTCCATTAAGAA
ATCTTCTTAACTCCTCCAAATATTCTGCCCATACGATACCTATTTGTTTACTTTGTCATT
TTGCCATAAGATTGGTATCCACTTCTTGTCTGTAAAATAATTAGAAAGTAGCACAATTTT
TACAGTAATGTAGCACGCGTAACTCCTAAACTTTGTCATAATGGTTGAAATGAATGTATG
ATATAAAAACTCGGACCCTGTTTTACTTCTTTTATAGAACCTTATTTTTGACGCAGGGAG
GCGACATTTATCCAAATTAAGTTTTGACATGGCGCATCAGGGAATAAAAAAAACTTTATT
ATGTGGCCGAATCAACATTAATCAAATGCACTAATATTGTAACGTTCTTACAAAGGGCAG
ACAACTTGAGAACTTTCATGCGTGCAACAGTATTAATATTTTACTGTCTTGATATCGTTA
TCCTCATCGTAACGTGAATTTTTTTGTCTCATACGTTAAGGTAAATTTTGATGACCCCCG
TTGTCCTTGTTTGCCTTACTGTATAAAGCACCCTTTTATTGTTTAGAATACTAGAATGAT
AACTGCATTCGGACTATGAAAGAAAAAATGGTAGTAGCAAAGGATAGCATCGCCGTATTT
ACTACTTTGTAAACCAGTGGATTTTTGCTCAACATATAAAAAACTAAAGACCTTTTTTTC
ATCAATATACTTCTGAGACGTGCAGATGTGATATTCGGGTTTGAGCTTGTAGTCAACGAA
GCGGGTTCATGGGCAAATTTTCTTTTTTTTCCCTTTTTTTTTGTCTAGATTATTTCGAAT
ATGAGTTAATCATACGTTGATTAGTACTGTTGGTCTCTCATTGAAATTTTACGTGACACC
ATCATTTTACTTCCACATAAGTTCTAATGTTACGTAGTTCAATTTTAGTCGACCTAGCTT
CATATTTATTTTAGAAGCAATTCGTAATTATCATTTTGCTTTCGAAGAAAATTAAGACTT
CATTTACTATTCTCGTGATATTTTAGTAGGCGCTTCTTTTGTATCGAACCATTTTATTGC
AATGGCCCTTAAGTTACCGTTATTCATACCAATTTGACGTTAATTTTAAATGCGTTCTGA
AGTTTCTTAAATAACCCGGATTGGTTAGGTTCACGCCATGCCTGGCGCGTACATTGAGGC
ATTAGAAGATCCGCAGATAAATAATAAGCTTAGTAAATCCTAAAGATAACAACTAAAATT
ATATTTCCATCAGCTCAATACCGCAGTACTTTGAAACCTGATTTATATATTGCAGAACTT
AATTAAAAGTACATTGTAGTTCAAAAAATAAATATCAAACTTTTGGACCCTCTCTTATTG
CCTCCCAATTAATTAAAACATCTTTTCTTCCAATCTACAGGTTTGAAAAGGTAATAAGTA
ATATAAACTTGAGAACCAAAAAAAAAAAAAAAAAAATACTGATCCTTACAGGTTTTAAGG
TTGCAAAGGGAACATTTATTGAAAGGAGCTAACAATAGTGGGTATGAGTAAAGATATATA
GATCGATATTTTGAATTCTAAATGATGAACTAGGGAAGTAATTTAGGTGAAACATTGCAA
CCAATCATTTTACACTTTTGGTTGCACGTAATGTACCTTTTTATGATATTTTTTTTTTAT
AGTAGTAGTGTGAAAATTTCTTCAGGACTTGCAAAAAGAATCTAACTGATCTTCGGATGA
GCCTTTATCGATTATTTTTTTCCTAAATATAATACTTTACAAGCGAATGTTTTGTTAGGA
GAAAGATATAAAAATTATGCGGCATAGGCATATTATCCAATAAAAAGGAAATTTATATAT
AAACTTCATTTACGTCATAAGAAAATGTTAAGTTCTCTTAACGAAAACTGTGCGAATTTT
GTGTTAAAGCTGGATGATGAGAAATTATTCTCGTATTATTTTTCATCAGATACTGATAAG
GTTTCAACGTCTTTTGACGTTGGCTTTTCCACACCATGTTTAGAGTTATAAAGCACAATA
CCGTTCTTCTTGGCATTGTTCCTTTCATCACGTTTATAGAAGTAGAGTACAACAAAAGTC
CAAATGGAGAGACAAAAAGCAGAACATGCAGTGAAAGTAAACCCCTTTAAATACCTGGGA
GCTTCTTCTGTTTTCCAAACCAAAACACTTATCCATGCGGTAGATGATTGAGCCATAATA
TTCATTGTAACTAAAGTAATAGCTCTAGTTTGAGCATCTCGGCGACAAATATCGTTTTGC
CAAGAGTATAAAACAGGAGCCATAGCCCAACCAAAACATTGCAGCATAAATGCAAACCAT
TTGGCTCCTTCTGCGACGTCCCAAGCGGCTAATATGGAGTTACCAATGATATTGAAAACC
TGAGTAAAAATAATCGCAAACCAACGAGAGTGTAATTTATCTGCAATAATACCAGTAAGC
ATCAAATAAACCATACCTAAACCCGGAGTAATCATGGATAACTGATTGAGCTTAGGAATA
GAGTATCTTTTCAAAGATTTCAACCATAGTAGGTATGCCCCAGATGAAACATTACTGTCA
TTCCAACAGAAAATATTCCATAAAGTTAAAATGTATATTTTCCAATCACTGAAAATTGTT
TTCCACAGTTTAATATCGAATACTTTTGTTTCAAAATCACTTTTACCTGTTTGGTTTTCT
TTTAATCTTTTCCTCGCCAACCTAATTTCATCATCAGTTAAGAAAATAGAATAACAGTTG
TATGGGTCACCTGGCAGGGAGTAAAATCCAATAAGGCCCACTACGACAGACACAATAGCG
TCAATAATAAAGTTCCATCTCCATCCCTCTAAACCATTTACACCATTTAACGATGAATAT
ACGGCTGACTGGATCCCACCAGCGGATAGAATACCGATATACTGGCCCAAATAGTAAAAA
GCAGAACGACGCACCATTTCATCATGTTTGTAAAAGGAACCAAACAAATATTGGTATGCC
AAATAACTTGGCGCTTCAAAAGCCCCAATGAAAAACCTAATTGCTTTCAAGTGTGGTACA
GAATTGACATATGCAGCACCAACGGTTAAAAGCGACCAACATAAGTCGAGGCTTGGTAAA
ACATAGTTTAATGGGAGCTTGTTCAGGTAAATCAAAAATGGCAATTGAAATATAATATTA
CCAACTGTGTACATTACTTGAGTATGCACCAAATCATTACCTTGAAAGCCTAAATCTTCC
TTCATTCCCGAAACGTAAGCGTTGTTTATATTAACCGTATCCAGATATTTCACCCAATAA
GCAATACAAGAATAAAAGGCTAAAAGGACATCCAATTTAATTAATAATTTTTTTTCTTTG
AAAGAGGTACCCTGTTTGAACCAACTATACCATTTATTGTGAGATCTTTCCTTTTCATTG
ATCCGATACTCTTGTTCATCGAAAAATCTCCACCATGGCCTATCGGCTTCATCTCTATAT
TCATAACTTCTAGTAACGTTCACATTGTCTTTATGTTCACTATAGCTACTAGTCTCAAAA
TGTAGTTGATCTTTTTCACTTGTAGTCGTGATGAAATTTTCAGCTGTTTCATGACTCTGG
ATACTGTTGGAGATAGTGACAATTTCTGTTGAATTTAAGTCATCTGGCAGGTCTTCCACC
TGCCGCTTTACTGGAATAAAACCCCATTTTAGTCTTTTGTAAGGATCTACAATAATCTCT
TTAACAATTGAATACATGTATGTTATTTATATATGCAGTAGTTCTCTTTGTAATTTTTTT
TAACAAATAGAGAGTAAGATATGTAGCGAATGTCCATTCATCATAACAGGTAAACTAGAT
GCTCTTTTATATAGTCTGGTTGTATAAATAATTTATATCCTCATCTAAACGCATGTCTCC
GCTTGGTTTCTTATCTATTTGTGGAGGCACCCGTAGTACTGTGCTTTCGTATTTTTTTAT
TTATTTATTATTTGTAGCAGTTTTTTTCCAGTGACACAATCTTTACCATTACACAGTTTT
TACTATTTCTAATGATTACATTGGACCATCGGAAAACTGCGCTAACTTTGGATAACGCCA
CAGAACGTGATCTGACTATTGTAAAGGTGTCATTCGGTAAGGTAAACCTTCAAGGCGTCC
ACACCTTTAACCATATAACAGCGTAAACTCTTGTTAAAATACAGGGGTAAGACATTGGTG
GATATTCAACAAGATCCGATACCTCCAATTCCGATTTCTACAAATTGTGCTCTACATATT
ACTGCGATGCAATTATCCACACATAAAATCGATGCCTTTAGAAAAAGACATAAAGCAGAC
GGCATTGTAGATATTTGACCAATTAGAATTGAATGAGATGAATATCTCACCAAGCTATTC
GATATTATAGATAAAGTTTGTATCTTAGTTATGCATTGTGAGTTGGTTGCTCTACTCGCG
GTTACCAGTCTCTTCTAAAAAATCTAAGGCCAATGGTATCCATGACATTTCTGCACTTTT
TGTAATTGGTTTAGTTATGAAAGGAACGTCAAACCAAATGGTTTTTCAGATAAGAAATTG
ACAGTATCTGAGAATTTGCTATCAAAGCTCAGAGGATTTACATATTTTAACGTAATTAAA
ACATTTTTATGTTCGATATATTAGCAAATAGCGTATTAATATACAGCTGTTGCGCTCATG
GTAAAATTTAGCGATATACTTTGCATCTTGGCTGCAAAGAAGAATGAATCGGATATACTA
TTTTTGATCATAATGACGGACATCATGATATAATAACGTTATACGGATAACTTTATTTCA
AAAGCACCATCATGTTATCTCTTGTAAAAAGAAGTATTCTTCATTCAATACCAATTACTC
GTCACATTCTTCCAATCCAATTAATATTGGTTAAAATGAACCATGTGCAAATCAGAAACA
TAAAATTATATCACTTTATTTCATATGGTTTCATGCTTACAAAGCTTACTGTCTTTCTCT
TTAACTTATTTTTCTACAGGCTACGAATTCTTTGCAGGCTTACTTTACTCATATTATCAT
TACCTGTACAAATATATATTAAAGAAATCCAAACAAAAATGCTTGAAAAGCATACAGCTT
CCGATACATCATGTATATAGAAAATCACAGTACAAAAATTTTGAATTTATGTATAACCGT
TTCGCCTGATATATGTAAGAGCTCTTGATTGTCGGAATAGTTCGGGAATTCTGGGTGGAA
CTAGTAGCTGGAGATGCGTTCTAAAGGATCTAAAATCAGACTCACCCCAAAAACCAAAAT
TTTGATATTCAACTTTAGTATTAGCCAGTCTTAAAATGATTTTTTGCCAAGAAAGCCGAA
GTTTAACGAGCGTTTTAAAATATGCACAAGTCCATTAATTAAATTTGATCACAGTGATTA
CCAATTTTGTTGAAAGCAGTAATTTGTGACGTCCGTTTTTGGCACAAGTAAAAAATATTT
GTTTTGAAGTCTAGTTACAAGAAGCTACTGAAAACACAGGGCTGGATATAGATGTTTATA
AGCTCCTCCCATGGTCTAAGAGTTTCTCCAAACGCCTAATGTATGCAATTTGTTAAATAA
AAATGAAGAATAGATGCATAAACAAGCGTCATTAAAGTTCTTATCATTATTCCATGTAGA
AATGACCTGCAAGTACGAGCTGGTTATGCGAAACTGAGCTTAACAACATAGTTTTCTTTT
CCATTGGCTTGGATATAAATTTTTCGCTGAGAAACTTCTCTGCATTTTTTAAGCATTAAG
CGTACATAACATAAAGTCACTGAGATATTAGAGGTTATAAAAAAAGACTACGTGGGTGTT
TACCTAAGATTTTCACAACTTGTTTATTAATTGGATAAATAGTATTTTTCTTGGCATTTA
CAAACTTTATGTTTTTAGGTGTATTTGCAGTTCCATTAAGGGAAATAAGTCATAAGCTTT
TTTGGAAAACAGATTTTTTGCCCCGCTTAACCTGAAATTGATATTAAAAGAATGTGTGAA
TGGCCATTAACTAACAAGAGAATTAATAATGTTAAAACACAGATACCTCGAAACAAACTC
TATGTAAACACTTATTTTATTGTGGTAATATTTTTTGATAACAACACATCTGAAACAAAA
TAATGCAAAGCCGAATAGTTAGGCTAAAAATGTACTCTTAGACATTTAAAAAGGTTTATG
AATCCTATGGTATTTAATATATTAAAGAACGAAGTAAATGGGAAAAAATGTGTAAACACT
ATAAGCGTGATGATAGAATTATTAATATAAGATGATGCCGTGCGTTTACCATACGATTGC
CAGCAATACGGTGGAAATAAAAACACTTATGCCATTATTGGTCAACAGACCATTGGCAAT
ACCAACGTAGGTTGAGATTTCTAAAGAGGCAGTACTAGATCCTATTATGCTACTTGCTGG
TGTGCTACGAGGCTGTTGCGACATAGTACTTAACCCGGAAGTTATTAGACTCTTGGTGTT
GCCAGTTTCGGATACAGAAACAACACTACTGCTGTGACCAATCACATCGGTCGCGGAAGC
CGTCTGTGTTTCAGCATGATTGAATCTTGAAATTGAAGAGGTGACTACTGTTTTCGTCTC
AGCAGCTCCAGTACTGGTAGTTGTCTCAGCAGCTCCAGTATTGGTTGTTGTCTCACTGGT
AGCACTGTTCATTTTAGAGCTGACAGACTCTTCATTCGTAGTCTGTGGCCTCCATGTTGG
ATAGACCGTAACAACATCATTCACAGTAGCCGTGGCCGTCGAAACAATGGCAGGTGAAGC
AGTTTCGGAACACACACCAGATTCGCAGGAAGTAACAGTAACTAGCGTAGTTTGTTGCCT
CGATTCTGTGGTGGAAATAGGACACCATGTCGTGTATTCTGTGGTAACGCCGTTAATAGT
AGCAGTGCTTATAGATACAATGGCTGGAGAAGCAGTCTTAGAGCATACGTCAGATTCACA
AGAAGAAATTGTAACTACTGTGGTTTGCTCTGTTGTCCCCTTGGTTTGCTTTGTTGTCTC
CGTAGTTTGCTTTGTTATCTCTGTGGTAGAAATAGGGCACCATGTGGTATACTCTGTTGT
GGCACCGCTAACAGTAACGGTGGCCGTGGAAACAATTGCAGAGGAGATGGATTCAGTGCA
CACATGAGATTCGCAGGATGTCACGGTAACCAAAGTGGTTTGTTCGCTCGTTTTTGTAGT
GGTAGCAGGTGGTAATGAAGAAGCAGTTTCCTGGCTTGTTGTTGTACTGATAACAGGTGG
TAATGATGAAGTAATTTCCTGACTTGCTGTCGCACTGGTAACAGGTGGTAATGAAGAAGT
AATTTCCTGACTTGTTGTTGTACTGGTAACAGGTGGTAATGATGAAGTAATTTCCTGACT
TGTTGTTGTACTGGTAACAGGTGGTAATGAAGAAGTAATTTCCTGACTTGTTGTTGCACT
GGTAACAGGTGGTAATGATGAAGTAATTTCCTGACTTGTTGTTGTACTGGTAACAGGTGG
TAATGATGAAGCAGTTTCCTGGCTTGTTGTTGCAGTGGTAATAGGTGGTAATGATGAAGA
CGAATATGTAGACTTTGGTGATTCAGAAGAGATAGAAGAGGAAGAAGAGACAGAACTAGC
TGAACTAGTTTCGCTCTCAGAAGAACCAGAGGTGGAACTACTGGTTGGAATGACGGATGA
TTTAAATGATTCAGAGAATATAGAAGTGGAGGTTGTTGTAGAAGAAATGACAGGGGAAGA
AATGAATGAAGAAGAAATGACTGGAGAAGAAGTGACTAGAGAAGAAGTGACTGAGGAAGA
AATGACTAGAGAAGAAGTGTCTGAGGAAGAAATTACTGAGGAGGAAATCACAGAAGTTCC
ATTGCTAGGATAGAATGGGGTAATAATTGGATGCTAAGACGTGATAGAGCTGGTTATTTG
TTCTGAAGAAGATGATGACAAACTGGATGAGGTGGCAGTGGTTGGACTTTTAGCAACAAT
AACGGTTTCGTCAGTTGGTTGACCATTAGTGCCAGTGACAGTAGTCATCTCAGTAGAAGT
CGAAGTGGTAGTTGCGATGGTGCTAGTAGTATGTTTTGAAGGATCAGGGATAGTACAATT
GGGCTGTTAGGTCATCGTCAAAAGAGTAAACGTGCCCTGCAAAATCATCGCTAACAGTAG
TAACATCAGGCAATTCCACGCTAACTGGCAGTGTATGCCAAGAAACAGCGTTTGAGTAGA
CAATCTTCATTGGACAGTAGAATCCAGCATACATATACACAGTCCCTGCAATGTTATCGG
GCAATCTTCCTTGCCATGGCTTGATACCATTAATCGTAAAGTTTGTGGATGTAATTGGAG
GTTGCTCTTGTGCACAGCATCCGAATGCAACGTCGCCACCGACTGATAGAATTGCAGAGT
CATCGACCTTAGCAAACCTGAACGTGTAAGAACTTGTTTGTGGTGGTAAAAAGTAACCTG
TCATTTCTAGAGTAGCGTTTTTTGGGATAGTATAGAAACCAAGTAAATCAGTACTCCAAT
AGGTCTTTCCTGGCTATTTTGAACATTCACTATGACCTCTGCATCCCCAGTTTCCATAAG
CATCTGATTGAGCACATTTAAAAGTTCCTGAAGAGATAACACAAGAAAGATCGTAGTCAA
TTGAGAAATCCGTCTGTCCGCCAACGGAACCTAATTCCAATTCGAGGCATATCCAGAAGT
CATATATTGCGGGTAGGAATACGTTGTTGAATTCAGTAATGAGTACAAAAGTTGACATTC
ATCCCATTTTTCCTCGGGTCCGTTGGCAAGCATGCTTGTGTACTTCCTGAAACAACATTG
GACGTGGCCAGGTAGGTGAAGAGTGCCAAAAATAAATAGTGATGAGGCATTTCTTGGTTC
GTCAATCAGGTATGGGTATATTAAACAATAACTTTAAGCCATGCTGTTAATGATGAAAAT
TCTGATGCTGGTCTCTTCATATGTCATTGTTTTGGGAACTGTCTTTTTTCGATCAGATGT
ATGCGCAACGATTTGTTTAGCGTAGTGATGTTCCCGCGTAGTACTTAGGAAATTTTGGTA
TCGAAACGTCCCTACAACACTTTTTGTCGCTGATATCTGCACATGTGAGTAACGCAGATT
CCATTGCATTATTACCTTCCCCTTCCCAGAAACGATTTATTACGACTCAACAAGTTCAAG
AAAAAAATTAAAAAGGTTACAACCGCATTTTGCGTTTAGGTGCAGCGAGACTTACCTTGA
TGCAGTCCTAAAGGGTCCTGCAGCGGTTGTAACGAATCCTATTTGCTTTTGTGCATTCCT
AAACGGGCTGAAGTAAAAGTCTTGAGGAACTCCAGGAGAAGATACGATAAGCTCCGAAGT
GCCAAATTTTATTATCAAAAAAAAATATTTGTACGAGCGGAAAAGGATTATACTCTTCCT
CTTTTGCTTCATCACAAGAGGATTATTTTGACGTCGTCTGTTGTACTACTTCTTTATCGG
TGTGCGCAGGAAAAGAAAGAAAAAGGAAGGAAAAATAGATGTCAAAAATCGATGTCAAAA
AATCTCGTGAGACCTCCGGAATTTTGACGCTGCAAGTCAATCTACGGGAAAGAAGAAATT
TTTTAAACCTAATGCAAAATAAGCTTTTCTTGGAAAATAAGATTTTCGGCAATAAAAGGT
AAATGCAGCCAAAAATCAAAATACTTCAGAAGAAGTCGTAGCGAGGACTGCTAAGGGGAA
GCGGATTTGAAGATCCTTTCCAGAACAAGAAGGAGCCGAAAGCTGTCAGGAACTGTTCCT
GATTTTTTAGGAAAACAATTAATAGGTATCTCGTCTAGAGTAGTATCTCGAGCTTCCAGA
AGTTGCAGATAATCAAAATCATTGTTTTATCCCTTTTTTTAGATTACAGCTTAGAAGAGT
AGAGAGCAAGTTTACTGAAACGGTTCCTTGTTTACAATAATATTCCTAACAAACTTTACG
AATTAGGATGCAGCATGATTTTTTATATTGCTTCACTTCCTAAAGTATGAATTTTTATCC
GTAGTCGCAAACAAAACAGCTACTGGAAATCTGCAGCTTGTTAAAAACCGGTAGTTTCCG
AATACTCCTCGTCCTTGAGTTGTATACCGTTAAACTTCCTAGGGTGTCATGTGTCTGGCC
CAATTGGCCCACAAAATCTGGTCCTATTGACGGTTTTCTTTTGATTTTCAGCATCTTCCT
CTAAGAAGGACAGAAAATTATGTAATATATGGGAGAAACGGCCTCCCAACTGCTAAGTGT
CCCCGGCAGCACGAGTAAGCAAAATTCAGGCAAACTATTGCATTAAGAAGCCGTACATAA
TTCAGCGTGATATGATGAAATTTTGTTAATTGCAAATTTTAGTACGATTTGGTTGTTAGT
GTGTGTTTATGCAAGTAATTATTGAACCCTAAGTAGTTACTGTCTTCTTTTGCTGTAATT
CGTGGATTCACGGCCCTCCAGCAACATGGATTGAAAGGTTCTTTAAAGTTTTCAATCCGT
AAAGTTCTGAAATGTATTTTAATCATGTCAATAATTTTACTGGTGAGTAGCATTTATGAC
CAAAAGCGTACTTAAATTAGCAGCAAAAAAATTTTTAATAACGAAACTATAAGGAAAATA
CGAGGTACTGATTATGAGAGTCCCCGTTTCTCATTTTTGAGACATGATCTGAACAAGGCT
GAAAACAGCAATCTTTTTCGATAACTTTTGCAAAAATTTCAAACATTGTTGTTTGAATGC
AGCCAATTTTTATAGGGTACAGAGCTTAATGCTTTACATGTGCTTTATTTTCGGTACTTT
CCTTAAAGTGTCTACATTATCTCTCAGGACTTGAATGTCTTCGGCTGAATTACTATAAAA
TCTTGAGTTTTCTCTGAAGTTTAATCCTAAGACAATAGTGGTGAGTGATGTAGTTCACGT
GTGTGCCACTGGTAATAATAGAGATAACTATCTCAGTTAAGTTTGAAAAGGTAAAAAATA
GTTTAAGTAGTCATTTTTTGCGACGGTCATTCTTCTCTGATGCACGTTCTTTAGACTACC
TATAAACACCATTCTTACGGAATTATAATGGAAATAAAACATCAGTACGTGTTGCTGTCG
GTGATAGAGGGGTAACAGAACCTTAATTGAAAAATTAGCACAGTGCATAATTTATTAACA
TGATTGTTTTCTGTGGGAAATAAGAAATTTCAGCACCAGTAAAAGACGAGAAATATAGGG
CACATAAATGCGCTCTTACTCGTATGTTCCAGGATGAAAATGTTTAGGGCATCAAGTATT
GCCGAAAGGGCAATATGCTTTAACACCAGAAAATCCACTGTATACTCGTTACGGGTAAAC
AAAGCAAAACGCAGTGCGTGATAATGTTTCTAAAATCTCTGCACACTGTTGAAATGCGGC
TCTGATACTTTAGCCCTTAGTACCTGACGGTGCCTAAAATGAGGATAAGTATATGAGTTT
ACAACGAATATAATGCTTTTTACCTCATCATATAAAGAATAATATTAATTTAAAAGTAAA
AATTAGACCTAGGTGGTAATGAGGAATGTGTCCTAATGAATTTATGTAGTTGATGCTTTT
GCAGCGTTTTTTTTTTTTTGTATTAATCAAAGTGCACTACGTGACAAAAATAAAAAGTGG
ATGAAAACAAAAAAATCACAGATTTTCATAAAAATAACATGGTATTCTTAATCGTATATC
GTAATGGATTGTCAAAAATAAAGAGAATATAGTCGGTTCAAACCACTTTGTACGTCTACA
GAGTATAGTGTAGAAATTATAGTTAGGATTGTGACATCCCTTTTTCTTTAACATAATAAG
TTTGCTTCAAATTAATTGATCAATTAGGATAATAACTCTCAACACCTTTATTATTTATGT
TTAGAGAGTTTATGGTCAGATGGTGATTGGTATTGATACTTATACTTTTTTTCTCATTAG
TATAATACGCTATATTCCATGTTTGAATAGATCTTATTTTTTGGCTGTCTAGATAATAAA
CATACCGTTTTTAACACACACACACCAATGAGTAGACGTTATTGCGACTGTATGCCCTTT
AAGATATTCTGTTCAAAGAGATAAGGTATTTATTCGTTTTCTTGCAATTTCTTCTCATCT
ATCATTATCATACCAGATTGAATCTTATTTTTTAATTTTTAGTCTATTTGATGACGGCTA
CTGAATCTTTACATTACTTGAGCTGAGAAGTAAAATTGCATTATTCATATTAAACAAAAA
AATCAATTTCCCATAAAGACAATAGCTCAACTTCATCACGTCCTTGGTTTTTACCGAGTA
CATATATTTGATGAATTCTGATTTGAAAATATCAATTTGTTCCTCTAGAATATTTCCACT
CGCACATTCAAAAGCAGGTATTGGAACGCACAAGAAGCGATCGTCACCTTCCATTGGGGT
TAGTAGCAGGATATATATTTCCATTCTATATTCCAGGTTCTCTTTCACAATTTTATTGAA
TGAAATACCTGAGCTACCAAATCAGTCTTAATAACACCATCTTTTACACCGGTACTACAA
CAAACCATACTGAGTCTGAAATTGGACTTCTGCAATGAAAAATTTAAGCCCTGATCTACG
CATAATGCCCGCTATAAACCTTATTTTTTATATGGGGGTCTGGCGCTTCGGGAAAAGAGA
GGAAAACTTGTAACTCAATATATCTCGATACAACATTACGTTTTGTAAATTTATCACAAA
AGCCAAATGATGATATCTCTCTTGCAAGTTATCGAACATTGATTGGTAATTTGTTTGAAA
ATTGTTAATTTATTGAATATTTCTTTTGCAAAAGAAATAGTCTCAGCGAAAGCTGGTTAC
AAAATTTACATCATGAGTTTACGGGATTTGTAAATACGCTTTTTGCATAAAAATACTTTG
CCGTTTCCCACCCTTGCATATTCACTTACTCCCCCCTTCATATACTCTATGTAATGATGA
TTAAGCTTTGGCCGCTAAGTCTCTCAATTAGTGTTGATTTTGGTTTTATTCATATGATTC
TTCTTTAGTGAAGTATTGATCAATTACGTGAGTCAGCTTTTTGAAAACCCCATTTGGAAG
GAATTAGGAAATTATTTTGCTTACTACGACCACTAATTTACCGCCATTTCTGGGCCTTTT
TATTGACTATTTTGACCATGTGCTCGACTAGAAGAACGGCATCATAATCTGCTGGTAGAG
TTAGTCTATAATGATTGTTGAAAATAAAGGCATAAGAGATATTCCACCTAAAATTCAAGT
TATTGACTTTATTATCAGGATCTTAGTATCCTTTTTTGGTAAGTCATATTCAATGAACTA
GGTCTCGCAAACTTTTTGTTCGAAAAGCGGTAGTGCATAGTTATGCTAACTCTGGATATA
TGGCATAAACCGTACAACACTAGCCCATTTTTTTGGAAGTAGTGAGGGCAGCTAGACTGT
ATGATGAATATTCGCCTGCATACTGAGTTTTTTGGTCCTTTTTTTTATGTGGCTGGCCTT
ACGATATGATGCACAATTCATAATTTGGAAGAAGGGCAGAACAATTGCATCTGTGCTTGG
CTCTCAAGAACGGTGTTTGGTGCATCAAAAGTTTTCGACTGCTTATTTGGTCGGAAATAT
AAAAACTCGATCCTCTTATCTAAGCAGTATACATTCTTCTTTTTGAAATGAATGTACTCC
GTAATATCTTCTTATTTGGCATTTTCATCCTTAACTTTTGCATGGCTCTGAACTAGTCAG
ATAGTTGCCCTTTTCAGCAAACCTCTTATTATTGAAAGCATGGTGTACATCCGTTATACT
ATTATATTATAAGAAATTGGGATGCCAATTTTTTTGCTTTTGTTTTGCCTGTTTTCCTTC
TTTTCGCAAAAGTAATTGCAGATTTAATAGCAGGATATTATACCGTTGGTAAAACTTAAG
GATTTTATGAACAATAGCTTCAAGTACAGCATTCATAGAACCAACTACTAAGGATGAAAC
TAGTATGTTTTTGTCAAAATATTTTCTTGACCTTGCTGTAACATCAAGATCTGTTTCTCT
AAGATATTAAAGTTGAGTAAAAACAAAGCTGATATGAGAAAAATACGTAATTGCTCCACA
TAATACGTGGGTCAGACATAAAGGTAGAATACTTGATACAGAAGAGATTATTCGGTACTC
TTGATGGCGTGCTTGAACTGGTGCCTCTTAACAACCGGTAATATAGTCAGATGAGTCACT
ACGAGTGTGTGTAGTAGCAAGTGTTTTACCTACGTGGCAGTAAGAGTAGCTCTATGGTTG
TGTAATAGTGGTGCTTATTCCTAATGCTCTGAAGTCTGAAGCGGTACAGTTGGTCTGGTC
TATATCATGGTCAAAGGAGCAAACATATCTTCTGAAGTGACCGCAAATAGTACTATGATG
TGGTTGGCAATATAACTTAAAAGGAAATAACCACAAGGAATTGCACCCATGTACACAGTT
TTTCCCGGAAATTGGGAAACCAGTACGAACATATATCAATTACTTTTACATTATCTTGAT
TGGAAAACTGGCACAATTGACTGTGACGTTAGTAGTATGTTGTTCTTCTCTACATCAGTT
AAATATACGTGTCAACATCAACTAATCAACTTTCCCCCGTTTACCACATTGAAGCTGGGT
GTGGAAGATTTATTTGAAGAAACTAAAACGTACCCTGTCATTTCCTGAGTCCCCTTTCAA
CTTAGTGTGAAAGCCGAACAATTATAATCCTCGGTAGACAACAGATTTATTGTACTAAAG
TTACTCTTCCTGTTATCTTCCTTGATTTTACTGTTATAGCAATGACCCACCGCAATCAGG
AGAGCCGCCGTATGGAATAGCATACCAAGTCATAAAATCGTCAACCTATTAACGGGGTTC
AGGTTCTTTTTCAGCGTAGTAGCCCTTTAACAAGCGCTGACAAAGTTGACACTCAGAGAA
AATTCAGGATTTATTGTAATCCAGCTACTCATCCTTAGATCCGCTTGCAGGCATGGTTTT
TTTCACCTTGAGAGGCTATTTTGGGTAAGCCAGGAAGGCTGAAAAATCCCAAAAGGACAC
AGTAATAAGAAATTGTTGTTGTTGTATGATGCATTTAGAACTCAAAAGACGAGTTTCTGA
AAATGCTTACAATACTCCATAGGTAACATGATTTTTTTATTAAAAAAGTATACTGTTCCT
TTGGGTAAAAATTATGCAACCCTTGAGTGTCCGATGAAGATAAGACTACGAAACAATTTG
CGGTAAATTTTTTCTGCTATTGACATTTACACATGCTCCAATCCATTACCCTTTCCATTC
TCGTAATAAAACCTCGAACTGTTATTTCATATTTACATCTAGACGGGTATCGGCCTCAAC
AACTCCAAACAAAAGTAAATAGAAAAGAGCCAGACCTATCGCACCGGGTAGAGCCAGAAA
ATATTTTAAACTATAGTTGACGTATTCTACGGCTGTTGTTTAGGACAATACTTTTTCCTT
CACAGGCTTCGAATTACGCACATGCAGAACTCCTGTAGAAACCACGAAGAAAAGTTTAAT
TAACTTTCAAATGCCAGAACTAAAGATTGATGAAACAGTTATACGAATTTAAGGGGAACT
TGCTTTTTCCTTTTGCTTCATCATAAGCGCAATATTCGCAGCGGTGGCGTCGCGTCTTAC
CATTTATCGGCACATTTTTCCGAAAAGGAAGGAAAATGGCGGTGTCAAACGGTCTGGTGT
GACATCTAGAAGTTCGGCATTGCAAGTTAATCTACGGGAAAAAGAAAATTTTCTTATAAC
CCTAATGTATAATAAGGTTTTCGGAGAAAGCAACTCACGGGGAACAATTGGTTAGAAGAG
ACCGTAGAAGCGCCCCACTAACCTGGAGTTGATTATCGAGGATCTTTCTCAGAAAAGCAG
CTAATAAATGAGCACAGTACTCAAAAATTACTCATAGTATTATAATTACTTACTTAGTCA
ATATGGCTGCGCTTTTAAAATGAGTATCTTTTATTTTTTGACAAGGAAGAAAAAGATGCA
AGCAAAGAGAAATTTACTAAGTACAAGCTCATTTCCAAAAATTCAGTTTGCCTGTAACAA
TGGGTAGCGATCTTCAACATATGGGATTATGCCTTGAATGAGATTTTTGAACGTAGAGGA
AAAAATCGCAGACAGGCTTTATTGTGCTGTTTGACATAGTATACTCAGCCGTTGTGGTGT
TAATGAATACTATCGATGTGTATACAAACGTACTTCAAATAAGCAATGCGATATACTGCA
ACTTTTCGGCCTTTGCAACGATTTGTAATGAATCCTTTTGCATCGCTAGAAGGACAAGAT
AATATTTCTTCTGTTTTTTTTTTACATATGCAACAATTTGAAAGTCAGGTCAAAGACAGA
TTCCGGTTCCCCATATTCAGATTGGAGAGAAAAACTTTTGGCAACTCATGTTACCAAGTC
GAGACGCTTAAAGTTAAGTGTCGGCCAAGACACGCAAAATCTTGTAATCTTTTAACGCTG
CTCTTCAAATCACGGACGCAATCAGTACTTGTACCTAATTTTGGTTTTCTAATATTGAAT
AGCGAACCATAGGTCGAAAATTTAAGGCCACATAAATCCAGAGCCCGCAACTTGGATAGG
TATTTACTTGATTTTTAGTTTGCTTTCAATAGTGTCGTGAAATTATAAAGTACGCCGCAT
ATATATCTTGATTAGTTAAAAATAGCAGTGTTCAATGATGATTTGATAGGGTTCATAACT
GGTACCAGCGTAGTACAATTACGATTATCCATGAACATAAAAGTGGTTTAAGTACTATAT
ATCAGTGAAGCTTCAAAGTAAGCAAACGAGATACCAAGATCTTGTAGGACCACGATATAT
AAGAAGCCTAGTTCCGTTGTAGCATCACATAGAAGAGAGCGACAATGCCTCAGAAATTCT
ACAGCAACAGAAAGCACAGTGAGTCATTAACTGTTGGAATAAGACTCAACTGCGAGCTAT
CGACTAGTACTTATATTACTAGTATATTATATACGGTGTGAAAAGACGACATGAAGATTG
AGGAAATGGTCCCAAGATCTAATGGACACTGAAATGCAAAAGTTGATAATGTAACATGAA
AATTAAGGACAGCATATTAAACAGAAGAGGAAATAATGGTATTTTTACATAGAGATATGA
ATTTCCCTTTTTCTTTGTTCCTATATCTCTGATAATAAGTTATAATATACTTTGTGCATC
TTATATCATGCCTTTTCAACAATGAAATATCAGCAGTTATCAAAGCATTCGCCAAATTTT
TATTAATAAAACAAATGTCAGAAATATGGCCGGAATCTAATCTGAAAGTTAAAATAATTC
TTACGATATTCTTATCATAAAACCAATGATTAATGTTTATGATGAGCAAAACTGTGCGAG
GGCACATACATACAGTGGGACCTCATGAGATCCAGAAAAAAAGCAAAGGAAAGTTCGATC
GAAACATTAGCTCTTAGATATTACAGACGTGAGGTATCTCTTCCTTGAAGAGAATCTGGC
CCTGATCAAAAACTTTATTTTGATACTGTTCGAAAAGAGAAATAAGGACAACGTTCTAAT
TTATACAAATATAACCAGTAGGCTTTATCGTAAAATCCTCGAACTTGCTTCTCATCACAG
AAGTATAAAAAGTAAAGAGGTCAAGCAAGAAACGAATAACCACCAAATTTTTTTCAATTG
AAAAGCGAAACGTAATGGAAATTCACCTGCTTTGAATCGTTGTTGAATTCTTATCATCAG
TCATTATTTTCCTCTTTTAAAGCTTAAGTCAACCGCATCTAAGTTTAACACTTCGTTCCC
GTTTTGAAGTTTATCAAAATTCCAAAATACAGTAGTTAGGTGCTCGTGACAAACCTTTTT
CCAAAGTGTCATTAGACTTCATGGAACTACTACACTTCTGGGGAACGAAAAGCTACCATT
TGCTCATCATTGGATAATTTCTTTTTTTTTTTTGATGCATCCAAACTTGGACCCCTTTTG
AATGTCGAGTATGAAGTATCAATTTTAGGGCAAGTAGTTTTACAATAATTTTGGTGCACT
TTTACGTCTCTGCTGATATTTTTAATACTAGTGCAAAAGAATTCGAAATAAATATAAAAG
AACAAGGAGGATTAACATACTTTAAATAACTAATTATCACCATTATTTCAAGTTTCAAGT
ACTGCGTATGGCATGCACAGCAGATTTCTACTCAAAAACATCCTAAGCGAACCACACTAG
ATCTTACGTTAGTACTGCTGAAAATGGCAATAATTGTTAAAGCAAAAATTGGCGATGGTT
CATTAATTGCTAAACAAAATAGGGCATTTTTCCTCGTTAATGATAAGTACTCATACTTCT
GTTTCTATAAGTGTTAGTTGTAACTTATGAAATATCGATTTAAATTCGAAGTGTTGTTTG
CAGGATATAAATCAAAAAAAAAAAAAAAAAAAAAAAATTAAATAAATAAATAAAATAAAT
ACAATGATATCGATAACGGTGAAATTCTTTTCATGGATTTTTGTTGCCCAAGAAAATAAC
AATAACGTTTTCTTTATGATACATATATCTACTTTTTCAAAAAAGGAAGCGCAAGAATTA
TCATTTAGTTCAATTTGAATATTTGAAAGTTTGGAGGAGAAACAGTTAAAAAATAATTCA
TGTCAGCGTATATTTAGCAAAGAAAAGATACACAGATACGTAAAAAGAACGCGAATTTTA
TTAAATAATTGCCAGCAATAAGGACGCAATGAAGACACTTAAACCACTACCGGCCAGTAA
GCTGTTGGCACTGCCAGCATACGTTGAAATTTCTAAAGAAGCTGTACTAGATCCTACCAT
GCTACTTGCTGGTGTGCTACGAGGCTGTTGCGACATAGTACTCAACCCGGAACTTGTTAG
ACTCTTGGTGTTGCCAGTTTCGGATACAGAAACAACACTACTGCTGTGACCAATCACATC
GGTCGCGGAAGCCGTCTGTGTTTCAGCATGATTGAATCTTGAAATTGAAGAGGTGACTAC
TGTTTTCGTCTCAGCAGCTCCAGTACTGGTAGTTGTCTCAGCAGCTCCAGTATTGGTTGT
TGTCTCACTGGTAGCACTGTTCATTTTAGAGCTGACAGACTGTTCATTCGTAGTCTGTGG
CCTCCATGTAGAATAGACCGTAACAACATCATTCACAGTAGCCGTGGCCGTCGAAACAAT
GGCAGGTGAAGTAGTTTCGGAACACACACCAGATCCGCAGGAAGTAACAGTAACTAGCGT
AGTTTGTTGCTTCGATTCTGTGGTGGAAATAGGACACCATGTTGTGTATTCTGTGGTAAC
GCCATTAATAGTAGCAGTGCTTGTAGATACAATGGCTGGAGAAGCAGTCTTAGAGCATAC
GTCAGATTCACAAGAAGAAATTGTAACTACTGTGGTTTGTTTTGTTGTTTCTGTGGTTTG
CTCTGTTGTCCCCTTGGTTTGCTTTGTTGTCTCCGTAGTTTGCTTTGTTATCTCTGTGGT
AGAAATAGGGCACCATGTGGTATACTCTGTTGTGGCACCGCTAACAGTAACGGTGGCCGT
GGAAACAATCGCAGAGGAGATAGATTCAGTGCACACATGAGATTCGCAGGATGTCACGGT
AACCAAAGTGGTTTGTTCGCTCGTTTTTGTAGTGGTAACAGGTGGTAATGAAGAAGTAAT
TTCCTGACTTGTTGTTGCACTGGTAACAGGTGGTAATGATGAAGACGAATATGTAGACTT
TGGTGATTCAGAAGAGATAGAAGAGGAAGAAGAGGCAGAACTAGCTGAACCCGTTTCGCT
CTCAGAAGAACCAGAGGTGGAACTACTGGTTGGAATGACGGATGATTTAGATGATTCAGA
GAGTATAGAAGCGGAGGTTGTTGTAGAAGAAATGACAGGGGAAGAAATGAATGAAGAAGA
AATGACTGGAGAAGAAGTGACTAGAGAAGAAGTGACTGAGGAAGAAATGACTAGAGAAGA
AGTGTCTGAGGAAGAAATTACTGAGGAGGAAATCACAGAAGTTCCATTGCTAGGATAGAA
TGGGGTAATAATTGGACGCGCAGACGTGATAAAGCTGGTGATTTGTCCTGAAGAAGATGA
CAAACTGGATGAGATGGCAGTAGTTGGAGTTTTGACAATAATGACAGTTTCATCAGTTGG
TTGACCGTTGGTTCCAGTGATGGTGGTCATCTCAGTAGATGTAGAGGTGAAAGTACCGGT
CCATGGCTCGGTTGTAGTTGTAACCAAACCTTCACTGGTTGGAGTTCTGATAACAATCAC
GGTTTCGTCAGTTGGTTGACCGTTAGTACCGGTGACGGTGGTCATCTCAGTGGATGTAGA
GGTGAAAGTACCAGTCCATGGTTCAGTGGTGGTGCTGATTAGACCTTCACTAGTTGGAGT
TCTGATGACAATGACGGTTTCGTCAGTTGGAACGCCGTTGGTACCGGTGACGGTGGTCAT
TTCAGTGGATGTAGAGGTAAAAGTGTCGTTCCATGGCTGAGTTGTAGTCATGGCAGTAGT
GGCTGTTGTTGGTGTTCTGATGACAATGATGGTCTCATCAGTTGGCAAACCGTTGGTACC
GGTGACGGTGGTGATTTCAGTGGATGTAGAGGTAAAAGTGTCGTTCCATGGCTGAGTTGT
AGTCATGGCAGTAGTGGCTGTTGTTGGTGTTCTGATGACAATGATGGTTTCATCAGTTGG
CAAACCGTTGGTACCGGTGACGGTGGTCATTTCAGTGGATGTAGAGGTAAAAGTGTCGTT
CCATGGCTGAGTTGTAGTTATGGCAGTAGTGGCTGTTGTTGGTGTTCTGATGACAATGAT
GGTTTCATCAGTTGGCAAACCGTTGGTACCGGTGACGGTGGTCATTTCAGTGGATGTAGA
GGTAAAAGTGCTGTTCCATGGCTCAGTTGTAGTTATGGCAGTAGTGGCTGTTGTTGGTGT
TCTGATGACAATGATGGTTTCATCAGTTGGCAAACCGTTGGTACCGGTGACGGTGGTCAT
TTCAGTGGATGTAGAGGTAAAAGTGTCGTTCCATGGCTGAGTTGTAGTCATGGCAGTAGT
GGCTGTTGTTGGTGTTCTGATGACAATGATGGTCTCATCAGTTGGCAAACCATTGGTACC
GGTGACGGTGGTGATTTCAGTGGATGTAGAGGTAAAAGTGTCGTTCCATGGCTGAGTTGT
AGTCATGGCAGTAGTGGCTGTTGTTGGTGTTCTGATGACAATGATGGTCTCATCAGTTGG
CAAACCATTGGTACCGGTGACTGTGGTCAATTCGGTAGAAGTAGAGGTAAAAGTGTCGTT
CCATGGCTGAGTTGTAGTCATGGCAGTAGTGGCTGTTGTTGGTGTTCTGATGACAATGAT
GGTCTCATCAGTTGGCAAACCATTGGTACCGGTGACTGTGGTCAATTCGGTAGAAGTAGA
GGTAAAAGTGTCGTTCCATGGCTGAGTTGTAGTCATGGCAGTAGTGGCTGTTGTTGGTGT
TCTGATGACAATGATGGTCTCATCAGTTGGCAAACCATTGGTACCGGTGACTGTGGTCAA
TTCGGTAGAAGTAGAGGTAAAAGTGCTGTTCCATGGCTCAGTTGTAGTTATGGCAGTAGT
GGCTGTTGTTGGTGTTCTGATTACAATGATGGTTTCGTCAGTTCGTACACCATTGGTGCC
AGTGACTGTGGTCAATTCGGTAGAAGTAGAGGTAAAAGTGCTGTTCCATGGCTCAGTTGT
AGTTATGATGGTGCTAGCAGTTGTTGGAGTTCTGATGACAATGACGGTTTCGTCAGTTGG
AACGCCGTTGGTACCGGTGACGGTGGTCATTTCAGTAGATGTAGAAGTGAAAGTACCGGT
CCATGGTTCCGTTGTAGTTATGGTAGTACTGACAGTATAATTTGAAGGGTCTGGAATGGT
ACAGTTTGGCTGGCTTAGATTGTTGTCAAAAGTATATACGTACCCTTCAAAGTCATCACT
AACGGTAGTGCCATCTGGTAGTGTCACACTAATTGGAAGTGTACCCCAGGCAACGGCATT
TGAGTAAACAATCTTCATTGGATAATAGAAACCAGCATACATGTAGACAGTCCCTGTAAT
ATTATCAGGGGGACTTCCATTCCATGGCTTGATACCATTGATGGTGAAGTTAGTCGACGT
GATGGGAGGTTGTTCTTGTGCACAACATTCGAACGCAATGCTACCACCGACTGATAGAAT
TGCAGAGTCGTCAACTGTAGCAAACTTGAATGTGTAAGAACCCGTCTGTGGTGGTAAAAA
ATAACCTGTCATTTCTAGGGTTACGTTTGTTGGGGTAGTATAGAAACCAAATAAATCAGT
ACTCCAGTATGCAATTATTGGATTATTAGAACAAGCACCAATTCCTTTGCATCCCCAATT
ACCATATAAATCTTCTTGAGGACAAGGAAATGTGCCTGATGAACTAACACAAGGAATATT
ATAATCAATCGAGATATCAGTTTGTCCTCCGACAGAACCCAGTTTAGTTTTTGAGGCATA
TCCATAAGCCATATATGCTGCATTCGAATATGTGGAGGAATCTCTCAATGAATACTGGTA
AAAGTTTACATTCATACCATTCTTCCTTGAGTTTGCTGGCAGGCATGCCGCTGTAGTCGC
AGAGACAACATTAGTTAATCCCAGCAATGTGACGATGGCTAGTAGTAAACAATAATGTGC
CAGAGACATTTTTGGGGCTTTTATTGTACAATTGTTCTTTTTAAATTGCAATTTAAAGAG
CGTACCTGTAAATAAGAAGGAAGAACGTTATGTTATTAATGGACTTTTTAGTGTCATCGA
ATTTTATGTAATATATAAGAAGGTAGAATAATTTGGCAGGATAATGTGTTAGCAAAGGAG
GAAATCGAATACCTTTAAAAGAGAAAAAATTTTTTAGCTGCTTAAATTTCTGTGTTATAC
CACCCGATAGATTTTGAGTTATGCTTTCTAATTGATCTGACTGCGAACGTTTTCTTTATG
CCATCTGAATTGTCAGGAACAAAGAAGAAAAAGAAAAGTTTTTAAAAAATCTGTGGTCGT
GTGTGATGTACCTTTCCTTTACATGCATTAATGCGCTCTGAAATGTGGTACGATATCCTT
ACAGAGAATATATTTTCTGTATATCGTGCAATGTTGAATAACCTATGAAGGAAAGTACCC
ATCGCTCAAGGTAAGCATTCCAGGAGGGTCGCCAGAAACTTAAACTAGTTTTAGCGACAG
ATCCGAAAATTGATAGAGACATTGAAAAAATCACTACTCCGTCCTTTTTAGTGCTTTCTC
AATGCATAATTTTGGTGCACGACTAAAAAATTCTAGAACACTATAGTTGCATTTTTTGGG
CCGGAAGAAGAAAAACGCATGTAACTTTAATGTCAAATAAAGTTTTCACCTAGTAAGCGC
GATACAAAAAAAACACAGAAATAGCCATAGGAAAGTGAATTTTGTCAGCCGACTAAAATT
AAGGTTAGCTTACAAAGCAGCAAAAAATTTGACATCGCACGGTATTCCCTGAAAAAGGAG
CAGGCAGGTGCTGTATATTTTTTTCGGTTCCTGCCTCTTACATGGCGTCGGTGTATCTTA
AATACTAAAGTGAGCTGACTACCCTTTTGAGTGCCCTATGTGACCTCTGATCTCGAAAGT
AAACAAGAGATACCTAATTTCACAGCCACTTTTGTTGCGGACACTGACGGGATGTGTTGT
GAATATTTTAAACCTTAAAAGTATTTATTGGTTAGTTATACTTAATTCTTATACGTCCTT
TAAAACCAGTGTGCAGTAAGTCTGTCACACAAAAATATGATTGATGCATTTTCAAAAAAT
AATGGCTTTGAGGTAATTCGTTCCACTTTTGAGACTTATTCACATGTCCCAGCTGGGTGC
AATCAAAATATACCGGCATTTCAGCAAGGTAACTATATACGCTTTTTTTCTCATGGTTTT
TGAAATCATACCTGCCAAGCTTGCTGCACTTGGAAGGCAACTCCGTTTTTCAGAGATTAG
ATCCTTTTTTTTTTGAAGAAAAGGCAGCCAAGTTACGTCATAGAGAAAACTCCCTAGAGC
GCTGCAAACACTTGTTAGTTTGCAGCTTACTTCACGTGTGGCTGGAAAATTGAAAAGTTA
CAATACGGTAAAAATACTTTGAAGACACTACACTATAACTGCTTGACCAAATTTTTACTC
GTGAAAAATTTGTTCCAGCCGGTCTGTTACTGATATTAAGTTAAGGAATAGTAAACCGTA
TATTTTTCATCCACGTTTTTGTAGTTTATTTTCGGTTTACTAGCTATGCATTGATTGTCT
ATCAGAGCATATCAAGGTGGTTATGGAGGTGCTGATATTTAATCAATAAAATTATAGAAA
TTTTGAGAAAACAATAATGATTGTTTCTACAATGAAAATCAGTTCATGGAATAGTTGCCT
TCGCACTACTTTTTCACCAGATTAATGGTGCATCAGAGCTTTCCCTTTTTGTCTTTTTCT
TGTTTCCTTTTTCGATTGGTTTATCACGTAAGTTTCTTATGACATAAGAAGAGGCAAGAA
ACGAAAAGGGAAATATTGCCTACTTTTTTCTTTTCGAACGTAAATAATGACGGGATTTTG
GTGTCATTTTTTTTCGTCTGGATTTTCTCAGAGAAGTACGTTTCGTCGCACAAGCTAAAA
TCATTGACAGGGCATGAGTTACGTCAATCTCTGGTCAATCCATGTCCAAAAAAATTTCTT
GATTTGTTCAAAGTTTTTGCATAGGCACATTAATTGGTTTAGCGAAGTATACATTCTGAA
GAACATTTTTGGGTGTATTTTCCACATAGAAAATTCGATTTTTTTTTTTCAATGCACCAC
TTGTCGAGTATACGTTAACTTTAATGTATTGAAGATGCAAAAATGAAAAGCCTACTTGGC
ATATGGAATTACAATAAATGGTCAATTCCTGTTTAAGCTAGCAGCGGCACTGTCGGTGTA
AATTTGGGTTTAAACTATTGTTTACTTACTTTGAGAAATTTATGTATCGCCTATATTTTT
CAATAAGTGCGATATCTTTAGCTTTCCACAGAACCCCCCCTCAGGCTATGGACGTGCGGT
TATATGATCTTCTAATAAAAATCTCTTAGACTACGGTTCATGGAATACTTCTTGACTTCT
TGGCGAAGGAAAGGCGCATAAATGTTGTGATCGAATGACCAGTAATACGTCGTTTGTTCT
CTTGCTGAACAGCGAGGAAGAGATATTCATCCAAATGCATGAACGCAGAATCCTGTAAAA
GTCGTAAAAATGTTAATCGCAATGTTGTAAAAACCGTCAAGGCATTTATCGTTCAAAATG
GCGATCATTGTTACTACTAAACACTTACTGTTAAATTAAAAAGCTGATGTTGCGTAATCC
ATTGACCAATTCATAGGCAATGTATTTCAATGACGCACAAGATTCATAACAAATTTTTTA
TTTACGATGTACCTGTACATTGTGCAGAAGGTCTTCAGAGTGAGTTTAAGCTAGGCTGTA
AATATTTTAATGTTAAGATGAAATTTAAGTGAGCTGGTAATATCAAGTGAGGCATAATTT
GTTATATGTAGCTGAACTTCAACTTTAAATAGAAAAATTACAACTAACAAGCACCGGATT
GTTTCAGAATTCAAAGTGTAGAAGCTATTATTCTTGCAAAATAAAACGCTTTCAAAGTTT
TCTTCTATAAACATACTTGTGGCAGCTTGTTTTTTTTGTTTTATTTTTAAGTTTTGTTGG
GTCTCTGAGAACTTTCAAAAAAAGAAAAAGTAAAGTATGATAAAACGGAGCACTTGCCAA
AGTAATTAACGCCCATTAAAAAGAAGGCATAGGAGGCATATACATATATATATATATATA
TATATATGGCTGCTGACAGATATTCTGCACTTAAAAACTAAAAATATTATACCAACTTTT
CTTTTTCTTCCCGTTCAGTTTGCTTGATTGGCCCAGCTCTTTGAAGAAAGGAAAAAATGC
GGAGAGGGAGCCAATGAGATTTTAAAGGGTATATTACTTATCTTATCGATAAGCAGTATT
GATATTAAAGGGACAGTTTTATCGTTGGTTAATATGGAAAAAGTGATGACCATGATGCCT
TTCTTAAAAAGAGTATTTCTTTTTATTTCACTTTCACATAAACAGTTAATGACTTCTGAC
TTTGAGCCGTTCGAACTCAGTTATATAAAGGTACATACATAGGCCACACACACACACACA
CACACATATATATATATATATAGGGAAGTAGCAACAGTCACCGAAAAGAAAAGGTAAAAA
GTAAAAAATGACAAGCGAACCAGAGTTTCAGCAGGCTTACGATGAGATCGTTTCTTCTGT
GGAGGATTCCAAAATTTTTGAAAAATTCCCACAGTATAAAAAAGTGTTACCTATTGTTTC
TGTCCCGGAGAGGATCATTCAATTCAGGGTCACGTGGGAAAATGATAATGGCGAGCAAGA
AGTGGCTCAAGGATACAGGGTGCAGTTCAATTCAGCCAAGGGCCCTTACAAGGGTGGCCT
ACGCTTCCACCCATCAGTGAACCTGTCTATCCTAAAATTTTTGGGTTTTGAACAGATCTT
CAAGAATGCGCTCACTGGGCTAGATATGGGCGGTGGTAAGGGTGGCCTGTGTGTGGACTT
GAAAGGCAAGTCTGACAACGAGATCAGAAGGATTTGTTATGCGTTCATGAGAGAACTGAG
CAGGCATATTGGTAAGGACACAGACGTGCCCGCAGGAGATATTGGTGTCGGTGGCCGTGA
AATTGGCTACCTATTCGGCGCTTACAGATCATACAAGAACTCCTGGGAAGGTGTGTTGAC
TGGTAAGGGTTTAAACTGGGGTGGCTCACTTATCAGGCCGGAGGCCACCGGGTTCGGCTT
AGTTTACTATACGCAAGCAATGATCGATTATGCAACAAACGGCAAGGAGTCGTTTGAGGG
CAAACGTGTGACAATCTCCGGAAGTGGCAATGTTGCGCAATATGCAGCTTTGAAAGTGAT
CGAGCTGGGTGGTATTGTGGTGTCTTTATCCGATTCGAAGGGGTGCATCATCTCTGAGAC
GGGCATTACTTCTGAGCAAATTCACGATATCGCTTCCGCCAAGATCCGTTTCAAGTCGTT
AGAGGAAATCGTTGATGAATACTCTACTTTCAGCGAAAGTAAGATGAAGTACGTTGCAGG
AGCACGCCCATGGACGCATGTGAGCAACGTCGACATTGCCTTGCCCTGTGCCACCCAAAA
CGAGGTCAGTGGTGACGAAGCCAAGGCCCTAGTGGCATCTGGCGTTAAGTTCGTTGCCGA
AGGTGCTAACATGGGTTCTACACCCGAGGCTATTTCTGTTTTCGAAACAGCGCGTAGCAC
TGCAACCAATGCAAAGGATGCAGTTTGGTTTGGGCCACCAAAGGCAGCTAACCTGGGCGG
CGTGGCAGTATCCGGTCTGGAAATGGCTCAGAATTCTCAAAAAGTAACTTGGACTGCCGA
GCGGGTCGATCAAGAACTAAAGAAGATAATGATCAACTGCTTCAACGACTGCATACAGGC
CGCACAAGAGTACTCTACGGAAAAAAATACAAACACCTTGCCATCATTGGTCAAGGGGGC
CAACATTGCCAGCTTCGTCATGGTGGCTGACGCAATGCTTGACCAGGGAGACGTTTTTTA
GCCGTAAGCGCTATTTTCTTTTTGTTCGTAACTATCTGTGTATGTAGTAGTGTAATCTAC
TTTTAATTTACTATGCAAATAGGGTTCAGCATTACGGAAGAAACTGAAATCCCTTCCGCG
GAAGTTTCTTAGTAGTGGCCGTGCGGGGTGAGGAGATTACATGTCGGTAATTAGATGATT
AACCTAGGCAATTTGAAGGGGGATAGTGGCATTGGTTAGCTCAGATATGATAAGGAGAAC
TAAGCAAGGGGGTTAACCACCACGGCTGTAGCACAAGACCGGCAGATGCGATTATTAGCA
ACACATTAGTTAATGCTTTTGATAAAATGTATATAAAGGCTGTCGTAATGTGCAGTAGTA
AGGACCTGACTGTGTTTGTGGTTCTCTTCATTCTTGAACCTTGTCATTGGTAAAAGACCA
TCGTCAAGATATTTGAAAGTTAATAGACAGTTAACAATAATAACAACAGCAATAAGAATA
ACAATAAATTCATTGAACATATTTCAGAATGAGAGCCTTAGCGTATTTCGGTAAAGGTAA
CATCAGATTCACCAACCATTTAAAGGAGCCACATATTGTGGCGCCCGATGAGCTTGTGAT
TGATATCGAATGGTGTGGTATTTGCGGTACGGACCTGCATGAGTACACAGATGGTCCTAT
CTTTTTCCCAGAAGATGGACACACACATGAGATTAGTCATAACCCATTGCCACAGGCGAT
GGGCCACGAAATGGCTGGTACCGTTTTGGAGGTGGGCCCTGGTGTGAAAAACTTGAAAGT
GGGAGACAAGGTAGTTGTCGAGCCCACAGGTACATGCAGAGACCGGTATCGTTGGCCCCT
GTCGCCAAACGTTGACAAGGAATGGTGCGCTGCTTGCAAAAAGGGCTACTATAACATTTG
TTCATATTTGGGGCTTTGTGGTGCGGGTGTGCAGAGCGGTGGATTTGCAGAACGTGTTGT
GATGAACGAATCTCACTGCTACAAAGTACCGGACTTCGTGCCCTTAGACGTTGCAGCTTT
GATTCAACCGTTGGCTGTGTGCTGGCATGCAATTAGAGTCTGCGAGTTCAAAGCAGGCTC
TACGGCTTTGATCATTGGTGCTGGCCCCATCGGACTGGGCACGATACTGGCGTTGAACGC
TGCAGGTTGCAAGGACATCGTCGTTTCAGAGCCTGCCAAGGTAAGAAGAGAACTGGCTGA
AAAAATGGGTGCCAGGGTTTACGACCCAACTGCGCACGCTGCCAAGGAGAGCATTGATTA
TCTGAGGTCGATTGCTGATGGTGGAGACGGCTTCGATTACACATTTGATTGCTCCGGGTT
GGAAGTCACATTGAATGCTGCTATTCAGTGTCTCACTTTCAGAGGCACCGCAGTGAACTT
GGCCATGTGGGGCCATCACAAGATACAGTTTTCTCCGATGGACATCACATTGCATGAAAG
AAAGTACACAGGGTCCATGTGCTACACACACCACGATTTTGAGGCAGTAATAGAAGCTTT
GGAAGAAGGCAGGATTGACATTGATAGAGCAAGACATATGATAACGGGCAGAGTCAACAT
TGAGGACGGCCTTGATGGCGCCATCATGAAGCTGATAAACGAGAAGGAGTCTACAATCAA
GATTATTCTGACTCCAAACAATCACGGAGAGTTGAACAGGGAAGCCGATAATGAGAAGAA
AGAAATTTCCGAGCTGAGCAGTCGGAAAGATCAAGAAAGACTACGAGAATCAATAAACGA
GGCTAAACTGCGTCACACATGATTGTGATTGAGTACTCACGTTCTCGTGTTAATCCCGCG
GTCTTCTTGTTTTACTAACTTTTCTTTCTCTCATAGCATTCTCTTGACAGTGTTTTATAT
ACATCATATGTACATTTATCGAGCCAATCGAGGGCAGCAGTTTAACATCAAGCCGGATTT
GCTCACGCTACTTTGACCCCTTTTCGTTTCGACGGAGAGAAGAAACCGGTGTTTTCCTAT
CCTTGCCTATTCTTTCCTCCTTACGGGGTCCTAGCCTGTTTCTCTTGATATGATAATAGG
TGGAAACGTAGAAAAAAAAATCGACATATAAAAGTGGGGCAGATACTTCGTGTGACAATG
GCCAATTCAAGCCCTTTGGGCAGATGTTGCCCTTCTTCTTTCTTAAAAAGTCTTAGTACG
ATTGACCAAGTCAGAAAAAAAAAAAAAAAGGAACTAAAAAAAGTTTTAATTAATTATGAG
AGCTTTGGCATATTTCAAGAAGGGTGATATTCACTTCACTAATGATATCCCTAGGCCAGA
AATCCAAACCGACGATGAGGTTATTATCGACGTCTCTTGGTGTGGGATTTGTGGCTCGGA
TCTTCACGAGTACTTGGATGGTCCAATCTTCATGCCTAAAGATGGAGAGTGCCATAAATT
ATCCAACGCTGCTTTACCTCTGGCAATGGGCCATGAGATGTCAGGAATTGTTTCCAAGGT
TGGTCCTAAAGTGACAAAGGTGAAGGTTGGCGACCACGTGGTCGTTGATGCTGCCAGCAG
TTGTGCGGACCTGCATTGCTGGCCACACTCCAAATTTTACAATTCCAAACCATGTGATGC
TTGTCAGAGGGGCAGTGAAAATCTATGTACCCACGCCGGTTTTGTAGGACTAGGTGTGAT
CAGTGGTGGCTTTGCTGAACAAGTCGTAGTCTCTCAACATCACATTATCCCGGTTCCAAA
GGAAATTCCTCTAGATGTGGCTGCTTTAGTTGAGCCTCTTTCTGTCACCTGGCATGCTGT
TAAGATTTCTGGTTTCAAAAAAGGCAGTTCAGCCTTGGTTCTTGGTGCAGGTCCCATTGG
GTTGTGTACCATTTTGGTACTTAAGGGAATGGGGGCTAGTAAAATTGTAGTGTCTGAAAT
TGCAGAGAGAAGAATAGAAATGGCCAAGAAACTGGGCGTTGAGGTGTTCAATCCCTCCAA
GCACGGTCATAAATCTATAGAGATACTACGTGGTTTGACCAAGAGCCATGATGGGTTTGA
TTACAGTTATGATTGTTCTGGTATTCAAGTTACTTTCGAAACCTCTTTGAAGGCATTAAC
ATTCAAGGGGACAGCCACCAACATTGCAGTTTGGGGTCCAAAACCTGTCCCATTCCAACC
AATGGATGTGACTCTCCAAGAGAAAGTTATGACTGGTTCGATCGGCTATGTTGTCGAAGC
CTTCGAAGAAGTTGTTCGTGCCATCCACAACGGAGACATCGCCATGGAAGATTGTAAGCA
ACTAATCACTGGTAAGCAAAGGATTGAGGACGGTTGGGAAAAGGGATTCCAAGAGTTGAT
GGATCACAAGGAATCCAACGTTAAGATTCTATTGACGCCTAACAATCACGGTGAAATGAA
GTAATGACAAAATAATATTTGGGGCCCCTCGCGGCTCATTTGTAGTATCTAAGATTATGT
ATTTTCTTTTATAATATTTGTTGTTATGAAACAGACAGAAGTAAGTTTCTGCGACTATAT
TATTTTTTTTTTTCTTCTTTTTTTTTCCTTTATTCAACTTGGCGATGAGCTGAAAATTTT
TTTGGTTAAGGACCCTTTAGAAGTATTGAATGTGGGAACAAAGACGACAAAAGGTAGTTT
TTTCCTTGACTATACTGGTAAGATATCGTCTAAAACAAAGCATGGCCAAGAAAATATCAA
AGAATTCAAGAGCTGCTAGACAATCGGATGCTCTTGAACCAGAGGTAAAGGATTTAAGTG
AACTACCTAGAGCTGAAAAAACCGATTTGACTAATATTTTGATTAGAACAGCAGCCAAGA
ATGAGGCATTGCTGGAAGCAAAGATATCTAAGAAAGCCAATAAAAGTAAGAGGGGCAAGA
AGTTAAATAAAAAGGCTCTGGAAGACAAACTGGACAACTCTATTTCATCCATGGACAGGG
ATCGTTTAGTGAAGGCCTTGAATTTTACCAATCGTCTGGACGGTAAAATTGCCAAGTCCA
TTTCTCGTGCCAAGTACATTCAAAATACAAGAAAGGCTGGCTGGGATAGCACCAATGAGA
CTATAAAAAAAGAGCTGGCTTTTTTGAACGGAGGGTTGTCTGTGCAGGCAAAAAGTGCTA
GTGAAGGTAATGCTGAAAAGGAAGATGAGGAGATCCCAGAAGTTTTTGACTCTTTAGCAG
AGGATAACACAGTGCAGAAGACTCCTACAAATAGATTCGGTGTCCTGCCAGACGATGTTG
AAGAATAGAAAATTTTCATATGAAAGGTCCTAGGAATACACGATTCTTGTACGCATTCTT
CTTTTTTCTATCTTCTTTCATTCTTTGTACATTAGATAACATGGTTTTAGCTTAGTTTTA
TTTTATTTTTTATATATCTGGATGTATACTATTATTGAAAAACTTCATTAATAGTTACAA
CTTTTTCAATATCAAGTTGATTAAGAAAAAGAAAATTATTATGGGTTAGCTGAAAACCGT
GTGATGCATGTCGTTTAAGGATTGTGTAAAAAAGTGAACGGCAACGCATTTCTAATATAG
ATAACGGCCACACAAAGTAGTACTATGAAATTTTCTGCGTATTTATGGTGGCTGTTTTTG
AATCTAGCGTTGGTGAAAGGCACTTCATTGCTATCCAACGTTACATTAGCGGAAGATTCT
TTCTGGGAGCATTTTCAGGCTTACACTAATACAAAGCATTTAAACCAAGAGTGGATCACA
AGTGAAGCCGTCAACAATGAAGGCTCTAAAATATATGGTGCACAATGGCGACTATCACAG
GGTCGATTGCAAGGATCCGCATGGGATAAAGGAATCGCAGTTCGAACAGGCAATGCCGCA
GCTATGATAGGACATCTCTTGGAGACACCTATTAATGTTTCAGAAACGGATACCTTGGTT
GTCCAGTACGAAATTAAGTTGGACAATTCTTTGACGTGCGGCGGTGCGTTTATTAAGTTA
ATGTCTGGTTTCATGAATGTTGAAGCATTAAAACACTATGCACCCGATACAGAGGGTGTC
GAGTTAGTTTTTGGTCCGGATTATTGTGCTCCTGAAATAAATGGCGTGCAATTTGCCATC
AATAAGGTTGACAAGATCACACATGAATCTAAACTAAGATATTTGCAAGAGATGCCCCTG
TCAAAATTAACTGATACCTCGCAATCTCATCTGTATACGCTCATAATAGATGAATCAGCG
CAGTCTTTTCAAATTCTTATAGACGGTAAGACGGTTATGGTAAGAGAACATATCGAAGAC
AAGAAAAAGGTCAATTTTGAGCCACCCATTACACCGCCTTTAATGATTCCTGATGTTTCA
GTAGCGAAACCGCATGATTGGGATGATCGCATCCGAATCCCAGATCCTGAGGCGGTGAAG
CTCAGTGATCGGGATGAACGAGACCCATTGATGATTCCACATCCAGATGGCACTGAACCA
CCAGAATGGAACAGCTCCATCCCCGAATACATTCTTGACCCAAATGCTCAAAAGCCCTCG
TGGTGGAAGGAACTTGAGCACGGGGAATGGATACCGCCCATGATTAAAAATCCTCTTTGC
ACTGCAGAACGTGGTTGTGGCCAGCAGATACCAGGGCTGATAAATAATGCCAAGTACAAA
GGTCCAGGCGAACTCAATGAAATCATAAATCCCAATTACATGGGGGAATGGCATCCACCG
GAAATTGAAAACCCGCTATACTACGAAGAGCAGCACCCATTGCGCATCGAAAACGTTATC
AGTGGTGTGATCCTCGAGTTTTGGAGTGGATCTCCAAACATGTTGATAAGCAACATTTAT
GTTGGTAAAAATGTAACAGAGGCGCAAATTATTGGGAATAAGACTTGGCTGATGAGAGAC
CGCGCGTTTAGAGGCTCCGATGGCCCCACAGAACGCAAATTCATGAATAGCAGACTAGGA
AATCTACAAACAACTTTCCATAACGAAAGAGAATCCCCTAATCCATTTGACCGCATTATA
GATCGCATATTAGAGCAACCTCTGAAATTTGTGCTTACTGCGGCCGTCGTGCTCTTGACG
ACGTCGGTTCTTTGTTGTGTAGTATTTACATAGTGGACAAGTGTTAGTTTATAACATGGT
CTCAATAATTGCACCACAACGGCTTCTCTTTTATAGATGGTTAACATTATAGTATCAATA
TTATCATCATGATTAAATGATGATGTATAATACTTACCCGATGTTAAATCTTATTTTTTC
ATGCAGTAAGTAATCATGCAACAAGAAAAACCCGTAATTAAGCGAACATAGAACAACTAG
CATCCCCGATAAGACGGAATAGAATAGTAAAGATTGTGATTCATTGGCAGGTCCATTGTC
GCATTACTAAATCATAGGCATGGAAATTTCCAGTTCACCATGGAACGACGGTGGATACAG
CCCCTATGAGAGAAACAGAGTCGCTGTATCACCATTTTCATCAGCGTTGGAAGGCGAAGA
ACGAATAGAAACCTCTCGATCTTTGGGTGATCATTGCTTTGAACCTTTGCCATACGTGAC
GAATTATCTTTCTATTTTCGCGCTTTTTGGTAAAGAGATATTTGGTGACAAGGGAAATGT
GAGCTCAAGAAATGAATATTTGCTAAAAAAATACTACTCTTTGAAAAAGCCATTTGTATT
GCGACATAATGGGCATGCGTTGAAGAATCCCGACATGCCACTCCAGAGGAATGACATATT
GCAAACCAATTTCATGGTTGACAAATTTCTGAATCGTACTGTGCGGTCAGTGAATTTTAA
TAATTTCAAGATAATATCAGATATGCAAAGTAAAAGCGGTCGAGGAACAAAGTCAGGCAC
AAATCAGAATCAAAGTGCCGACGCTATTCAAAATATTTGTCTACCATCTATACCGTCGGC
GTTGCCTTATTTCCAGTATTATAGGAAGCTATTGACAGTTAATACCAAAGAATGGGATAT
TTTAAAACTGCACAGTTTATGGGTACCAAAGCTAAGGAAGGATTTTAAAGATTTTTCGTT
GTATGGTGATAAAAACTCTTTAAAGCCGATCGATAGTCACTATGATGAGGATAATACCAT
GAAGAAAAATTTATTTTTTGAAAGATCTCCAAGTCGACAGACTCTAGATGGTAAAGGGTG
TGCCTCTAAGGGGTATGACATTTCTTCCGGTAATATGATTATCCCATCCCTATTTTCTGA
AGATAAGCTGCCGGCTTTAACTTATCATTGTTCCGTAGAATTAAATGGAAACATTTACAT
ATTTGGGGGATTGATGCCATGCTACAGCTATGAGGAGGATGCGCCGATGCTGAACGATTT
TTTTGTAGACGGAATAAAGAACTTACCTCCCCCTTTACTACCTCAAGTGATTAATAATCC
ATCAATGGTCAATAATCCTCATCTTTATGTCGCTTCTATACCATCATGCCGGTTTAGCAA
ACCTAAAATGGGGGGTTATATACCGCCTCCATTGCTATGTGTTCAAGGATCCAAATTAAC
GGACCGACATATTTTCTTTTATGGCGGATTTGAAATCAGGACAGAAACCCGTGGTGATGA
AAATGGGAAGTATCATCTCAAGAAAAGATTATATGTGAATAACACTGGTTACATACTCGA
TATTATGTCGTTCAAGTTCACTAAAATAGATATCATAGTACAACCTTCCAAATATAATGC
ATATCCGACAATGTCATCGAGGTTTGGTCACTTACAAATTTCTATTGATAATCCAAATAG
GAGAGCTAGCGTTCATTCTTCAAGCATGAACGAAATTCATAAAATGGGGAGTGCTTCCAT
GAAACAAGGTAGCAGCATCACTTCCGGGCGGCTTGAAAAAGCAGCAGTACTTTCATCATT
ACCTCATAATACTGTGCACACGGTTATAATATTTGGTGGTTACAGACAAACCGGTGATGA
TCGTTACGAAGCAATGAATGATTTGTGGAAGATAGAGATACCCGTGATACGTCGCGGTAA
AAAAGGTTATTGTAAGTTTTCAGAGACAGCTAACGCGATACTACTGACGCCAAGCGAAAA
GGACAAATCGGATTGGCCCGAAGAAAGAGCCTTTTCTGCCTTTTCTGTTCATGGGACTTC
GTTAATGGATAGGAGTTCTCTTGACATGAGACTATTGAACAACTTAAAAAACCATTTTGT
TTTAAAACCGTCATATATATCACAGGATCGCGTTGTTAGTCCTAAACCGGTTTTCCCCAT
GATGGTTCATGGCACGCATCAAGATCTTTTCAATAGTGGCTCTGCGGCACAAGAATCGCC
CAAAGCTGGTGCCTCGGCCAGCAGCGCAAGTGCTGCGAGCTTTGATCCCGATATGGACGA
TAATTTGGAAAATTATATAATCAATCCAGGGAGAAAATCGTCATCTATTCCAATGACTGC
GATAGGGAGACAGAGATTAATTTTAAGCCAAGAGAAGCCAGTAGGTAAAACTGTTGTATT
GCATGGTGGGTCTAACGGTCTCAACGTTCTTGATGATATGTGGTTGATGGACTTAGAGTG
TGAGACATGGACTCCAATAGAGACATTTGCAAAGGCAGATTCGAGCGAAGACGGTGATGA
AAAATTGGATAGTGTGAACGTAGGTCTCGTTGGCCACAGAATGGAAAGTATTGGACGAAT
ATGTGTATGTATAGGTGGTATGGTACAAGAGGATGTTGACCAATTTTACTCGGAGAATGA
TGATGAGCCTCCTCGAAAACGCAAGGTCGATACATTACCGTTGGGTGGTAATTTTTTGAA
CACAATTGATTTAAGCACGCAGTTTTGGGAAGAACATAAAATTACTCTGTCCAAGAAGGC
AGCCGATGAGGACAGACAAGATAGCGAAAATGAAGATACAAATTCAAATATAGTAGTTGG
TGTCGGTGGCACTTCTTTCAATGTGACAAAAGTATTATTTTGATTGGCGGATTGATATCT
AGACGGAGCAATGTAAAAGAAATATATTTACATGGTACCATAACGAAAAGTATTTTTCCT
AGCGTAAATCCTAGTGCATAAAAAGGCAGTTTTCAATGCTTTCACTTTGTAAACTTTGTT
TAGTAGTAGAATATAATATATTCAGTTTTGTTTTATAGTCACATAACACTTTGTCTTTCA
AAGAATAATCTCCTTCGCAATACCAGCGAAATATTTTGGCAAAAAATTAACAATTAGGTT
CATAGTCCCCTAATTCAATTAATCGAAAAAAAAAAAATAAAATATAAGGGAAGATTGTGC
TGATGAAATAGACAATGAAACAATAATGAAGAATAAAGAAGAAGAAGATATAAAACATGC
CACCACCATCAAGAAGTAGAATAAACAAAACAAGAACATTAGGAATAGTGGGTACAGCTA
TAGCAGTGTTGGTCACGTCCTACTATATATATCAAAAGGTGACAAGTGCAAAGGAAGATA
ATGGGGCACGACCTCCAGAGGGTGATTCAGTAAAAGAGAACAAAAAGGCAAGGAAGAGCA
AATGTATTATAATGAGCAAGTCGATACAAGGACTGCCCATAAAGTGGGAGGAGTACGCCG
CTGATGAAGTGGTTTTGCTGGTACCTACGAGCCACACTGATGGATCAATGAAACAAGCCA
TTGGGGATGCCTTTCGCAAGACGAAAAACGAACACAAAATCATATATTGCGATAGCATGG
ATGGATTATGGTCATGTGTAAGACGGCTAGGTAAATTTCAGTGCATATTGAACTCCAGGG
ACTTCACAAGTAGTGGTGGTAGCGATGCAGCAGTCGTTCCTGAAGATATAGGCAGGTTTG
TCAAATTTGTTGTTGATAGCGATGTAGAGGATGTGCTGATTGACACTTTATGCAATTAAT
GTAGAAAAGAGTTTCTTGTAACAGTATGTAAAGAATAAATAATTATAAGTATAAATAAAA
AGAGAAGGTGAAATAATAATAAGTAAGCAGCTCGGTTATAAGAGAACAAAAACACACGAA
AAAAAAAAAGTCGTCAATATAAAAAGGAAAGAAATCATCATTACAACTTGACCGAATCAA
TTAGATGTCTAACAATGCCAGGGTTTGACAATGTAGAAACGTCGCCTAGTTGGTCACTTT
CTCCTGCTAGGATTTTTCTTAAAATACGTCTCATAATTTTGCCGGATCTTGTCTTGGGCA
AGTCATCCACTAAAATGATCAATTTTGGTGCGGCAAATGGCCCGATGTCTTTTCTAACAG
TAAAGACCAAATGCTTCTTGATATCTTGTAATTCATCATCTGTTGCGGTGGACCAACTAG
ATTTGTTTTTCAACACCACAAATGCAGCAACTGCTTGACCAGTCAAGTCATCGTTGAATC
CGACAACAGCACACTCGGCCACAATTGGATCTTCGATAATAGCAGCCTCAATTTCAGCGG
TAGACAGACGGTGACCAGAGACGTTCACCACATCGTCTACACGACCCAAAATCCAGATAT
AACCATCCTTATCCTTTGCAGCACCATCACCAGTGAAATAGTAGCCAGGGTAAGGGTTCA
AATAAGTGTCTAGATACCTATCATGATTTTTCCAAATAGTTCTTGCAAATGATGGCCATG
CAGCTTTGACGGCAAGGACACCCTCTGCGTGGCTGGTGTTAAGTTCTTCACCAGTGTTAG
GGTCAAGAACAACTGCATCAATACCGAAGAAGGGGAATGAGGCAGAACCCGGTTTCATTG
GTGTAACACCACCAGCCAGCGGGGTGACCAGATGCGAACCAGATTCTGTTTGCCAGTAGG
TGTCTACAATGGGGATTTCATTTTTACCTATTTTTTCAGAGTACCACTCCCAAACTTCAG
CAGCAATTGGCTCACCGACCGAACCCAAGCAACGCAAAGATTTTAAGGAATGATTTTCGA
TGTAGGAATCACCAGCTCTTTTCAACAAACGCAAAGCAGTTGGCGCAACATAAAATTGGG
TGACTTTGTGTTCATCAATAATATCCCAATAACGGGAGTAATTTGGGTACGCAGGAGTCC
CTTCAAAGACCAAAGTGGCACAACCATATAGTAAGGGACCATAAACCACATAAGTGTGGC
CTGTAATCCAGCCAATGTCTCCAGCTGTGAAGAAAACGTCTTCTTGGTGAGTGTCAAAAG
TGTAGCGCATGGTCAACAAAGCTCCCAGCAAGTAACCTGCGGTAGAATGTTGAACACCCT
TGGGGGCACCAGTAGAACCAGACGTATACAACAAGAATAATGGATCCTCAGAATCAACGG
GTGTGCATGGATAGTAGGTCTTGTATTTCTTCTTTTCTGTTGCCCAATCCAAATCTCTGG
GGGCATGGAAAGCAACAGATGGATTGTTGGTCTTTCTATAAACCAAGACGTGTCTCACGC
CTGGGGTCTCTCTTAGCGCGTCATCAACAATTCTTTTAGTCTCAATGACTTTACCACCTC
TGTTGGATTCATCTGTAGTGATGACAACTTTAGAGTCCCCATCGTTGATACGATCTCTCA
AGGAGTTGGAAGAAAACCCGGCAAAGACTACGGAGTGAATGGCACCGATACGGGAAATGG
CCAACAAGGTTATGATTGCTTCTGGGACCATAGGCATGTACACGGCAACAGTATCGCCCT
TGCGAACGCCCATAGAGTAAGTCAGCACTTGTGCCACTTGACAAACTTCTTCAAGTAGTT
CCTTGTAGGTAATGGAATAGCCTTGGCCAGGCTCGTCACCTTCGAAAATAATGGCTTTCT
TGTTAGGAGTCTTCAAGGCATGTCTGTCAACACAGTTGTAACAGGCGTTTAATTGGCCGT
TGAGGAACCATGCATTGTTCTGGAAGGAGGGCCTGCCCGTTTTAGGGTCTGGGATGAACA
CCTTATCGAATGGCTTAGACCAGTTTAAAAATTGGGTAGCTTTAGAACCGAAGAACTTAG
CAGGGTCTTCAATAGACTCCTTGTGCAAGCGCTGATAGTCCTGCAACCCGTCCAAGTGTG
GAGAATAGTGGGTAGCAATTGCGGGCTGCAGTCTATCTGAGATGGGCCGTTGTGGCACGA
TCTTGACCGAAGTCAAATGTTCATACTCATGTTCCTTCTTCTGCTGCGCAGTGGCGGCAG
ACTGGGACATTTTTGCTTTCAACTTGTCAATTTCACTTGACTGTTCTTCTAGTTTTGATG
ATTGTACGGCAGAGGGCGACATAGCACAGTGGGCAATGTCTTTCTAGTAGTTTTGATATG
TTTGGTTTTGCTTATAGATAGAAAATATAAGAACAAGATATAACGTACTACCAGATAACC
TAAGGGAGAAATATGCTTAGAATAGCCGCCCAGTTTATATACAAAATGAAGGGAGAACTA
TTTGCCACCGAGGAACTGTACCCCAACTGCAATACCCATTGAATAATGGCATCGGAGGCT
CGGCGGCAATTCGTACCCCAACCTTTTTTTTTTACTTTTCTTTGGATCTTAGAGATAACA
GAAAAAAAGGATGACCCCAATCATTTGCCACGGCATGTCAACAGGTGAGTGCCTTTTGAG
GGGGGGGGGTCATCTCGACATCCGGCGAAATGGAGCAGTCACACGTGAACATTTTTAGGG
GATGGAGAGTGCTACGCCGTTCGTCCGAGATGATTATCATATTTACACAGCCGTACATAC
ACGTGCCATTTATCTTGATATCATTCTGGACGTATGTGCACATGTGATTTGCTTTTGTTT
TTTTAAGAATGTCGGGTAATAAACAGATTGTTTTTCTGGGAGGATAATCTTTTCTTTTTT
CCTGTTGGTATTCTAAAATTAACCTTGCTGTTTCTTTTTTTTTTTTTTTTCGCGCGACTA
CTCAGCCATCTTGCATTTTTAAAGAAAAAGATAATCATTAATGCCTTCACGGGAATACGT
ATAGAACATTATTAAAAGTATATGAATGGCATATATATATAGAACACCACCCTTGGAAAA
CATTTATACCCCTTAAACTAAAACAATTTGCTGCGCTATACCGTGTTTCAGTGTATTATA
ATACATTCATTTCTGTTTCATTACGATTATATTGACGTGATAAAAAGATTATATAGCCAT
GATCTTCCTAAACACCTTCGCAAGGTGCCTTTTAACGTGTTTCGTACTGTGCAGCGGTAC
AGCACGTTCCTCTGACACAAACGACACTACTCCGGCGTCTGCAAAGCATTTGCAGACCAC
TTCTTTATTGACGTGTATGGACAATTCGCAATTAACGGCATCATTCTTTGATGTGAAATT
TTACCCCGATAATAATACTGTTATCTTTGATATTGACGCTACGACGACGCTTAATGGGAA
CGTCACTGTGAAGGCTGAGCTGCTTACTTACGGACTGAAAGTCCTGGATAAGACTTTTGA
TTTATGTTCCTTGGGCCAAGTATCGCTTTCCCCCCTAAGTGCTGGGCGTATTGATGTCAT
GTCCACACAGGTGATCGAATCATCCATTACCAAGCAATTTCCCGGCATTGCTTACACCAT
TCCAGATTTGGACGCACAAGTACGTGTGGTGGCATACGCTCAGAATGACACGGAATTCGA
AACTCCGCTGGCTTGTGTCCAGGCTATCTTGAGTAACGGGAAGACAGTGCAAACAAAGTA
TGCGGCCTGGCCCATTGCCGCTATCTCAGGTGTCGGTGTACTTACCTCAGGGTTTGTGTC
TGTGATCGGTTACTCAGCCACTGCTGCTCACATTGCGTCCAACTCCATCTCATTGTTCAT
ATACTTCCAAAATCTAGCTATCACTGCAATGATGGGTGTCTCAAGGGTTCCACCCATTGC
TGCCGCGTGGACGCAGAATTTCCAATGGTCCATGGGTATCATCAATACAAACTTCATGCA
AAAGATTTTTGATTGGTACGTACAGGCCACTAATGGTGTCTCAAATGTTGTGGTAGCTAA
CAAGGACGTCTTGTCCATTAGTGTGCAAAAACGTGCTATCTCTATGGCATCGTCTAGTGA
TTACAATTTTGACACCATTTTAGACGATTCGGATCTGTACACCACTTCTGAGAAGGATCC
AAGCAATTACTCAGCCAAGATTCTCGTGTTAAGAGGTATAGAAAGAGTTGCTTATTTGGC
TAATATTGAGCTATCTAATTTCTTTTTGACCGGTATTGTGTTTTTTCTATTCTTCCTATT
TGTAGTTGTCGTCTCTTTGATTTTCTTTAAGGCGCTATTGGAAGTTCTTACAAGAGCAAG
AATATTGAAAGAGACTTCCAATTTCTTCCAATATAGGAAGAACTGGGGGAGTATTATCAA
AGGCACCCTTTTCAGATTATCTATCATCGCCTTCCCTCAAGTTTCTCTTCTGGCGATTTG
GGAATTTACTCAGGTCAACTCTCCAGCGATTGTTGTTGATGCGGTAGTAATATTACTGAT
CATCACGGGACTTCTGGTTTATGGAACTATAAGGGTTTTCATCAAGGGAAGAGAGTCTCT
CAGATTATACAAGAATCCTGCGTACCTACTTTACAGTGATACCTACTTCTTGAACAAGTT
TGGGTTCTTATACGTTCAATTCAAAGCAGATAAGTTTTGGTGGCTTTTACCCTTATTAAG
TTATGCGTTCTTAAGATCCCTGTTTGTTGCCGTTTTACAAAACCAAGGTAAGGCTCAAGC
AATGATCATCTTTGTCATTGAACTAGCTTACTTCGTTTGTCTCTGTTGGATAAGACCATA
TTTGGACAAGAGAACTAATGTTTTCAATATTGCTATTCATTTGGTGAATTTGATCAATGC
ATTTTTCTTTTTGTTTTTCAGTAATTTGTTCAAGCAACCAGCAGTGGTTTCGTCAGTGAT
GGCGGTTATTCTGTTCGTTTTGAACGCGGTGTTTGCTCTATTCCTATTATTGTTCACTAT
TGTCACCTGTACACTGGCATTACTACACAGAAACCCAGATGTCCGTTACCAACCAATGAA
AGATGACCGTGTGTCATTCATTCCTAAGATTCAAAATGATTTCGATGGCAAAAACAAAAT
TGATCCTGAACTGTTTGAATTGAGAAAAGCTGTTATGGACACCAATGAAAATGAGGAAGA
AAAAATGTTCCGTGACGACACTTTCGGCAAGAACCTGAATGCAAACACAAATACAGCAAG
ACTCTTTGATGATGAGACTAGTTCATCCTCTTTTAAGCAAAATTCCTCTCCCTTCGATGC
CTCGGAAGTAACGGAGCAACCTGTGCAACCAACCTCCGCTGTCATGGGTACGGGTGGCAG
CTTCTTGTCTCCACAGTACCAACGTGCGTCATCTGCTTCTCGTACTAATCTAGCGCCGAA
TAATACAAGCACCTCCAGTTTAATGAAGCCTGAATCAAGTCTCTACCTGGGGAATTCCAA
TAAATCATATTCGCATTTTAACAACAACGGCAGCAACGAAAACGCCCGCAACAACAACCC
ATATTTGTAATCCAATATATACTCACATGTAACAACTTATTATATAAATATTTAAGGGCA
AGGATATCCTACATTATATTTCATAGAAAACCGCTCAAAAAGGTGTATTATCTCCATTAC
ATCCCAACACCACACATATTTCAGCGATAAAAACCTTAAATGTGAAATTCGCTTTGGCTC
TGCTTCCTTAAATGTACGCAATTGCCGCTTTTTTCTGACATCTTTTTTGACGTGTAGAGA
AGGAAACAGATCCTCCAGAAGGGATTTACTGTTGGCTATTTTGTGTTAGAAGCAGGTTAA
TAATAGATTAGGTTGCGTAAGTCATGGTCGAAAATAGTACGCAGAAGGCCCCACATGCCG
GAAATGATGATAATAGCTCTACCAAGCCATATTCGGAGGCGTTTTTCTTAGGGTTCAATA
ACCCAACGCCTGGATTAGAAGCTGAGCACTCAAGCACATCGCCTGCCCCCGAGAACTCCG
AAACACATAATAGGAAAAGAAATAGAATATTGTTTGTCTGCCAGGCTTGTTGGAAGTCAA
AAACAAAGTGTGATAGAGAAAAACCTGAATGTGGTCGATGCGTCAAGCATGGGTTAAAAT
GTGTTTATGACGTATCAAAACAGCCAGCACCACGAATTCCGAGTAAAGACGCCATTATAT
CAAGGTTGGAAAAAGATATGTTTTATTGGAAAGATAAAGCTATGAAGCTACTAACAGAGA
GAGAGGTGAATGAATCAGGCAAGAGATCAGCAAGTCCGATCAATACAAACAATGCTAGCG
GGGACAGTCCTGATACCAAGAAGCAGCATAAAATGGAACCTATATATGAACAAAGTGGTA
ACGGGGATATAAACAATGGTACCAGAAATGATATTGAAATCAACTTGTATAGAAGTCATC
CAACCATGATCATGAGTAAAGTCATGAAAAGAGAAGTTAAGCCGTTATCTGAAAATTATA
TTATAATTCAGGACTGTTTTCTAAAAATCCTGGTCACTTCAGTGTTCCTTGACACTTCAA
AGAACACGATGATACCGGCATTGACGGCAAACGCGAATATTACAAGAGCCCAGCCTAGCG
TAGCAAATAACCTTTTGAAATTGAAGGAAATGCTAATCAGACAGTGTCAAACCGAAGATG
AAAAAAATCGTGTAAACGAATTCACTGATAGAATACTACAAAATACAAATTCAAATAGAA
ACTTGAAAATCGGTATGCTATTATCAATGCTTTACAATTCTGTCGGTTACCAATATCTGG
AGGATCATTGCCCTCAAGGTGGCGAATATTCGGATTTATTGAGAAATTTGATCAATGAAT
GTGAAGCTATTTTGCCATCTTACGAAATTATTGAACGCTACAAGAACCACTTTTATGAGT
ACGTTTATCCAAGTCTACCTTTCATCGAATTAGAAATTTTTGAAGAATCATTAAGTCAAA
CAATTTTTCCGGACCCAAACAACCCCTCCAAGGTGCAAATACGTATGGGTAGCACACATT
TGAGAGCTAAGGTGGAAAACTTGAGTCTTCTATTGGTTATCTTGAAACTCTCATACATGT
CAATAAGGTTTTTAGATCATAGTACAGCAGACTCGAGTTTTTATCTTTCAAAGGAAATAA
TTGATAAATACCCAATACCGAACGATTTTATTTTATTGAGTCCAAGATGTCTAGCATCGG
AAAATTGGTGTGCATGCGCTAATGAAAACATCATATCATGTTTACTATATATCTGGTCTT
TTTTTGCTTTTTCTCCTGAAGAGGGTGATTTCTTTCTCGAGCACCCCACCGATGTTATCA
GTAGTTTGATAATGATGCTTTCCACCTCGATTGGTCTCCACAGAGATCCTTCAGATTTCC
CTCAATTGATTTCCCCGTCCACCTCAGATAAAAGAACCTTGAATCACAGAAGAATACTCT
GGTTGAGTATCGTTACCGTTTGTTCGTTTGAAGCAAGTCTCAAAGGTAGACATTCTGTCT
CACCGATATCTTTAATGGCCTTATTCCTAAATATTAAGGATCCTGATTCTCTGACGGTAT
ATATGAACCGAGTTAGGGGCGATCTAAGCGATATCAATAATCACACACTTTTGAGAATTC
ATAAATTTACATTCAAGAGAGCCCAGCTTGCGTTACTCCTGTCGGACTTAGATAACTTGA
CGATGACATACTATGGTAGTTTCCATTTGCATTCAATTGAATTCATAAGAGAAAAGATTG
AGATTTTTGTGGAGGAAAACTTTCCCATAGTACCATTAAAAAGTGTCGCACAGGATAAGT
CAGACCTTGATGACATGAATGTGATTTCAGAAATGAATATATTATCTTCAGAAAATTCTT
CTTCATTTCACAATCGAATAATGAATAAACTATTGATGTTGAGAACTTCAATGGCCGTAT
TCTTGCATTTTGAAACACTTATCACTAAGGATAAAAGTATCTTCCCATTCTACAAGAAAT
ACTTTATGGTTAGCTGTATGGATGCGTTGTCACTAATAAATTATTTCAATAAGTTTTTCA
ACGGAGAATATCGACACGCAATATCTTCTTTAACCAGTTTTAATGTTACAAAATTTATTC
AGTTAGCACTATCCAGCACAATCTTCAGCCTATTAGGGATTATACTAAGAATAGGTTTAG
CCATCCATATGTTATCTTCTGAAGTACAAAAGTTATCGGGAACGACAGATCCAAGAATAA
AGGAGTTAAATACCAAAGTCGAAAAATTTAGTACCCTGCAAAGAGATCTCGAGTCTGCTT
TAGAAGGTATATATTGCTCTGCTTCGGAACATTTAAGATTCACATACTTCCCCGTTTTTA
AGATGTTGGCTTTATTCGATGTCATTGTACAAAGGATGAGAAAGGGTGAATTATGGCACG
GCATATTTACGATGATTCAAATGGAACAAATGCATTCTAGGATAATCAAGACATTAAGCA
TTACCTTAGGAGTCAAACTGGACAAAAAGGATAGGCTATTAGAGGAATTGATGGCATGCA
ATCACGTTGCGAATTTTAGCGTTGAAGATATAGATGAGCTGAACCGTAATATCAAAAAAG
AGATTCAAATTTCTTCAGGATTGAAGCCGCCTGTAAACACAATTGACTTAACCAACGGCG
AACCATTCGGAAATGCTGTTCCTACCTTCACAAAGACATGGAGTTCATCCTTAGATAATT
TAGAAAAACTATCATCGGCCGCTGCAGTTGGTCAGAGCTTGGACTACAACAGTGGTTTAC
GTCAGGGTCCTTTGGCGGGTGGTGGTTCAAAAGAGCAAACGCCAATAGCCGGGATGAATA
ACTTGAACAATTCAATCAATGCTACACCAATTGTCGATAACTCATCTGGATCACAACTTC
CTAATGGTTTCGATAGAGGCCAAGCGAATAATACTCCTTTTCCAGGTTATTTTGGAGGTT
TGGATTTATTTGATTATGACTTTTTGGTTTGGGCAATGACTTTGCTTAAAAATTTTCTTT
CCAAACTCCTACCTATTCATTTCATCAATTAATTAATATTATATAGCCACGAATTTATGA
AACTGACCGATAATATAAAGTGCTCAATATATATATATATGTATATAACGGTTAACGTAA
GAAGAGCTCTTCCCTCTTAAACATTCGAAAAATGATTGAACCAGTATATTTGGTCGAGCA
AGACTTTCTCCTTCGCATATTTTACGGCAGGTATGGATATATCGCCTCTTGCTGCAAACC
CGTGAGCCACACCACTGAAGAGGTCTAACTGGTAAGTAGCGTGATTATCCTTTAATTTTT
CCTCCGTTAAGTGTCTTAAGTTTGCCGGAAAGATGTGATCCTCTTCCGCTGCTGAAATCA
ATATTGGTTTCTTGCTATCAATTGCTTCAATTTCCTCGATGCTGACGAAAGATGGATGTG
CAATGGCTGCAGCATTGGCAAGACCCCCGTCGCCACTAATGTGTTGGACGGCAAACTTTG
CACCAAAACAGTAACCCACAACGCCAATAAACTTTGGGTCATATTCAAGTTTTAACAACT
TCATGAATCCATCAACAATTTTCTTGGTGACTTCAGGAGAATGTCTTTGAAACCAGGCAT
CACGATCAATTGGTTTGTCCGATGAGATAGCATCGCCGAATAAAATATCGGGAACAAAGA
CCATGTACCCAGCACTAGCAAATTTGTCGGCCGTTAATAAAACATTGTTGAATTTATTGC
CATACACATCTGTCAAGATAACTATAACTTTTTCCTTGGGAGATGTAGAGCCTGCTGCAT
AAGTATCTAAACCGAAGATTTCTTCACGACGACCCTTGGGTGTTCCATCGTGACAAACTC
CTTCAAAGCAACACTTGCCAGGTTGATTAGATGCCATTTGATTGAAATAATTTTGTTCTG
CTGTAGTTAGACGTAGTGGAAAACTTTAAGTCTACTGAGTCTTGAGACCTTATCACCCTT
TGAAGGTTTCTTGCAAATGAGCGTGGTTTGGCATTTTTTATCGGAAAGAAAAAAAGGGCT
CCGCCTTAGGCCAGATATCATAGAAATGCAACACTTCCCTAATATAGAAATTTGGGCATT
AATTATTTTGAGAATTTTGATGATTTGAATAATTTCATTAACGTAAAGGAACATAGTGCT
ACGAATCCAACAGTGGACCCAAAAATGAGAGCCGTTTGTCTGTAGTCGACATCTTTTGCT
GCTGTTTCTTCTGGCAATCCCGGAGTGTTTTTGCCAGGATCAAGAGCAGCTTCTGTGATT
TTAATAAACAATTCATTAAGGGAACTTAGCCATCTGGATGATATGTGCAGTGGGTGGTTC
ACAAATAGCTCGTCTGCCAGTTCATCTGGTTGGATTTGACACCTTTGTTGCTGCTTATCC
AAATCTGCCTTAGAAGCTACAAATACCAACGGTAGATCTTGTAAATGTGTGAATTTGTCT
AGAAGCGAAACTAAGTAGGAGAATGATTCTGGGTCGCTGGAATCGTATGTTAGACAGATT
ACGTCACATTCTTTTAACTTATCCTTATTCTCTAGTATGGCGTATTCCTGTTCTCCAAGT
TCTTGCAAAATCAAATAGTACTGTTTCCCACCTTTGAGTTCTAAACTATTGACTGCAATT
CTTGGTTTGATTGTCGGAGAATACTCCTCCGAGAAAGATCTGCCCAAGAAGGCCTCTAGC
AAAGAGCTTTTGCCGCAACATGGCTTTCCAATGACAAAGCAATTGAACACTTTTCTGTCA
TTGATATTGGATCTGTAAAGTTTCCCGGAACGGCGTCTCATTTTCCTTGGCTTGGTTACT
TGTAGGGCTAGTCTTGCATCTTCCTGAAAGCCAAAATACACCAAGTAAGCGGTAGTTGTG
CTATAGTTCAAGAAAGTCGTCATACTCCATTGTGCTAGCCAGCCTTGTAAGGTGATGCAA
CCCTTGTTGTTTACGACAGTGGAGAAGGGGAAATTCGTTGAGGTCCATAGTTTAGGCAGC
CCTGGTGTGCACTTAAATAGACGATGTAATTCTTGATTATTCAAACCACCATCATTGTCG
ATATCAAACTTCAAAAAAATATCTACAAGAAATCTGTAGCCCTTGGGGCTCAATTCCACA
CTGGAAGTGTCAGGGACAACCAACCTCGGATGGAGAATTTTGTCATTAATACACAAGGAA
TCTGTGTAATGGAAAGTTCTTAGGATAGCCCATGTAGTTTCGTGTCTCCCCCTTTCAGCG
TATATTTTGTTCAGTACAAGGAAACCATCTTTGGTGATGCCTTTTCCCGGTACGTATAGC
TTGCGGTTAATGTACTCTTGATCGTGCTTGGAAATATCCAAAAGCAAATCTTTAATAAAA
TTCAGTTCGTTTACATCGATACTCTTATTGAAGCACTTTTTTTGTAAGCCCAAGATTTCG
TTGTCATCTAAATATGAGTCCTGGTTTAAATCGCTTAAAAGAAAAATTCTTTTTAAAGCC
ATGACAGCCAATGGCTTTAGTTCACCTACCATGGCATCAAATAAAGGTGATATTGGGTGT
GTTATAGCCCTTTGGCAAAGATAAAACGCTTGGTTAAGATCAAACTGTGTCTTGGCACTT
GTCTTAATGCAAGTGTCGATTTCTTTAAACTCCATTAATATTGGGATAAATTCTTCATCC
TCCACTTTGGTATCGATATCATCATCACTGTTCTCTGACACGACCATTGCATTGGCATTA
ACATTCGATATGGAATCACATTTATTTTTGCAGAGAATGACAGGAATATTCAACCCCAGG
GATCTGAAATGAGGCAACCAAAAGAGAGAAACATGGTCATACGATTCGTGATCGCAATAC
ACAAGCCAAATTACGTCGGCGGACTTCAACTCATGGTCTAAAGCTATGAGGTCCGAATCT
GAAGTGTCTATAAGTACTGTATTCTTAGGAGAATATGTAGGTGATGATGAGAAATCTCTT
GGGATACTGATGGGTGGCAGCACGTCCTGTATGGTCGGTATGAATTCAGCTTTTGTTAAT
GATACAATCAGACTGGATTTACCAACCCCTTCATCACCGCAAATAACTACCCGAATCGTT
TCTTTAGTCATTGTGTTGTTCAACACATTAGTATTTAGAAGTCCGCTATTTTTGTTTTCA
ATTTTTATTTGTTTAATATACAAATTTCATTCTTGTTTTGAGGGTAAACCACTATACCAA
ATGTTGAAGATCTAAAGGTATCGATCAAATATGTTGCTAGAGAGTGACTGAGTGTTACAT
TAAATATATTTATATATAAACGTATGATATTTAGGGATTGTTGATTGATAGGTTGAAAAG
TTTCGATCTCAATGACTCATTTTCCTGTTCTAAAGCCTTGATTCGAGCTTCTGAAGCGTT
AGCATCGAGCTTCCGTCTTTCTCTTTCGGATATCCATCTTCTTTGTAACTCCTCTATTCG
TAAGGTCAGTTCTTTATTTGGAGTTGCCGTTAATTCATTGCCCTGTTGATGTGGCTGCTC
TGGGGTTTCCATGGAAATCAGTGAAGAGATATATGAGTTTATTATGGACTCTAATGCAGT
CTCTATAAAAGTGTAGAGCGATTCTAGTTTGGGCTGAATCAAATTCAAGTTTTTCAACGC
ATTTGGTACAGATTTTATGGATTTCATTTTCCTGTCAAATTGGGCAATAGAACTTTCTTG
TAAGATTTTCTGCAGAATATTGAAAATACTGTCAAGGTGTAGTAAAAGGTTCTGATTAAA
TTTGATAAAATTGCTTTCATATTGGGATAGTATTAACTTTTGGTTGTCCAAAGTATTTAA
CTGATTTTTTAATTGGTAATTCTCCAAGTCTAATTTGTCTAACTGATTTTGTATTACGTG
GAATTCCTCTGATTTATCGATTTGAAGGTCATTGATTTGTTTTTCCAAGTCATTGATGTA
GCTGTCCCAATTATTTTCCTTTAGTTTATTGATTTTGGTCTGAGTTTCCAGTTCTTTGGT
TAAAACTTTTTCATTTTGTTTCATTTTAATGATGTCTTCCTTCAATTTTTCCAAATTGTT
TATCAAAACAGATTGCGATTCGATCTTTTCCTTCAGTTGGGAAATCAAATGATCTTGTTT
TTCTATAACGGAACTAGAATTTTCTTCCAATTCTAAGGAATCTAGTAGATGAGACTGCTC
ATTTAGTTTGGACGCTATTATTTTTTCTAATTTTTGCGATTTCTCGAATTTCAATCTAAT
GGAATTTATAAATTGATCATATTCTTTGTGCAAAATTTCTATGACAATCTCTAATTGAGT
GTCTAAGGTTTTCTCAAAACGAGACTCGACGGCTGAAATTGGTAAGGAAGTACTGTTTGC
CATTACATTTTCTGTATCAATGTGGTTGTTACTGTCATGAATTTCGTCATTCTGGTATCC
ACCATCAGTATTCTCCTCTTTACTTGATGGTGAGTCCCTACTTTCTAACTGTGATCCTGC
TGGTGAGGACTGGGCCAGTGAAAGAAATTCTTCCTTATCCTGCTTTGATTCCGCTCGACT
TTTGGAATGCAAAAAGTCCTGCAAGAATTGGATGATGAACTTGGACAAAGTATCCATTTT
TTCAAGAACATAATCCGAGCTCAGCTCTAAAGTTTCCTCCAGGGTCTCCCTCTCTTCTTT
ATCAAGAAGATGGGCATTTTCATCTTGCTCATTAAAATGCGTCAATATAAAGGACAATAG
GTGATTGATCGTATTCACGATACTTTCCGAATTTTCTAAATTCTCTTGAACGAATTGTAG
CGTATCTTGGTACTCGACTTCCTTCGCCTTTAAATCCTGTTTCAATTTGTTTATTTCAAG
ATTTAGACCCTCGATAATCGAATTTCTAAAATCAGTGTCATTGCCCAGCGATGGTGCATT
GCCGTCTTTATTAGGGATTCTGCGAATGTATTCATAGAGTACTTGAATCTTGATTTTGGC
ATTAGTCAACTCCTTCTCCAAATTTTTGACTTTGTTGGAATCGTTCATCAGAGCAGGCTT
GATGGGATCGTTATGAGATGACCTCGTGGTCATGGAGTCCCTGAGTGATGGTATGGACAT
CCCAGAATCCATCGAGTTTGTGAACTCGCTGTCGTCATCATCACCAGTGTTGTCATTATT
GCGAAGATGCCTGCCACTAGGAATCCATCGACGTACCATGGCTATAACTTTCCTTATGTT
GTTTGCTTAGTTTTTTGATATTAGTGTTGCTTATGTGAAATTTCGCGATTTCAATTAAAA
TAATAAATACATATATAAAGAATATACACAGAGGGAAGCAAAAGTAAACTAAAAGTGATA
CTTACACGAGCTTTTTTGGTTCCAAACTGTTCATGATGATGCCGGACCCTTCCCAGTTGA
CTTCTTAGTGGTCAATTGTAGGCCATGCCATCTGGAAATATCGTCCCTCAAAATTCTGTT
CACCAGCTGGTGCTGCTTGATGAGACTCAGTCCGTTGAACTTCTTGCTTGTTATGTTGAT
AGCAAACATGGATCCGCAGCCACCGGAAACGTCTTGCACTTTACACACTTCAGGTTCCAG
TTCCTGTTGTAGTTTATCGGTGATCATCTTCTCCTCCGGAGTCATTGCCATCTGCGTTGA
GTACCAAAGCTTTGAGCCCGTCAGAATCCTTGGCCACCGGACATGCTTCACAGATATAGA
ACGTAGCATGGTCTGTGGGAGCTTCATTTCTATGTTTTACCTTCTCTTTTCGCTTTTATG
GTTCTCAGTGACCAAATAAAGAAACTTATATATGTTCCGGAATGACGAATCAAAAAGAGA
ATAGCATCGTTAGCAGCAAACGAAAGTGGAAAGAGAATAATGTTCAAGAGAGCAATGAGC
ACAGATGGTCCCGTGGCACGTACCATCCTGAAGAGACTGGAATGCGGCTTTCCAGATTAC
AAGAACTTTGCGTTTGGCCTCTACAACGATTCTCACAAGCATAAGGGCCATGCTGGTGTA
CAGGGAAATGTCTCTGCTGAGACACATTTCCGGATTGAGATGGTCAGTAAAAAGTTCGAA
GGCCTGAAACTTCCACAACGCCATCGTATGGTTTATTCCCTCTTGCAAGACGAGATGGCT
CAGGCGAACGGTATCCATGCTTTACAATTGTCACTAAAGACCCCACAGGAGTATGAATCC
AAAGCGAAATAGAATGCATAAGCATAAGTGTACACGTTGAGTTTATTGTTTTATTTCCCC
TACATATATATACATATATATGAAATTACTTTACGTACGTATAAGCTTTGTTCAGTCATC
ATGAACCAGTGTCTTTTCGTACTGTTCTAAGGACATTAGACCCTCGACCTGTTCCACATT
AACGCCCTCACCAAGCTTCATTTTGACTAGCCAGCCGTCACCCATAGGATCTTCGTTCAC
CACACCTGGATTTTCCTCAAGATTAGTGTTAATTTCCTCTACGGTACCATCGGCAGGCTG
GTAGATCTCGGAGGCTGACTTGACGGACTCAATGGACCCTAGCGACTCACCTTGGGAAAT
CTCAGTGCCCACTTCTGGCAACTCAACATAGGTAGCGTCCCCTAAGGAATCAGTGGCGTA
TTTTGTAATTCCGACAAAGGCAGTCTTGTCCTGATGCACAGCTATCCACTCATGTTGGGA
AGTGTACCTCACGGCTTGAGGTCCTTGGGATGAGTACAAAAATGGTAGTTTATTCTTGTT
TAGGGCATTGCCGGAGCTGTTTCTCAAAAACAATTTGCTCACAGCGGGCATGCGGGTGGT
CCATAGTCTAGTAGTGCGTAACATTGTCGATGTGGTATGCTTCATGTGGAGATTCCCTTT
CCCATTAGATACTTGTTTGTTGGTCTGTATATATAGAAGAAAGAGTTAGCGAAAGTGACT
CCGCCGCTGAATGACTCCTTACGGAAGTGTCAAAATTGCGAGGTCCCTATAGCACAGAAT
GATAGATAAAACATTGATTTGCAAGTTGAAGGAAGACCCTACACATGCGTATATATGATG
TATGTAATGGTTGTGATCATTTTAGCCTGTCAAGCAGTGAATCGCACTGCTTGTGTAAGC
CTTCATCTTCTTGCTTTAGCTGATGCAGCAGGTCGCGAACAGTGTCCTGCACTGGGGGTC
TAAACATAATGAGAAACTTTAGCGTTTGGAAACCAAGGGAACTTCTTGCCGGATCCAGGC
AGATAGGCTTCAGTGCCTCAAGATGATCGCTTTGAAGACTGGGCAGTTCGCTCATAAGTC
TGATGAAGAATCGTCTGTGTTTGTTTTCAAGGAATGGACCCAGAGACTCGAGAACTCTTA
AGGACCATTTTTTGTAGTTAGAGGGATCTTGATGCAGCGAGGTTTGGAAGAACCATTCTT
CATTGAGCCATTCAATGATCAGACTGACACGTTGCTCGAAATCCTGGATGAAGAAGCCAA
GCAGTTCTTCACGAATCAGGTCACTGGCCTCTTGTGCTTCGATTCCTCTCGTAACCAATC
TGATTAAGACGTGTAACCATGACGAGGAGTCGTCATCGTCCAGTAATATGGAGGAGGAAG
ACGAAGATTTGGCCCGGGTAGTATCCTGGCGACCGGATAATTCAAACAGTTTCTTGGTCA
GCTTTGAGAGGTACTTTAGTTTTTCATCCTGCGTCAATGAGTCAGGTTCAAAGGGGGGTG
CGATCTCCTTAATGGCAGAAGTTGATTTGTTGGCATCTCCTGAGATTTCTTGGGCGCTTT
CCTCTTCTTGAAGCATCTTCTGCATTCGGTCATCGTCTTCGGGCTCCTCTGGTTCCTCCG
CTAGTGGTTCTGTTTCCATTTTGATTTTCTTGCTATTAGCCGTTGGGCCATCGTTTCCAA
CTTCTTCATTGTCGTTGCCGTCGTCATCATCGTCGGATTTCCTCTTTGATGATGACGAGG
ACGGTACAGAATTGATGTACGTATTCATTAAATCCGTGTACCTCGAAGCAACGATAGACA
ATCCGGTGATCAGTTTCGTGCTGTCCATTTGCAAGATGGCCTCTGTGGACAGCTTGATAA
GTATGTCATTGGGTAGCTGGGTCACATCCTGGTTGGAGTTCGAACTGTTCATCAATGAGT
ACACAGATGAGTAGGTGTTGCTGATTGGTTTGGGTGAGTTGTTGAAAAAAGTATTGCCCT
GGTGTGAAGCCTTGTTGAGGGTGTATTTTTGCAATATCTTCAGTTGATCAAGCATGTTTT
CGGTTGAAGAGCCCGTTGCAGGTGCGGACACAGGCGTGGGGGTCTTTGTGGACACCCCTA
GAGTAGACAATAACGCGGATAATTGCCTTTTCCATAGTGAGATGTATTTTAGTTTGTCCT
GCCTGGACAACGTTTTCTTGCTATTGCCCTTGGAAGGGTCGAAGTTCAAAATTCCCTTGC
TCTTGGTCTCTTCGCCAATAACGTGTAAAGTTTGAGAAATCTTGGTCAGCTTGGAGTAGA
TCGATGACCCTGATCCGGATGAGAGGGATTTTGTAATGATTTGATTTTTTAGCCCAAATT
GCACAAAGTTCTTGTACGCCCTTTCAACAAATCTCTTGGATAGTTTGTAGTTCAAGTCAG
ACTTGCCCTCTAGGGGAAACTTGGCGTCGACGTTGAAACGCAACAGCCCGGAAAGAATTC
TTATTGTTGTCTGCGGCCTTCTTTTGATGACGAAGGATAAAGAATTGATGATACCAATGA
AAACGGACGAGACCATGTACTGTTCCTCAATTAGGTAGTTTAGCAACATATCAAGAAGCC
TCTTAGCCTCGCTCTCCAAAGCCGGTTTGTTCAACACAGGGTGGTTATCCGGGATGGTAG
ATGAATTAATCTCGTTGCCGCTGGGTGATTTAGTTTGCGACAGCACGACCTCAGATATGA
ACTTGATGGTCGCTAATTTCACGCCGATATTTTGGTCAATCTGCGCCAGCCATTGTTCGA
CATCCGTTTCATCGTCAACGGTGGCACGCAAAGGATATGCAGTTCTCCAGTGCGAGAGCA
CGAACTTCTTCAGCATACACAACTGATCAAACATTTCCTGGTTTGATGTCTTAGCAACCA
GATCCAACACCAGCGGGTATGAAGCGCACATAATAAGCACGATATTCTTGTACACTAGTA
CGTCCGCGGTGGATTGCGCCATAGCAAGAAGTAGTGGCAGATATTGAGCAGCAATAAACG
GTCTCTCAGTATTCGCAATTGGAGAGTCCATCGACACCACGTCTAGAACTAACTGTGTAA
AAAACTTGGCCAAAGGCAACTTCAGCTTGCTGAGATTACCGTTGTGGTACATGGATGCCG
TAGTTTCGAGCACCTTGGGCAGCATCTCCGTTGGATTGTTGTGCATGGCCAGTGTCTTGG
CCTGTAACAATTGTTCCATCTCTGCAGATGACATTGCGCTGCTTAGTGGTAGTTATATGC
TTCTTGCCACGATTTAACCATTTGTTCAGTCAAGTACTAACGGTTAAAAGGTATCGAAAT
ATGGCAACTTTTCACTTTTAGATCAAGTCACTATATACGACTTGAACATCAGAACGGCGA
TTTTCCATCAAGATGGAGTGGAAACCACGCCATTATAAAGGAAAGCTAGTTTTATGTCTC
GTATACATGCGGAGTAGGACAGTGATATAACACACATAGCTAGACACAATAGACATCATG
AAAAGGTCCACGTTGCTGTCGCTGGACGCATTCGCTAAGACCGAAGAGGACGTACGAGTC
CGCACCAGGGCCGGCGGGCTGATCACTTTATCGTGCATCTTGACCACGTTATTTCTGCTG
GTGAACGAGTGGGGACAGTTCAATTCTGTGGTAACAAGGCCACAATTGGTGGTGGACCGT
GACCGACACGCAAAGCTGGAGCTTAATATGGATGTGACATTTCCATCGATGCCATGTGAC
CTGGTGAATCTCGATATTATGGACGACTCTGGAGAGATGCAACTAGACATTCTTGACGCA
GGGTTCACGATGTCTAGGTTGAATAGCGAGGGTCGCCCCGTGGGAGATGCTACTGAGTTG
CATGTGGGTGGGAACGGCGACGGAACCGCGCCGGTTAATAACGATCCTAACTATTGTGGG
CCATGTTACGGTGCCAAAGATCAGTCGCAGAATGAGAATCTAGCACAGGAAGAGAAGGTT
TGCTGCCAAGACTGTGATGCAGTGAGATCAGCATACTTGGAGGCAGGCTGGGCTTTTTTC
GACGGGAAGAATATCGAGCAGTGTGAAAGAGAGGGCTATGTCAGCAAGATTAACGAGCAC
TTGAATGAAGGCTGCAGGATCAAAGGTTCTGCACAAATTAACAGAATTCAGGGGAATCTT
CACTTTGCCCCTGGAAAACCCTACCAGAATGCATATGGACATTTTCATGATACTTCTTTG
TACGACAAGACTTCGAATTTGAACTTCAACCACATCATCAATCATTTGAGCTTTGGGAAG
CCGATCCAGTCCCACAGTAAGTTGTTAGGAAACGATAAGCGCCACGGCGGCGCCGTAGTT
GCCACTTCTCCCTTGGACGGACGCCAGGTGTTCCCGGACAGGAACACACACTTTCACCAG
TTCTCGTATTTTGCCAAGATTGTCCCCACCAGATATGAGTACTTGGATAATGTTGTCATT
GAGACCGCGCAGTTCAGCGCCACTTTTCATTCCCGACCTCTTGCCGGTGGAAGGGACAAG
GATCATCCAAACACACTTCACGTTAGGGGTGGTATCCCTGGTATGTTCGTCTTTTTCGAA
ATGTCTCCATTGAAAGTCATCAATAAGGAACAGCACGGGCAGACTTGGTCGGGCTTCATC
TTGAATTGTATCACCAGCATTGGTGGTGTCCTAGCTGTGGGCACTGTCATGGACAAGCTA
TTCTACAAAGCACAGAGATCGATCTGGGGCAAGAAGAGCCAGTAGAGGAAGAGACTGTCA
TAGGGAAGAGCCCTTTCTACATACTACTACATAATATATATATATAGTATAGAAATTGGT
ATATCACTACTTGTACAAATATCATATTGTACGATAATCGCGAAGAACGACGCACTGGTG
GGAAGAAGTGGAAAACAGAAGCTTTAAGGTAGAAACAGAACAAGAATGTGGCTATGGTAG
GATAGCAAAAGAGTACCATTGCTGTTATCATTTGTTGCCTAGCCCTATCAAGACCTGTCT
GCTAATCCAACCCGAGAGATCATGGCGATCCAAACCCGTTTTGCCTCGGGCACATCTTTA
TCCGATTTGAAACCAAAACCAAGTGCAACTTCCATCTCCATACCCATGCAAAATGTCATG
AACAAGCCTGTCACGGAACAGGACTCACTGTTCCATATATGCGCAAACATCCGGAAAAGA
CTGGAGGTGTTACCTCAACTCAAACCTTTTTTACAATTGGCCTACCAATCGAGCGAGGTT
TTGAGTGAAAGGCAATCTCTTTTGCTATCCCAAAAGCAGCATCAGGAACTGCTCAAGTCC
AATGGCGCTAACCGGGACAGTAGCGACTTGGCACCAACTTTAAGGTCTAGCTCTATCTCC
ACAGCTACCAGTCTCATGTCGATGGAAGGTATATCATACACGAATTCGAATCCCTCGGCC
ACCCCAAATATGGAGGACACTTTACTGACTTTTAGTATGGGTATTTTGCCCATTACCATG
GATTGCGACCCTGTGACACAACTATCACAGCTGTTTCAACAAGGTGCGCCCCTCTGTATA
CTTTTCAACTCTGTGAAGCCGCAATTTAAATTACCGGTAATAGCATCTGACGATTTGAAA
GTCTGTAAAAAATCCATTTATGACTTTATATTGGGCTGCAAGAAACACTTTGCATTTAAC
GATGAGGAGCTTTTCACTATATCCGACGTTTTTGCCAACTCTACTTCCCAGCTGGTCAAA
GTGCTAGAAGTAGTAGAAACGCTAATGAATTCCAGCCCTACTATTTTCCCCTCTAAGAGT
AAGACACAGCAAATCATGAACGCAGAAAACCAACACCGACATCAGCCTCAGCAGTCTTCG
AAGAAGCATAACGAGTATGTTAAAATTATCAAGGAATTCGTTGCAACGGAAAGAAAATAT
GTTCACGATTTGGAAATTTTGGATAAATATAGACAGCAGTTATTAGACAGCAATCTAATA
ACGTCTGAAGAGTTGTACATGTTGTTCCCTAATTTGGGTGATGCTATAGATTTTCAAAGA
AGATTTCTAATATCCTTGGAAATAAATGCTTTAGTAGAACCTTCCAAGCAAAGAATCGGG
GCTCTTTTCATGCATTCCAAACATTTTTTTAAGTTGTATGAGCCTTGGTCTATTGGCCAA
AATGCAGCCATCGAATTTCTCTCTTCAACTTTGCACAAGATGAGGGTTGATGAATCGCAG
CGGTTCATAATTAACAATAAACTGGAATTGCAATCCTTCCTTTATAAACCCGTGCAAAGG
CTTTGTAGATATCCCCTGTTGGTCAAAGAATTGCTTGCTGAATCGAGTGACGATAATAAT
ACGAAAGAACTTGAAGCTGCTTTAGATATTTCTAAAAATATTGCGAGAAGTATCAACGAA
AATCAAAGAAGAACAGAAAATCATCAAGTGGTGAAGAAACTTTATGGTAGAGTGGTCAAC
TGGAAGGGTTATAGAATTTCCAAGTTCGGTGAGTTATTATATTTCGATAAAGTGTTCATT
TCAACAACAAATAGCTCCTCGGAACCTGAAAGAGAATTTGAGGTTTATCTTTTTGAAAAA
ATCATCATCCTTTTTTCAGAGGTAGTGACTAAGAAATCTGCATCATCACTAATCCTTAAG
AAGAAATCCTCAACCTCAGCATCAATCTCCGCCTCGAACATAACGGACAACAATGGCAGC
CCTCACCACAGTTACCATAAGAGGCATAGCAATAGTAGTAGCAGTAATAATATCCATTTA
TCTTCGTCTTCAGCAGCGGCGATAATACATTCCAGTACCAATAGTAGTGACAACAATTCC
AACAATTCATCATCATCCTCATTATTCAAGCTGTCCGCTAACGAACCTAAGCTGGATCTA
AGAGGTCGAATTATGATAATGAATCTGAATCAAATCATACCGCAAAACAACCGGTCATTA
AATATAACATGGGAATCCATAAAAGAGCAAGGTAATTTCCTTTTGAAATTCAAAAATGAG
GAAACAAGAGATAATTGGTCATCGTGTTTACAACAGTTGATTCATGATCTGAAAAATGAG
CAGTTTAAGGCAAGACATCACTCTTCAACATCGACGACTTCATCGACAGCCAAATCATCT
TCAATGATGTCACCCACCACAACTATGAATACACCGAATCATCACAACAGCCGCCAGACA
CACGATAGTATGGCTTCTTTCTCAAGTTCTCATATGAAAAGGGTTTCGGATGTCCTGCCT
AAACGGAGGACCACTTCATCAAGTTTCGAAAGTGAAATTAAATCCATTTCAGAAAATTTC
AAGAACTCTATTCCAGAATCTTCCATACTCTTCAGGATATCATATAATAACAACTCTAAT
AATACCTCTAGTAGCGAGATCTTCACACTTTTGGTAGAAAAAGTTTGGAATTTTGACGAC
TTGATAATGGCGATCAATTCTAAAATTTCGAATACACATAATAACAACATTTCACCAATC
ACCAAGATCAAATATCAGGACGAAGATGGGGATTTTGTTGTGTTAGGTAGCGATGAAGAT
TGGAATGTTGCTAAAGAAATGTTGGCGGAAAACAATGAGAAATTCTTGAACATTCGTCTG
TATTGATAAATAAAACTAGTATACAGCAAATACTAAATAATTCAAGAAAAAAACATTAGA
TAGAGAGGGGCAGATGTTCAAGCTATACCCATTATATTGATCCACACTTAGTATTAAGAT
ACGTCTGTGAAGGATGAAAAAAAATGTATAATGTGACTAGAGGAAGTAAGGAGAAAAAAC
GATAGTAATCGTATTTTAGGTTGTGCGTTTTTATAATTTTTTTTTTTTTGTAATTCTATG
CAAATGTAATATAAGTATATTTAAAGAAATAATGAGTCCTGTGAAAACAAAAAGAAAAAA
AGATCATTAATGTATGTTAACGTATTTGCTTTGCAAATTTTAATTTATTTGTTGTTAAAT
GCATTTTTTTTTTGTCGTTTCAGCGAGTTTTCTTGAGGTTGCTACTATCATTAAAATCAC
AATCCACAGAGGAAGTTGATCTCTTTTTCAGTTGGGTGGGGGCAGAGCATGGGTGAGCAG
TGGCCATGGGTCTAACAGGAAATAATCTTTTTGAACGCACAGATAAATTTTGTAATAATT
TTCTATTTGACATTAGAGATGGGGTGGTGGGAGTTAGTGGGCTTGGCCAAAAGATGCTTG
AATTTTGTGGGATGCTCAGTGACCTTTTAAAAGAATTTTGGGTAGAAGAGAACGAACCTG
AATGTGAATGGTGTGATGCAGAGTCTGGGGTCGTCATTGAACTTGAAGTCTTGTAAGGGG
AATTGAATGGAGATGGAGAGGATGAAGATGAGGTTGGAGTGAAGGCAAATGGTGGAGAAA
TGCTATCTTTGGTCAACCTTCTTAAATGAGTGTGATCCGAGAAATAGTCTGTGGCCGCAG
ATGAAACCGTAGCGCTCTTTGGAGTAGTAGCATTTGAGTAAACACAAGTCAATGAATCGC
TGTCAAAGGACTGAGCAAAGATAGTATTGTACATGGTTTCCAATTCTTGTGAACGGTAGA
ATTCTTCCAGTTTCAATTGAATACAATAGTTTTGTAATGCGTCTAAGAGAGATTTTGCTA
AAGATGTCTTATTGCTATTCAAATATTTTGATTTGAAACTGGAGGGGAAAGAATTTTGGT
CCATTGCTATATCCAATAAAGTATTAGAGATTTCTGACAATTTAATATCTAGGTCTTGGC
AGTTTTCCTCCAAAGCCAGATTGATATTTTCCCAAAGGTTTGAATTATAGTAGTTCAAAG
ATAATTTGATGAGGTTAATTGCACCCAGCGCAATTAGTGAACGATCATATTTAAATGATA
ATTCGAGATTGAAGGAAGCTAACTCGCACAACATAATGGCACCCAATTTGATCTCGTTGA
TGTTCAAAGAGGGGCCTTGAGAAGAGGACGATTTATTAATAGCAGTACCAGCAGCGTTAT
TTAATAAGGCCAGTTTCTGTTGAATGAAAGCTTCCAAAGGGGCAGAAAGGACAACGCCAG
GCGATAACGGGGACGTAGATTGGAACAAGAAGATGTCGATGTAGGAGTCGAATGTTGCCG
ACTGACAGATGGACCAATCGAGTGATTTGAAAAGATGCATTTCCATAGTCGTGAATTGCT
TTATAGAATATTGATTGCAACACAAGTTTTGCAAGACTTTCAAAGTGGCCATTCTATTCT
TGGAGTCCCAAAATTTGGACGAAATCCAAAGCGCGGTCAAGGACAAGAGCTGGTAGTTGT
AACTCTTGATAATGAACCGCGAGGAATACTTGTCCAAGATAGTGAAAGTAAGGAACAAAG
TCGAGGTCGATAGATTGAGTCTTGTGTGACAGTACATGATGAAGTCAAAGATCAAGAAAC
GCATCTTCGGATTAACTTGTGGCTGAGAGTTGAAGTTAGTCAGGTTGTACAGCGGCCTTT
CTGTGTGGGAAAGACGGAAATAGTGGTCCAATTGATCATTATTGTATTCGCTGATCGCTG
AGTGATGTGCTTGCAATTCTCTTTTAACGAGATTAGGGTTTTTAGACTTTGCACTAGCAA
TGGCCCGCCTCTTTTGCAAGAGCAAGGGCAAATTAGGACATGAGGCAGCGCTGACAGAGG
CGGCAGTGGCGGTGGAAGTGCCACTAGCGGTAGCATACCTTGCATTAGCGTATCTAATTA
TGGTATCCTTCAATATGGCCATCGTACAGAAAGCGTATCAAATCAGTGTCTTGAACGAGA
GTAAAAGGGAGATGCAATGGAATGTAAGAAATGCTATGGGTCAGAAAAGAAATGCAGAGG
AGTTAAACCGAATGAGGAAATGCAATGGATACGTTAAATTGGAGATGTGAGATTGCGACT
GGGACTCGGATGGATGCTTGCTTTTGGATGCTAGTACAGAGAAAAAAGAGGGAGAAAAGA
AAAGAGAAATAGAAAAAGGTTGGTTTAAGTCGGCAGAGGAGACTACTCGGGCAATTCGTT
TCCTAATGGGTATAGTCCTCTTTCCTCAGAAATCCATTTGACTGGCAGACTCAGTAGTAG
AAGAAAAAATCAAGAAAGAAATTGTGTGAAAGTATACTACACAAGAAAATGTTTAAGAAG
AAGATTAAAAGCTCGAGGAAAGTACAGATATACAAATTATAAATAGGTAGGAGGAAGAAA
AAAAAAAGATGAGGGCAAAAACCCAAGGCCAAATATGGAAATGTGGCAGAGGGACACACT
AATCCGATAGTAAATTTATGTAACTTGATCATTACAGTGAGAGCAGGCTTGGTAATTTCT
TTTTCTTGCCTGATAATTTTTCACTTTTTCTTTTTTTTTTTCTTGAAAGTTCACAATTTA
GGGTTTGAGCACAGCGTTTGGTTGCGACACTTCCCCAGAAGGAAAACCGGCCTCTTTGGC
TGGGGAGGGAAGAAGGGGGAGGAGAGCTCAGAAAGCCCTATCGCGATATGAGGGACCGAT
CTGTATCAGCATACTTTCGGTATCATCACGGTCGCAGGATAGAGATAGTGAATGAGTTAG
CTGTTTTACAGGCCAAGCGTTCAAACGAGACGAATGGCGACATTTGCCCGTCAAGAAAAC
CCGCCGAGTTTTTTCCTAAACGGGTAAAACAGCCATGCACCGCAGCACGTCGACGAGGTG
ATATTTCCAATTTGGGAAATTTCCCAAATCAGTAATGTAGCCTCTACGGGTGTCTCTGTC
AGCCCCGTGGTCGCCAGCACAGAATGTATCGTACCCCTGAAGGTAGTTTTTTACCGCCGT
GGCACACGATAAAGGTGCACCTTGTGATAATAAGGTGGAAAAATATATATGAAAAAGTGA
AATTGATTGTGGCTGCACTAGGACATCATTATTTCTTACTTGGCTATTTACACGTACTTA
CGCTGGCTGTATATCATTTAAGGGGCGGAGGACGAAGAGGACGGACCCGAGATCATCCGG
TCCAAGAAACGGGTCATCCGGTCCTTAGCATTGTCTAGACTATCTAGGGCAGGACGGACA
TCCACGTGGAAAGTAGGCATTCCGTTTTCGTCGTCGGGCCCTCCGTAGAAATCCAAGACG
TATCTAACTTCCTTGAAGGTTGGAGGTTGTTGTTCCGCTTTGCGCTCGCCTCGGAGTACA
ATCCAGTCGTGCCTGTCGAATGGTAGTTCTTGGCTAAAATGGGACGGAAACAGTAGGCCG
CACAGGTGCATCCAGCGAGCACGAGGGCTCAATACGCCCGGTTTCCCCATGAATTTCAGC
AACTTAGGCTGCACGTGGCTTTCATCTGTGTGCGGTTTTTCCCATTCGAGCACTTCCTGC
CAGCACCCTTCATTTAGAAAGTTGTGGACCTGCACCATGGACTCCACTGCATCTTCGGCG
ACTTCGCCGCTACCGCCAATCTTGCCCTTTCTAACCATAGCATTGTACATCTGTTGTGGA
GAAGGATACTCCCAGAACTCGTTACTGTCTGGACTCTTGGGGATGCTGGAGATGGTCCGA
TCAACGGGCAAGTCCATCTTTTGGCCAGGCTGTTTGGATGCTGCCAACTCCGGCATATTG
TTCAGCGGGTTTATTCTATCGTTATCTCCCTGCATAACGGGGCACTCAGAGGATGGTGGC
GACGACGACGACGACTCGTGCATGACTGGGCACCCTGACATGGATGATACTGCTGCCCCA
CCAATATCTTTGCCCGTAGTTTTTTGATCTGCCCAAAACCAACCCATTTTTTGTAGTTTC
TGTTGTATTTGCTCTGCTTTATTCGTGCTACTCGTATGTGTATGCTATCTTATTAGCTGC
CTATTTCATTTCTCTTAGTATTCGCATTTAAAGCTGAGAAATTTTTTGATAATCATTTCC
CGATGAAAAGAAAAAAGGGAAAAAGTCGATAAAAAGAGGTAAGCGAAAAGAAAAAGAAAA
AATAGAAAATTTGGGTGGGGGGGGCGGAAGATCCCACGCCGCGCAAGAGATATTTCAATA
TTACTACTACATAGTATATGCGGCGCTACCATACGTACAACTTTTTTTTCTTTTTTTTTT
TTTTTGCCTTCTAAATTTGTAATTCGGTCACACTTTTGTCGCAGTGTTGCAAACGTCTTG
AAAGAATTGTAGGTGTTGTAAACCACAACTTGCTCCCTTGAAAGCGTTGCTGATTATTTC
CTTTGAACCTGTTGCATTGTTGTATTGTTGTATTGCTGCTGATGTTTTAGGCACTTAGTA
TTAGATATTCCTAAGCCTCCCTCACCATAAATTACCTTTATTACTTGCATGACTATTATT
AGCAGAGCATGTAGTATGGGACTCAAGACCGATATGATACACACCAAAGACGTAGGCACC
GGCGATTAAATCAAAGGCTCCGATAGCCGAAAAGTGAGAAGAAAAAAAAAGGAAAAAAAG
GAATTGTCCTAATGAGCGGTGTGGCCGACTTGCCATAATATCAGTTAGGGCTACTATCAA
TGTTTTATCTACGTTGGAGTAAGATCGTTTATCACTTCCATATTTGGACCAAATGAAAAG
TTCAATCGGCCAAGTATTTCATGGATGGAATGACGTTTGGTAAGGAAGTGCTTTTTCTTT
TTCCACATATTTTCCCTTTCTCTCGGGGAAATTTTGTTTCTAAACATAAAAAATAAAGCA
ACAGCAAAAAAGAGGGTCTGTCCAGCGAATAAGAAGAAAACCTCCTTTTCGGCTTTTGAA
GATAGGTTGCAGTTGTCTGCGGGCACAAAATGGGCAATTTTTTTAATACTTTTTACGTAT
GAGACAAGATTTTTTTCGCCAATTATATCGCATGAAGAATAACCAGAGTTTTTCTCCGAA
CGTTAAGGGAGTTGAAGTAAAAATAAAGAAAGGACCAAATGAGAATGGGTATGCTTGGTC
TTAGTCTTCGAATCAAATTCTGCTTCCCTGTTCATGGCAACGTCACCTCAATTATTTGGA
AAGGGGGGGTTTTCCGACTTTATTTGAGATGACTTGAGATGTGTGTCAATGCTACTATTT
TGGAGATTAATCTCAGTACAAAACAATATTAAAAAGAGGTGAATTATTTTTCCCCCCTTA
TTTTTTTTTTGTTAAAATTGATCCAAATGTAAATAAACAATCACAAGGAAAAAAAAAAAA
AAAAAAAAAATAGCCGCCATGACCCCGGATCGTCGGTTGTGATACGGTCAGGGTAGCGCC
CTGGTCAAACTTCAGAACTAAAAAAATAATAAGGAAGAAAAAAATAGCTAATTTTTCCGG
CAGAAAGATTTTCGCTACCCGAAAGTTTTTCCGGCAAGCTAAATGGAAAAAGGAAAGATT
ATTGAAAGAGAAAGAAAGAAAAAAAAAAAATGTACACCCAGACATCGGGCTTCCACAATT
TCGGCTCTATTGTTTTCCATCTCTCGCAACGGCGGGATTCCTCTATGGCGTGTGATGTCT
GTATCTGTTACTTAATCCAGAAACTGGCACTTGACCCAACTCTGCCACGTGGGTCGTTTT
GCCATCGACAGATTGGGAGATTTTCATAGTAGAATTCAGCATGATAGCTACGTAAATGTG
TTCCGCACCGTCACAAAGTGTTTTCTACTGTTCTTTCTTCTTTCGTTCATTCAGTTGAGT
TGAGTGAGTGCTTTGTTCAATGGATCTTAGCTAAAATGCATATTTTTTCTCTTGGTAAAT
GAATGCTTGTGATGTCTTCCAAGTGATTTCCTTTCCTTCCCATATGATGCTAGGTACCTT
TAGTGTCTTCCTAAAAAAAAAAAAAGGCTCGCCATCAAAACGATATTCGTTGGCTTTTTT
TTCTGAATTATAAATACTCTTTGGTAACTTTTCATTTCCAAGAACCTCTTTTTTCCAGTT
ATATCATGGTCCCCTTTCAAAGTTATTCTCTACTCTTTTTCATATTCATTCTTTTTCATC
CTTTGGTTTTTTATTCTTAACTTGTTTATTATTCTCTCTTGTTTCTATTTACAAGACACC
AATCAAAACAAATAAAACATCATCACAATGTCTAGATTAGAAAGATTGACCTCATTAAAC
GTTGTTGCTGGTTCTGACTTGAGAAGAACCTCCATCATTGGTACCATCGGTCCAAAGACC
AACAACCCAGAAACCTTGGTTGCTTTGAGAAAGGCTGGTTTGAACATTGTCCGTATGAAC
TTCTCTCACGGTTCTTACGAATACCACAAGTCTGTCATTGACAACGCCAGAAAGTCCGAA
GAATTGTACCCAGGTAGACCATTGGCCATTGCTTTGGACACCAAGGGTCCAGAAATCAGA
ACTGGTACCACCACCAACGATGTTGACTACCCAATCCCACCAAACCACGAAATGATCTTC
ACCACCGATGACAAGTACGCTAAGGCTTGTGACGACAAGATCATGTACGTTGACTACAAG
AACATCACCAAGGTCATCTCCGCTGGTAGAATCATCTACGTTGATGATGGTGTTTTGTCT
TTCCAAGTTTTGGAAGTCGTTGACGACAAGACTTTGAAGGTCAAGGCTTTGAACGCCGGT
AAGATCTGTTCCCACAAGGGTGTCAACTTACCAGGTACCGATGTCGATTTGCCAGCTTTG
TCTGAAAAGGACAAGGAAGATTTGAGATTCGGTGTCAAGAACGGTGTCCACATGGTCTTC
GCTTCTTTCATCAGAACCGCCAACGATGTTTTGACCATCAGAGAAGTCTTGGGTGAACAA
GGTAAGGACGTCAAGATCATTGTCAAGATTGAAAACCAACAAGGTGTTAACAACTTCGAC
GAAATCTTGAAGGTCACTGACGGTGTTATGGTTGCCAGAGGTGACTTGGGTATTGAAATC
CCAGCCCCAGAAGTCTTGGCTGTCCAAAAGAAATTGATTGCTAAGTCTAACTTGGCTGGT
AAGCCAGTTATCTGTGCTACCCAAATGTTGGAATCCATGACTTACAACCCAAGACCAACC
AGAGCTGAAGTTTCCGATGTCGGTAACGCTATCTTGGATGGTGCTGACTGTGTTATGTTG
TCTGGTGAAACCGCCAAGGGTAACTACCCAATCAACGCCGTTACCACTATGGCTGAAACC
GCTGTCATTGCTGAACAAGCTATCGCTTACTTGCCAAACTACGATGACATGAGAAACTGT
ACTCCAAAGCCAACCTCCACCACCGAAACCGTCGCTGCCTCCGCTGTCGCTGCTGTTTTC
GAACAAAAGGCCAAGGCTATCATTGTCTTGTCCACTTCCGGTACCACCCCAAGATTGGTT
TCCAAGTACAGACCAAACTGTCCAATCATCTTGGTTACCAGATGCCCAAGAGCTGCTAGA
TTCTCTCACTTGTACAGAGGTGTCTTCCCATTCGTTTTCGAAAAGGAACCTGTCTCTGAC
TGGACTGATGATGTTGAAGCCCGTATCAACTTCGGTATTGAAAAGGCTAAGGAATTCGGT
ATCTTGAAGAAGGGTGACACTTACGTTTCCATCCAAGGTTTCAAGGCCGGTGCTGGTCAC
TCCAACACTTTGCAAGTCTCTACCGTTTAAAAAAAGAATCATGATTGAATGAAGATATTA
TTTTTTTGAATTATATTTTTTAAATTTTATATAAAGACATGGTTTTTCTTTTCAACTCAA
ATAAAGATTTATAAGTTACTTAAATAACATACATTTTATAAGGTATTCTATAAAAAGAGT
ATTATGTTATTGTTAACCTTTTTGTCTCCAATTGTCGTCATAACGATGAGGTGTTGCATT
TTTGGAAACGAGATTGACATAGAGTCAAAATTTGCTAAATTTGATCCCTCCCATCGCAAG
ATAATCTTCCCTCAAGGTTATCATGATTATCAGGATGGCGAAAGGATACGCTAAAAATTC
AATAAAAAATTCAATATAATTTTCGTTTCCCAAGAACTAACTTGGAAGGTTATACATGGG
TACATAAATGCAGATGCCAGTGAACTATGTTCAGCTTCTGGCCTTCGTTTGGTGGTTTAA
TCTATTTTTTATAAAAAATGACGCGGGCAGATTCAATTAGTGTCCTAAATTTATTCGCGT
TTCAAGATTTCAAAGGATTGATCCTCTTATCAGAAACGATAAGTGCTACTCCGTCCTATT
CTTCTAGCCATCTAGTACGTATTCTTTTCATAACATAATCCCTTATTTACAGAATGTGTT
TCGAAGAAAAATTAATTAGATGGGAAGAAAACTGAAGTGGCTTATATAATCAGTGACATA
GTGCCAATAATTACGCAAAAAGCAAAGGAAATAACACTGCTATGGATATGGAAATCGAAG
ATTCAAGCCCCATAGATGACCTGAAGTTACAAAAACTGGATACCAATGTTTATTTTGGAC
CCTGTGAGATATTGACACAACCTATTCTTTTGCAATATGAAAATATTAAGTTCATCATTG
GTGTCAATCTAAGTACTGAAAAGATAGCGTCGTTTTATACCCAGTATTTCAGGAACTCTA
ATTCGGTAGTCGTGAATCTTTGCTCACCAACTACAGCAGCAGTAGCAACAAAGAAGGCCG
CAATTGATTTGTATATACGAAACAATACAATACTACTACAGAAATTCGTTGGACAGTACT
TGCAGATGGGCAAAAAGATAAAAACATCTTTAACACAGGCACAAACCGATACAATCCAAT
CACTGCCCCAGTTTTGTAATTCGAATGTCCTCAGTGGTGAGCCCTTGGTACAGTACCAGG
CATTCAACGATCTGTTGGCACTCTTTAAGTCATTTAGTCATTTTGGAAATATCTTGGTTA
TATCATCACATTCCTATGATTGCGCACTTCTCAAATTTCTTATTTCCAGGGTGATGACCT
ACTATCCACTAGTGACCATCCAGGATTCTTTGCAATATATGAAAGCAACCCTGAACATAT
CCATCAGTACATCCGATGAGTTCGATATTCTGAATGATAAAGAACTGTGGGAGTTTGGCC
AAACCCAGGAAATTCTAAAACGTAGGCAGACGAGCTCAGTCAAGAGGAGATGTGTCAATT
TACCAGAAAACTCTACGATCGATAACAGAATGCTTATGGGTACCACAAAGCGAGGTCGCT
TTTGAAGAGCCCTCGGTAGCATAACATTTTTAATTATTACGACTGTTTTTTTTATTCATT
ATGTAGAGATAATTAAATGTTATAGATGCTCTATACTCAAACGGTGGAAGAAAAACAGCG
AAAAAAAATAACCGATACCCCCTTTTCGAATACAAATGCTTGTATATTCAATTATGAATT
ATTTTTTTTTTTTTTCATTTCTTATATTATTTTTTGTTCGAGAATCACTTTTTCAAGATG
GTAACAACATCTTCGTCTTCCAAAATGTGACTCAACCCCACGTATTGAGGTTGATGTTTG
ACACTGCTACCGTAAACCAGAGCATTTCTAAAGTCGTCCACTAAAGATTTATGAATTTGG
TTACAAAAATCCTTGACACTGCAACGGTCTGATCTTAGCACCACAGGGTCGGTAAAATCT
GGTATTTGGCCCTTTGGTTTAGTGTAAATACGGACTAGATTTAGTCTATCCCACATGACT
TGCAACAGCTCGTCCAAGTTCCAATCTTGACCAGACGAAATAGGCACGGCATTAGGAATT
CGGTAAAGTAATTCCAATTCCTCTATTGACAGAGAATCAATCTTGTTTAACACATAGATG
GCAGGCATGTATCTTCTTGACGAAGCTTCCAAAACATCAATCAAATCATCCACAGTGGCA
TCACACCTGAAGGCAATCTCAGCGCTATTTATTCTGTACTCGCTCATAACGGCTCTGATT
TCGTCATTCCCCAGATGGGTCAATGGGACTGTGTTTGTGATGGAAATACCACCTTTCTCT
TTTTTTTTGATCAAGATATCTGGCGGAGTTTTATTCAGACGAATCCCCACACCTTCCAGT
TCCTTCTCAATGATTTGCTTATGATGCAAGGGTTTGTTCACATCTAGGATGATAAATAAC
AGGTTACAGGTTCTTGCCACGGCAATAACTTGCTTACCTCTACCTCTACCATCCTTAGCA
CCATCGATAATACCAGGTAAATCCAACATTTGGATCTTGGCACCTTTATAACGAATGACA
CCGGGGACGGTAACCAGGGTGGTAAACTCGTACTCAGCTGCTTCAGACTCAGTACCAGTC
AACTTGGACAGTAATGTAGATTTCCCCACCGACGGGAACCCGACAAACCCCACACTGGCC
ACACCAGTTCTAGCCACATCAAAACCAATACCAGCACCACCACCGCTGCCGGATGAAGCA
CTGGTCAACAATTCTCTTCTCAGTTTGGCCAGCTTGGCCTTCAGTTGACCCAAATGGAAA
GATGTGGCCTTGTTCTTTTGGGTACGGGCCATTTCATCTTCGATAGCTTTGATTTTTTCA
ACTGTAGTAGACATTTTGCTCAATCAACAACTCTACGCTTGCACCTACTGCATCTAGCTT
CAAACACTTCCTATCATTGCGCCCTCATCACACCGTAATATCCCATCTTAAAAGTGGAAA
ACTCTTATAGCTCATCGATGAAAAAAACGGGCCCTCGTCGCTTGTGATGTGAAAAAATTT
TTCAAGCTTTAAGCCCATTGAAAGCAAGAGATCTTGCACTAGAATAAGTGGCAAAGGTGA
ACTTTGAGGGGATAAGAAGGGCAATCAGGAACATCAGATAAGTGAAAGATGGCGAAAAAG
AGTAAAAAGAACCAACAGAACTACTGGGATGAGGAATTCGAAGAAGACGCCGCCCAGAAC
GAAGAAATCAGTGCCACGCCAACTCCAAATCCAGAAAGCAGCGCAGGTGCAGATGACACT
TCCAGAGAAGCAAGTGCAAGTGCTGAAGGTGCTGAGGCCATTGAAGGCGACTTCATGTCT
ACTTTGAAGCAATCGAAGAAGAAGCAAGAAAAGAAGGTTATTGAAGAGAAGAAGGATGGT
AAGCCTATACTAAAGTCCAAGAAGGAAAAGGAGAAGGAAAAAAAGGAAAAGGAGAAGCAG
AAGAAGAAAGAACAAGCTGCCAGGAAGAAGGCCCAACAGCAAGCTCAAAAGGAGAAGAAC
AAGGAGTTGAACAAGCAAAATGTTGAAAAAGCTGCTGCTGAGAAGGCTGCTGCTGAGAAA
TCCCAAAAATCTAAAGGTGAAAGTGATAAACCAAGTGCTAGTGCTAAGAAGCCAGCCAAG
AAAGTACCTGCCGGTTTGGCTGCTTTGAGACGTCAATTAGAATTGAAGAAACAACTTGAA
GAACAAGAAAAGTTGGAAAGAGAGGAAGAAGAAAGATTGGAGAAAGAAGAGGAGGAAAGA
TTGGCCAACGAAGAAAAAATGAAGGAAGAAGCTAAAGCAGCTAAAAAGGAAAAGGAGAAG
GCAAAGCGTGAAAAACGAAAGGCTGAAGGTAAGCTATTGACCAGAAAGCAAAAAGAAGAA
AAGAAATTATTGGAAAGAAGACGTGCCGCTTTATTGTCTTCCGGTAACGTCAAAGTTGCC
GGTCTGGCCAAGAAGGATGGAGAAGAAAACAAACCAAAGAAGGTTGTTTACAGCAAGAAG
AAGAAGAGAACAACCCAGGAAAACGCCTCCGAAGCCATTAAATCTGACTCTAAGAAAGAC
TCGGAAGTTGTACCTGATGACGAACTCAAAGAATCCGAAGATGTTTTGATTGATGATTGG
GAAAATTTGGCTCTTGGTGATGATGACGAGGAGGGAACCAACGAAGAAACGCAAGAATCC
ACCGCAAGCCATGAAAATGAAGACCAAAATCAAGGCGAAGAAGAAGAAGAAGGAGAAGAA
GAAGAAGAAGAAGAAGAAGAAAGAGCACATGTGCATGAAGTTGCCAAAAGCACACCAGCA
GCTACACCAGCAGCTACTCCAACTCCATCCAGCGCTTCTCCAAACAAAAAAGATCTTCGT
TCCCCAATTTGTTGTATTTTGGGTCATGTCGATACCGGTAAGACTAAATTGTTAGACAAA
ATCAGACAAACCAACGTTCAAGGTGGTGAAGCTGGTGGCATCACCCAACAGATTGGTGCC
ACTTATTTCCCCATCGACGCTATTAAGGCAAAAACTAAAGTTATGGCTGAATATGAAAAA
CAAACTTTTGATGTCCCAGGTCTTTTGGTTATTGATACCCCAGGTCACGAATCCTTCTCT
AACTTACGTTCAAGAGGTTCTTCATTGTGTAACATCGCAATTTTGGTTATTGACATTATG
CATGGTTTGGAACAACAGACTATTGAATCTATCAAACTGTTAAGAGATAGAAAGGCTCCA
TTTGTCGTTGCCCTAAACAAAATTGATAGATTATATGACTGGAAAGCCATTCCAAACAAT
TCATTCAGAGACTCCTTTGCAAAGCAATCAAGAGCTGTTCAAGAGGAATTTCAATCTAGG
TATTCTAAGATTCAATTGGAATTAGCTGAACAAGGTTTGAATTCGGAATTGTATTTCCAA
AACAAAAATATGTCTAAGTATGTCTCCATTGTCCCAACATCTGCCGTCACCGGTGAGGGT
GTTCCAGATTTATTGTGGTTGCTATTAGAATTGACCCAAAAGAGGATGTCCAAACAATTG
ATGTACTTGTCTCACGTGGAAGCAACCATTTTGGAAGTGAAAGTCGTAGAAGGTTTTGGT
ACCACAATTGATGTTATCTTGTCCAACGGTTACTTGAGAGAAGGTGACCGTATTGTACTG
TGTGGTATGAATGGTCCAATTGTAACGAATATCAGAGCATTACTAACACCACAACCATTA
CGTGAACTACGTTTGAAATCTGAATATGTCCACCACAAAGAAGTCAAGGCTGCTTTAGGT
GTCAAGATTGCCGCTAATGATTTAGAAAAAGCCGTTTCTGGTTCTAGGCTGCTAGTTGTC
GGTCCTGAAGATGACGAAGATGAATTGATGGACGACGTTATGGATGATTTGACTGGTTTG
TTGGACTCCGTTGACACAACTGGTAAAGGTGTTGTGGTCCAAGCATCCACCTTGGGTTCT
TTGGAAGCTTTGTTGGATTTCTTGAAAGACATGAAAATCCCTGTGATGTCTATCGGGTTA
GGTCCAGTGTACAAGCGTGATGTTATGAAAGCCTCCACTATGTTGGAAAAGGCTCCAGAG
TATGCCGTGATGTTATGTTTTGATGTTAAAGTGGATAAGGAAGCTGAACAATACGCTGAA
CAAGAAGGAATTAAGATCTTTAATGCAGACGTCATCTATCATTTATTTGATTCATTTACA
GCATACCAAGAAAAGTTATTGGAAGAACGTCGTAAAGATTTCCTAGATTACGCTATTTTC
CCATGTGTCTTACAAACCTTACAAATTATTAACAAACGTGGTCCAATGATTATTGGTGTA
GACGTTCTGGAAGGTACTCTACGTGTGGGAACTCCTATTTGCGCTGTGAAAACCGACCCT
ACTACAAAGGAAAGACAAACTTTGATATTAGGTAAAGTCATCTCTTTAGAAATCAACCAT
CAACCTGTCCAAGAAGTAAAGAAGGGCCAAACCGCTGCTGGTGTTGCCGTCCGTCTAGAA
GATCCCTCCGGTCAACAACCTATCTGGGGTCGTCATGTTGACGAGAATGATACATTATAC
TCCTTGGTTTCAAGAAGATCTATTGACACTTTGAAGGATAAAGCTTTTAGGGACCAAGTT
GCTAGATCCGATTGGCTGCTATTGAAGAAGCTGAAGGTCGTTTTCGGCATCGAATGAGCA
TGGCATACGCTGACTTGTCAACCCAATCACATTCTACAAAATTTAATGAATTAAATAGGT
AATTGTATATAAAAATGTGAACCTTTGTGTATTAGTTTCAATTCTATCTTACTTTTCATT
GCCATTTTACTTCTTTCACCTTGCTGTCTTTCAACCTTGGAAATTTTTATAGTACGCGTA
AACAAAAAAGGTAAATAAGAGGCATTGAATATAAGTTGGCATTTATTAGGAAGTTGAGTA
ATAACACGTTGAAACTGGGTTAAGACGATCAAAACAACCATGTCTGCTCCCACTATGAGA
TCCACCTCAATATTGACAGAGCATTTGGGATATCCGCCCATCTCGCTTGTTGATGATATC
ATTAATGCTGTAAATGAAATTATGTACAAGTGCACTGCTGCCATGGAAAAATATCTGCTA
TCCAAGAGCAAAATCGGCGAGGAAGATTATGGAGAAGAGATCAAAAGTGGAGTTGCTAAG
TTGGAATCACTTTTGGAAAACTCCGTGGATAAGAATTTTGACAAACTAGAACTATATGTT
TTGAGGAACGTCCTTCGAATCCCTGAAGAGTATTTGGACGCCAATGTTTTTAGATTGGAG
AACCAAAAGGATCTGGTCATTGTAGATGAGAATGAGTTGAAGAAAAGTGAGGAGAAACTT
CGAGAGAAAGTGAACGACGTGGAGTTAGCGTTCAAAAAGAATGAAATGCTATTGAAAAGA
GTTACAAAAGTGAAAAGACTGTTGTTTACGATAAGAGGATTCAAACAAAAGCTAAACGAG
TTACTGAAATGCAAAGACGATGTACAATTGCAGAAAATTTTGGAGTCGTTAAAACCTATA
GATGACACAATGACTCTACTGACTGATTCATTACGTAAACTATATGTTGATAGTGAAAGT
ACCAGTTCAACAGAGGAGGTAGAGGCACTACTGCAGAGATTGAAGACCAACGGGAAGCAA
AATAATAAGGATTTCAGAACACGATATATCGATATAAGGACGAATAATGTCCTACGAAAA
TTGGGGCTACTAGGTGATAAAGAGGACGAAAAACAGTCTGCCAAGCCGGATGCGAGGACG
CAAGCAGGGGATATAGTTAGTATAGATATTGAAGAGCCTCAATTGGATTTACTTGATGAT
GTGTTATAATATAAAGTGGGAAAAAGTATGTGCTATGATATGATGTATGTATTCACGAAT
GTATTATGTAGAAAAATGCTAAAAAATTGGATAAAAGAAAACCATGTTTAAAATGCATAC
CACCATGTGTATTATAAGTACTTCGTAAAATTCGAATCCTGTAGCCAGCCAACCTTCTCG
AAAGCTTGGAATAGTCTTGATGCTTTATTAACGTCGATCCTACAGGCTTTTTGGGCGTCG
GTCCTTCTAAACGGCAACCCTTTCTTTAGTCTATAAACTTTTTCCAAAAATAACCTTCTC
TTAGAATCCAGATACAAATCACAAGGTAACCTTAGAGTTTGAGCGAGAACTAGTTCAGCA
GGGTGTAGCTCGTTCCTCAGCGGGTCTGTGGACAGGTCCATTGGAGACCCCTTCCACTCG
ATCTTGAGTGACTTGTTACTGTCTGTAGGAAGCGTAGATAAGGGCGGAGAGTAATCTGGT
AATTTTTTCCATGAGACGTTTGGTATATATTGAGGAGCATCATGAATCGCCTCAATGGAT
GCAATGTTAGTGTGAGGAGTGGATGCAGAGGGTGAGAACTTCTTGGCGCGATGTGGACTG
GTAGTCATCGTTCTTCTTTGTGGTGAGTATACCTTGCGTTTCCGTGGTATCCATTCAGTG
TCGGATTCAAACTTTCCTAGATTGTTATTGTAGAGAGCCTGTTTCCTCATATTATATCTT
GCTTGTCTATTCAAATTCGGAGATGCTAACGGGGAAGGTAATCTAGAAGAAGAGGAAGGC
AGAGGAGGAGGAGTCATATCATCATTGTATTTGGAATATTTATGTCTAGCATTATAGGCC
AGATTGTTGTACCGGTTGATAATGTTCTTAGAATATGGTTGGGCCAAATTGCTGAAAATT
TTGTATTGAGACAGAAACCCGTAGGTGGCGTAGCGGTACCTTTTTCTTGATAACCCATTG
GGCCATACAGGCTTCACGAACAGCACATTCTCTACAGCGCCTTTAGGCGTAGATCCCACT
AGCACTGAAGAGGCCATGCGGGGTGAGCCATTGTGGCTAATTTTCGACTCCAGCTTGGGC
GACAAAGGTGGCGATGGTATTATATGTTCATCAACCAAGGAGTCAATGCTGCCAGAAAAG
CATCCATTGCCATTATTTTGTGAGTTCTGGTTAATTCTTACGTCGTACGAGCGCCCATAG
GGTGAATTATTGCTATAATCACTCATGTTTAAACCGTTTTTATTACTATCGTTATTGTTG
TTACTTGCTTTCAAATTCTGATTCAGACGTCTGAAAATGGACTGCGAATCATCCTTACCA
ATGTAATTCATATTTAATTGAGACTTTTCAGATTCAGGAGAATATAATCCCATGTTTCCC
CTATAAATGTTACGATGCGCGAATATCCTGTTTATCGATGCCCAGTGTATGAGCCATAAC
GGGGATGTTATGAACCATGTGGCTACTTTTATAAGCGGTTCTCTTAGGAAGAAGGGGGTT
CTTGATAGACCCCTGCACCTCATCTAGCGGAGGTGCACGGATGTACCAACAGTTTTAGTG
AACATTATTCACTAAAGAAGCATTGGGCATACTCAGAGCCAATGGCAAGCTCGTTTACCA
GTTCAAATATGTCGTTTCATTATCTGTATGACTGTCGTAACTTTGAATCGATCTAATGTG
TTGACCCTGTCTCAGGCTCACCCATGGCGGCGCCTGCACCTGTGGGTGAAGGAAGAAAGA
CGATGTTTGTGAGGGAACTGAATTGGGTTGAAGTTCATATCCTAAACAAACACTTCACCA
GCCATGGATGCATGCCTTGTCTTTTCGCAGTTGGTGGCATGAAAATATATATCACCCACC
AAACCCTCTTACTCTTTTCTTACCAAGTAACTCCAGTAAGTGCTCGTTTTTTTCTTCTTC
CATTCAAACCTGCTTAAAAACCTCGACAAACGAGCCCCCAACGTACTACCACAGCAACCA
CTCTGGTTTTTCTATCTTGTTGTCTTTAATTGCCTCCTGACTTTGTTTTGTTTTGTTCTT
GCTTAGCGCTCTTGAAAAATATTTTACTTTTCACTATCAGATTAATGTGATAGCAATAGT
TAGTGCAACAAAGAAACAAGTCGATAAATGGTACGTTTAAAAAGTAGATATATCCTTTTT
GAAATTATATTCCCACCTACAGACACCAACGTTGAGGAATCTGTGTCGAAAGCAGACATC
TTGCTTTCGCATCACAGAGCATCGCCTGCGGATGTGTCCATAAAGTCGATACTCCAAGAG
ATACGACGCTCGCTGTCGTTGAATCTGGGCGACTATGGGTCTGCAAAATGTAACTCTCTC
TTGCAGTTGAAATACTTTTCAAATAAGACGTCTACGGGGATAATCCGATGCCATCGAGAG
GATTGCGACCTTGTTATCATGGCATTGATGTTGATGTCGAAAATTGGCGACGTCGATGGA
CTGATCGTGAACCCCGTCAAGGTAAGTGGGACCATCAAGAAAATAGAGCAGTTTGCTATG
AGAAGGAATTCTAAAATTCTGAACATAATCAAGTGTAGTCAATCATCACACCTCAGCGAT
AATGACTTTATTATCAATGATTTCAAGAAAATTGGAAGGGAAAACGAAAACGAAAACGAG
GACGATTAGAATATATTAATATATAGATGTACACGTATATGCAGTAGTTTTATTTTTTTA
TCTATAATACAACTCAAGCACAAGAATGCTTTGTTTTCCTAGTGCTCATCCTGGGCCTAG
GCGCCATAGTTATCCGATTTATCATCGGATTCAGCTTTAGTAAACTGAATGGGGCCGTGA
GAACCACTGGCACCTTCACTCTTAACATTGACCGCTTCGTCCAGCTTTTCGTAGTTGGTC
TTGTATATGCTTTCAATATCTTGTTGGACGAACAGTGGGTTGTCATAAACCTGGTCTTCA
TGCCTTTTGGCGGAGGCATTTGCCCCTCTTGTGAAAAATCTTGAATCGTACTGCAGATCC
GGTTGTTCTGAACGCTTTGCTGCGCCCAGAATTATCTTTTCGGATACGTCTCTTCCTTGA
GAGTACGCCAGCTCTTTTAGTCTGGCCACTGTGCTCGTTTGCTTTTTGGGCTTAACTATT
GCTCCCGTCTGCGGAGTCCCGTTGTGGTATCTGGCTCGTTGGCTCAATTCTTTCAATTTA
GATTCTTTAGCAAGCATTTCCTGTTCCATAGCAAGCCGCTTCAATTCCATTTTGGACCTG
ATCTCTTGTCTTGCCTTCTTGTCAGCGTTTTCTAACGCTTCGGAGAGCTTCATAAACCCA
TCGTTGATGGTATTATTTTCGTTGTCAAGAGCTTTACCTACACGTCTTTCCAAGGCCACG
GTATAACCATTTGGATTTTTCCAGTTTGACACAGCTGCAGGTATCTTCCACTCATTTGGA
TCAGCTTCTCCCCTATCATTGCTGCCATCCATATGGAGAACAGGCACGACTTCGTCGTTT
TCTGTGGGTGCTACAACCTTTCTCGCCTTCTTCCCAACGAACCTTGGCAACAATGGATCC
ATTTGCTTGGACACTACCTCAATATGGTGGCTGTTGTTCAATAATAGATTCGCGGGTGCC
TGATGTGTTTCGGTGACGTACCTTGATGATGCCCTGTTATTTGAGTTGGCTAGTTTCGCA
TTCACAAGCCGCTGAATGTATGACTTGGTTCTTGCTGTACATTCTTGGATTTCTGCTTTC
GTTGGCAAAGGAACCGATAGTTCGAAATTAGACTGTCTCTTTGGAATAAAATCATCGAGC
TTAACGTTTTTAGCGATTTGGTCAGTCAATATTGCCGGCTCAACGCGATCTGAGCTCAAA
GCCGTCGAAACTCGTCCTTGAGAATGTTTTGGAGGTGGTAGTCTGTTACTAAACATATTT
GGTTGAGGTTGCTGATACGTCCTCTCGGCTCAGAGCTGCCATGTGTCAATAACCCCATAA
TTTGAACTTCTTTCATCAACTTTTTAGCTGGGGAAAAATCAAATTCGTGAAGAATTACAA
TAATACGTTAAGGTAAAAGATTAAATATTAAAAAATAGTATGAGTACTTTTGAATCATCA
GACAAGAACAATGAAGGATATGAATAGTATTAGATATGTATTCTTTTTTTTTTCCAGGGA
CATAAAGAGTTGTTTTTATAAGGTGCGGAGTTATCTCAATTTGCTTCTGATTTTAGAAGC
TATTCTATGCCCGGTCGACTCTTTGATTTCGATCCCAAACGGCATCATGGTAGTTTCGGA
GCCAGATTCGCCATTTTCCCACTCTAATCCATCTCGAAGACTTTTTCGAAAGGTAAACCC
TTCTTCTTGTCTCAGCGTGTTATATTTGGACTTATGCTGTAGCGGCTTGATCATTGCCGA
AGCAGGTATTGGCGGATAATGTAGCACAGCCGGCTTCTTGTACCAACCCACCTTTGTTGG
TTTAGGATTTTCTGCCTCTGTCATTGGCGGTACACCAGCAAATCTCACCCTTTTGATGGA
CAATTCACTGGAGTTTGACTCCGGATCTAGAGTTAATGTCTCTATAGCCAAAGTATCACT
ACTATTGGCAATCAGGGTACTTGATGATTTTCCTGAGGAGGTGTTGTTTATACTGGATAC
TTTTGGTGAAGGCGCTAACGATGAAGATGCAGAAGGATTGGGTGTAGATGCACTTTTGTT
CATCAAATGCCGCACTGTATCTTGGACGATTTTTTGATTTAACGTCATGGTTGAGGACTG
CAAAGAATTGGACCTTTGATTGTTGAGCTTTGAAGGTGGAGCTATTGACGGATGTCTTGT
AGAATTCAAATATGAGGTTTGTTGTTTGTTTGTATAGGATTGCAAAGATGAGGATCTAGG
CCTTCTGCCGTTGATCAGTTTTCTTTTCTCCGGAGACACCACGCTTTTCTTCGTTTCTGC
GTTTTTATTGTTGAAAGTGGTCCTTACAGGCGATACTGAGGGAGACCTAGAAGAATTTGA
GGCTAAATGCGCCCTTGCCCTTGTTCTTATGCTCTCTAAAGAGGCCTGTCTTGATGGGCT
TGCTGAAGATGTGGGTGAGGGGGATGGAGAAGAAGAGGCTGGCAGCTTTGTTATTGACGG
CTTCTTCTTTAGCTTACTTTTCGCGTTTTTAACCTCTAAATACAGAGCCTTATCTCTTTC
TAGCTTTTCTTTCAAATTCTCCCGCAAGTCATTGGTTTCATCGAAGGTTTTATAATTTTT
CTCAATATATTTCCAGCAATCCATCCAATTGGATAATAATCCCATAATGGACCTCAATTT
CGGTATAATCTTGCAGATATGATTATTAAACAATTCCACAACTAAACCAGGTTGAAGGTG
GAAAATGGGAGTTCTTGAGGAATTGTTATCGGTACGCGCCGTTTGAGTCCAAAATTTTAA
ATTCTCCTGCAGTTCGAATAAAGCTGTGACATCATCACATTCTGGAGAGAGCAAAGCCAT
CAGCTCACAAATTATCAAATCGTAATGGTACACGTTTTCGCTGGATAATCTTGTCTTGAT
GTCCAAGAAATGTTGTTTATTCGGTAGGAAAATTTGCCTAGAGAAACTGATAATAACACA
CAAGACAGAAAAAACCCGCAAGTGGAAAGTGTATATCCTGTGTAGAGTCCATTCCCAATG
TGGTAGATCCTTCTGTAAATTTGACAGTGAAGTAGGTCTTGTTTCCGAAAATTTCTGCAA
TTGGTTGTAATATGTCCTTAGAATGGGGAAGATTTTCGAATGAACACAGGAGTTCAGTTT
CTCCATCACTTGCCATTGCAATTTGTAAAAGGAATGGGTGGACTTATCCCTTACTGGATC
ATTAATCAAAACGGCTAAATCTAGAATCAATGTCATTTCAACTGGATTTAACAAGTCTTC
AATTATTGAAGTGTCAAATGGAAGTGACCGAGCTTTGTACGCATCCCTTTCCAATAAAAT
CTGTCTCAACTTGGCATTATAAATTTTTATAGCATTTTGAGCAATGCAAGACAGCGAATT
TAAAATCTTCCATTGTAGAGAATTATTGTATATGCACGATTTATAGTGATCTAGGGGTAC
CTCCTCGGGAAACATCCAGCCCTCTACATCAATAAAATTAGTTGATAATCTCTGCTGCAC
TTCGCTTAGCTTTATCAGCTGGAATCGACAGAGCAAATGGTACCTCTTAGCCAATACGGG
GCTTACATTAAATATAGGACCCTCACAAAGTGATAAGATGAAATTAACGAGGGGAATAAT
TTTGTAGGACTCGTCATTGTCTCTTTTCTTCTTCAAATGCGGTACCAGAACGTTTAGTAG
CCTATTCAGTTCATTCAGCTTGTAAAGAGCGTTCTTATATTGAATGATTTTTATATCATA
CGAGTCCAACGGAACAGAACCTTTGATTGCCGGAATAGAAGCGCTGGCAGCAGCTTTGGC
TAGCAACTTTTTTCTCTTTTGCACATCTACCATGTTGTAATATAAAACTAGTCTAAATCC
TCAACCTTCAGCTTCCAATCACTCCTTTTATCATTGTTCATTCGCTAACAAACTTCAAAC
ATATGCCTTTATTATGCGTCTTCCTGCTGTTTCAACCATTGATTGCAGGGTAACAGACAT
TTTTAAGGGTCTTTCCCACAGCATCTATAAGAAAGATCGTCAAAAGTATTAGTTAAACAT
TGAAAATTTGCGCCAAAGACATAGCAAGCGCAACGTATTCATTGTCCATGTCGTCATCTA
CTCCCTTTGACCCTTATGCTCTATCCGAGCACGATGAAGAACGACCCCAGAATGTACAGT
CTAAGTCAAGGACTGCGGAACTACAAGCTGTAAGTACAGAAAGCCACAGAGTACCATCTA
GGAAATTAACATTATACTAACTTTCTACATCGTTGATACTTATGCGTATACATTCATATA
CGTTCTTCGTGTTTATTTTTAGGAAATTGATGATACCGTGGGAATAATGAGAGATAACAT
AAATAAAGTAGCAGAAAGAGGTGAAAGATTAACGTCCATTGAAGATAAAGCCGATAACCT
AGCGGTCTCAGCCCAAGGCTTTAAGAGGGGTGCCAATAGGGTCAGAAAAGCCATGTGGTA
CAAGGATCTAAAAATGAAGATGTGTCTGGCTTTAGTAATCATCATATTGCTTGTTGTAAT
CATCGTCCCCATTGCTGTTCACTTTAGTCGATAGAAGTTCACTCGCAATGCTATATATAT
AGGGAGCTTCCATATGTAGTGTAGGATATATGTATATATACATATATACATATATGGGCG
TATATTTACTTTGTTCTTATTTTCTGTCTAATTTTATAATTTTACTGACAGTAGCTAAGC
CCTCTGTATTGCTGTTCTGTGTTATTGCACTAGTGTCATAACGCAGATGGTTTTTAGCAG
AGTCAAATTGGGCAGAAAGCATAATTTCCATCTTCCCTGGCAAAGACAGATTTTCTCTTT
TGATCACGTTAGCTAAATAATTCAAGATTTCGTTCGGTACTCCAGCTTCGCCCTTGTTAG
CAGGCTTGTATTTCAACAGAATTGCTTGTATTTGGGCTGGATTCAAGGCATACCAGAAAT
CGAATAGTAACTTGAACTCGTTCAAGTTGCTTATCTTCAACTGTAATATCTTGACAGCCT
GAATTATTTGAATCAAATTGGGACGAACGTCTTCAATTCTTGGTTCAAACCAGCTCACCA
ACCGCTCGATATTTCTATCCACTTCGTACCCATACTTCCAATTTAACGCGGGACATTTGG
TTATTAGGTCATTAAATAGCATTACGTTCAGATACTTCAGGGTGTCGTTAAAAATTTTTG
TATGCATTGAGTCAACAACTTGAAATTTACACAAGACAGCATCAAATTCATTTAAGAATG
TGAATAATTTAGCGAACTTCTCATCACCAGAATTTTTAAATAGCTTCTCGTTTAAAACCA
TATCGAAGATCTCGATGTGGGCTGAAGCATGCTTCATGAATTTCACTAACCAAGTGGAAT
AAATCTTGTCGAATACTTTTAAAGTTTCATTCTCCAAATCATTCAAATATATCAGTGTTA
ACTTATCTTTTTCATCACCACCATTCGCTTCATATAATGTTTTTTGATTTGCAGCAAATG
CGGGAAGTCTGGAAAGATTACTTAACCAAAAGATACCACCAAGCATTGTTTCGTCCTTTG
GTAGACTCATAACAATGCTTTCTACAGTCAATAGGACTTTCGAGATGAATTTGCTACTTT
GAATCAATAACCCATTTCTCACTAAGCTACTTACCACTGTAGTAATGACGTGTATAGGAC
CCAGAACATTGTCTCCATTCACCTCAGTAACATTTACTTTTTTCAAGTAACCTTCTGTGA
CTTCTAATGTGTAACAATTCAGGTCCATTAGTAATTCTAGAAGATCAGGATTTCCTGATT
CTCTACGAATTACATTGACTAGCTTCGGTTTTACTTGTTGTCCTGCGATTCCCAAACCTT
TCACTTTATCATTCTTATTAGCAGAATATGTGGTGGTGAAATCTTGTGCTATTACGTTTT
CAATAAACGCTAGTTCTTGCTTCATTGATTTGACTTCATCACTTAATCTTGAAGGTTTGT
TACCTTTTATAGCAGCCAAACTTTGCATATGTGACTGTATTAAAGAAGATTGCTTCTTTT
TTCTCTCCTTCAAGGCATTCTTCTTGTTTAAAGTATTCATGATTTCAACTTGTAACGTCT
TCAGCTTGGAAATCTTATCATTATAACCATTTACTATCGTTTCGTACTCTTGCCTTTGCT
TAGATGGAATATTTGACAAATCTCCCTGCAACAACTGTGTTAATCTTGTATATGAGTCAT
TTAACATCTCTAGATTCAAAATGAAAGAGTTCTTAAATTCGATAGCTTCCTCCAGTAATC
CAATCCCGTAACTAGCCCTAATATTCCGTTCTTCAACTTCTTTTTGCAGAACTATATACC
TTCGTCTAGCTAACTGCATTCTCATGGCGCTTTGTACAAGAATGGAGCTCCTTTTCAATG
TTCTGTAATCTGTTTTGTGACCATATGATCTGATGTAGCTTTGGATAATTACTGCCGCCA
TGAGCATGAATTTCCTGTTAACACTATCTAAAATCAATTTTCTTTTACAGGTACATTGTA
GTTTTATTATTTGCCCAATGGCAGCTCTATAGTATTCCCGTTTCCATAATGCTCTAATGT
TCGTTTGTAGTAATATGGCAGCTCTTGTCTTGAGCTCATGATCGACCCTTGTACGAACCA
ACAAACTTCTAATTTGGCTTTGGCACTTCTTTATTGATTCCATGGTCTGCAAATACTGAA
GCCTATAGTATCTTGCCCTTATCTTTTTCTGTATTATGATGCATATTTCATTCATTTTAT
TAGTCCTTAGCTTTTCCAAAAATGCAAGCATTCCTGCTTTAAAGAAAATTTTGGTATTAC
CAATTTGGTATTTTGCTGAATCAGAGATAGTAGCATCTAGAATAGATTGACAGAAGTTGA
CGATTGCCTCTTTTGGGAGGTCTGGATTATAAAGAATTCCACTCCATAAGCTGTAGTCCG
TCAGGAGGAAATATCTTTGAACGAATTCGTCAAAAGTCCATCTTGATGGAAAGCCTGCAC
ATGAAATCCTGATTGTTTCCAGCACACCACAAGCTCTTAATTGCGATAAGACCATCAAAT
TATCGAACTCCCATGGCTTTTTTTCAGAATTTGGTTTTATGCAACGAATATAATGAACAT
TAGTAGAATTTATGATGGCCATCAATTCCCCGAGCGATTTTTTGAACATAGATCCCAGGG
TTGGTTTCTTTTGACTTAATCTTGCTGGGATCATTATCTTTTTTTCAGTATTTTGCTCTT
CAGGAGCATCGTCACTCCTAAGTTCTCTGTTGTCTAAAATTTGTTTGAAAATTGGATTTG
TCGTTGCTTTGAAAACATCCAGATGACCTAGGGAAACGCTGTCTCTATTCTTTTCAATAA
ACCCTTCAACTTCATATTCTACATCAACAGCATAATGGCTTACTATAAACTTCGTTTGTC
CGAATCTTGGCTTCGAAAAAACTTCATTTGAGGGCGGTTTATTAAAGGCAGAATATAGTT
TTGAGGCCCATGATTCATCTGAGCCTGATGGTAATCTACTTTCTTCATCTAATAGAGAAA
GTATTCCAAGTTTATTCTCAATCAAGTCTATGCAAGGTTGGTTGTCGCTGAACTCAATGA
AAGACCACTCAATTTCCTCCTTTACATATTCTTCTTGCTCCAATTTGAAAACGTGCTGGT
TGAACTCTTGTTGTAATTTTTCATTCGCATAGTTTATACAGAATTGTTCGAATGAGTTTT
TCTCAAAATGCTCAAACCCGTAGATATCTAAAATACCAATAAAGGAAAAGACATGATCTT
GTTGATCCAGCTCAGGATCGTATAATGTCTTGTTAATGTTGTCTACTAGCCAATCAAAAA
GCGTGGAATAAATAAATTTCGCCACAGAGTCCCTAGCAATTAGCGCTTGATTGTAATTCA
AATTAGTGACAATTTTTTCAGACCTTGTGACGATTTGTTTCTTGACAATCCATTTTGCAA
AATTGAAGGGATCAATACCCAATAATTCACATGCGATTTGCAGGTTTTGCTCTTCCGATG
ATAGTGATGCGTCGTTTCTAGTCATTTTCATCTCGATATTACCTATATGTAGCAAGCCTG
CAAGAATTTTGAAAATTCCAAGCTGAGTCTCGTGGTTTATACCTACTAATGACAGGGCAT
CAGTGGTTATCTTGTATTCTCGAGCTTCATCTATACCAGCTATGTTCGGCTGTCCACCTT
GGTTAGTATAATGGTAGTCCTTGGGAGATGACAAATGCAGTTCTTGTTTTACCGGTTCTG
GCAATCCTTCCAAAATTTGGTAAAAAATATGGTAATTTCTTTCTGTCTCTGGCTGATAAA
CTAACCTGGATTTTTCCAAGAGATAGGTTCTAATTTTGGACCCCCTGATGGTAGTATTCT
CATCAAATAAAATTTGCAGATATTTGCCGAAACGAGAGGAATTATCATTTCTGGTAGTTT
TGGCGTTACCAAAGGCTTCCATGATCGGGTTAGTAGCTAAAATTTGGCTCTCGATTTGAG
ACATTTCCACTTCCCCTTCACGATTGTTGCTTTCTTGGACTGAGGCAAAGTATCTCATAA
TGTATTTAGCAGAGACGGTCTTACCAGCACCGGATTCACCACTGACTACAACAGTCTGGT
TAGCCTTTTCATGGACCATGAACCTGTACGCCTCCTCTGCTATGGCAAAAAGGTGCGGCT
CCAGCTCATCTTTACGCTTACTAGAATAATTCTGTATCATCTCGCGAGAGTACAAATGGT
CGACTTTATCAAAGGGATTAGCGGCAATAAGGACAATACCAGAGTAAGTATATATCTGTC
CATTCATGTATCTTTTTTTTATGGCATGCAGCACTGCCGGTTCGTTCAGATATGATAGGG
TGGTTAAGTCATCAGTAGACTCTAAAATAGGTGGGTTTCGTAGTACAGGTAGCGTGGGAT
GATCATCATCATTTTCGAAGCTATTTGTTTCAATGGATACAGTTTCTCCATCCTCCAATT
TCAACTCTAAGTGGAACGTTCCTTCAAAGAAGTCATTCTTGGTGACTTCGCCGCCTATCC
AGCCTTGTTCTTTGTGAGGGTACCAACACTTAGTTCCTACTTCAAATGACATGCGGGAGA
ACTGGTTATAGGATTTTTTTTGTTTTTTTGTGTTTTAGAATTAGATTGAATTATAAAAAG
AAGAACAAAAGGGTATCGTATTGAAAATAAATTGTCTCGCCAAACTGGTAACAATGTTTT
CAGCTAGAACAATAAGAAAAGAAGAGAAGGTAAAAAAAAAGGTGATAACTCCGTAGGAAT
TGAGGAATTGAGTATGCAGAATCAGAATAAAGGCTGACTTTCAAAAAAAGGTTGTATTAC
AATTGCAGGTTTTCGATAAAAGAGACCCTATTCTCATCTACTACTGCTAAACTTCGAGAT
ATTTTCGAATTTTTCAGTCTTTTCTTTTTTTTTTTTCGCATTAGTTCAGAACCCTAAAGA
ATGGTAAACATTCTATGGATAACCCGGAGAGTGAGTTTCTTAAAGACCTAGTTTTATTTT
AAGGGTTTTAACTCAATCTTGATGTTTTCATTGTGTACCCTAAAGAAAGTTTAAGAATAG
CCCTAACTGTTACCTTTTGAAATAAAATAAGGGGAAGGTCAAAAAGCTATTGTTCTATTG
TTATGAAACATTGTCTCAAAGAGTAAGAATAACACAAATTGATGGCAGTTTTTTACGTAG
TCCAGTAGTTGTCCAGGTACAATGCAAAATGCTCAAATAAAGAGCTCTTCTAAAGGCAGC
GGAATAGATGGTACAGATCGCAATAGCAAAGATGGTGTAGAAAAGAGACCCCTGGAAGAT
GTAAAGCAAATGATTGACGCTGGAACACCAGATGTTGGCCACAAATCTACTGTTGAAACT
AAGCCAAACGTTGGATGGCAAGCCTCTCACAGTAATTTGGCTGCATTACACGAAAAAGAG
CAGAAATATGAAATGGAGCACCATCATGCTCGTCATAAACTGCATCGTCAAGTTATTCCG
GATTACACGTCTGCCTCGACCGCAATGTTCAGCGATTGTATGTTCAACGCAGCACCAGAT
AAAGTACGAAGTCTCAGTACGATGAAGTCTTCTGGACTCTCGCCAAAACACCCATTTAAC
GTAGTCGCCACCTTTAAAGGACCATTCCCGCAGCATAGTGTAGAATCAAAGCCTCTCGAT
GGTGGATACTCTGCCAAAGACCATTTTCCCTCATTTAAGATGTTGCAAGCCCAGCAGCAC
CCAGCCCATCGCCATTACAAAGACAACGACAAGTACGGTCTTAAATCACCTTCCCGGTCC
TTCGTGAAGGACAAGAAAAGGTTGGTTCACCGGTTTTTGAAATCCATGGAGCCTTCTTCG
TCTGGGCAATCTAAGGATTCGTCTGCACTGGCGCCGGCTTTCGATCCAATATTGCCCAAT
GTTATATCTAAGCCTTCCAAGCGACCCACACATCATTCGCATTCATCAGACGGGAGTTCT
AGCACGCAGACAGATATATCGTTACAGAGCTTGCTTTACCATGATCTTGAAAGCTCACCA
AAGAAACATGTTTCGCCCTCAAGACCGCCCTCTGTAGCTTCCGAATCCTCTCCTGCCGTT
GCTAATCCCATTGGGCTTTCGCCAAAAGACGCCTGCAATGCATCGTTTTCGCAGTCGTCC
TCATCTTCGTTGTCTTCTTCTTCATCGTCTTCATCATCGACGTCATTCTCACAGTCAGTG
GCTGTTGATCCTCTTGAACCTCCTGGAAATATCACATATAGTAGTTCGAATCTTTCGCTA
AATTCAGATGAATTAGACTACTATCAGCGTCATATCGGATTGCAGTTACAGCAGACAGAA
GCTTTACTAAAGCACAGTTTGAAAGATGAGGTTCTGAAAGATGAAAATGACCTTGTTAAA
AACATTGCAAATTTTGACAAGATCGTTAAAGAGCTAAGGGACTTAAGATCCAGGACCATT
GGATGGAAAGAGCTTGTTGAAGAGGATTATTTAATGAATTTGAAACAGGATTTTGACAAG
GAAAACCCCGAATCATTTGAGGCACGTTTGAGTGATACAATAAATACAAACGTGGCAAAA
TTACAAGATTTAGAGAAAAGAATGGCTTCTTGCAAAGACAGGTTGGCCTCTAGGAAGGAA
GTAATGAGGAAAATGGAAAGTTTATTGTCTTTGGAGAATTCCTTAATGATATCCAAAAAA
AATGTAACATTCGCATCTAAATACCGCAACGAGGCCCTTGATATTGTCTTTTTAATTATC
ATCATCGTCATATGCTATACCTTCAAGCATCTAGTATCGCATAAATAAAAAATAGTATTT
GTATATCAAAAAATGATCCTGTGATTTTTTCATATGTAACGTATAAATGTAAAAATGTGC
TTCTTCTGGTATTTTTAATCAAGTGGAAAGATGAGTGGAAAAAAGGGCAATGAAATAGAA
AAGGACAGGCCTGAAAGGGAAGAATACAAGAAGATTGAGTATATTGGACTTCACAGTAAC
CGTGAAAAATGGCACCAAGTATAGCAACGGTAAAGATAGCCAGGGACATGGTTTTGCCAT
TACGTATATTTGTCAATAGAAAGCAGATCCTTCAAACCAATGATAAGACTAGCAATAAGT
CGAATGCCACTATATTTGAAGCACCATTATTATCAAATAACTCCATAATCTGCTTAAAAT
CACCAAATACAAGAATATATTTATCGCAACAAGATAAGAAGAATCTTTGTGACGAGATCA
AGGAGGACCTGTTATTGATTGTTTACGAACTAGCGTCCCCGGAAATCATCAGTTCCGTAC
TCAGCAAAATAAGAGTTGGTCATTCTACTGATTTCCAAATCAACGTTCTGCCCAAACTTT
TTGCAGGTGCCGATACGGATAATGCGGTAACTTCTCACATCCAGTCTGTGACAAGGCTGG
CTAAATTCAAATACAAGTTGCACTACAAACATAAGTGGGAGCTCGACATATTCATCAACA
GCATTAAGAAGATCGCCAATTTAAGGCACTATTTGATGTTTCAAACATTAACATTAAACG
GTTTCTCATTAAATGCAGGACCCAAAACGTTATTAGCTAGGAAAATAGAAAAACAGCCCC
AGGTACCTAATTTGTTAATAGAAAATGGGGACGCTGATGCCCTGGATACACCGGTGGAAG
AGGATATAAAACCTGTAATAGAATTTATGTACAAGCCTGTTATTAATTTAGGTGAAATTA
TTGATGTACATGTGTTGCATAGGCCTAGAAGACATAAGGTACGTACCCAGTCGAAGCAAC
CCCAGGAGGAATGAAAAACCGATAACAAAGTGATGGCTTAATATTATAACTTCTATATAA
CGGATATATTTTATGGTAAATGTACATATTTCAGTAATGGTAATAATGACTTTTCTTTTT
ATCTTATTTTTATTTTTGTATTTTTTGTCTTCTGCTCTTTGTTTCTGTGCCTCATATATC
AAATGAAATATCATCTCTCGAAGAACTGAATCTATTTGAATTTTGATTACCATCAGCAAA
TGGATTTTCAATGAACGGTTCTGCACTTTCAAAGTCGTTACTTCCCAGTCCATTATTGTC
ATTAAAGGGGTTCGCCGAAGCATCTTGTAATTCACCGTACTTACCTCTCTTTTGAGTAGT
ATCATACATTCTGACAATTTTTTCTTGCCCACCCTCTTCAGCCTGTGAAAAGGCAAATCC
TCTTTGTTTTTTCATTCTTTGCACTTGCCTCACCTTCCTGATGGCATTTTGAAATTGCTG
AACGTGCGGCCTAGAGTCGCTGATATTGTATTTCTGCATTTCTTGAATAACATGATACGT
TTCTGGTTCATACATTCTTTTATAGTACTTCCATAGAAAATCTCTTACCAGTGCAAAAAT
TGGTAAAACGATCAAAGTTAACCAAAATACACCGGATCCATACGTGTGTTTAACCACACC
ATAATACTCTCTTGAGATGTTAGCATGAGGAAATATAGAAGCATAAATTGGGAAGAATAT
TAACCAAAATAAGAGGGAACCAGGAATGGCAATTAAGGTGAATTTCGTCCATTGATTAGT
TACCAAAGCAGCCTTTCCCAAAACAATAATGACACTTGTAGTGTAGACAGTTACACCCCA
AGACCAATGATCAGCTAGTTCGCCGTGCATATTTAAGGCAAACCCATATCTGTAAATCAA
TATGGTGCCAATAAATACTATTGCAGAATGGAAAAAGCCATTAATAATCCATCCCCAGAA
GATGTAAACAGAGAAAAATTGACCCTTCTGTCCTAATTTGTACAATTGTGGGTACCGCTC
AAGTAATCTACTACTAACAAATTGATCAAATACACCAATGACAAAAGGGGGCCAAACAGT
GAAGAATAAGTTGTAGAAACTCATTGTCCATGATTCCATAATGGATTGACCTGAAAAGGC
ATTGGCAAAAACGTACCAAAACTGCGTCATGTATAATGCTGTATTCTTGTAAAAAGAGTA
CAAAATTGCGACAGAAATTCTTTGATAAGACCAGGAGCCATGGACAAGTAATAGTTTTTT
TAAAAATTTAAATTGGCCAAGAGCTATATCAGCTGAACGAGCCGCTTGCATACCTTCCAT
ACCACTAATACCGACACCAACATGAGCTGCCTGTATCATACTAACATCGTTGGCACCACT
CGCAATGGCTAGCAGTAGTGAAGACGACTTTCTTTTTACCATTTTAACAACCAAGGCTTT
CTGTAGTGGAGATACACGGCAACATATAACCGCTTTACAAAGCTTCGCCACAGTTAGCAA
ATAATCTTCTAATTCTGGTTCCAAGGCAAAGCCTAATGACTTCCCATCAATGACGAGCGC
TAAGGATTTCATATCATGTGTTGACAATTGATGCTCGTTTAGAGCGTTAATCTTCTCTAA
CAAATTTCTCTCAGTATCATCTCTGGTTTCCTCGTTGATGATCAACAAATTCATGTCTTC
ACTCAATAAACGGCAACTCATACCAATGTTAATAGCAGTTTCCTGTCTGTCACCAGTTAA
AACCCAAATTTTAATACCCGCTTCTTGTAATGTGTGGATAGTTTCTGGAACACCGTCCTG
TAACTTATCTTCAATAGCAGTTGCACCAATTAATATTAGATTTTTCTCGATTAGATTTGC
GGCTTCGTCTAGCTTCTCGGCTCTGTTATCTAATGTTGTGGCAGCCTCATTATAAATGCT
ATTCCATTCTTCATATTCTCCTTCAGAGATATCTCTCATCGCCAAACACAACGTCCGCAA
ACCCTCAGATGCATAATCTTCTAAATGTCTCATTGTAGCTTCTACATATTGATTAGCTTC
ATCATCCAATCTTTCCAGAATGACAGTATCAGCACCTTTACAGAATAACTTTATCGAACC
ATCCGGAAATCTAAATATAGCGCTCATTCTCTTCCTGGTGGAATTAAATTCACAAATGTT
AAGTAGTTGATACTCTTTTTCCTCGCCAGTTTCCTCCAATAAAACAGTTACAGAGTTTCC
TTTACGGATGATAAACTTATACCCTAAATCTGCACCACCTTGAACGAGGGCACCTTCATC
TGGAGAGGCTGCTTGATATTTAATAGATCCATCGCTTTGAAATTCTGGAATGACAGTATG
ACAGGTAGCCAGTAATGTTAAGAAGTCATTGATAATAGGTGAATCCTCATCAGAGGGATC
ATTTAACTTTTTCTTCAAATCGTCAAATTTTCTATAACCAACTTCAATCCCATCTTCAAC
AGTGGCCGTTTTATCTTCAGGTATTTTATCAATATAGCAATGGCCTGCAATAGAGCAGGA
TTTAAATTCCATAATATTTCTTGTTAAAGTTCCTGTCTTGTCACTGAATATATATTCTAT
TTGACCAAGTTCTTCAACCAAAGAGGATGTACGAACCACAGTTGGGGTATCAGTTTTTTC
GTAGTACAAATCTAGATCTGAACCTATCATAAAAGCCTGATAATATTTGATTAATTCAAC
GGTGACAAATAGAGAAATAGGAACTAGATTCGAAAATAGAATCCAAAATGTTAAAAAGTC
TTTGAAGAATAAGCCAGCCTTGTTGGTACCCTCCAGGTAAAGGTACGATAAATGTTTGGC
ATCTGCAGTAGACATAATAACATTACCAATTGAAGAAATTAAAATTAGCACGATTAAAAC
TGTGAACAATCGAATAATCTGTCTGTTGATAATTTTCTCAACCGCGGTTCTTTTAATTGG
GGTTGCAGTAGCATTACGCAATAACTTAGTTTCATGACCAGTGAAGATAACTAAACCAAA
TATCCATGCAGTATTTCTTAAAGTTGCACCTCTTAAAATCATTTGGTCAGGAGATAACGG
TATTTGACGATCATTTAAAGTCATTGTACCTTCATAAGTATACAAGCTAGAGTTCGGCTG
TTCGGAAACAACTTTTCCGTTCATGTTCTTCAAAGTTTTAACGTCTATAAATTTGGCAGT
TTCTACTCTCGACTGTTTGATTTTCAAATTTGTTTCACCATCCAAGTTGGCAGTTTCAAT
GTAGCAAAGACCCTCCGGTTCCGAAGATGACAAAATTATGGTATCAGCAGGAATAGGTTC
CTCTGATTTTACTCTAATTATGTCACCTACACGAATATCAATCCATCGTTTCTCAACAAA
GTCATCATGTGCTTCTGAAAATATTTCTGCTGTCGAATTATTTAATTCTTTATCAGAATT
AGCTCTCTTGATATCTTCGATACATTCCTTCATGGCAGAAACAATCAAAACCACTAATAA
AGTACCAATTGTGGTGTATCTATTAGTTGGCGAGACGTGAGGCACCTGTTGAATGGCAGA
TGTACATAAAAAAAACAGATTAGCGTATTTGGAAAATTCTTGGAACAAAAATTTAGGCAG
AAAGGTCGCAAAATTATACTTGGTGGTAGATATATGGTTGTCACTATAACCGAAGGAGGA
ATTAGCGAGAGAATCGTTGATGTGGATGACTCTTGGTTCACCATTGCCCTCTGCGTCGCC
AACGTTCTTTCTTAAAATGTACCGGTTGAAAAGAATTTTAATGTTGAACTTATTCCTCGA
GTCTAGATAATTATCGTCTAATTCGTTATTAGTCACCGCATTGTAATGATTCATTTCGAA
ACTTTCGGGCCCTTTCTTCCGTTTGAACGTAAAGGCATTTTTGAGACCATTACCAAACCT
AGCAAATAAACCGGGAGGCTTGACTGCTCGTAGGGATTGTGGTTGATATGCATCTGAGTC
GAATCTATTGGCATTCCAAGACGTTTGGTCGTCATGGTTATTGCTCATAAATAGATTTTC
ATGGACATCATTTTCAATGTTATCATCATCAGCGTCTAAGTCGATAGTCTCTTCGGGAAG
TACATGACTTGGTGGTATATAATATCCGTTCGCATGTGAGTTGGTGACCTTTGAACGGGA
TCCAGAATGAGAAGTCGTGTCGTCTAAGAAGTCAATATCGAAAAGCGTGTCGTCCTCCCC
AGGTTTCCTCTTTGGGGGGGTTTCTCTGTCGTCATTCATGGTAAAATCAGGGAATGAAAG
AACCTACCAGTAAATTATTGCTTGGCGCTAACCTCTATTTGGCGTTACTGGCTTCTTGTT
GCACTATTCCCCTTAGAATTGCCAACAATTGTTGATTATATGTTTCTTCAACTTAGTGGC
AATAAACAGATTTGGGTTTTCTGGCAAAAAAAGCCAATCACGTGATCAGGAAGATTTCAG
TGATTTACGCTTCAAATAACCTTTACCTCAATAATCCCGTAATAGTAAGCTTCTAATAGT
AAGCTTCTAATTTGCAATGTTATTAGCCCAACAGCTACTAAAGGTATTATTTTTTTTTTT
TTTGATAAGAAATTTAAGTGTTACAGAATGGGCCATCTTACAAAAATAATAGTCTTTATG
TATTTTTATATATGTAAAAGAATTGAAATATTTTATAACTGGTTGTTATTATGGTACAGT
GCGCTGCCCAATCCACGTGGAAAAATCCTGTTCATTCAATAATAGAAACTGAAATCATGT
AATGTTGCGTAGTATAGTGCGTGAGCTTATTGTGCCACTTCTTGCTCAGCATTTTGAACT
TCGTGTTCCTCCTCGTATTCGATTTCGACTTTAGGACGTTTAGTTTTGGCACTAGTTCCC
TTCTTACGTCTCTTGGCTGAATTCTTATTTTCTTCATCACTATCGCTGTCGCTCTCGCTT
TCACTGTCGCTTTCGCTTTGACTGGCGCTGGAAGCTTCTCTGTCAGAGTCAGCTAACCAC
TTTTCTAAGTCATCCACGTCAACGTATTCACCTTCGCCATCATCTGCAACGTATTCAACT
TCCCCATCATCACTTTCCTCTTCTTCATCCCAGTCTTCTTCCTCGTCCTGAGAATTCTCC
TCTTCCATTTGACCCATTATCTTCTTCCAGACCTTTTCGTCAACATTTAATGGTTTATCA
CCGTAAGCACCACTCTTTAATCTGTCCATCAATTCTTTTTCGATGGCTTTTTCAATCTTG
GCAGCTACCAATGCCTTTCTCTCCCTGTTTTGTTCTCTTCTTTTGACCTTTGGTGCTACA
CCAACGTAGTGTCTCTCCTCCTCCCTTAATGCTAAACGTCTCTCTGTTATCATGACCTGC
GTCAATTTTGTAAATCTCTGTTTACACTTATGACGGAAAAACTTGCTCCAATGTAGTAGG
TGTTCGTCGATCTGTTGTAAAGCCTTCGTGTAATTTTTGGATAGTTTGATTCTTTCCCAT
AACTTGGCAGGAGTGTGCGCTCTTTCAGGCGTCTTCATATACAAGTACAGTTTCCCATTG
TCACACTTCACTGTTGCATACTTGGAGTTGGCAAGTGGGCATGATTGCCTTGTACACAAC
CCAGTGACGTTATACTCATTTCTGCAAAAATTTTGACCATTAGGTGCCTTAATTCTATGA
GAGCAGAAACTTTGATTAATCACTTGCCAAACAATTTCGTCGGACATATCCTCGTTGTAT
TCTAACCGTTGTAGTTATGTACTGAAGAGAACACTGTCAAAAGAAAGAACTAAGCAATGC
AATATCTGCCTCTATACCAATCACTTTTTCATTTTTTTTCAAAAGCTCATCGGAAAATTT
TTCAAAAAAAAAAAAAAAAAAAAAAAAGGTTTATTACCCTACTGCATTTTGATAATCTGA
ACATAATGAGCTAATGAAAGCAATTCTCATTTAAAAACAAGTATTCTCTCTTATTGAAGT
ATGCATTATCTATCATTATAAATTCTTTTATTCTGTTCGAGTCCATGTTTTTAAAAAAAA
AAAAACATGTATGTATGCTCCATCTATATATGCTCCATCTGTATATTTTATATGCAAAGT
TTTTTACAAGAGGAATTTGGGAACTGGAGGAAAGTGGCACAATACCTCATGTGGATAGTT
CATTAATCTCTTCTTGTGTTAATGTGCTAATATAAACACACTTACTCAGCAATTCGTGGT
TAACTTTGAAAGTGTAAAACTTGGACCATTGAACCCTTTGAATGAAATTCTTGACTATTT
GAACGTTCGTATCGAATTTATTGTAATTCACTACTTTATCTTCTAAGATCCAGTCTTTCT
TCTCTGCGTTTGCTGATAGGTCCGAAAGATATACGACGATGAAAGGGACGCAACCCACCA
GTGGATTCACAGAGTTAAGTAGATTTCTTATTGTAGAATAATTCCTGTCTAGCGAGGGAA
TCTTCTTTAGCTCTTCCCAAGTCAGTAAGTCGCCTGGTTCAATCAGACGCCATGCATCAG
TGAATTTTTGAACAACTGAAGAACTTAAGGCTAGAATGATTTCCATCAATGTGTTAAAGT
TCTGAAATGTCCTGCAGTGGTCTGCAACGTGTATAAACCTTTGAATGACATTTCTTTTCA
TTTTGCTGCTCTTGGTAAGAAGTATTTCTGATATAATCCAATCCACAGTTAAGTTAAATC
TGGATATAGCTAAATCAATGCCAGATAAGGTCTCGTTCCTTACTAGTAGTTGCAACCAAC
TTATAACTTGTGGGCCTTCATGCTTCATCTTTAAATCTAATAAATCTTTCCAGTCTATTT
CTCCTAAAATTTCCTTCTCTATCAAGGTCATTTGTTGCGCTACAGACAGGGAATCGTACA
TTAGTATAAATGGAACGTGACTTTCATTATTAGAAATCATTAATCTCGAATCGTGAATCC
TGTATTGACCGATTAATTCCTGGATTTGCGCCGCTTGCACAGCAACATCAACATTAGCTG
ACACGTCTATTTTTTCAGGAGAGGAGGAAGTAAAGCCTTCCTTCTCGGATTGATCTGGAG
TAAAGGGGATATTCATTATAGTTTGTCTCCTTCTTTCTATTAATAACGATTTTCTTTTTT
CTGCGGGGCTATTTTGGAATGACGGCAAGTTGTTAAGGTTTAGCATTTCCACTTCATCTG
CTAACTTGCTCGTTTTAATTCCAATAGCGTCACTACTCTTGGTGTTCTCTGGTTTTTCGG
GAATTTTCTCGTATGTACCTTCCAGTTTCATTAATGCCACGGTTATTGGATCGTCATTAA
TTGAATCATCGAGCATATTAGCAATTTCATTTAAATTTTTCTTATTCAAGGAGCCTGTAA
AAGCCGACTCAGAGTTTGCTCTCCGTGTGTTCCGGGCACTAGATGTGTCATTAATGTCGA
TATCGTCCATTGTCAATACACTTCCTGATATGTTACTATTAGTTTCACTCTCGTTCTTCA
GAAATTTACTTTTCAGCTCTTCAACGTTTTTCATTGGAGAAGCAACGTCAATGCTACCGT
CATCTGGTGAAAAAAAATACTTGTTGTTTTTCGCATGGGTACTTGGACTTTCTAGGTCAT
TATTGGAATCGCTTAAATCAATTGTTTTTAACTCATGCAATGAAGAAGTATTTGAGATTA
TATCTTGATTACCCCTTTGATATTCTTCTCTCAAATTTATTATCCTTTGGTGTGGCACTG
GTAAATCTCTGGACGTTTCGAAAGTTTCAACTGTGCTACCAGTGGTAATCGAATTCAAAT
CACTTACAACAGATTCTATTGTGGGTGCTATGGATAATCTGATTCTATTGGTTTCACTCA
CGCTGGTCCCGTTGGGAAATTCTCTCTGTGGATTTTGAGTTTGTTTTAGAGGACTATTCT
GAGCAGATTCAAAAAGCTTGCTCGTTGAGATACTGATAACGGTGGACGATGTATCAGAGT
ACAACGCGCTTTTTTTATTATATTCCAGGTTGAGAGGTTCTATTTCACTTATTTCCTCTA
TAACTGAGTTTGACTTGTTTTGCTCAGGATCTACTATGGATAACTCTTTGGTTGGTGTTA
TGGCAATGCTTTGAACTCTTGAAATGCTGATCCTTCCACTAGCCGGTCTTACAACTGCTT
GTTTGATCTTGTGATTGCAAGATGAATGTTTTTTTCTTGTAGTTATATCATAATTATTGG
CTTCTGATGATGCATCGAGTGAGTTGTCCAGCTTTTTTGTGCTCTCATATTCTGATTCCT
GATTTTCTTTGTTATCATAATTCTTTTCAAGGCCATCTATAGTACTCTTTTTCTCATCTA
AAGACTTGGTATCTTCAAATGTAAACTCTCTTAGATTTAAAAATCCAGTTTTTGTTTTTA
GAGTTGGACTATCTGTATTATTCACGATGTTTCTGACTTTTCTTGACTTTTTCGTTACAG
TATCTCTGGGTGGAGAGCTGGATGACAACTCGGAATCGTATGAGTATGTTATTGATTCTG
TGTCTTCCCTACTATCGTTTAAGGGAGACGATTCTTTAAGATCAGGTAGAACATTTTTCA
GAGGCGAAGAAGTCATGCTTTTTTGGGATTGGGAATGATTTTTCCTCCTTGGTGTCATAT
TTGTAATCGCTTCTGAGTTGGTTTTATCAGTTTCATGGAATAACAATCTTTGAGGTCCAT
TCTCGTCTGTACGTGAAGAACTATTATCTTTATCAAAGAGCCTCATACTTTCTGCTGAGT
AGCTACCGTGCATTTTATTGTAATATGCTGTCGTGAGACTTTTTACTTTCCTTCGTTGCA
GTGCATCATACGAGGGTGATGGCTGCATATTCGATTCATTGTTCTGCAGTTGCTTGTTTA
AAGTATTAGTTAAAGAGATGACTGACTGAGCAATTGAACTTACGGTTTGATACAGATCCA
AATTGTCCATAGCGCTAAAATTATCATTACTCGGTTTAAAGCTATTTTGTTGTAAAATCT
TTATATCATGTATGTGTTCCCGACGTTCACAATCAACATTAACTGTAGGACCTCGGTTGT
TATTCGAATGTGTTTGAACTTTTTCTATCAGCTGGTTTTGTAAATGCAGTAGGGACTCCA
CTTCATCTATGGTTCTTGCACTTAGGATGTCAAATTTAGAAGAATCAGAGTTAAGAAACT
CTTCCTCTTCTTCCTTGGAAGATTTTCTATTGAGAGATGATATTGATACAACGTATTTGA
CAAACGCATCCATTTCAGGTTTCTGGTTTGCTGGTTTAATAGCACTCATAAATTTTTTAT
CATTACTGCTATCATGGCGATTATGGTTTTTCATCCACTTAGCTAAAAGACCAATAGCGC
TGCGATGTAACACAGACATTGAAGATGTATTAGATCTACTATTACTGTTGCTATTGTTAT
CTAGAGATGATGTCGTCGATGTACCTTGAAGCGTTCCGCTTTGTTCATTTAAATCTTCAG
GAATATATAAGGAATTCAGAATAAATTCAACTTTTTTAGCCGGTGTTGGAGGCATTATTT
TATCGACTGCATATGATGACGGGTAGTCTACGCCTTTCATTAGTGTGGATACTAGAGTGA
CTTTTGACAAGTGGCTGATCTTTTGTTTACTATCTGACATGTCCTCGCTTTCATTATCAA
CTGAAGGTTCTTTCGCTATTCGGTGCTTCGAGTAAACATTTGATGTATTATCGGGAAATA
AAAGCATAGAAGGGCTTCTCTGGTTTTTGGAAGAATTTGAAGACTGTAGCTTCTCCGGCA
GTCTAAATACATCAGAAGTTTTATATAATGATAAAACGCTTTGGTTACGAAAATCAGGAC
TGGCAAAACTTTGCCTGGCGTAAATGCTCAGTCGGCTTCCTCTTTTGTGTAGGCTTTCTA
GTTGCGTGAAATCCTTTAACGAATAATGCAGCCATGCATCAAAGTCTAATTTATCAGGTT
CATTTAGTTCAATATTCTCCCAAACCAACTTAGAACAATGCACCCAGTTTTTTTTCAGAT
TGATTATACAGCTGGAAATTATTTTTGGGTACTGTTCAATGTGTTTGTCGTTTAGAAACT
CGATCAACCGAAGTCTTAATGTTATGTTCGGTAAAAAATCTTGCACAAAATAATTCAGTA
TGGAATGCCTCAACAACACAAACGTCCTCACGAGGGCAACTTCACCAATTCGCCTTCTCT
TAGCTTTTGCAGCATTTGTTGTGATCTCCCTAATACACCATCGAAATCTATAGATGAGTA
AGTCGTGTAAGTCTTGAGGCGTTATAAAATTCCTATAAATAAGGAAAAAATCTGCAGATG
CGTTGTAGTCTACACCTTCCAAAGGGGAAGAAAGGTGTACAATTAACGCGGGCAGGTCTG
CACTATTCACTGGTTTGGATACACAATCGCTTTCATAGCTAATAACATTTGAGGATGGAG
TCGGGTAGTAATCTTTCTGGCTAAATATTTCCATGGTTCAGGGTAGCGAATCTTTGAATG
GCTAGAGGCTATGTAAAGCAAACAAAAAGGTTCGCGTAAATCAACGAGCGAATAACACGA
GTACGGTTGGGGTGGGCTAAAGGGTTCAAGAAATTATCAGTTTCTGTTTACAGTTTTTTT
TTCATTGTTGATAAAAAGATCAAGAATTTCATTATTCGCGAAAATCAAAATGCAGAAAGG
AAAAAATAGAAGGGTAATAAAACAGCATCGGATCGCAAAGATGAGTAAGGAGAACAGCCT
GGTTAACAATTAAAGAGTGTTTATCGAAATTCATTATATAGTGGTTTATATAGACCACTT
CTTCTGCTGGTTGATATAGAAATTTTATTTAATTCTTGTTTTTTACTTATGTACTTACTA
CGATGATCTTAATTCATGCTTCTTGCTTGTCGGCAATGTCCCAAGTGGAAAACCAGTTTA
AGTAGCGGAAGTTACTACTTGGTCCCTCCATACCAAATGATATTGGGGAGAAGTACCAGA
AGCAACCAATTACAAGTGCCATGAATCCGGCGTATAGGACGAACCGCATGATACGGCCGC
ACTTAGATCTGGACCATTTTTGCAAACCGGCGTCGAAACAGTACGCCAAAATGATCAGTG
CAAAATACAAGGCAGGCAAGTAATGATGAACGTAGGTGACTCTAGACATGATAACGAATG
GCATGTAGTGTAGGCCCCAAGCTAGTAGTGGGTAGAACCCGCCCATTAAGAAAACGTTCC
AGTTAGATGGATTTCTTAGGTCCACATATTGTCTTTGCCATCTGATCAGTAAGATAACGA
CCGTGGCCATGAATGCGAGGACGGCAACACTAGAAGCCCACGTGGAAGCTGGGGTACCCA
ATAGGAAGTATTTTGGATTATCATCACCCCAGCCACATAGTCTCAAACCCACATTCAAAG
TTGGCCATTGCCATGCTGAGGAAGCTAAGTAATCAAATTTGTCTGGATCTGGCACCAAAG
CGTTATTAGTGGCCATCATGGCTAGATTTAAATGAATGAAGTCTTTTAAGAAGTTGGTCT
TTGGGTATTGAAAATCTTCGGGTCTTGGTGGCAACCTTTCATTTTCGTGGGTCTCGATGT
TCCACCAGGTCCTCTTGTCCCTCTTGAATGGGTTTTTCATGCAGACAACCTCTTGTTGTC
TGAAACCCCATTCGGGCAAACTGTTACCGGTTTGAGCCAAGTAACAGCCCATCTCCAAGT
TCTTGATACGGAAAGAGGTGGTCAATGTGTGCAACTTCTCAGGGTCTTCATCTCCTCTTT
GGTCCATGATCTCAATAACCCAATTGTCTTTGTTGTCACCAACAACATTGTCACCGTAAC
CAGAAACCTCCCATTGTGTCTTTGACACTGGTGCAGCAACTGGGTGGGTGTGCAAGTTTC
TGCCCGTGCTTTTGTGTACCAATCTATAGGAGGTACCTGGCTTCAAATACTCGATGTCAG
TTTCGTTTTCTGACCATGATGGTAAGCCTCTTTCTCTGTTGAAAAACCATTCGTTGTTAG
CATCTTTGTAACCATAACAGGTTACTTGTTGTTGGTTGGACCCATCTGGATAAGTTTGTA
TATGTGAGTGCAATAGAGATCCTCCAAGAGCTTGGTTTTTGATGGAAACAACGGAGGAAC
CTAGAGCAATGTCACGGGGGCCTTGTCCGACGTCAGAACCCACTAATCTTGCTTGGAAAA
GAGATGGCATGTTAGCATCACCTGTACCAGAATGCGATAATAGGTCAAAATGTATTTTGA
AGCACAATAGGAAAATGCAGAAGGGGACGATAATAAGACCAAATATTCTTGCCAACCAGT
GGTTAATATAGGTTTTCCATGACATGGATTTATCTGCCAAAAAGGTCCATAAGTCAATCA
CAGTATAGATACCGACCATAGTGATGATAAATAGACCCACCATTTTGACGGAAATAGTGC
AACCCAAAGAAATACCAGTGATCAACAGCCATTTCCACCACTTTCTAGAGAACGGCTTGG
ACCTCTGGTTGTGGAACATAACAAAACTAAAGAACGATGCGACAGTGAAGAAAAGTAGCA
TGGAGTCCAAAAGAATGAACCTGCCCAAAGTACTATACGAGTTTTCAAACAAAACCAACA
CGGTCATCAGCCAAACTGTTGGTAAAGAAAATCCAATAGCTTTGGCAGTGAAGTAGGCCA
ATGGCACACAGAGCGCGGAAAATGACGCGTTGAACAGTCTCATTTTAACATAATCCAAAT
AGTCTGGGTAAATTTCCAGAAGGAAGTCCCAAGAACCGTTGTAGCCTGCCAAATAACCAG
ACAACCCGACCAGCATTTTTCCTAGGGGAGGATGGACATCGTGGTAAAATTCGTGTCTCA
AGTAATAAGAACCAAATTTACCAAAGTGCGCCTCATCCCAAACAACATGGTTGTTGATGC
CGATTTTGTACATCCTGGTAAACAACGCCAATGCAGTAAAGATCACCGGCATTACAACGG
ATTCCAGGCGTAACAGTGAGCTTTGTGCAGCGGGCTTTTCCTTCGAGAAATCTTCCGCGT
CTCTCTCATCAGCGCTCGAAAGTTCCTCACTGACGCTGATGGAAGACGATTCTCTTTGTC
TCAGTGTATTCTCTTGCTTAATGTGGGCGGCATTGTTTTTGCTGTACCCGGTAGACGAAG
ACGAGGACATGATTGCTGGACCACGGTTCGAAACAGAATGACAGTAGCGATGTGGACTAA
GCCGGTTCTCCTTGGTAATGTTGTTAGTCTCGAGAAATGACCTTTTTTTTACCCTCAAAA
AGAATGCAACACTATTAATAAACAGTACACGAAACGGATCTTTCCGTAAGTTCTTTCGTT
CTTTTTTTTCGTATTCTTTTCTTATGTTTTTTTTTTTCAGGGCGACGTGTCCAATAATAT
GTATGTTTGTCGCTATGTACGAGATATTATTGCTAAGTGACAGTAAATCGTATCACGACT
GTAAATGATGGCGTTTCGGTATGTACAGTATCTATCTACCTGATAATAAAGTCAATTATG
AAGACGAATACGTAGCTTATGATGCTGCCCAGAGCTAGTCCTGTAGAAACGAAAATATTA
GTGAATCCACCGGCCGCTTCCTTCTCGTCGTCGTTGTCCAGTTGCTCTGGCACCTTCATG
AAACTCATAGAGATGACGTGCCCGTTGGTTACGCCGAAAAGGAACTGCAGTAGCATGTAA
CACAAGTCAACGATTACGGAGCCATTGTGCTCTTCATCGCCGCTTGAAGAGGAGGTGATG
GCTGTGAACATCAAGAACAGTGGTATTGCGGCCACCCGCAACAATGAGTAGATGAAGGTT
TTGCGTGGCGTAAATTTCTGGTCACGGAACATGGGCCAGTCGGCAATGACTCTTCCGTAA
AGGTCGCCTAGGTTCCACAGCGTGAATATGAGAGGTATGTACTGTGCGTTGCTTAAAGGA
AGCCCTGTCACGTAGGTGGCAGACGCAAATACAGGAAAAACAAGAGTTACGACAAACGTG
GTGAATATGGAAAGAACCAGGTACTTTAGTTTGGCAAATAAGACCTCGAAAGGCACTTTT
AGTTGGAGTTCCTCACCTTCGTCGTTGTCGTCGCGAGTGCCGTTGGTGCGGCGGTGGTCT
TCATCCTCCATTTGGTCAATGCGGCCAACAATACGGATTTCCTCCTCATTGGAGCGCAGA
GACCCTAACAACACATCAGTGATATGTCCGTCTTCCACATTCCAATTCTCGTTCACTTTC
CGACTGATTTTGCTCACGCTGAACATGACCACACAAATGGTGACCACGAGTGTTGTGGTA
AAAAAGTATAGAAGAATCCCGCCCGTAGTAGACACAGAAGAGTTCTCGATGAAAGCTAGG
GCAAAAAGCACTAGGGAGGGCAGGACACCAGCAACGGCTTGCCCCACCATGACACCTTGA
CTGTACTCGGAACCGAAGACGTTGGCTATGGCCATGATACCATTCTGTGTCATGGCTGTC
CCCATGGAACTGATCACTACAAGCATCATTATAAACATGAAATTGAACCATTTAGGTAAA
AGGAAATGCAAAATTGTAAAGAAGCACATGACAGTAAAGACAATAATCTCCCACACAAGC
CCGTTTATGACCCTTCTCGAGTATTTGTACTGTCTTTTGGCCAAGTAGATGTTGAACAGC
ATTGACGATATGGTAGAAAAGGACATCATAGAGCTTGTGAAGATCTTTGCCCAAATGGAG
GTGTCTTTGAAAATATCGTGCTTAAAATATTGCGAGGCACTGAGGATACAGTTCCACGGC
CATAAAAGACCTATTCCTATGGCGAAAAATGTAATATATGAAAGATTTTTCAACTTTTTT
CTTAACGGCAATGTATCCAGTGGTTCGGTTGACACAGATTGCTCTCTTTCAGAATAATTA
TCGCCTTCTTCATCTGAGTGCTCGTTGTTCTCTGATTCATGTTCTTCTCCAGAGCGTGAT
ATCTCCTCTGAATGCGTATCGGCCAGTGCAGGCTCTGGCACCGCAAGGATTGGCTTCTTG
ATGGTATCAGTGTCCGCACTAGTACTCATTTTTGCAATCTGGTATGCTTTCTTGCGTTTG
ATGATAACGTGTCGCCGTAACGTAAATCATTCATCCTTTCCTATGATTTTTTAAGTCAAT
TTTTTTTTCTTTTTCGGGAAATTAATTCTGTTTTTGGCATTAATAACAACAAGAAGAATT
AAGGATTCGTTATAGAATACAAGATTCTTGGTTTGGTTAAATAATTTTGGCTCTCTTAAA
TATTATAAAAAGATACTTAAGTAAGAAAGAAACAGGACGAAAAAGATACGCAAAAGAGAG
AGAGAGAGAGAGAGAAAAAAAAGATGAGAAAAAAAAGTATAACGTGAAGGCTTTATGGGA
AGTGCGGTGAGATTGGGATCGTTTCAATTTTATAATGAGGTAGTGTACAGAGAGGAGGGA
GGGAGTGGGATGAAAGTGTGCGGTTTATACTTTCTTACTGCCTGTGTTTGTCTTCATAAA
TTCAAATCTTGCTAACAATGGTATATGGTCACTGGGGAATTTGTCGTTGGGGAACCCGAT
AAACTTACTCACGTATTCAGGGTCCACTTCACCCAATAGCCCACGCACCCTTAGAGCATG
TGTAGAAAACCATATATAGTCGATAACATCTGTGAATGACGGTGTGAAATTGGTGAATGG
TAGTTCTCCGATACAATTATAACTTGATTTGAGAGCCAAGTTATGTGAGAAATTTTTCTC
CGACATGTAACCGAAATCTCTACCATTTCCCTCTTGATGTATTTGGACACGGCCTGTATT
TATCAATTCGTATACGGCGGAGTTGATGTATGAATTGAAGTCACCACAAATGAGCACAGG
AAATTTCTTAATGTCCTGTCTAAAATTGTGCGATGTCTCCTCCTTTAGCAGCGTTTCCAG
ATGATCTAACAGGACACCTACTTGGAATGTCTTGACATCATTAAATTTTGGATCCCAGTG
CAAATGCGTGGTGACCGCCCATATGGTGTCGCCACTAGGAATGTGTTGTAGCTTTAAGAA
CAGTGCAACGTTGTCTTTGTTCATTGCACGGTTTAAATAATCTTCAGTTCTTTGGAACTT
CTTGTGTTTCATCCAAGCACCGCTGAAATCCATGGCGTCTTTGGTGATCAACTTGAATTG
GTCCCTTTTGAAAAAAATGCAACACCCGTCCACTTTCTTGGAGTCCTTGGAATGCATGGT
CTTGGCTCTTGCCTTTGCATGGAAGATGCCTGTATAACCGTGCTTGTCCAATAGGGGCAC
CCAATACTCTTCAAAAGTCTTAGACTCCACTTCTTGTAAACACAACAGATCACTGTCGTA
CGAGAGAATCTGCTCCTTTAATTTATTGCGCCTGTAATCCCAACTTAACGCCCACGACGG
TGTGTAACGGTACATTTTTGGGGTGGCATAGTGTTGACATAAGGTGTTGTAGGATAAGAC
GGTGAACGTCCTCTTGGCTAAATCGGTGGCCAGATGCTCAGTGGATTGCTGCAAAGAATC
GTACTCCCTCTGTGGTTCCCCATCGGTATTGATTTCGATGAACCTACGTTCATGCGGTAA
GGGAATCTCTGGTCTGTTGTCCCTTAGGTAGAAAATCAATCCCGTGACAGATTTTTCTGT
AAGGATCTTTAAAAACTGTTTTTCTAAGGGGTTTCCTTCTACACCAAGAAACTGAAGGTT
ACACAGGTTCCCAAACTCCCATGGTAATGTGGTGACCATGTTATCAAAAAAGTAGAAGTA
TTTCAATTGGAAACATGAGCCTAGTTCCGCTGGTAGAGATGTTAACCTATTATGCGACAG
GTCCAAAACGCGTAGGTTGCTTAGGTTCTTGATCTCCGCTGGCAGTTCCGTGAGGCTATT
GCCATTCAAATATAGTCTCGTTAGAAAATCGTACTTGAAGATGTTGGCGCTGATATTGAA
GATTTGCAAGTTGGACAAATCTAGCGCGTGCCATAATTGGTCGTCGTATTTCGAGTCCTT
GGGCATGACCATTCTGTTTTCAATGTCGTCATCTTCGTCGATGCTGTACTGAGACAGTTT
CTTGTGTTGTAAGAGCGCCTGGTTGGCTTCGTCCTTGCCATTAGCAAACAGCTCTATCTT
GGGAGTCAATGGTGTAGAAACTGCACTGTTAGTTGCCGTGCCTGAGGGAGTGCTATCTCC
CGTAGGTTGTTGTTTCTTTGCTGTCTTGCTGTCGGTGAGAGTGTCGGCCATTTCCATCAA
GGCTTGCTTTGTGCAGTCTACCAGTGATTTGGAGGCTTCTGCAATGTGAGATTGCTGGAA
ATCGGTGGGCTGCAAAGCTGGTGGTGCAGCCTGAGGTCCGGGGCCAAATGGGCCCGGGAC
CTGCTGCTGTGCCTGTTGCTGCGCTTGTTGCTGAGCTTGCTGAGCCTGTTGTGTAGCCAA
ATACTTCTTCATAGCGTTTTGTCTAGCATAAATGTTGGGTTGCCCCAGAGATTGTGCGGA
CACTGCAGCCAGATGCAATTGAAGCTTCCAGATCGGATTGTTTAGTAAAGAAGGGTCATC
CAAGTGCGGGTGTAATAAAGGGTTACTGGCGTTCACATTGATGTTCACAGGCGTACCAAC
GGTAGGAACCATCCCTATAGAATTTACTGCGGCTGTGGAGGCATTCATCATCACCCCGCT
TCCACCGCCGTTGTTGTTGTTGTTGTTGTTGTTGTTATTGTTGTTATTGTTGTTATCCAT
GTTCATATTGAGCATGTTCGCGTTCCCATTAGCCAATTGGTCGAGCAACTGGCGCGAGTT
GTTGTTGCTGGAAGTGTGTACATCGCTGTTGTTCATGAGTCCCGGTGGAGGTATCCCGGT
GAGCTGGTTCATGTGTAGCTGCTGCTGTAGAGCGTTTGGTGTACCCTTTCCTAGTAGCCC
GGCATGCTGCTGTTGCTGCTGTTGCTGTTGCTGCTGCGGGCCCACATTAGGGTAGCCTAG
TAAAGAAGGGTCGTTCATTAGCGGTAGTTTGCAGGGATAACGTCAGTCGGAGTTCCCTTG
CTGGTGTCCCTTATGCTGTGCCCTTGTGCTTGAGAACCTTCTCTAAGGTGGAAACTTTTT
CAAATTTTTTCGTTGTTGGCCCGTTTTTCGCAAGTACGGGCGATAACAAAAGGCCTAAAC
GGCTACTTTACCTTTGAGATCTACCACGATGAGAATTAATGCTGAATGGACATCTATGTA
TATGATAGTGGGTATATAGTTACTTATCAGTGCTAGAGCACGATCCACGTGGTGGCACAT
CCGCCAAACACGCGAGGTTTTCCAGAGTATTGGCCCACGAGCTGCAGTCCAGGCTGGGAC
GCCTTTTGCGGGCCGCAGTTGCCATGCTCTCCCCAGCCCCAGCAGTATACATTGTAACAG
TGAGACTTGCCTTCTTGATTAGCAGTAGTTAGAATACCGTGCTCACTCCCGGTTGCAACA
CCGACAATAGGGAAGTCTAGGCGCTCTTGCGGGAAGAGTTGGGAATGTGTGCCCCTACCA
AACGACTCTACCGTATTGAGGCGCGCATTCCACAGGTGGATCGAGGTCCACATGCACAGT
ACCACTAGATTGTGTCTTTTTTGCTGTTGTTTGAGCTCGAACCCAGTGGGCAGGCGACCG
GATGCGTGCACTATGCGGCCGCCCTCGTCCACTATGACCATGAAGTCCTTGCCCATGGCC
ACGTAGTCTACGGCCACAGACCCGGTATCGTACACCAATACGGGCTCTTTCAGTGATCGG
GATTTGGGCTCTTGCAATTGACACTTTGTGTTGCTGCCCCAGCCGTATACTCGGGTGCCT
TGCACCACCACAAAGTTCTGGAAACATCCGTATACTGCGATGCGCTCATCGTTGGAATTC
AATGGCACATGTTGCTGAGTGAACTCGTAGCAACCGCCTCCTCTCTGCCATACACGGCCA
TCAGCATCCACAATAACTGTCGTGTCCCAGCCGCACGCCACATCCACCACGGGTGCCGGT
ACTTCCACGGGCCTCCAGTCATGCACCTGCCGCAGTGCTTGCGCACTATCCAGTTCTCCC
CGTCTGTTATCTCCACATCCTACCAGATTCCCGTCATTTGTCAGCATCACGCTGTGGTTC
CCACCGCACGCTATCTTCCTGACTATTGCTCCATCATCTCCTGGCACAGACCTCTGTGGG
GTATCCATATCCTCATCGTGCCCCAGTCCCAGTTGCCTTTGCCCATTAGACCCAAACGCA
TACACACAACTCATCGATACAAGCCTGTTATAGCCTTTAATGATCACATTCCATCACTTG
CGCTTTGGATCTGCCTGCATTATCAAGGCTCAAACGGCTGCGTTACCCCCGTCGCCGCGA
AATTTTTCATAATTTTTCACTTTGTAGGATTAAAAGAGATCATGAGCCCATCTCGCAATG
CAACACGTAACTTAAATCAGTACTGGCGTGTGCTATAGTGCTCTATATTCGAGTTTGTTG
CTACTGGTGGACACCCGACTATCTACAGTAAGGAACGTAAACAAGAAAAAGAGAGAAAAT
ACGCTATAGTTGAAAACATGAGTGGTTCGCATTCAAATGATGAGGATGACGTAGTGCAAG
TGCCCGAGACGTCCTCTCCCACCAAGGTAGCATCGTCGTCTCCCTTAAAGCCTACTTCGC
CAACAGTTCCGGATGCAAGTGTGGCGTCTTTGAGAAGCAGGTTTACTTTCAAGCCTTCAG
ATCCCAGCGAAGGAGCTCATACTTCGAAGCCGCTCCCATCTGGGAGTCCTGAGGTAGCAC
TGGTTAACCTTGCGAGAGAGTTCCCCGATTTCTCTCAAACTCTGGTGCAGGCTGTTTTCA
AATCTAACTCTTTTAACTTACAGTCTGCCAGGGAACGTCTTACAAGATTGAGGCAGCAAA
GACAAAATTGGACATGGAACAAGAACGCATCTCCCAAGAAGTCAGAAACCCCGCCACCTG
TCAAGAAGTCATTACCACTGGCAAACACAGGCCGTTTATCATCTATCCATGGCAATATCA
ACAACAAATCCTCCAAGATTACCGTGGCCAAACAGAAAACGTCCATTTTTGACCGTTACT
CAAACGTCATCAACCAGAAACAATACACTTTTGAGCTGCCAACTAACTTGAATATAGACT
CGGAGGCACTGAGCAAGTTGCCCGTGAACTACAACAAAAAGAGAAGGCTGGTAAGGGCAG
ATCAGCATCCAATTGGCAAGTCTTATGAGTCATCCGCTACACAATTAGGTTCTGCAAGAG
AGAAACTACTGGCGAACCGCAAATACGGTCGTCATGCAAACGACAACGATGAAGAGGAGG
AAGAGAGTATGATGACGGACGATGACGATGCAAGTGGCGACGACTACACAGAATCCACGC
CGCAGATAAATCTGGATGAACAAGTTTTACAGTTTATTAATGACTCTGATATTGTCGATC
TCTCGGACCTCTCAGATACCACGATGCATAAGGCTCAACTCATAGCCTCACATAGGCCAT
ATTCTTCTTTAAATGCCTTTGTAAACACAAATTTCAATGATAAGGACACTGAGGAGAACG
CATCGAACAAGAGAAAAAGACGTGCGGCTGCATCCGCCAATGAGAGTGAGAGGCTGCTCG
ATAAAATCACCCAAAGTATAAGAGGTTACAATGCAATTGAGTCTGTGATCAAGAAATGTT
CTTCCTACGGTGATTTGGTCACTTCGCAAATGAAGAAATGGGGTGTGCAAGTGGAAGGCG
ATAACTCTGAGTTGGACCTGATGAACCTTGGGGAAGACGATGACGACGACAATGATGATG
GCAATAACGATAATAATAATAGCAACAATAACAATACCGCTGGCGCAGACGCCACTAGCA
AGGAAAAAGAAGATACAAAGGCCGTAGTGGAAGGTTTTGATGAAACTAGCGCAGAACCTA
CTCCAGCACCAGCACCAGCACCAGTGGAAAGAGAAACAAAACGAATTAGAAACACAACTA
AGCCAAAAGTGGTCGAAGATGAAGATGACGATGTAGATTTGGAGGCAATCGATGACGAAT
TGCCGCAGTCTGAGCATGAAGATGATGACTATGAAGAGGAGGACGAAGACTATAACGATG
AGGAAGAAGATGTGGAATATGATGATGGTGACGATGATGACGATGATGACGATGAATTTG
TCGCTACCAGAAAAAACACACACGTGATCTCCACCACGAGCAGAAATGGCCGTAAACCTA
TTGTCAAGTTCTTCAAGGGCAAACCCAGACTGTTAAGCCCGGAAATTTCACTAAAAGACT
ACCAACAAACGGGTATAAACTGGTTGAATCTGCTATACCAAAACAAGATGTCATGTATCC
TTGCAGACGACATGGGTCTAGGTAAAACATGTCAAGTCATTTCATTTTTCGCATATTTGA
AACAAATAAACGAACCGGGTCCTCACTTGGTTGTTGTGCCATCATCGACGCTAGAAAATT
GGTTAAGGGAGTTCCAGAAATTCGCACCTGCTTTGAAGATTGAACCCTACTATGGCTCTT
TACAAGAAAGGGAAGAATTGCGTGATATCCTGGAAAGGAACGCTGGGAAATATGATGTTA
TCGTGACCACGTATAACTTGGCTGCAGGTAATAAATACGACGTTTCGTTTTTGAAAAATA
GAAACTTCAATGTTGTGGTTTATGATGAAGGTCATATGTTGAAAAATTCCACTTCAGAGA
GATTTGCCAAACTGATGAAAATTCGTGCCAATTTCCGCCTTTTATTAACTGGTACGCCAT
TACAAAATAACTTGAAGGAACTAATGTCGCTGTTGGAATTTATCATGCCAAATCTTTTCA
TTTCCAAAAAGGAATCATTTGACGCAATCTTCAAACAACGTGCCAAGACCACAGACGATA
ACAAAAATCACAACCCGCTATTAGCGCAAGAAGCCATTACAAGAGCTAAAACGATGATGA
AGCCATTTATTTTGAGAAGACGTAAGGATCAAGTGTTGAAACATTTGCCACCAAAGCACA
CGCATATTCAGTATTGTGAATTGAACGCAATACAAAAAAAAATATATGATAAGGAAATAC
AAATCGTGTTAGAACATAAGAGAATGATTAAAGATGGCGAATTGCCAAAAGATGCAAAAG
AAAAGTCTAAATTACAATCTTCAAGTTCCAAAAATTTAATAATGGCATTGCGAAAGGCCT
CTCTGCATCCACTTTTGTTCAGAAATATCTATAATGATAAAATCATCACTAAAATGAGTG
ATGCCATATTGGATGAACCTGCTTATGCTGAAAACGGTAACAAAGAGTATATTAAGGAAG
ATATGAGCTATATGACGGATTTTGAGTTGCACAAACTATGCTGCAATTTCCCGAACACGT
TATCCAAATACCAACTTCATAATGACGAGTGGATGCAATCTGGGAAGATAGACGCTTTGA
AAAAATTGCTGAAAACAATCATTGTTGACAAACAGGAAAAGGTGCTGATATTTTCCTTAT
TCACTCAAGTCCTGGATATTCTAGAGATGGTTTTGTCCACCTTAGATTATAAATTTTTAA
GATTAGATGGTTCCACGCAAGTGAATGATAGACAACTACTAATAGATAAGTTTTATGAAG
ATAAGGATATTCCCATTTTCATCTTATCAACAAAGGCAGGTGGATTCGGTATTAATTTGG
TGTGCGCAAATAATGTTATTATATTCGATCAAAGTTTTAACCCACATGATGACAGACAAG
CTGCTGATAGGGCACATCGTGTGGGACAAACAAAGGAAGTTAATATAACCACTTTAATTA
CTAAGGATTCCATAGAGGAAAAGATTCATCAACTGGCCAAAAATAAACTAGCTTTAGATT
CGTATATCAGTGAAGATAAAAAATCTCAAGATGTGTTGGAAAGTAAAGTTAGTGATATGT
TGGAGGATATAATTTATGATGAAAACTCGAAACCGAAGGGAACCAAAGAATAAATAAATA
AAAATATAGTAAAAAAGTAAATAGATAAGCAGAAAATAAACCAAAAAAATAACATATTTA
TTTTCTTCTGCGTGAACGCACCATGTGGAAAAAGAGAGTTGATAGAACAAAGGACAAAGA
AATTTAGAACGGTAAAAATATTTTCTAGAGTATAATATACATATATGTGTATATATACAT
AGGTTAGTATGTATAGCTAGGTAATTTTAATCTGGGGAGAGAAATGGTGAACTTTTTTCA
ATTTATTGATTCGGTTGTTGATTGATATCTTGTGGTGCTGCTTCAATTTCAGCTTGAGTT
TCTACTAAATTTTCAGGGACCATTGGATGATCAAGGTTAAATAAAACGCTACCAATAGTA
TTTGTAGAAATGGCAAAGCCCGCTAAAATGGGCACGGACTCAATCAAACCGGCCAAGAAA
CCAAATGAGGCATATTGGCCAGCGTGGAGATAAATATTTTCACGTCTTTGTATGTTGTCG
AAATTTTGTAAACGTAAAACTTTCGTGAAGTAAATTTGAGTGATGAAAGGAGAAATTAAA
ATATGAAAAAGGATTGGTCCAATAAGTGGGAAAAAAGATATAACCAACAGCACAAAAAGA
ACCGACAGGCCTAACATGTACTTGACCAACTTGAATGGGAAATAGTAAGCCCAGAAATAT
ATCGAGTTAATAGGTGCATAGTACTTGATTGGTTTGACTTCACTCAAATTCTCCTCTAAA
CCATTCTTCTCTAAGCACACCTCCACTAAATGATTATTAAAATGACTGAGTCTCATAAAC
AATAAAGTGAAAACATTTGCTTGCAAAAAGGAATGAAAAATGGCAATGAAAAGCCCAATA
GGGCCCAGCACAATCAAAAAAGCTGTGTACATTGGCGTAATTGTAGCCCAATACACAAAG
CTTACCAGGGCAAACATTATCAAGTAACTCGATAATATACCTAACATAGTCGTTGAGTAA
CTGCTCTTATTGGTGTTGAACTCTAAAAACCCTTTGAACGGGTACATGAATGCACCTCCT
GTGAATGCATCTTTGAAAAAGTTCATTAGCACGTATCTGGTACGGCTCATAACTTTGCTG
AAGTGCTTCTTGTAAACTTTATCCAAGTACTGATTGAAGGGGATGTTGACATATGGCAGT
TTTTCATACGATTGGCCTCCGCCAAACTTGTACACCAAACCACCAATACCTGCCAGCGCT
AATGAACCTGTAAAACTCATTTCCTGTTGTTGTTATTGTTTGTATAATGTACCTTTGTTC
CCTACACTATAACAACACTTATTCGTGGCAAGAACGAAAATAAAAAATGATTTGAAACTT
CCTTTTCCACATCTATATCTATATATATATGTATATGTATAATACTTATTACTATGATAT
TATTCCATGTGTCACAAAACCAGAAAGATCCCGTCGTATTATTGAGTCACGTGCTTTATT
CCATGGCGGGTAATAAATATTAAAACAAGGGTTTTTTAAGTAAATGATTACATGCTAAGG
AAGTGGTGAATAAGATTTGGCAAGGGGCAGGTCGCTAACCACAACATAGCATTCGTTGAA
AAGGAAATCAACGTTACAAAGTGCAGTTTTTTGTATTATTTTCCTATTATCCTCTTCTTT
TCCTTTGTTTCAGGCGTCGTTGCACCTTTTTGCTATACAAAAGCTCATAAAAGATTAGAA
ACCCCGGATATCGTCACAACAGCGGTATATTATAGTTATTTTGCATCTTTTTGGTAAGTC
AGAAATTAGAAACAGTAGCTTACCAATTGAGTGAAAGTTTCCGTTCGTCATCTCCCTCTT
TTGTTTTTTTTCACCTTTGTTTTTCTGTTTCTTCTATTTTTGTTTTGTTTTGTTTTGTTT
TGTTCTCTCCCTAATTTGCATATAGGTAAACATCAAAGAAGTAATGCCCTACATCGGTGC
TTCCAACCTCTCAGAACATTCATTTGTTAATTTGAAGGAAAAACATGCGATTACACATAA
AGGTACGAGCAGTTCTGTAGCATCTTTGCAGACACCACCGAGCCCCGATCAAGAGAACCA
TATTGACAATGAATTAGAAAATTACGATACGTCTTTAAGTGACGTTTCAACCCCGAATAA
AAAGGAAGGTGATGAGTTCCAGCAAAGTTTAAGAGATACATTTGCGAGCTTTCGGAAGAC
TAAACCCCCACCTCCTTTAGATTTTGAACAACCAAGACTTCCTTCGACAGCTTCTTCATC
CGTTGATTCAACCGTATCATCGCCCTTAACGGATGAAGACATAAAGGAGTTAGAGTTTCT
TCCGAATGAATCAACTCATTCTTATTCGTACAATCCACTTTCGCCAAATTCCCTGGCAGT
CAGATTGAGGATTTTGAAGAGATCATTGGAAATCATAATACAAAACCCAAGTATGCTACT
GGAGCCTACTCCAGATGATTTGCCTCCTTTGAAAGAGTTTGCGGGCCGTAGGAGCAGTTT
ACCAAGGACATCGGCTTCTGCAAACCATTTAATGAACAGAAATAAGAGCCAGATTTGGAA
CACTACTTCCGCTACTTTAAATGCATTTGTAAATAATACCTCTTCCTCCTCAGCAGCATC
TTCTGCTTTATCTAACAAAAAACCGGGCACCCCAGTTTTCCCTAATTTGGATCCAACACA
TTCTCAAACATTCCATAGAGCCAACTCGTTGGCTTATTTACCTTCCATCTTACCTGAGCA
AGATCCGCTGCTCAAACATAATAATTCTTTATTTCGTGGCGACTATGGAAACAACATAAG
TCCTGAAAGGCCAAGTTTTAGACAACCCTTCAAGGATCAAACTAGCAATCTCCGCAATAG
CAGTTTACTCAATGAGAGGGCATATCAGGAAGATGAAACTTTTTTACCGCACCATGGACC
CTCTATGGATCTATTGAATGAACAAAGAGCGAACTTGAAAAGTCTTCTGAATTTATTAAA
CGAAACACTGGAGAAAAATACTTCCGAGAGAGCTTCGGATCTTCATATGATATCGTTGTT
CAATTTGAATAAACTAATGCTTGGAGATCCCAAGAAAAATAATTCAGAACGCGATAAAAG
AACTGAAAAGCTTAAAAAGATTTTGCTGGATAGTCTTGCAGAACCATTCTTTGAGCACTA
TAATTTTATTGGAGATAATCCGATCGCAGATACAGATGAACTAAAGGAGGAAATTGATGA
ATTTACAGGTTCTGGAGATACGACAGCGATAACAGATATACGGCCCCAACAGGACTATGG
CCGCATATTGAGGACATTCACTTCTACCAAAAATTCCGCCCCACAGGCAATTTTTACATG
TAGTCAGGAAGACCCTTGGCAATTCAGAGCTGCGAATGATCTAGCGTGCTTAGTATTCGG
TATCTCACAGAATGCCATTCGCGCTTTAACCTTGATGGATTTAATTCACACCGATAGCAG
AAATTTTGTTTTACACAAATTACTTTCTACGGAGGGTCAAGAAATGGTTTTCACAGGCGA
AATCATTGGTATAGTTCAACCAGAAACACTCAGCTCATCCAAAGTAGTATGGGCATCGTT
TTGGGCAAAAAGGAAAAACGGCTTATTAGTTTGTGTTTTCGAAAAGGTTCCTTGCGATTA
TGTTGATGTACTTTTGAACCTGGATGATTTTGGGGCCGAGAATATTGTAGACAAATGTGA
GTTATTATCAGATGGACCCACATTGTCTTCCTCTTCTACATTATCGCTACCTAAGATGGC
TTCTTCACCAACTGGTAGTAAATTAGAGTATTCGTTGGAGAGGAAAATCCTGGAAAAGAG
TTATACTAAGCCTACTTCAACAGAGAATCGCAACGGCGATGAAAACCAACTTGATGGAGA
TAGTCATTCTGAACCATCGCTGTCATCATCGCCAGTAAGGTCGAAGAAAAGTGTAAAGTT
CGCAAATGATATTAAAGACGTCAAGAGTATAAGCCAATCGTTAGCCAAATTAATGGATGA
TGTGAGGAATGGGGTTGTATTTGATCCCGATGACGACCTTTTGCCTATGCCCATCAAAGT
TTGCAACCACATTAATGAAACAAGATATTTTACTCTAAATCATCTATCTTATAATATCCC
ATGCGCGGTTTCCTCCACTGTGTTGGAGGATGAGCTGAAATTAAAGATTCACAGTTTACC
TTACCAGGCGGGTTTGTTTATTGTGGATTCGCATACTTTAGATATTGTAAGTTCCAATAA
ATCTATTTTAAAAAACATGTTTGGTTATCATTTTGCTGAGCTGGTGGGAAAATCCATTAC
TGAAATAATTCCTTCTTTCCCAAAATTCCTCCAATTTATAAATGACAAATATCCTGCGTT
GGATATCACACTCCATAAAAATAAAGGTTTGGTATTAACAGAACATTTTTTTAGGAAAAT
TCAGGCAGAGATTATGGGTGATCGTAAAAGCTTTTATACGTCGGTGGGTATTGATGGCCT
TCATAGGGATGGCTGTGAAATCAAAATTGATTTCCAGCTGCGTGTCATGAATTCTAAAGT
GATTTTGCTTTGGGTTACACATTCGAGAGACGTGGTATTTGAAGAATATAATACAAATCC
ATCTCAATTGAAGATGCTGAAGGAGAGTGAATTAAGTTTAATGAGCAGTGCAAGTAGTTC
TGCCAGCTCTTCCAAAAAATCTTCGTCTAGGATATCCACCGGGACATTAAAGGACATGAG
TAATCTGTCAACATATGAGGATTTGGCCCACCGAACGAATAAGCTTAAGTATGAAATCGG
AGATGATTCTAGAGCACATTCTCAATCTACTTTGTCCGAGCAGGAACAAGTTCCCCTGGA
AAACGATAAGGACAGTGGCGAGATGATGCTTGCAGACCCCGAAATGAAGCACAAGTTAGA
ATTGGCCAGAATTTACTCAAGAGATAAATCTCAATTTGTGAAAGAAGGAAATTTTAAAGT
TGACGAAAATTTGATTATTAGCAAAATTTCACTTTCCCCAAGCACTGAATCCTTAGCAGA
TTCTAAAAGTTCTGGGAAAGGGCTTTCTCCACTTGAAGAGGAAAAGCTAATTGACGAAAA
CGCTACAGAAAACGGATTAGCGGGATCACCTAAAGACGAAGACGGAATCATAATGACTAA
CAAGCGAGGAAACCAACCTGTTAGTACTTTCCTACGCACCCCCGAAAAGAACATCGGTGC
TCAAAAGCATGTTAAGAAGTTTTCGGACTTCGTAAGTCTGCAAAAAATGGGTGAAGGTGC
ATATGGTAAGGTCAACCTATGTATTCATAAGAAGAATAGGTATATTGTGGTGATTAAGAT
GATTTTTAAAGAAAGAATCCTTGTAGATACATGGGTTAGAGATAGGAAATTAGGCACTAT
ACCTTCTGAGATCCAAATTATGGCCACGTTGAACAAAAAACCACATGAGAATATTTTACG
GTTACTGGATTTTTTTGAAGACGACGATTACTATTATATCGAAACTCCCGTACATGGTGA
AACAGGATGTATAGATCTTTTCGATCTAATTGAATTTAAAACCAACATGACCGAATTTGA
AGCAAAATTGATATTCAAGCAGGTTGTAGCGGGAATAAAACATCTACACGACCAGGGTAT
TGTTCACAGAGATATCAAGGATGAGAATGTTATCGTAGATTCTAAAGGCTTTGTTAAGAT
TATTGATTTTGGATCTGCTGCGTATGTCAAAAGCGGACCATTTGATGTTTTTGTTGGGAC
AATAGATTATGCTGCCCCTGAAGTCTTAGGAGGAAACCCTTATGAGGGCCAACCACAGGA
TATTTGGGCTATTGGTATTCTATTGTATACGGTGGTCTTCAAAGAAAACCCCTTCTACAA
TATAGATGAAATATTAGAAGGCGACCTGAAATTCAATAATGCAGAGGAAGTTAGTGAAGA
TTGCATTGAGTTAATCAAGAGTATTTTGAACCGTTGCGTACCGAAGAGACCCACCATTGA
CGACATAAATAACGACAAATGGTTGGTTATTTGAAGGATTAATGATCATTCTAGGACATT
AGTAATTGGAAAAGAAAATGCAAAAAAATATCCAGTAGAAACAATGCTTGGTATGTCGTT
CTTCTTACTTTCTTCAGTAATGAGTTGGTAGTTTTCTCTATTTAAATATGAATAAATCAA
TATGTACTTTCTTTCTTTAATCAAAATGTTAATATGATAAAAATACAGCATCCAAAGCAG
TTAATCAAGACTTAAATATAAAAAATTTACATATTTAGAAAACAAAGATAGGGTAAATAT
TGAAATTACATAGTAAACCATACCTTAAAAGCAGAAATACTGATACCACATGAACTATTG
ATCAATACTACTGCTATTCTCTTCCTAATGCAAAGAGCTTATTACCATTATTAAATCACT
ACAGACGATAATACCCGGAATGCCCTTTTTGCAGGGAAAGCGAAAAAGGTGAAAGAGTTA
ACAGGAGAAAGTGTTAGGGAACTAAGTTACGAAGGAAGGCAGATAGCAACAATACTAACG
TGGAACTTATTTCGACGACTATAACAACTGGTATCTGATTATCGAAGAATAATTGAGTGG
TCAGAAAGGAGCGAAATATGTCTGGAGCAAGATCAACAACGGCAGGTGCCGTGCCCTCGG
CAGCAACAACATCAACAACATCAACAACGTCAAACTCTAAGGACTCAGACTCTAACGAGT
CATTATATCCCTTGGCTCTGCTTATGGATGAGTTAAAACATGATGATATTGCTAATAGGG
TAGAAGCCATGAAAAAACTAGATACCATCGCGTTGGCACTCGGTCCCGAAAGAACAAGAA
ACGAGTTGATTCCCTTTTTAACGGAAGTTGCACAAGATGATGAAGATGAGGTGTTTGCCG
TTTTAGCCGAACAGTTAGGAAAATTTGTCCCCTACATTGGCGGTCCTCAATACGCCACAA
TCCTATTACCAGTTTTGGAAATTTTGGCATCTGCAGAAGAAACTTTGGTTAGAGAAAAGG
CCGTAGATTCTCTGAATAACGTGGCCCAAGAACTTTCTCAAGAACAATTATTTAGTGACT
TCGTCCCTTTAATTGAACATTTAGCTACTGCAGATTGGTTTTCTTCAAAAGTTTCTGCTT
GTGGTCTTTTCAAGTCTGTTATTGTTAGAATCAAAGATGATTCATTGAGAAAGAATATCC
TGGCTTTATACTTACAACTCGCTCAAGATGATACTCCAATGGTGAAAAGGGCCGTCGGTA
AAAACCTGCCCATCTTGATCGATCTGTTGACTCAAAATTTGGGATTATCTACAGACGAAG
ATTGGGATTACATTTCTAACATTTTCCAGAAAATCATTAACGATAATCAAGATTCTGTCA
AGTTTCTGGCAGTTGATTGTTTAATTTCCATCTTGAAATTTTTTAACGCTAAAGGTGATG
AGTCTCACACTCAAGATTTATTGAACTCTGCTGTCAAATTAATTGGTGACGAAGCGTGGA
GGGTACGTTACATGGCTGCCGATAGATTTTCAGATTTAGCCTCGCAATTCAGTTCCAACC
AAGCATATATCGATGAATTAGTACAACCATTTTTGAACCTTTGTGAGGACAACGAGGGAG
ATGTTAGGGAAGCTGTGGCTAAACAAGTTTCTGGGTTTGCCAAGTTCCTAAATGATCCTT
CAATTATATTGAATAAGATCTTACCTGCTGTGCAGAATTTGAGTATGGACGAAAGTGAAA
CAGTGAGATCTGCTTTGGCTTCTAAGATTACAAATATTGTATTACTGTTGAATAAAGATC
AAGTCATTAACAATTTTCTTCCGATTTTACTGAATATGCTAAGAGATGAGTTCCCTGACG
TTCGTTTAAATATCATTGCCAGCTTGAAGGTTGTCAATGACGTAATAGGAATTGAGCTGC
TATCAGACTCTTTGTTACCTGCCATAACAGAATTAGCCAAGGACGTGAATTGGAGAGTTA
GAATGGCTATAATTGAGTACATACCTATCTTGGCAGAACAATTAGGTATGCAATTTTTTG
ACCAACAGTTAAGCGATTTATGTCTTTCATGGTTGTGGGATACTGTTTATTCTATCAGAG
AAGCCGCAGTGAATAATTTAAAAAGGTTAACGGAAATATTTGGCTCTGATTGGTGTCGTG
ATGAAATTATTTCAAGACTGCTCAAATTTGATCTACAATTACTGGAAAATTTTGTCTCGA
GGTTCACAATACTCTCTGCTCTAACCACTTTGGTGCCCGTGGTATCGTTAGATGTCGTTA
CTGAGCAACTATTACCATTCATTTCTCACTTGGCTGATGACGGTGTTCCAAATATTAGGT
TTAATGTGGCCAAATCCTACGCTGTGATAGTGAAGGTTTTAATTAAGGACGAGGCCAAAT
ATGATGCATTAATTAAGAACACAATTTTACCCTCATTGCAAACGCTGTGTCAAGACGAAG
ATGTTGATGTAAAATACTTCGCTAAGAAAAGTTTGGCAGAATGTCAAGAACTTTTAAAAA
ATTGATACTAGTTCAAATATATACATACATACACATATGTACACTTGAATGAATAAAAAG
TATACATATTAACAACTAGGCCTGCTTTCTTTTCTTTTCTTTTTTTTTTTTTTTACCACA
CTTAGTCCTCTACTTTAACAGAAATATCATTTTCCAGTTTGACCATAGTTTCTTCAACTG
TTTTCTCCTCGTGTTTAACATTGATTTCCGCCTCCACGTTCAGTTCACGTTTTCCTTCCA
GGTATTTCACCCACTTTGGATAACTCATGATATTTTGCTGGATTTCCTTGTACAATTGAG
ACTGCAAATCCCAATCTAAGGAGCTTCTGGGATCATCCGGTGGCAAGAATTGTAACATGT
CACCAAGGTTCCTCGATTTAGTGATTATTTGTCCAAATCCAACCAGCAACCCATTTATTT
CTGTCCAAAGCCCCTTAGGCAGCCAATTTTGTAATTGAGTTCTTGTCTGATCTGGAGTCT
TGCATTTCTGCGCATCTACCCATTTCCAAAGCTTGGTCAATCTATCCACGTGAACGTCAA
CGCAGATACCTTCAATCTTGCCCCATGCCTTTTGTAATGTTAGATAAGCCATTTTGGGCC
CTACACCGGGCAGGCCCAATAGCTCATTAATCGTAGCTGGAACATCACTCGAAAACTGAT
CTTGAAGGATTTTGCAGGTTGACAAAATATACTTGGCCTTCCTTGTGTGGAACCCAACTG
AATGAATCAATTCGTCTAATTTGGTCTCATTGATTTGTAAAACGGCCTCTAATGTCATAC
CTTCTTCGCTGTGCAGTTCGTCTATACAATACCGCATTATGTTAAGCATTGCCATTGCGG
TAACTTCATCTTTTGTTTGCGATGATAGCATCACCCCAAGAAGGACCTGTAATCTGTAGT
CCCTCGGTGATATCTGCTCTTTCGAGATACCACACTTAGAGGCAACCGTTACAGGAATGG
ATGATCCACCAATTATATCGACGGGGGCTAGAATCTTAGATCTCAGTACTCGCATTCTAG
CGTATGTTTCTTGAAACTTGTAAGGGACTTTCGTCGAGGCCGGAGTGACAAGGATCGAGG
GGTCCAATGGTGTGGCCCACCTGTTGGGCACATTGCCGTTTCTAACCACAATCCATTCGA
AGTACTGCTTATTTGGCAGCGATTTAACCCAGTCGATATCCACGGGTTGAGGGACAACCT
CTTCTTGTTTGATTTTGGTCCTTTTCTCCGGTAGGAGTTCTGATTCTGGCCCAGTTTCAG
TCTTTACCAGCGGTCTTTTCCTCAGAATTGCCATAGATGAGTATTTACTGATCTTTTGCA
TATTTTTTTTTTTTTTGGGCTATAAAGTATATATAGATACAAATATATGATGAATCATTA
AAGAGGAGGTTATTACTAAGTGAAAGAAAAAGAAAAAAAAAAAGATCAAAACCAAACTTC
GTATTCGAGCCTAAAAAACAGAATATAATGTTATAATACTAATAGAAGCAACAGGAGCAC
CACTATCAGCACAAGAATAATCACGCAGTTGCCGTTATCCTTGAACCTAGAATTGTTAAA
GCCATGCATGGACCGAGAGGCCCTGTTCAAATTCCTACCATTATTATCAATCAGGTTTTC
TAAATCAACCAGCAGCGAGTCGTTCTGAGAAACGATCTCATATTAAGGTCCAGCGAAATG
TCATGAGTCCTCCCAATAGACTGAGACAGTGCGCCCAAGTGGGAATCTTGCTCTAACAAC
TGCTGTTGCTGGTTAATAAATAGTTCTTGGTTGGAAACCATGGGTTGTGGTGGCTGTGGC
TGTGACTGTGACTGTAACTGCGATTGCAATGGTTCATCCTTGTATGGAGTATGCGTCGAA
GGCAGCGGCGACTCCTCGTCTTGTTCATCGTCATCCTTATACATGACCGTAAGCTCGTCA
TCATTCTTGAACCGCACTTTTTTCAAAGACTCTTTGGACACCTCATCAGTATTTCTTGCC
ACCTGCTGTTGGAACCTATACAACTCCTTGTCAACCGCCGTATCAGGAATTTTGTCCAGT
ATGGTATTGTATCGGGATATTAGTTCATCATTGGGCGCACACTTCTGCAATAACTCCAAT
ATTGAGCCCAATTGCCGTTTCAAAGTAACGTTATCGTTTGAGGTCGGGGCGAGCTTCAAC
ACCGACACTAGCCTTGTTCTTTCTTCGACCAGATCAGAGAGCTGGTCCAGTTCATAACCC
AGCTTCAACACATCCATACCGTGTGTGCTTACGCATCTATTTGCTGTCGTGAGATCTGTC
TCTATGCTTTATTCGTTTTCCATTGTAAAGTCTCAGCATTTATTTCTTGTTCTTTACTTG
TTTTTGCCCTTTCGGGTGATCAAAGTCGTGCTGGGAAATTTTATTCTTATAAAATGATTT
TTAGAAATAATAAACTCATAACAGTGCAACGGCAAAGTACAAGGGAAGGAAGCACAGAAG
CAAGAGGAGGCGCATCGATCGTGGCAGATGAGTCAGCAAACACCACAGGAAAGTGAACAG
ACCACAGCGAAAGAACAGGACCTTGATCAAGAGAGCGTGTTGAGCAACATTGACTTCAAT
ACGGATTTGAATCACAATTTGAATTTATCGGAATACTGTATATCCAGTGACGCAGGAACA
GAGAAGATGGATAGCGACGAGGAGAAGTCGTTGGCCAATCTGCCGGAGTTGAAATACGCT
CCCAAGCTATCCAGCCTGGTGAAGCAAGAGACGCTCACCGAGAGCTTGAAAAGACCACAC
GAAGATGAGAAAGAGGCGATAGATGAGGCCAAGAAGATGAAAGTGCCGGGAGAGAACGAG
GACGAAAGCAAGGAAGAGGAAAAGAGTCAAGAACTGGAAGAGGCAATTGACAGCAAGGAG
AAGAGCACCGACGCCAGGGACGAGCAAGGGGACGAAGGTGATAATGAGGAGGAAAACAAC
GAGGAGGATAATGAAAACGAAAACGAGCATACAGCACCGCCTGCGCTGGTGATGCCCTCC
CCCATCGAAATGGAGGAACAGAGGATGACTGCGCTGAAGGAAATCACCGACATCGAGTAC
AAGTTCGCGCAATTGCGCCAAAAACTATATGACAATCAATTGGTGCGGTTGCAAACGGAG
CTGCAGATGTGTCTGGAAGGGTCACACCCGGAATTGCAGGTCTACTACTCGAAGATTGCC
GCGATCCGTGACTACAAGCTACACCGAGCGTACCAGCGACAGAAGTACGAGCTTTCATGC
ATCAACACAGAAACAATCGCTACCAGGACATTCATTCACCAGGACTTCCACAAGAAGGTC
ACCGACCTGCGAGCCAGGCTGCTGAACAGAACCACGCAGACCTGGTACGATATCAACAAG
GAGCGCCGCGATATGGATATAGTCATCCCAGATGTCAATTACCACGTCCCCATCAAACTT
GATAACAAGACGCTGAGCTGTATCACGGGCTACGCAGCGCACGACAGCTGTGCTATCCCG
GCGAGCCCGTGGCAGAGGACCTCGCTTGCGAAAGCATCGAGTACCGCTACAGAGCCAACC
CGGTGGACAAACTCGAAGTCATTGTGGACCGAATGAGGCTCAATAACGAGATTAGCGACC
TCGAAGGCCTGCGCAAATATTTCCACTCCTTCCCGGGTGCTCCTGAGTTGAACCCGCTTA
GAGACTCCGAAATCAACGACGACTTCCACCAGTGGGCCCAGTGTGACCGCCACACTGGAC
CCCATACCACTTCTTTTTGTTATTCTTAAATATGTTGTAACGCTATGTAATTCCACCCTT
CATTACTAATAATTAGCCATTCACGTGATCTCAGCCAGTTGTGGCGCCACACTTTTTTTT
CCATAAAAATCCTCGAGGAAAAGAAAAGAAAAAAATATTTCAGTTATTTAAAGCATAAGA
TGCCAGGTAGATGGAACTTGTGCCGTGCCAGATTGAATTTTGAAAGTACAATTGAGGCCT
ATACACATAGACATTTGCACCTTATACATATACACACAAGACAAAACCAAAAAAAATATG
ACTCTACAAGAATCTGATAAATTTGCTACCAAGGCCATTCATGCCGGTGAACATGTGGAC
GTTCACGGTTCCGTGATCGAACCCATTTCTTTGTCCACCACTTTCAAACAATCTTCTCCA
GCTAACCCTATCGGTACTTACGAATACTCCAGATCTCAAAATCCTAACAGAGAGAACTTG
GAAAGAGCAGTTGCCGCTTTAGAGAACGCTCAATACGGGTTGGCTTTCTCCTCTGGTTCT
GCCACCACCGCCACAATCTTGCAATCGCTTCCTCAGGGCTCCCATGCGGTCTCTATCGGT
GATGTGTACGGTGGTACCCACAGATACTTCACCAAAGTCGCCAACGCTCACGGTGTGGAA
ACCTCCTTCACTAACGATTTGTTGAACGATCTACCTCAATTGATAAAGGAAAACACCAAA
TTGGTCTGGATCGAAACCCCAACCAACCCAACTTTGAAGGTCACCGACATCCAAAAGGTG
GCAGACCTTATCAAGAAGCACGCTGCCGGCCAAGACGTGATCTTGGTTGTCGACAACACC
TTCTTGTCCCCATATATCTCCAATCCATTGAACTTCGGTGCAGACATCGTTGTCCACTCC
GCTACAAAGTACATCAACGGTCACTCAGACGTTGTGCTCGGTGTCCTGGCCACTAATAAC
AAGCCATTGTACGAGCGTCTGCAGTTCTTACAAAACGCCATTGGTGCTATCCCATCTCCT
TTCGATGCTTGGTTGACCCACAGAGGTTTGAAGACTTTGCATCTACGTGTCAGACAAGCT
GCCCTCAGCGCCAACAAAATCGCTGAATTCTTGGCAGCAGACAAGGAAAACGTTGTCGCA
GTCAACTACCCAGGTTTGAAGACACACCCTAACTACGACGTAGTGTTAAAGCAACACCGT
GATGCCCTTGGTGGTGGTATGATCTCCTTCAGAATCAAGGGTGGTGCTGAAGCTGCTTCC
AAGTTCGCCTCCTCCACAAGACTGTTCACATTGGCCGAATCCCTTGGTGGTATCGAATCT
CTATTGGAAGTGCCCGCTGTGATGACCCACGGTGGTATCCCAAAGGAGGCCAGAGAGGCC
TCTGGTGTTTTTGACGACTTGGTTAGAATCTCTGTCGGTATTGAAGACACTGACGATCTT
TTGGAAGACATCAAGCAAGCCTTGAAACAAGCCACCAACTAATCGCCAGTGCCACGTCTC
TGCCTTCGACCGGACCTTTTTAAGTACGATAAATATCCTTTTATAAATATATAGTCTAAA
ATATCCATTAATACTGTGCTCAATCAATCGTGTTAGATGATTTAGTTTTTTCCAAATCGT
TATTATAGTGCAGAAGTAGTATACATAAAGGCATATGCATGCGATTTGGAAGTAACGCTC
GCCGTAGACAAGTAAGAATGCCTGCTGTCTTGAGAACCAGGTCCAAAGAATCCTCTATAG
AGCAGAAGCCTGCTTCCAGAACTAGAACGAGATCAAGAAGGGGCAAGCGTGGTCGTGACG
ATGATGATGATGACGACGATGAGGAAAGCGATGATGCATACGATGAAGTAGGTAATGACT
ATGACGAGTATGCTTCAAGAGCGAAGCTGGCCACCAATAGGCCCTTCGAAATAGTCGCGG
GACTGCCTGCTAGTGTGGAGCTGCCCAACTATAACTCTTCGCTTACTCATCCGCAATCAA
TTAAAAATTCTGGGGTGCTTTACGACTCTCTGGTCAGTTCCAGAAGAACCTGGGTTCAGG
GTGAGATGTTTGAACTGTATTGGCGAAGACCTAAGAAAATTGTTAGTGAATCTACCCCAG
CAGCGACGGAGAGTCCAACATCTGGAACGATTCCTTTGATTCGAGATAAGATGCAGAAAA
TGTGCGATTGTGTAATGAGTGGAGGTCCTCACACGTTCAAAGTTAGACTTTTCATACTGA
AGAATGACAAAATCGAACAGAAATGGCAAGATGAGCAAGAGTTGAAGAAAAAGGAAAAGG
AACTGAAACGAAAGAACGATGCAGAGGCCAAAAGATTGAGGATGGAGGAAAGGAAAAGGC
AGCAGATGCAAAAGAAAATAGCCAAGGAACAAAAACTTCAATTGCAGAAGGAAAATAAAG
CCAAGCAGAAGTTGGAACAGGAGGCGCTGAAGCTAAAAAGAAAGGAAGAAATGAAAAAAC
TAAAGGAACAAAATAAAAATAAACAGGGTTCACCTTCTTCCTCCATGCATGACCCAAGAA
TGATAATGAATTTGAATTTGATGGCACAAGAAGATCCAAAACTAAACACTTTAATGGAAA
CCGTCGCAAAGGGTCTTGCCAATAATAGTCAACTGGAGGAATTTAAAAAGTTCATTGAAA
TTGCCAAAAAAAGGTCACTAGAGGAGAACCCAGTTAATAAGCGTCCATCTGTCACAACAA
CGCGACCTGCACCTCCCTCTAAAGCTAAAGACGTAGCCGAAGATCACCGGTTAAACTCGA
TAACCTTGGTGAAAAGTTCCAAAACCGCTGCCACGGAACCTGAACCAAAAAAAGCTGATG
ACGAGAATGCAGAGAAGCAACAGTCCAAAGAGGCAAAGACAACTGCCGAATCGACTCAAG
TAGATGTCAAGAAAGAAGAAGAAGATGTGAAGGAAAAGGGTGTGAAATCAGAGGATACAC
AAAAGAAAGAAGATAATCAAGTGGTACCGAAAAGGAAAAGAAGAAAGAACGCAATAAAGG
AAGATAAAGATATGCAATTGACCGCGTTCCAACAGAAATACGTTCAAGGTGCGGAGATCA
TCCTGGAGTATTTAGAATTCACCCATTCGAGGTATTACCTGCCTAAGAAATCAGTAGTAG
AATTTTTGGAGGATACGGATGAGATTATAATATCTTGGATTGTTATACACAATTCTAAAG
AAATTGAGAAGTTCAAAACCAAGAAAATAAAAGCTAAACTGAAAGCCGACCAAAAACTAA
ACAAGGAGGATGCCAAGCCAGGCTCTGATGTGGAGAAGGAAGTCAGCTTTAATCCTCTTT
TTGAAGCCGATTGCCCTACCCCTCTCTACACCCCAATGACAATGAAGTTATCGGGGATTC
ACAAAAGATTTAACCAAATCATCCGAAATAGCGTTTCTCCAATGGAAGAAGTTGTTAAAG
AAATGGAAAAAATTCTGCAAATTGGTACTAGATTGTCTGGCTATAATCTGTGGTACCAAT
TGGATGGATACGATGATGAAGCTTTGAGCGAAAGTTTGCGGTTCGAACTAAATGAGTGGG
AGCACGCCATGAGAAGCAGAAGACACAAAAGATAAGGTGTTCGGTTACTTTATTCTGCTT
TAACGCCATTATGATTATACAATTGTATTACTTATTTTTTAACCTGTATATTAAAACCTT
TATTTTATTTCACATTACTCATCATGTGGAGTACTGGAATTGTATGCCAAACTTTGCCGG
GAAAACTGGTATATTGCCGTTTTCTGTATCAGTTGCTGATATAGATATTGCATTATCATT
CTTTTCATCATCGGATAAACTTTCTTGAAAGCCTCTAGTGAATACCAGCTCTGTCCCGGC
AGATATTAAAAATCCCCTCCATTTGCCTTCCCATAATAGTTTTAAAGTCTTGTCACGTAA
TGACGTGCTTAATTTCCAAACACTGGTAAAAATGGAACTATTTATTTTGTTATCAAATTT
TTCGATGGTAGATCTTTCTTCATCGATTTTTCTTAATGACGACGAGAATGCATAAGTTAA
ATCATTTAATAGCTTTTGTTTGTGAACAGGTATATCTAGTGTAGAAGGAATATCGTTAAC
AGCTGAATTCAGATCCGGTACATTTTCGTGCAGTAGTTTAGTCGCTCTGCTGTTTGGATT
TATATCAACCAATTCGTCGGAGATTGGTTCTAATTTATCATTATTGTTTTTATTGGTTTC
AAGCAAATGATGCTTTTTTTGCCAAAATTCGCACCCAAATGAAAGATTTGATTCAATCGA
ATAAAGATTAAAATCATACTTCGCGCAAAAAGTAGAATTTGTCCCTGTCTTGGCCGAATA
TGTGGAGGATATATGGCCGAATAATGGTTGCCAAGATAATGTCAAAGTTAGTGGTCGTCC
TGTGTTTGTAGAATGTGTGTAATATCTTAAAGTTGTCGAACAACCGGGGCTTAAACTTAC
TAACCCTAACCAAAATTCAGCACCAAGCGACAACGAAGAATTATTGTACAGTGAGGTGTT
AAACTTGGAAGGCGTGGTAAGGAAATTGTGTAATACTCTATAACCACATAATAGATCACT
GGTGGAAAATATCCACTCCTGTAAATTGCGGTGAGAATCTCTTTGAAAATAGCACGTTAA
AACGTTTAAGCTTTCTTTGAAACTACTGACACCCTTAAGCATAAATTGGGTTTGTGGACT
TAGTCGTTTTATTATCATTGCTTCTAAATCAGAGCTGGGGTAGTACATTCTACCATAATA
AAGGGATTTTTTAACAAATTTCGAGTCATGTAGTAATTTCTTGTCATTGTCGACTGTGGT
GTTGTCACTACTCAACGTATTCGCACTACTAACACTGAAATTGAGGTTTGGTTGCAATTG
TCTGTATGTTTCGGTGGCATCTTGTAATGGGATATCAGTAGAGTTGCGCATGAATTTCTC
CAATTGCTGTGCATCGGAGTATAAATAACTCAGAGAACCATTTATCCTGGACCTCGTAGA
AAAATCTAAAGAATTGAATGTATTGGGAGTAGATTTGTTGGAAATTTGCAGGTGTATTGC
TGAGGGAATTCGGAAATCTAATAATGTTCTCGATGTGGCCGTTATATCCTCGTAGCTATT
TTGCGTACTCCAATGGGTGCTCTGATAAAATGCCCTTAGTACTTGGTCCATATAGGGTAG
CATCAAGATCGGTCTTCTCTGTTCGTGTCTTTTTCCTAACGTATATTTGCTTTGTTTCTT
CACTCAACAATAAAGTCAAAGTAAAATTAAATACTAATTATTCTTAAAAGGGAAGATGCG
AAATTTAGCGAAAATCTATTGATTATACACACAAAGGAAGAAAGGTAGTGGAAAGCTAAA
TAAAGGAGGTCATGGAGCCAGAGAGCATAGGCGATGTGGGGAACCATGCCCAGGATGATA
GTGCCAGTATAGTGTCCGGGCCTCGCAGGCGTTCTACTAGCAAGACATCCAGTGCGAAGA
ATATACGGAACTCCAGTAATATCTCTCCAGCATCGATGATTTTCAGGAATTTGTTGATAC
TGGAGGATGATTTAAGACGCCAAGCTCACGAACAAAAGATACTGAAGTGGCAATTCACTT
TGTTCTTAGCGTCTATGGCCGGTGTAGGCGCATTTACCTTCTACGAACTTTATTTCACTT
CAGATTATGTCAAGGGCCTCCATAGGGTTATTTTGCAATTCACTCTTTCTTTCATTTCCA
TTACTGTAGTTCTTTTTCATATCAGTGGACAATATAGAAGAACTATCGTCATTCCAAGAA
GATTTTTTACCTCTACTAATAAAGGGATTAGGCAGTTTAATGTGAAGCTAGTTAAAGTAC
AGTCTACGTGGGACGAGAAATACACAGATTCAGTAAGATTTGTGAGTCGAACAATTGCTT
ATTGTAATATTTATTGTTTGAAAAAATTTCTGTGGCTTAAAGACGATAATGCCATTGTGA
AATTTTGGAAAAGTGTCACGATACAATCCCAACCGAGGATCGGAGCTGTGGATGTGAAAT
TAGTCCTCAACCCCAGAGCATTTAGTGCAGAGATTAGAGAAGGATGGGAGATTTATAGAG
ACGAGTTTTGGGCCAGGGAAGGTGCTAGAAGACGCAAACAAGCGCACGAACTCCGACCTA
AATCAGAATGAAAGAGTTGGAGGGCTTCTTCCTTCGAATAAGAGGTCATATTTACCTATG
TAAAATTGTAACCATCTATGTTCACACATAAATTATATTTTATACATTATTAGAAGTGAA
GCTGTTGTGTCGTGAAAATTTTACAAATCCGTCATTTCATATTTAAGTTTTCCAACAAGT
GCTAGAAAACCTAGGGGTTGTTGAAATTGGTTAAACAAGGCATCTTATTATACATACAAC
AGCATAACGCTAGAGGGGCAAGAAGGAAGAACTTAAAATAATAGGTGTAAAATGACTTTG
GCTTTTAATATGCAACGGTTGGTGTTTCGTAATTTGAATGTTGGGAAGCGCATGTTCAAG
AACGTCCCCTTATGGAGGTTTAATGTCGCCAATAAATTAGGAAAGCCCTTAACTCGCTCT
GTAGGGTTAGGCGGTGCTGGCATAGTTGCTGGTGGCTTTTACTTGATGAATCGCCAGCCT
TCTAAGTTGATATTCAATGATTCTTTAGGGGCAGCTGTCAAACAACAGGGTCCCTTGGAA
CCAACTGTGGGCAACAGTACGGCAATTACCGAGGAAAGGAGGAACAAAATAAGTAGTCAC
AAGCAGATGTTTTTGGGATCATTATTCGGTGTTGTTTTAGGAGTTACGGTGGCTAAGATA
TCAATTTTGTTTATGTATGTCGGTATTACAAGCATGCTTCTTTGTGAATGGTTACGGTAC
AAGGGATGGATTCGCATTAATTTGAAAAATATCAAATCTGTAATTGTTTTGAAAGATGTA
GACTTGAAGAAACTGCTTATTGATGGGTTATTGGGTACAGAATACATGGGTTTTAAAGTA
TTCTTTACATTGAGTTTCGTATTAGCAAGTTTAAATGCTAACAAATGAGCAAGACAAATG
ACCAGATATAAACGAGGGTTATATTCTTTCGTTTTATACTTTTTTATTTTTGGTATTTCA
TTTATCCTATACAGTAAATATACATAGGGCTAAGGAAGAAAAAAAAATCACGTCGAATAT
AAACCTAATTGTGTTCTATATTGCGGACATATATTTTTCGTAGATTGAAAAGTTCTTAAA
CGTAATTTTTTTGACGACCAGTGAAGAGGAATTGAATAAGTAGAACTTGGGCAATACTTA
TAACGGCAATGATAATGATAATCAATATAGATAACCAAGTCAACCTTGATTCGGTGGAAT
TGACGGTAGACATGTTTCTCCATTCTCTGGCTCTCAAATAGTTCAAAGTCTTCGTGATTT
TGTTCAAGTTTCTATCTATTTCCTCCACGGCGTTATTGGCAATAATGTCATCGTTATTGA
CATCAGCTTCATGCTCGTCAGTCAAAGTTTTTTCCTTTTCTAGTGTAATTTCTACCTTTT
TCAACGCTGTACCATAGTTATTGGAAAAACAAAAGGTATACTTCCCCACTCCAAACGATT
TTAATAAAAAGTCTGAGTACTTCTTTTGTTTCTCACTAGTAATCACAGATCCATCAGGAG
CAGTAATATCAAAATCAATCTCAAAATTACCACCGGTTAGAACTTGGTAACCCACAGCCA
GGGAATCATCCTCAGTAACCATATCGTAGTACAGGCATTCTTTGCTGAATGCTGGTAAAC
TGATAGCAACTGGTGCATAACTGGAAGATGCAGCCACTGAATTGACCAACGCCAAAATTA
AAACAATGAAGAAAGAGGGTAGAGCAATTGTAGATTTGATCATGGTTTTCCTTTACAATG
AGTGTACTCCACTGTTTATCTTATTCTAGTTTGGGTCACCTGATGCAGAATTGGCGGTGT
CGATCCCTAAGGTTAATGAATCGAAATCACTGGAGATTTTGTTAGTTTTTCATTTTAACT
AGTTCAAGTTTTGGCAGAATGTACTTTTTCGTGTTTCGGGACACGTCGCTGAAAAGGATT
GAAATATAACCAAACGCCATCATGTAAGGTGCAGTGAACATTAGCGCTAAGAGGATTGAG
GATTGCTTTATGAAAGTTTATGAACATTTTCTTGAATTAAATAAATAAGTCTGAAAACAC
TTGAATTCGAGATGCTGTAGCAATTTGTAATATTATTTAAAGTTCACAGAGTGGCTTCCT
TGGCGGATCTGAAAAATAGGTAGTGATTTAAGGCTATATAATATTAGATACACAAAACAT
ACCAGAAATTTTCCTCGAAGACCAGCAGAAGGGAACCAATATCACGACATTAAAATATTG
TTATCTCTTTTTATTCAGTGCTTGTATTTCAGCTTCCATTGAAAACGATGACTGTCTTCT
CAATCTTCATGTCGAGCCCTCACACTGTACATGATAATATACTAGTACCATGAAAACTAG
TCGATAGATGATAATTGATTTTTATTTGAAATAGAATCTTTAATGATCACAGTGGATCTT
TTAAAAACTTGGTGAGATAGTGCTAGTGATCCGTAGTCTAAATGAGTTACGTACGAAAGG
GAGCCAAAAGCAATCTGACCAATTTGTATATATATACATCTATCCGAAAAGGAAGACATC
AATTAGTACGGGCGTGTGGTCTAGTGGTATGATTCTCGCTTTGGGCGACTTCCTGATTAA
ACAGGAAGACAAAGCATGCGAGAGGCCCTGGGTTCAATTCCCAGCTCGCCCCGAATAATT
TTTTTTTGCCTATCTATAAAATTAAAGTAGCAGTACTTCAACCATTAGTGTTAGCGATAA
TCAAGAAGTGAAACTCTTTCTCTATTTTTTTTTTAATTGAAAAATTTCCTTTCTCTATAG
CGTATAGAATATATGTTACATGTATATATATATATAAAGTAAAAACGTTCGGAAAATTCC
TCATTATACCCAGATCATTAAAAGACATTTTCGTTATTATCAATTGCCGCACCAATTGGC
TTAATCAACTTCTTCAACGGTTGGACCTTCAGCCTCTGGAGCTGGAGGAGCACCACCTGG
GAAACCGCCTGGAGCACCACCTGCAGCGCCACCTGGAGCACCACCAGCTTGGTACAACTT
AGACATGATTGGGTTGGCAATGTCTTGCAACTCCTTCAACTTGTCATCGAATTCTTCCTT
GCTGGCAGTGGTGTTGCTGTCTAACCAAGAAATAGTCTCTTCAGCCTTCTTGGTGACGGT
GTCCTTGTCAGCTTGTTCCAATTTGTCACCAGCTTCAGAAATGGTGTTCTTCAAAGAGTA
AGCAATGGATTCCAATTGGTTCTTGGAAGCAATTCTTTGAGATTCCTTTTCATCTTCTTC
CTTGAATTTTTCGGCTTCAGCAACCATCTTTTCGATATCTTCCTTGGACAATCTACCCTT
GTCGTTGGTAATAGTGATCTTGTTAGACTTACCAGTACCCTTTTCGACGGCGGAAACATT
CAAAATACCGTTAGAGTCGACATCGAAAGTGACTTCAATTTGTGGGACACCTCTTGGAGC
TGGTGGAATACCACTCAATTCGAACTTACCCAACAAGTTGTTGTCCTTAGTCTTGGCTCT
TTCACCTTCAAAGACTTGAATCAAGACACCTGGTTGGTTATCAGCATAAGTGGAAAAGAT
CTCGAACTTCTTTGTTGAAATGGTAGAGTTTCTTGGAATCAACTTGGTCATGACACCACC
AGCAGTTTCAATACCCAAGGATAATGGAGCGACATCCAACAACAATAGATCTTGAGTCTT
GGAAGATTCGTCACCAGTCAAAATAGCAGCTTGAACAGCAGCACCGTAAGCAACAGCTTC
ATCTGGGTTGATAGATCTGTTTGGTTCCTTACCGTTGAAGTAGTCAGTGACCAATTTTTG
GACCTTTGGAATTCTGGTAGAACCACCGACCAAGACAATTTCATCGACTTGAGATTTGTC
CAATTTAGCATCTCTCAAGACCTTTTCAACTGGGTCCAAAGTAGATCTGAACAAGTCAGC
ACACAATTCTTCGAATCTGGCTCTGGTGATGGAAGTGTAGAAATCGATACCTTCGAACAA
AGAGTCAATTTCAACGGAAGTTTGAGCGGAGGAAGACAAAGTTCTCTTGGCTCTTTCACA
AGCGGTTCTTAATCTTCTCAAAGCTCTTTGGTTGGTAGACAAGTCCTTCTTGTTCTTTCT
CTTGAATTCTTGGATGAAGTGGTTGACCAATCTGTTGTCAAAATCTTCACCACCCAAATG
GGTGTCACCAGCGGTGGCCTTAACTTCAAAGATACCGTCTTCAATGAACAACAAAGAGAC
ATCGAAAGTACCACCACCCAAGTCGAAAATCAAGACGTGTTCTTCCTTACCCTTCTTGTC
CAAACCGTAAGCAATGGCAGCGGCGGTAGGTTCGTTAATAATACGCAAGACATTCAAACC
AGCAATGGTACCAGCATCCTTGGTAGCTTGTCTTTGAGAATCGTTGAAGTAAGCTGGGAC
AGTGACGACAGCGTCATTGACCTTGGCTCCCAAGTAAGATTCGGCAGTTTCCTTCATCTT
ACCCAAGACCATGGAGGAGATTTGTTCTGGGGTAAAGTTCTTGGTTTCACCCTTAAATTC
AACTTGAATTTGAGGCTTACCGTCAACATCGATCAACTTGAATGGGAAGTGCTTCATGTC
AGCCTGCACTTCTGGGTCGTTGAAGTTTCTACCGATCAAACGCTTAGCGTCGAAAACGGT
ATTCGAAGGATTCATAGCAGCTTGATTCTTAGCAGCATCACCAATCAATCTTTCAGTGTC
AGTGAAAGCGACAAAAGATGGAGTGGTTCTGTTACCTTGATCGTTGGCAATAATGTCCAC
ACGATCATTAGCAAAGTGAGCAACACACGAGTATGTTGTACCTAAATCAATACCGACAGC
TTTTGACATATTATCTGTTATTTACTTGAATTTTTGTTTCTTGTAATACTTGATTACTTT
TCTTTTGATGTGCTTATCTTACAAATAGAGAAAATAAAACAACTTAAGTAAGAATTGGGA
AACGAAACTACAACTCAATCCCTTCTCGAAGATACATCAATCCACCCCTTATATAACCTT
GAAGTCCTCGAAACGATCAGCTAATCTAAATGGCCCCCCTTCTTTTTGGGTTCTTTCTCT
CCCTTTTGCCGCCGATGGAACGTTCTGGAAAAAGAAGAATAATTTAATTACTTTCTCAAC
TAAAATCTGGAGAAAAAACGCAAATGACAGCTTCTAAACGTTCCGTGTGCTTTCTTTCTA
GAATGTTCTGGAAAGTTTACAACAATCCACAAGAACGAAAATGCCGTTGACAATGATGAA
ACCATCATCCACACACCGCGCACACGTGCTTTATTTCTTTTTCTGAATTTTTTTTTTCCG
CCATTTTCAACCAAGGAAATTTTTTTTCTTAGGGCTCAGAACCTGCAGGTGAAGAAGCGC
TTTAGAAATCAAAGCACAACGTAACAATTTGTCGACAACCGAGCCTTTGAAGAAAAAATT
TTTCACATTGTCGCCTCTAAATAAATAGTTTAAGGTTATCTACCCACTATATTTAGTTGG
TTCTTTTTTTTTTCCTTCTACTCTTTATCTTTTTACCTCATGCTTTCTACCTTTCAGCAC
TGAAGAGTCCAACCGAATATATACACACATAATGGCATCCACCGATTTCTCCAAGATTGA
AACTTTGAAACAATTAAACGCTTCTTTGGCTGACAAGTCATACATTGAAGGGTATGTTCC
GATTTAGTTTACTTTATAGATCGTTGTTTTTCTTTCTTTTTTTTTTTTCCTATGGTTACA
TGTAAAGGGAAGTTAACTAATAATGATTACTTTTTTTCGCTTATGTGAATGATGAATTTA
ATTCTTTGGTCCGTGTTTATGATGGGAAGTAAGACCCCCGATATGAGTGACAAAAGAGAT
GTGGTTGACTATCACAGTATCTGACGATAGCACAGAGCAGAGTATCATTATTAGTTATCT
GTTATTTTTTTTTCCTTTTTTGTTCAAAAAAAGAAAGACAGAGTCTAAAGATTGCATTAC
AAGAAAAAAGTTCTCATTACTAACAAGCAAAATGTTTTGTTTCTCCTTTTAAAATAGTAC
TGCTGTTTCTCAAGCTGACGTCACTGTCTTCAAGGCTTTCCAATCTGCTTACCCAGAATT
CTCCAGATGGTTCAACCACATCGCTTCCAAGGCCGATGAATTCGACTCTTTCCCAGCTGC
CTCTGCTGCCGCTGCCGAAGAAGAAGAAGATGACGATGTCGATTTATTCGGTTCCGACGA
TGAAGAAGCTGACGCTGAAGCTGAAAAGTTGAAGGCTGAAAGAATTGCCGCATACAACGC
TAAGAAGGCTGCTAAGCCAGCTAAGCCAGCTGCTAAGTCCATTGTCACTCTAGATGTCAA
GCCATGGGATGATGAAACCAATTTGGAAGAAATGGTTGCTAACGTCAAGGCCATCGAAAT
GGAAGGTTTGACCTGGGGTGCTCACCAATTTATCCCAATTGGTTTCGGTATCAAGAAGTT
GCAAATTAACTGTGTTGTCGAAGATGACAAGGTTTCCTTGGATGACTTGCAACAAAGCAT
TGAAGAAGACGAAGACCACGTCCAATCTACCGATATTGCTGCTATGCAAAAATTATAAAA
GGCTTTTTTATAAACTTTTTATAATTAACATTAAAGCAAAAACAACATTGTAAAGATTAA
CAAATAAATGAAAAAAACAACGAAATAACTTAGGTTTTAGGCTAAAAAAAACAGAAGGAA
TTTTGAACGATAAACTTTTCGACTGCACACGAAACATTATTACTAATTTGTGTAACCACT
ATATAAGGAATCGTGTTTATTAATTGAATTTATTCCGGGAATATTCAAGTTATGTATATC
TCTTTTCATATTCTTAAATACACATACTCATAATATCTTGTCGAAAATACGCGGTGTAGG
GAGTTATGGTGGATAACTTTTTCACGATTAGAAGAAAAGGAAAATTTCATTATTCGTAGC
TTAACATGGCAAAAACGAGAAAGACATATAATCAAAACGTGAGTTTCCTGTGGAAAAAAA
AAAAAGGGAACCTCTGGTTACGATGATATACCTGCGTGAAAAAGGACAGTTATTACCAAT
ACATACAAAGGCTTAATAAGTGTAAAATATATATCTGCCGAGACCATTACTCATTACACC
TAGAATGGAGCAAAATGGCCTTGACCACGACAGCAGATCTAGCATCGATACGACTATTAA
TGACACTCAAAAGACTTTCCTAGAATTTAGATCGTATACCCAATTAAGTGAAAAACTGGC
ATCTAGTTCTTCATATACGGCACTCCCCTGAACGAAGATGGTCCTAAAGGGGTAGCTTCT
GCAGTGTCACAAGGCTCCGAATCCGTAGTCTCATGGACAACTTTAACACACGTATATTCC
ATCCTGGGTGCTTATGGAGGGCCCACGTGCTTGTATCCGACAGCCACGTATTTTTTGATG
GGCACTTCTAAAGGATGCGTACTCATTTTTAATTATAATGAACATTTGCAGACAATCCTA
GTGCCGACCTTATCTGAGGACCCTTCTATTCACTCAATAAGAAGTCCAGTGAAATCAATT
GTCATATGTTCCGATGGTACTCATGTAGCTGCCTCATACGAGACCGGAAATATATGCATT
TGGAACTTGAACGTAGGGTATAGAGTGAAACCCACTTCTGAACCAACAAATGGTATGACC
CCAACGCCTGCCTTACCGGCAGTCTTACACATCGATGACCATGTGAACAAGGAAATCACA
GGGTTAGACTTTTTTGGTGCTCGGCATACAGCCCTGATTGTTAGTGATAGGACAGGTAAA
GTATCACTCTATAACGGTTACAGAAGAGGCTTTTGGCAGTTGGTGTATAATTCAAAAAAA
ATTTTAGATGTGAACTCTTCCAAGGAGAAATTAATAAGGTCAAAGTTGTCTCCACTAATA
TCACGGGAGAAAATTTCCACTAATTTGTTGAGTGTACTCACAACTACACATTTTGCCCTT
ATTTTATTATCGCCACACGTTTCTTTGATGTTTCAAGAAACTGTTGAACCCTCAGTACAA
AATTCTCTAGTCGTGAATAGCTCTATTTCATGGACTCAAAACTGTTCCAGGGTTGCTTAT
TCCGTAAATAATAAAATTTCTGTTATTTCCATATCTTCATCAGACTTCAATGTTCAGTCC
GCTAGCCATTCTCCTGAATTTGCAGAATCTATATTATCCATTCAATGGATTGACCAGCTC
CTACTTGGTGTTTTAACCATATCGCACCAATTTTTGGTATTGCACCCCCAACATGACTTC
AAGATCCTGTTAAGATTGGATTTTCTGATTCACGATTTGATGATCCCACCTAATAAATAT
TTTGTAATAAGTAGAAGAAGTTTCTACCTGTTAACAAACTACTCATTTAAAATTGGCAAA
TTTGTGTCTTGGTCAGATATTACTTTAAGACATATTTTGAAAGGCGACTACTTGGGTGCA
TTGGAGTTCATAGAATCACTTTTGCAACCTTACTGTCCACTGGCAAACTTGTTGAAGCTA
GATAATAATACGGAAGAGAGGACTAAGCAACTTATGGAACCATTTTACAATCTGTCCTTG
GCTGCCCTAAGGTTTCTTATAAAAAAAGATAATGCCGACTACAATAGGGTTTACCAATTA
TTAATGGTAGTTGTTCGTGTTTTGCAGCAATCTTCCAAAAAACTAGACTCAATTCCTTCT
CTAGACGTCTTTTTGGAACAGGGTCTGGAGTTCTTTGAATTGAAGGACAACGCGGTATAT
TTTGAAGTTGTAGCAAATATTGTTGCCCAAGGATCAGTTACGTCAATTTCCCCAGTTCTT
TTCAGGTCCATAATTGATTACTATGCTAAGGAGGAGAATTTAAAAGTAATTGAAGACTTA
ATCATCATGTTAAATCCTACTACGCTTGATGTTGATCTTGCCGTCAAACTATGCCAAAAG
TATAATTTGTTCGATTTATTAATATATATTTGGAACAAGATCTTTGATGATTATCAAACC
CCAGTGGTGGACTTGATATACAGGATTTCTAACCAAAGTGAAAAATGTGTGATCTTCAAT
GGTCCTCAAGTACCTCCTGAAACGACTATATTTGATTACGTAACGTATATCCTTACTGGC
AGGCAATATCCACAAAACTTGTCTATATCACCAAGTGATAAATGCTCCAAAATACAAAGG
GAACTTTCAGCATTTATTTTTAGTGGCTTCTCCATAAAATGGCCGTCGAACAGCAATCAT
AAACTTTACATATGCGAAAATCCAGAAGAAGAGCCAGCATTTCCTTACTTTCACCTTTTA
TTGAAATCGAATCCGAGTAGGTTCTTAGCAATGCTCAATGAAGTGTTTGAAGCGTCCTTG
TTTAACGATGACAATGACATGGTTGCATCAGTTGGAGAAGCAGAATTGGTAAGTAGGCAA
TATGTTATTGATCTACTATTGGATGCTATGAAAGATACGGGAAATTCAGACAACATCAGG
GTACTTGTTGCAATTTTCATTGCAACTAGTATATCAAAATATCCTCAATTTATTAAAGTG
TCTAACCAAGCCCTCGACTGCGTTGTTAATACCATATGCTCCTCTAGGGTTCAAGGTATA
TATGAAATTTCTCAAATAGCTCTGGAGTCGCTTTTACCCTATTATCATTCAAGAACAACA
GAAAATTTTATACTGGAACTAAAAGAAAAAAATTTCAATAAAGTTCTTTTCCATATCTAT
AAAAGTGAAAATAAGTACGCCAGTGCGCTTTCACTTATTTTAGAAACTAAGGACATCGAA
AAAGAATATAACACGGACATTGTATCCATAACCGACTACATACTCAAAAAATGCCCACCT
GGAAGTTTAGAATGTGGCAAAGTTACTGAAGTTATCGAGACGAACTTTGATCTTCTTCTC
TCAAGGATCGGTATCGAAAAATGCGTCACAATTTTTTCTGACTTTGACTATAATCTTCAT
CAAGAAATCCTGGAAGTAAAGAATGAGGAGACTCAGCAAAAGTATTTGGATAAGCTTTTT
TCTACGCCAAATATCAACAATAAGGTCGATAAGCGTTTAAGAAATTTACACATCGAATTG
AACTGTAAATACAAGAGCAAAAGGGAAATGATTCTTTGGCTTAATGGTACAGTTCTCAGC
AACGCTGAGAGCTTACAAATTCTGGACTTATTGAATCAAGACTCTAATTTTGAAGCTGCA
GCTATAATTCACGAACGCTTGGAAAGTTTTAACCTAGCAGTCAGGGATTTATTAAGTTTT
ATTGAACAATGTCTAAATGAAGGGAAAACAAATATATCTACTTTATTGGAATCTTTGAGG
AGGGCCTTTGATGATTGTAATTCTGCTGGTACCGAGAAAAAATCGTGTTGGATATTATTG
ATTACATTCCTGATCACTCTATATGGGAAATATCCTTCACACGATGAAAGGAAAGATTTA
TGTAATAAACTACTTCAAGAAGCATTTTTGGGATTGGTTAGGTCCAAGAGTTCCTCTCAG
AAGGATTCAGGTGGGGAATTCTGGGAAATAATGTCTTCTGTTCTTGAGCACCAAGACGTT
ATTTTAATGAAAGTTCAGGATTTAAAGCAACTGCTACTGAATGTTTTTAATACTTATAAA
TTGGAAAGATCTCTTTCTGAGTTGATTCAAAAGATTATAGAGGATTCTTCGCAAGATCTT
GTTCAACAGTATAGAAAATTTCTGAGTGAAGGGTGGTCTATACACACCGACGACTGCGAA
ATCTGCGGGAAAAAAATATGGGGAGCTGGTCTGGACCCATTACTTTTTCTAGCTTGGGAA
AATGTACAGCGCCACCAAGATATGATTAGTGTAGATCTCAAAACTCCCCTTGTCATATTC
AAATGTCACCATGGCTTTCACCAGACTTGCCTCGAAAACTTGGCCCAGAAACCCGATGAA
TATTCTTGTTTAATTTGCCAGACGGAATCTAACCCAAAAATAGTATAACATTTCTAAATA
TTTAATACAACTTTGGTTACATAAAAGTAAAATTTATACACCTCATTTCATTATGTAGAT
TCATATATAGAATACCAATTATGATTGACCCAATAGCCATCAAAATCAGTAGTTATTAAT
ACTTGTCTTTCTAGGAGCCATTTGCATATTTCTGATATTTCATGAAGCGAAAGTACTTCA
CGACACCTAGATTGCAATCTACTCAATGTTATCCCTGGATGAAATATTATTTCGTTAACG
ACCATAGTAACTACCTGCTTCCATATGTTTGGCCTAATGGAACCAGATCCATTCACCCAT
AAACGAGAAAATGGTTTGCCCAGTGGAACTTTGACAGCAGACTTCCTTGCTGTATTCAAT
TTTGTCTGAGAATTGGCATATATAATCAGAGGGGGAGTTAATGTTCGTATTTCAAATCTC
CTTGAAGTATACGTTAAAGGTCGAACATTTCTCACCATTGGAATTACATCCATATTCAAT
AGCTCTCCCGAAATCAAATCAATTAAAACCCAAGAGGATATATCGGACGGCTCTTGATTG
ATAACAATAGCGTTTCCGGCCTCCAATAATTCATTAACCTTACATCTATACTGAAAAGCT
ACACCAAAATCTTTATAATTTCCTCTATTTTCCAAAATGTCTGGTAAAGTATCAGTACAT
TCAAGTTTTGAGCCATGGAGATAAATTTGCTTTTCCTTAGCCATATCCATGATGACGTTA
TCTATTGATTCGTTTCCAACGTTCTTCAACGCCTCTATTTCATTTCTAGTGGTCGAAGGA
CTTTCTATTAATATGGACCGGATCACTGTGCGAATATAATCGTCGCTTTGACTCTTCGAT
AAGTCCTTAGTAGAAGCGGAAATCTTTCTAGTGTAAGTTTTTTTTAAAGAAGAGATCTCT
CTTTGAATCATAGAAGACATGGCCAGATCGTTGCCAGAATGTGTAAGTGTGTCATCACGT
ACCAGAGTAAATTTTTTTCTATTCTCTTCGTAGTTCTTATAAAGAAAGAGCGGCCTTTTT
ATTTCCTTTTCATCAAAAGAGGTCCAAATATCAAGCAATTTGATAAGATCTAGTTCTTCA
ACATCCCTCAGTGAAATCTTTTCACTTTTAATGGCTAGAACGAGCATTTTTTTCCACTTA
TCGACATATGCCCTCCAACCACTATGACCCATTCTTACTCGCCGTGCCGTCCATTTCTTT
TTTAGGTTATCTAAAGAATTATTAGGAAATAATTTTGTTATTTTGTCCCACATTATTTCA
TTTTTAATACTTTTAGTAACTACAACAGCTCTGATTAAAGCCTGAACACCATCTTTAGTG
CCTGCATGATAGACAGTTTTGTCTTCTTTAGTATTTTCCACGACCACCGTTGTCCTACCA
GCAGACACTTTTTTGTCTCTCCTTTTGATCTTTCCATCTGATACGTTGACCGACGTACTC
TTCTTAGAGATAGCGTCATCTGAAGCTTTGATCTTAGCATTCTTTTGGCGGTTCTGAAAC
TTACGAATTCTTTCAACTGATTTCTTTCCTCTGTGAAACCTATTTTTTTCCGTTTGGTCA
AAGAAGTATATTTCCGTATCATGTATAACATCAGTAAAGGTTGCTTTTTTACTATCTTTT
TCTTTCAGGATGTACCTTTGGATAGCGTCCTCTCCAACAGTGGGCAAAAAAATAATTTTT
CTTCCTGATACAGGCTCTGTTCTGGCTCCTAATTTTTCGCTTTCTACCATCAAATCAACA
TCACCACGGACAGTCTTTTTATCTAATGTCGTTGTGGAGCCCATATATTTAGAAACGCTT
TCGTAAAATTGTTCTCTCAGGTATGCTACCCCACCAATCGTATTCATAACTTTCAAAATG
GCTCTCTGTCTCTGTAGTGAACGCAAAGAGCGGGCAGAAAAGCCGCCGAAGTTAACCACC
TTGCCTTTGACAACAGTGCCTCCGTTTGAACTTGGACTATCTTCAGCAGATTTCGGCTCC
TGTGCAGTGCTGACATGCTGCTCTAGCTTAATCCTTTTGGGATTCGAAATGTTTCCTGCA
ACAGAAGCATTAGTACTGTTTTTAACCTGCCTCTTCCGTTTGTTTTTATTCGGAGTTTTT
TTTGAGTTTGGGGGAATTTTTAATTCACCGTGCCAGAAGAATATATCCTGTCCATCGCTG
TCCGTTGTAAATCTAACAGTGTTGTTGAGTGCGACGAAATTATCCTCGTTGAGAGTTTTC
AAATCGGTACGAGATTTGCCTAGCTCATCAAACCCTTTTGGAACGGATATTTCGTCTTCC
GCATTTGTTAACTTTTGAAAGTTCTGAGCTGTGAACAGCCTAAAAAACTTCTTCTTTCCC
TCAAAATCGTATATGCGAAAAAGCCTATACCCCCCTGTATTTTCTTTTTGCTTATCCACA
CTTTCTAAATAATATTCGCTTGATTTGGTAAAAGCTCGCTGAAATTCTTTTCCGGTAATT
CGATTTACAACATCCATAGTTGAAATTCCTTTAAGGCCAGACTTATCTGCAATGTCATAA
GTCTGATTTTGAAGTGGATAAAATCGATTAAGAAGAACTTCATTCTTTACAGCATCCTCT
TTCTCTTCCATAACAAGGCCTTGATTTTGTAATAAATCAGTCGCATTGAAATTATCTAAA
CCTTCGACTAAGTCTTCATCTTCGAAAGCTGCCTTGCTATCTGATACAGAATCTTCATCC
GCGCTATTGCTATCATACTCAAATGAAGGCGAGCCTTTAGAGTCTGGAATATCTTTCACG
TATTTTACACATCTGATTTTAATGGCAGGATTCTTGGGTGATACTACAAGCACTTTCTTT
AAGTACTCCTTTTCATCTAACCATGCAATAGCTGCAATAAAAGCTTTAGAAAGTCTTTTC
TCTTTGTCAAATTTCAATTCACGCTTTAAATCAATTATCTGGCGAATACCATTTTTTGAT
CGTTTTACCACCTCAACTATTGTTGCTAAATGATCCCTAATATTAATATAGGGATTACTA
TCCACCCCGTCATGGCTGAATTTTTTTAGCTTCAATTGCTTCACGACGTGTCCCTTATAA
ATCAGTTGTGAACTTGTTAACAGGTGGTTTATTTTCTTGATACGTCCAGTCACACTTCTA
GGATCTTGCCCAGTTACCTGCGCCAAATCCATAGTATTGATCCCTTTTTCTCCTGATTTG
GCAACTTCGAGAAGTAGTTCAAATGCAGAATTTCCAATAGTTGACTCCTTTTTTGTGTAT
CCCGTTAATAATGTCCATAGGCTGTCCTCAGTAATCCCAACCGAGTATGAATGATTAGCG
TCGCCTATAATATCAGTCACATTTTTAGTTGTTATAGCACCATCACAATACACCTCAATG
TCCTTTTTCAATATCACGCATGAAAGCACGAACTGTTTAACTTTTTTATCAGACAAATCA
AAATATTTACCAGATATATCCCACAGCTGATTCAAAGTGATTTCTTCAATGTGTCGTTAG
TAAATAATCTTTCACAATATAGTACGTTTATCACCTAAACGGAGCCGAAAAGGAGAATGA
GACATGAACATACTTCCCTTATTTGAAGCAATTTTATCAGACACTATTTGTACGAGTTCG
TCAGGATAAATCGTCAGTACCATTTTTCTTGTGGCTAGTTGGCTTCAACCAAACGTCCTC
TTCTCTCTTATGGCAAGAAGAAAGTTATATGTGTGACTGGTTGTTTATTTCACTTTCGCG
ACTGAAAGCGCCGCCCTTTATGATGCAAAAAACCAAGCGGTATTTGAAAATGCAGATTTG
CAGAAATAAAAGAAATAAAAATAAAAATCTTATAATTTTACCAGCTTCAATAACTCGATT
TGCATAAGTGTGCCTTAGTATGCTTATTATATTGACTTTGACATTGAACTTCAAAACCTT
TTATGTAATGATTTAAGTCTTGTCACATGACATAATAATAAATAATTTTAAAAATATAAA
ATATTTTTAATAGTTTTTAAATATTTTACAGTTTATTTTTTAAATTTATTTATATGTTTT
TGTTTTCCGAAGCAGTCAAAGTATTTTAATTTTCGGAGCTTTCATTTCAAGCGCCTTTTT
TTTACACATAATACGATCAAGATAAATTATTATAGTGGTACAGAACTCTTAAGCACTAGG
CGGTGGACCTTATTAGCTCAATCTTGAGTCAGTCCATGTATCGTTTTATAATACTTTTTT
AAGCACTTTCTTTAATAAATATTCCATTGAAGTACTGTTACTGAAATGAGATGAACTGTT
CAGAATGTAGAAATGGCGCCAGAAATCAATCATTGTTTAGCAAAAACACCTTTCGTCTGC
TGCCTCGGGTGTTTTTTCAAATTATTTCAGCAGGTAAATTAAGATAGTTATTCGAGTGAT
TGCCAAATATCATGTTCTACTTCGAAGACTTATAGCTAATTAATTTTTTCATAATGAAGG
TGTCGTTAATTGTTCTGATTAGTAACATGAAACTCAAAAATCATCAAAAAAAGAAAAGCT
AAATGTATACTTTTTTGTCTACATTAGTTACCTTTTATTACATGAGAAAGTTATTTTTCT
TCTTTTTTTTTTTTTTTTTTTGAAACTTTTTCCTCTCGGAAAATAAAAGATATATTTACA
AGTGAAAGCTTATTGTAATGTGTCATTTTAAACATCAAATAACAGACCTTTACATCAAAT
AAGCACCGCAAGATATCCTAAAATCGACATCCAATGCATCGTAAATCATTGAGGAGGGCT
AGCGCTACTGTGCCTTCCGCTCCCTATCGAAAGCAGATTATTAGCAATGCACACAATAAA
CCAAGCCTTTTCTCTAAAATTAAAACTTTCTTTACCCAAAAAGATTCAGCCAGAGTGAGT
CCAAGGAATAATGTTGCTAATAAACAACCACGCAATGAGTCTTTTAACAGAAGAATCTCA
AGTATGCCTGGAGGTTATTTCCATTCTGAGATATCCCCAGATTCTACTGTAAACCGTTCC
GTAGTTGTTTCTGCAGTGGGTGAAGCCAGAAACGACATTGAGAATAAAGAAGAGGAGTAT
GATGAAACACATGAAACTAACATCTCCAATGCAAAGCTTGCAAACTTTTTTAGTAAAAAA
GGTAATGAGCCTTTATCAGAAATTGAAATAGAGGGTGTGATGTCATTGTTACAAAAATCA
AGCAAATCCATGATAACTTCGGAAGGAGAACAAAAATCAGCCGAAGGTAATAATATCGAC
CAGTCGCTTATCTTGAAGGAGTCAGGAAGTACACCAATCAGCATATCTAATGCGCCGACC
TTCAACCCAAAATATGATACTTCAAATGCGTCAATGAATACGACTTTGGGAAGCATTGGT
TCAAGAAAATACAGTTTCAATTATTCTAGCCTGCCCTCACCATACAAAACAACCGTTTAT
AGATATAGTGCAGCGAAAAAGATCCCCGATACATACACAGCCAACACATCTGCTCAAAGT
ATAGCATCTGCTAAATCGGTAAGAAGTGGTGTTTCAAAGTCAGCTCCTAGTAAGAAAATA
AGTAATACAGCTGCGGCATTGGTCTCACTATTAGATGAAAATGACAGTAAGAAGAATAAT
GCAGCTTCAGAACTTGCTAATCCATACTCCTCATATGTAAGCCAAATACGCAAACATAAG
AGAGTTTCTCCAAATGCTGCACCAAGGCAAGAGATCAGTGAAGAAGAAACTACTGTTAAG
CCATTATTTCAAAACGTTCCTGAACAAGGCGAAGAACCAATGAAACAACTGAACGCCACC
AAAATTTCACCATCTGCGCCAAGCAAAGATTCTTTTACTAAATACAAACCTGCAAGGTCC
TCATCCTTACGCTCAAATGTCGTCGTAGCTGAAACCTCACCTGAAAAGAAGGATGGTGGA
GATAAACCTCCATCCTCTGCTTTTAACTTCTCGTTTAATACTTCAAGAAACGTTGAACCT
ACTGAGAATGCTTATAAGAGCGAGAACGCACCATCTGCATCATCAAAGGAATTCAATTTT
ACCAACCTACAGGCGAAGCCGTTAGTTGGAAAGCCAAAAACCGAACTTACAAAGGGCGAT
TCTACTCCCGTCCAACCAGATCTTTCGGTTACTCCTCAAAAAAGTTCATCGAAAGGCTTT
GTTTTTAATAGTGTTCAAAAGAAATCACGGTCCAATCTTTCACAAGAAAACGATAATGAA
GGTAAACATATCAGCGCCTCAATTGATAACGACTTTTCAGAGGAAAAGGCGGAAGAGTTT
GATTTCAATGTTCCCGTGGTGTCTAAGCAGCTAGGAAATGGCTTGGTTGATGAAAATAAA
GTTGAGGCTTTCAAGTCCCTATATACCTTTTGATAATGAAAATTTTAGCCGTGACATAAT
TACCGTATAGCCCAACTCAATACGTAAGTTTGTGTAAAATACCATTCCAAGATGATATTA
TTTAGTCATTTTTTTTCCACTTTCTCAAAAAGAAGGAATACCTTTAGCGGCTCTTATAAA
CTATAAATTTCTAGAAGATACATAAAAGGTTTTTAGTCTGATCATAAAATTTTTTGCTTA
ACAAAAAATTTGCCCAGGTGTTTCATTTGCCAGCCACAAGTAACAGCGAGAACAATTAAT
TGAATGACAATCCACCACATAGCACGAGAATTAACAGCTTCAGAGGCGTCTCTAAAGGTA
GCTTCACGATCTCTCATCAATTTTTGCTCTCTTCTAATTTCGCCGATCTTGGAGTTTAGG
ACGTTAACCTTGGCATGTAGAATGTCAATAGTGGCTTTACCCTTAGAATCTAACTTTTCA
TCAGAGCCCACTTGGAATTCAACGTCAATCTTCGTTTTAGCCTTAATCAACCAGCCACCA
GCTTCGGGCTGAATACAGATTTTATGTTCACCCGAATCAGACGCAAGGAAAGTTAAATCA
CCACTTGCTGAACCTTTCTGATGAACAACCAGGTGGTTATCATCAAAAGTTTCCTCAATA
TCAATCAAGACACCAAAATCTTGCGCACCAGCGTCTCTGTAATTTTGTAATTGGTCATCG
TAAATTTGTGCCTTGTAAGTTGCTTGGAACAAAGTACCTTTAGACAATTCCTTGTGGAAG
CACTTACGTTCAGCACCAGAAGTATAATAATAGAACGCAGTAACTTGAGCTGGTAAAACT
AGACAGCAGGCAAAAACCTGTAAAAGAGAGGTTAAAAGCATGATTAGTAGAGAGATTGGT
TACCTTTAAATACTTTTCCAAACTACAGAGGGAAGATAGAGTAAGTTTTGTATGTACACA
TTTCTGCTGATGTGTTTTTTTTTTTCAACTTATTACGCGATTCGTTTTTTTTTTACGGTA
ACAGAATACAGAATAAATTCACGTACAAAAATAGAGAATATATAAAATAATAGGTTGACG
ATTATATTGGATCTTCCCCTGGGGTTCAAGAGTCGAGACCGAGTCCTTTTAGTTTGTGTA
TATCAGCTGGTTCTTTTCGTTATGAACATCCTTTTACAGGATCCATTCGCTGTTCTTAAG
GAACATCCTGAGAAGCTCACACATACGATTGAGAACCCTTTACGCACTGAATGTCTCCAG
TTCAGTCCTTGCGGTGATTACCTGGCTCTTGGGTGTGCCAATGGAGCACTTGTTATTTAC
GATATGGATACGTTCAGGCCTATTTGTGTCCCAGGAAATATGTTGGGAGCACATGTTCGA
CCCATTACATCTATCGCATGGTCTCCAGATGGTAGATTGTTGCTTACAAGCTCTAGAGAC
TGGTCAATAAAACTGTGGGATCTTTCAAAGCCAAGTAAGCCTTTGAAAGAAATACGATTC
GATTCTCCAATTTGGGGTTGCCAATGGCTGGATGCTAAAAGGCGGCTTTGTGTAGCTACG
ATATTTGAGGAAAGTGACGCATATGTTATTGACTTCAGCAATGATCCGGTCGCAAGCCTT
CTCAGTAAATCAGACGAAAAACAATTGAGTTCGACACCTGATCATGGATATGTTCTTGTT
TGTACAGTACATACCAAACATCCAAATATTATTATTGTTGGAACTTCAAAAGGTTGGCTA
GACTTCTATAAATTCCATTCTCTATATCAAACAGAATGTATTCATTCCCTTAAAATCACG
AGTTCTAATATCAAACATTTAATTGTCTCGCAAAATGGTGAAAGATTAGCTATTAACTGC
TCCGATAGAACAATAAGACAATACGAAATAAGTATTGATGATGAAAACTCTGCGGTTGAG
TTGACCTTAGAGCATAAGTACCAGGATGTGATTAATAAATTACAGTGGAACTGTATCCTC
TTTAGTAATAATACTGCCGAATACTTAGTCGCTTCTACACATGGTTCTTCTGCACATGAA
CTATACATCTGGGAAACGACTAGTGGAACGTTGGTGAGAGTCCTGGAAGGGGCTGAAGAG
GAGTTGATAGATATAAATTGGGACTTCTATAGTATGAGTATAGTGAGTAATGGTTTTGAA
TCTGGGAACGTGTATGTGTGGTCTGTTGTTATTCCGCCAAAGTGGAGTGCTTTGGCGCCA
GATTTTGAAGAAGTAGAAGAGAATGTCGACTATTTGGAGAAGGAAGATGAATTTGATGAG
GTCGATGAGGCAGAACAGCAGCAAGGACTAGAACAAGAGGAAGAAATAGCTATCGATCTT
CGGACGAGAGAGCAATATGATGTTAGAGGTAATAACTTGCTTGTAGAACGGTTCACAATC
CCTACAGATTATACGAGGATAATTAAGATGCAGTCATCATAGGTTTCTCTTCAAAAGGAG
AAAGTTTAAATAGGCAACTGACACTGAAGAGGTATAGTCATGCCTACCGCGATTTCTTTG
ACACAGAATTGAAAAATTTTGCATTTTTTGGTAATTTCCTAATAATACGAAGTGCAATAA
TCTCACTTTGATAGGAGCACGTCATGATGGTAATTTCATACTACTGAACGTAAATGTTGA
AGGTGAATTTGTAAAGCTTTGTTATTTGAAGCTGTACACCTAAAGGGCGGTAAATTGTTG
GGTGTTAGTACCATGCCATTAATTAGAATTTGTTAGCATTTTTATTCATTTGTGCATTAT
GGGTTCAAATTCATATGACTGAACGTGTAGTTTCATATCCAGTCATCAAGAGATGCTGAA
CCGCCCTTCAAAAACTTGACGAAATAGAAGTTTTTTTTTTACATTTCTCATATGTTACAT
AGATTAAATAGTACTTGATTATTTGATACATTAAGCTAACAAAGCCTTGGATAACTCATC
GGCAAGATAGTCGGCTTCAGCCCTGTAATTCAAGCTGTGTAGGTTAGCAACGGTATATCT
AATTCTGCTTTGATCATTGTATGTATCCTCACGCGCTCTAATCCTAAAGTCATATTCGTT
CATTTGGATACTTTGAGTAATTTTTGTGAATTCGTTGGGGTCTTCTTCCTTCAAAGACAT
TAATGTATTAGCATCAACACCCAATAATTGTTTAGCTTGGTCGTCAAATAAAGTGAGCCA
TAGTTGATTGGTTTCGTCAATAATTGATATTGTCAAGATGTATCTCCAATTTGGCCTTGC
ATTATTGGTGTCGCACTTCTCACATCTCCAAGTACCATCAGGCTGTTCCAGAACTTTCTT
ATTACAATTCTCATTAGAACAGGCAGGATATGCAAAATTATCAACTTTTAAGAAACTTAT
AGCAGCTTTAACACTAAAAAAGTCACCTTTCTCGCTTCTTCCTAGATTTTCAGCTTGAGC
TCTAGCAATAGTAATACGCTGAGCAATGAATTTTGTTAAGCTAGCAGCCGATTGACCACC
CATACCGGGTTCTTGCTTTAAAGTGATGAAGTTTGCGTTGCGGCCCTTGGAATCATACCA
ACCCTTTAAGGCATATGCCTCAGGAATTTCTGGATTCGGAATCAGGGTACTAGAAAATCC
CATAGACAAAGATTTGCCACCAAAATCCGTCACACGAACACCTTTAATGGCAGCAACAGA
ACCTTCAGGAAGGTTGAAATCAAGGGCTTGCTGATTCCATAGGCCAACAGAGATAGAAAA
CCCAGAGTCGTCAACAATTGTGATGTCACGACGATCGAATTTCTTCCCAGCCCTTGAAGT
TAGCTCAAAATGTGGGTTTATAGTTTGGATAATACCGAGGACGTCTACGTTGGAATTTAC
TTCCTGGTTCTGAATAGCATCTAGTTTGATGAAATTGAAATGGGTTTTCGGAACATTACT
TTCATCGAAACATTCTTCTATAACAGTGTCTCTATCCAAATTCAGTTCATAAGGGTGTGT
TAGATTAGTAAATTGGGGCTTAGCTGGTTGGAGTTTTGCCTTTGATACATAGTATACTTT
GCCTTCTTGTAAAATTTCGTTAAATTTTGTAGCAAAATCATTAAACGCCGTGGCTCGGAT
TTCTCCAGAGGTATCCAAGAAGTTGACATTGAATAGTTTACCATCACCTCTTTGATTGTG
CCACGTTTTAATTTCTCCCTTGTAGGAAACTCTTGCTTTGATAGTCCAAACGTTTTGGTA
TGGAGACAGTTGTTCGATGGCAAAAATTGGTCTGGTTTTTTGCGAATTAGGGTTTTCATT
GGCGAATTTTCTCTCATTTGCATTCAAGTTTGAGTTTGAATGCAGCATATCAGGGACACC
AGCATTGCTGGCGTTTGTTTGATTGGCAACATTACCACTGTCAGTTATATCTTCGTCTTT
TAAGGTTTCATTTGGATGCTCTGAGAAATAGTTATCCAAAAAAGTACTAGTTTGGTTGAC
CATATCAGCACGCGACTGGACCAACTCAAAGTCATCTACTAAAAGAACGTATTTCTTTCT
TTCCCTGACAATAGCAGGTTCTGCAATTATCACGCGAATGATATCACCCCTTTGTAGTTC
CATTGACTGGAACTTGGATGCAGCTTGGTTTCTCAACAGAGCCTTCATATGGTAAATACC
ATCGGAAATCATGATCAAATTCTTTCTGTTGCTGTTAGCCCCATCAGATTTCCTGGTGTT
ATAAACTTGATAAACGCCACCGGTGGGATTATCGTACCTTTGCTTATTGGTGAAGATGCT
ATGAAAATCGCCCCTCGAAAGTTGAACACTGCTCATCTCTTGTAAGTATAATCTGGTCTT
CTTGCTGGTTTCGCCTTTACCGTAATAAGAAGAGTGAATAGTTTTTGTTTTACGTGTAGA
ACTTAAAGTGATAACATTTGTTCAAGTAAACCTTTATGTTAGTTCACGCGTCTTTTGTCG
CCTCGTCTAATTTTTACGCGTGACATTTTTCCAAGCAGAGATATTTTATTGAGCAGCGAA
GAAGAGTTAGAGAATAAGAAAGTGATGCGATAAGAAATCCACCCAATTAGCATAGATCCT
TTCGTATATGGCTGAAGAAGGTGGTACGCGCATAGCTATTAACATATATCAAAAAGAACG
GCAAAAGGCGAGGAGGTTTTTATGCCACCGCTAGTATTTGACATAGATCACATCAAACTT
CTAAGGAAATGGGGTATTTGTGGTGTGTTATCTGGAACTTTGCCTACTGCAGCACAGCAA
AATGTATTTTTGTCGGTACCTTTGAGGCTTATGTTAGAAGATGTGCTGTGGCTGCATTTG
AACAATCTTGCCGATGTGAAATTAATAAGACAAGAGGGAGATGAGATTATGGAGGGAATA
ACATTAGAGCGGGGCGCCAAACTATCTAAAATTGTCAACGATCGTTTGAACAAGTCATTT
GAATATCAGAGAAAGTTCAAAAAGGATGAACACATTGCAAAATTAAAGAAAATCGGTAGA
ATCAATGATAAAACCACAGCTGAAGAATTGCAACGGCTTGATAAATCTAGCAATAATGAC
CAGCTAATTGAATCTTCTTTGTTCATTGACATTGCTAATACCTCTATGATTTTAAGAGAC
ATACGGAGTGATTCAGACAGCTTATCCCGCGATGATATCAGTGATTTGTTATTTAAGCAG
TACAGACAGGCAGGAAAAATGCAGACCTATTTCTTATACAAGGCATTGAGAGATCAAGGG
TACGTTTTGTCCCCAGGTGGACGTTTTGGTGGGAAGTTTATAGCATACCCTGGTGATCCT
CTTCGTTTCCATTCACATCTGACGATACAAGATGCGATTGATTATCATAATGAGCCGATT
GACCTAATATCCATGATAAGTGGTGCAAGACTAGGAACGACTGTGAAAAAACTTTGGGTC
ATAGGCGGTGTTGCGGAAGAGACAAAGGAAACTCATTTCTTCTCAATAGAATGGGCTGGA
TTTGGTTAAGCTGGGAATCAGTCATGTATAATTATTTTCTCAGAATTTATGTATTTATAA
GGTTTTTCAGAAGCATACATATGTGTAATACAATTTTTAAATTTGCATTGATATTTTGAT
GCATTCAGCGGGAAAGTAGTTGTTTATCACTAGACATATAATTATGTTTATTTATATTTA
GTGGGAGCAAAACAGTTTATTGAATGTTTACCAGAACCGAAAAAAAAGCTCTTCTAAACT
GTTGACATCCAGTTCATTTACTTCCACGTGTAGATGTGAAGGAACAAATATTTTAGCATC
GTTCATACAAGTAATTATGCTATATTATCGATCCTCGGATTTCAGCTTCCGTTATATCGG
ATGATTGTTACTCGACCTTTATGTCGTCTTTTTACATCATATATGATAATATGCTAGCAG
TTTTAATACAAATTGATCGAAGATAGTTGGTTCTGAGAAATGGGTGAATGTTGAGATAAT
TGTTGGGATTCCATTGTTGATAAAGGCTATAATATTAGGTATACAGAATATACTAGAAGT
TCTCCTCGAGGATATAGGAATCCTCAAAATGGAATCTATATTTCTACATACTAATATTAC
GATTATTCCTCATTCCGTTTTATATGTTTATATTCATTGATCCTATTACATTATCAATCC
TTGCGTTTCAGCTTCCACTAATTTAGATGACTATTTCTCATCATTTGCGTCATCTTCTAA
CACCGTATATGATAATATACTAGTAATGTAAATACTAGTTAGTAGATGATAGTTGATTTC
TATTCCAACATACCACCCATAATGTAATAGATCTAATGAATCCATTTGTTAGTTAATAGT
TTAAATGTTTTTATCGGAAGAGGTTTTGTCATCACATCAGCAATGTTCTTCTTGGTCTCG
ATGTAGTATACGTATAAATTATTACCTGATACTTCATCTCTAAGTCTCATTGCCTTTGTG
CCAAAAAATCTGTTTCTAAATTTCTCTTCATTTGTAGACTTAATTATACTGATCGTTGAT
CTACTATCAGTAAGTAAGCCTTTAATAATTGGTTTCTTGTTAAGTTCTTGTATCAGGTAA
CTTAGATTATTTAATAATGGGACAGATTCACTTATCGCGTGTATTTCTGCTTCCGTAGTT
GAAGTACATGTTAATGAAGCCTTGGTGGACTTTCCTCCAATTACCTTTCCATTAAGTAAA
TATATGTTGCCAATTTGTGATTTATAATACGGTTGGTTGCCATACGAAGCATCACTTATT
GCGACTAGTTTATTATCTGGCTCGGTAGGTTTGTTTTTGTGCCATATCAGTTGTTTATCT
CTAGTGTCCCACATGAATTGTATCAACTCATATGTCATGTCTAAAACTTGCCTAGAGGGG
AATAGTATATGTTGAGCAAGTGTGTTGATGTAGTATAGTAAGTCAAATCTAAATTTATAT
CCAACATATGAAGCTAGACCAATCAACTTTTGCATTTCATGTACCTTCTCTTTGTATTCA
TCTTCATCTATTTCTAGTTCATCCTGGTCTATATAAAGACCTGGTTGACCTGGAGCTCTA
AGTTTCTTTCCTTTTGGGTTCAAAGGTACGTTTAGTTTGGGTAATTTTTCTGTCAAGGAT
TTTTCCATACCTAATTTCATGTATTTACCTCTTTGATATTTGATTTCTAAGCCAAGTATG
TCGTACTGAATTTCGTTATCACTTTCACCCAGATTTATTATCTTTGTATCGTATTGTTTC
TTGAGTGTTGTTATGATTTTCTTATTTGCATTTAAGTCTTTGCTGAACAATATCATATCA
TCAACGAATAAGCAAATTGTTACTTGACTATTCTTAAATACGCATGACCATCCACGAACT
TCTTCCATACCACACTGTTTTATCAGGTATGATTTGATAGTTTCGTACCAGTTCGCTCCA
CTTTGTTTCAATCCATAAAGTGATTTCTTCAAACGTATCAACTTATCATTCATTCCTAAA
TGTGGTGGAGGTCTTATGTATAATTCTTCTTTGATGTCTGCATACAAATATGCCGAAGAT
ATGTCTAATTGTGTAATATAGTAGTTATTGTCTAATGCAAGTGACAGGGATGTCATCAAC
GCATAATGATGTACAGTGTTGGATTGCATACCTGTATCGTACGTATCAGGATGCTGAATG
TCACCTCTTGCAACAAATCTAGCTTTATGAGTTCCGTCACGTTTCTTGTTGAAGATAAAC
ATTGAGTTTATTACTCTTTTAGGGTCTATTTCTTTTCTGTCATAATATTTGTCAGTGTCC
CAAGTATTCATTTTCAATAGTTGGTTGACTTCTTTGTGGTATGCCTCGATATATTTTTCT
TTTTCTTTAATATCTTTATTATAGGTGATTGCCTCATCGTATCGTAAGGTTGTCCGTATT
GGTTTGATTGATTTTACTGCTTTTACAGCTGCAATCAGGTGAATTCGTTTCTTCGATCTC
GGAGGTTCTAAACTACGCATATTCTTAGTATTCCATGTGTCTCGTGATACCTTAATTTCA
GTTTCATTATCTTCTAATGATCTTTTCTTACTGTTGATAGTAGTATAGGCATTAGAGTCA
CCAATACCACCCAAACTGGAATTAGTTTGATGAGAATTTATCGGTGGGAGTTCTTTAAAT
GGGTCAGGGAATTCGGTAGGAGATTCTGGAGGTAGATCAGGGAGTGGGAGATCAGCGATG
ATAGATTCCTCGGTATTCTGTTCAGAAACAGTAGTTGGCGTTTTGATAGGAACAATATTG
TGCGATGAATTATTTTCCGGTGGAGAAGCATCGATTGAAGGTGAACGGTGTATAATCCTT
TTCTCAGTCTCTTGGTCACTTATCTGCGGAACAGTTTTGTTGTTGGTACCACCCGTACTG
GATATTGGTACGTTTGTATGATTAGTCTCATTTTCACTGTACGAGTCTGAGTGTCTGAAA
TCTTTAGATTTACTGGCGTGCGACGACTCATGTGTGTTAGATTGGGACATGGGAGCAAGT
AAAGGAACATTTAATTTATGCATACCACCCGAACCGGTACTCTCGATATTGGAAATTTGG
GGGGTGCTAGATCTCTTCTTTGATGGAAGAATATTAGATTCAGATATGTTGGGGTCAACT
TCTCTGGGTGCGCGAATATTGGTTTTAGAAACACGTTTCGAATCTTCAGTATGAGTTGAC
GGAGGTGTGGAATCGGTTGGACTCACAGCTTTTGAAAGGACATTTCTCGGTTGCTCAGGA
TGTAGTTCAATGTCGGATTGGAAGTCATGGTCAGATTCTATGTTAAGATCATTGGATTCT
TGGATCTCATTTGACGCAATGAACGAATGATATGAAGCAGTTAAACGGTTTAAGTCTTCA
TCGAAAGTGAGTGCGTCGTAATTGAATTGATCTAATCTGGATTCCTTGCCCTGAAGAATA
ACATAGTTAGTTGTATCTACTGTCTTCTTTAAGGATGGAAGATAGATGATATATCCATAA
GAGTTTCGAGACGGATGTAGAGCGTAGCCTGGGATGCCACGAGGATGTATTTTGGAGTTA
GGGTTGTGATCATTGACGATAACAGGTTGACCGAAAGGTAACAAAGTACTGATATCAAGT
CCTGCCAAGCCAGCATGTTGTCTTGCAGATTTTTTGCTTTTAGGTGAAGCTAGTGAATTT
CTCACAATAGTAGAAAATTCGATTGCAGAGAACCATAAATGGTTCGGTAAACCACTACAT
TGCAGTTGAGTACGGCAGTCATCTAATAAGGTACGGTTTAGCCGTTCAGCGACTCCATGT
GCTCGGGAATCCGCTGTGGTTGTATAGCATGGAGTTATACCATTTTTTTCAAGGAATTTA
TGGAGAGTTCTGTTAGTATACTCAGAACCACGGTCCATTTGTATAACCAAGACACTGGCC
TGAAACTGGTTTTTAATAAAAGCTAGTATCGTAGTAAAAACATCGAGGATAGAGTCCTCG
CGACGGTCGTGTAATGGATAAACCCAACGCAATTTTGTTGTCTCATCAGTAAATGAGATG
AAATAGGATGGTGCACTTTTTGGTAGGTTGTGAACTGGACCAAATATGTCAGTATGTAGG
TATTGAAAGGGTTCGTATGAATTTTGGTATTTTAGTCGTGAACCTTTGATATGTCTGTGT
TTGGTGCTTTTGCCGATTAAACAATCAGGACATTGATAGTCAATAGCACTAGACCAGTCG
ACATCTGATTCGTTAAAATACGTGATGGTGTTATTTTTAAGTGAGTATCGAATTTGTCTG
TGCATTGGCATGCGCAAGCATTCGATGAATGAAAGGATAAGGATATTTGCGTGTACTTTC
ACTTGTATGGACATTATTGATGGTGGGTACGGAGATATTTGATGGAAGCAAGTACTTTTT
AGATACCCAGTAAAAGTCTCCATATTTTACGATAGGTGCAAGTACAGTGCCGTCAGACCG
TTCTAAGACGTTTTTGGTAAAGCATGCTGTGATATCTACTGCAGCCAATTCATTCAAACT
GAGTAAGTCATAGGCTATGTTAGGAGTGTGCAATACCTTTATTGATGTTTTGGTGTTGTC
CTGGAAGTGAAATTGTAGGTCACCAATAGCGTTAATTGGTATATTTCTTTTTTGAGCATC
AACTACGTTTATGTCAGGATTAGATGATGCTGAGTGTATGTGATGAGCAGATCTTATAAG
GGTTCGTGATGCTCCTGAATCGAGAAGGAGGTGTCCAGGGAGTTCATCATCAGAATGATT
AGTATGATTTACTGTAGATTCAGTAAGTTTCTGGCCTAAGATGAAGGTCGTGCTTATTGT
TCAATTGAATCGGTTCAGTAGTTGATTTACTGATGGAATCGTTGTCCGTGCTGGGAGAGT
TATTAGATGTGGATACATTGTGAGCCCTGGCTGTTTTCGATTTCGAATTATTTGTTTTTT
GAGGATTCCGAGCTATAACTTTGGGTTTGGTTGTATTCGTATAGCTGCGAGAATCATTCT
TCTCATCACTCGGATTTCTCCTGTAATTAGGTTTACTGTTTCTCGATCCCTGTTGTTCTT
CATAAATAGCATGGATATCTAAGAACAGTTCAGCGACTGTCATATTTAGATGTCGATGAC
GTGTGTAGCGTAAAAATTTATATTCGCCAGATAGACCTCTCATAATTAATTGGCATGCGA
CCTTGTTATTGATATGAATGCCATTATTGTTCAGTCTGTCGATAATGTTTGTGACTTTTG
TTTCAAATGCATCTGCAGGTGTACTGCCATTATATTGCAAATTTGCCAGGGTCACAATGT
CGTTTGCCTCTTGGGTATCAGATTGCATTTTTTCAATACTTTTGGAAAGAATTTTCATGA
TATCCGTATAATCAACGGATAGGATGTCTTTGACCCAGGTAGGTAGGAATTGAGAGGGAG
CAAATATTTGAAAAGTGTTATACAAGAAGGTGAGTTCATCATCAGTGATCTGACGTACGG
GTTTTCCGTTTACTGTCGGAATAATACCACCGAGATTCGAGTTTTGTAAAAATTTGATGT
ATGTTTTAACCCAATTTGGAAAGTCATTAGGTGAGGTTAACATTGGTGGTGGTCTGACAT
ATTTTTTAGTGGATGTCATATCAGAGTCCGCTGAGGATGAATCAGTAAATGTATTACCTG
ACTCAGGTGATGGAGTGCTCAGAGGCGTTCCAACTGATGATGGATACTGCGGAAACTGTG
ATTGTGGCCCAGGTGGAAAGTACATAGGCGACATTTGATAAGGTGTATACGGAATCATAG
ATGGGTGTCCGTAAAATGACCAACCAGATGGATTGGCTTGGTTTTGGGTCATCATGCACT
GCTGTGGGTACGGCCCATTCTGTGGTGAATGTGACTGAGCAGTTTGAGGAGAGGCATGAT
GGGGGTTCTCTGGAACAGCTGATGAAGCAGGTGTTGTTGTCTGTTGAGAGTTAGCCTTAG
TGGAAGCCTTCTCACATTCTTCTGTTTTGGAAGCTGAAACGTCTAACGGATCTTGATTTG
TGTGGACTTCCTTAGAAGTAACCGAAGCACAGGCGCTACCATGAGAAATGGGTGAATGTT
GAGATAATTGTTGGGATTCCATTGTTGATAAAGGCTATAATATTAGGTATACAGAATATA
CTAGAAGTTCTCCTCGAGGATATAGGAATCCTCAAAATGGAATCTATATTTCTACATACT
AATATTACGATTATTCCTCATTCCGTTTTATATGTTTATATTCATTGATCCTATTACATT
ATCAATCCTTGCGTTTCAGCTTCCACTAATTTAGATGACTATTTCTCATCATTTGCGTCA
TCTTCTAACACCGTATATGATAATATACTAGTAATGTAAATACTAGTTAGTAGATGATAG
TTGATTTCTATTCCAACAGGTTCTTATTTTCAACAATGTAATTGATGGCCTTAAATCTCT
ACTACATCATAAAGCTTCTAAGCACTTACCATTCCTTCATAAGTCTAGTATTGTAATGAG
TTGGGCACATGGCGCAGTTGGTAGCGCGCTTCCCTTGCAAGGAAGAGGTCATCGGTTCGA
TTCCGGTTGCGTCCAAATTTTTTTGTTAATCCAACACAATTGAATTCGTGAATAGCTGAC
TGTCATCAGTAATGTTCGTGGAAAGTACCTATCCATACTGTTGTATCACGACTAAGTAGT
TGTCGACTACTACCTCCTCAACCCCAGTTATATCCCTATGACACATTGGAGGATGCTGAA
TAATGACAGAATTTTATTCCTCCTTTTCATTATCATAATCTGAAGCAAAGTTAAAAAATA
GAAGAAGTAAGATAAACTTTGTAGATACGATATATAGTTGTTTGTTTTAGCTATCATATA
TGCTGAACTGTTACTACCTTATTTTTTCCGAAATGTTTCTAAAACAAATAAATATTCATG
AATATGATGCAAGTTCGTTGGATGAGAAAAAGACCAGGCTTTATTGTAAGGACAATATCA
TTTACGAATAATTTCATCCAATTGGTTTCATCAACACATCCATTCTGTCAAAAACTGGAG
CATAGAGATGTTGAACCAAAGAATTGGGCTTCGAAGCCGGATCGGACATATTGGTATTAG
ACAATGCCCTTGATCCGGAAAGTGAACTATTTATGCTTGCTGATGATACCGCCCTTTGTT
CATCCATATAAAAATCTTCTTCAGATGATGAGTGTAACGATAAGGTTGATTGCTTTTCTT
CTTCGGGGGTACTGTGATGTTTTTCTAGCTCCTCTTTAGGTTGTTCTGCGTCAGTTTGAT
TTGGCATTCCTCCACTAGACCCCAAGCTGGCTTGAATTTGCCCTCTGTGTTTTCCACGTT
TGTTGTCTCTCAATTTTCGATTTTGCATGATATATGTGAATGTCCTTATTGCTCTAGATG
ATGGAATACTGCTGCTTTCTTCAACTATTGGAGTGGATGGTGATTCGTTTGTCCATTCTG
ACGACGACGGTGAAAACTCGCCAATTGTTGAAAGGGAATTTTGAGAGTCTGATTTTGCCA
TACCATTCGCAAATGGCATACGAGGCGCTTCAAATACTTTTTTCAGATCGGTATCGTAAT
CACTGTCAACCGGTTCAGACTTTTCTTGCCCCACATACCGATTTGCATTATAATCATCTT
CTCTGTCTTTACTCGATGATGTCTTAGGCTCACTTTCGTTTTTGTTGTCTTGTCTCCGAA
CTTTTTTCACATTTAGTGGTGTATTCAAAGATGTACTAAAGGAGACGTCGCTCACTACAT
CGCTCGTATCATCATCCTGGAATTTGGCAAAATTTAACTTCGCTTCAGTGTATTCGTCCC
GGTGCGTTACTTTTGTTTCCTTGTCGTTATCAACATCATCGTCGTACGACTGTCCATTGC
CTTCACCGCCATCATCGTTACTATCTAACGAGGTATCTTCAATTGCATCATCTATAAACC
TGTCTGCATAACCGACAACATCATTGAAACTAACAGATTTGTTCCCCTTACCATATCCAT
TCAGTGCAGGTGTCGGAATTATACTCTCTGCATCACTCTGATTCTTGTTACCAGAGCTGA
TGGAATCATCTTTCGAATCGGAGGAAGCAACCGATTGAGAAGACATGTTTTCATTTTTCC
AGCAATTCAATCGAGCTAGTCTTTCTGGAAAGGTTTCTAGAATTTCCGCTGGCGCAAACC
CGATTTTACCATCAGTGATCCTCTTAACCAGCCACCAATAGGCATCCTGGTCATTCAAAA
GTATACAAGGTTCGTCTTGCCCTAATTGACAATGTGAAGAATCATGGCCATTGAACGCAT
ATAAAGCATATAGTTTATCAGGGTCCAGTTCTCTTGGCGGCGATAAGGGTTGGTAATCGT
CGTTTTCCTCCTCCAAATCGTCTTTCTCCCCTTGAAACCCTGAATCTTGAAATTTTCTGT
CAAAGTCATCGTCATCAGAGTAGTTTTCCTCTTCATCCTCGTCCTCCGAGATGGCGTATT
TCAAGCCATCACTAAAATCGTCAACGTCAGGGTTCATTGTATTATTCACTGAAAAATGCA
CCTCATCCTTATCGGCGCTATCCACGGAATCAGTTTCGATCTCTTGTAGCCTTCTTTCCA
AATTGTCCTCAAATTCAGAATCCGAATAATCATATGAGTCGGGCAATTCCGAAGAATTTT
CTTTGTAATGTCGCTGATCCCTTTTACTGTTGCTATGCATATGTTTTTCCACGTTCTCCT
CCTCTAACTCTTTGTCATCATCTCTATTTCGCAGAACATCATGGCCCTTTTCTGCCGCAT
TACTCAGTATATTAAGTTTCGAATTGAAGGGCGAACTCTTATTCGAAGTCGGAGTCACCA
CAACACTTCCGCCCATACTCTCCGAATCCTCGTTTCCTAAAGTAAGTTTACTTCCACTTG
TAGGCCTATTATTAATGATATCTGAATAATCCTCTATTAGGGTTGGATCATTCAGTAGCG
CGTGCGATTGAAAGGAGTCCATGCCCGACGTCGACGTGATTAGCGAAGGCGCGTAACCAT
TGTCATGTCTAGCAGCTATAGAACTAACCTCCTTGACACCACTTGCGGAAGTCTCATCAA
CATGCTCTTCCTTATTACTCATTCTCTTACCAAGCAGAGAATGTTATCTAAAAACTACGT
GTATTTCACCTCTTTCTCGACTTGAACACGTCCAACTCCTTAAGTACTACCACAGCCAGG
AAAGAATGGATCCAGTTCTACACGATAGCAAAGCAGAAAACACAACCAGCGTACCCCTGT
AGAAGCTTCTTTGTTTACAGCACTTGATCCATGTAGCCATACTCGAAATTTCAACTCATC
TGAAACTTTTCCTGAAGGTTGAAAAAGAATGCCATAAGGGTCACCCGAAGCTTATTCACG
AGTCAGTCTGACTCTTGCGAGAGATGAGGATGTAATAATACTAATCTCGAAGATGCCATC
TAATACATATAGACATACATATATATATATATACATTCTATATATTCTTACCCAGATTCT
TTGAGGTAAGACGGTTGGGTTTTATCTTTTGCAGTTGGTACTATTAAGAACAATCGAATC
ATAAGCATTGCTTACAAAGAATACACATACGAAATATTAACGATAATGTCAATTACGAAG
ACTGAACTGGACGGTATATTGCCATTGGTGGCCAGAGGTAAAGTTAGAGACATATATGAG
GTAGACGCTGGTACGTTGCTGTTTGTTGCTACGGATCGTATCTCTGCATATGACGTTATT
ATGGAAAACAGCATTCCTGAAAAGGGGATCCTATTGACCAAACTGTCAGAGTTCTGGTTC
AAGTTCCTGTCCAACGATGTTCGTAATCATTTGGTCGACATCGCCCCAGGTAAGACTATT
TTCGATTATCTACCTGCAAAATTGAGCGAACCAAAGTACAAAACGCAACTAGAAGACCGC
TCTCTATTGGTTCACAAACATAAACTAATTCCATTGGAAGTAATTGTCAGAGGCTACATC
ACCGGATCTGCTTGGAAAGAGTACGTAAAAACAGGTACTGTGCATGGTTTGAAACAACCT
CAAGGACTTAAAGAATCTCAAGAGTTCCCAGAACCAATCTTCACCCCATCGACCAAGGCT
GAACAAGGTGAACATGACGAAAACATCTCTCCTGCCCAGGCCGCTGAGCTGGTGGGTGAA
GATTTGTCACGTAGAGTGGCAGAACTGGCTGTAAAACTGTACTCCAAGTGCAAAGATTAT
GCTAAGGAGAAGGGCATCATCATCGCAGACACTAAATTCGAATTCGGTATTGACGAAAAG
ACCAATGAAATTATTCTAGTGGACGAGGTGCTAACGCCAGACTCCTCTAGATTCTGGAAC
GGTGCCTCTTATAAGGTAGGAGAATCCCAAGATTCTTACGATAAGCAATTTTTAAGAGAC
TGGCTTACTGCTAATAAGTTGAACGGTGTTAACGGCGTCAAAATGCCCCAAGACATTGTC
GACAGGACAAGGGCCAAATATATAGAGGCTTATGAAACATTGACAGGGTCTAAATGGTCT
CACTAACGTGATTTACATATACTACAAGTCGCCAGTGTAACTCCTCACTGAATATGATTC
ATACATACCCGTATGTATTAATGTATAAATGTTCTCAGAGCAAATTTTATCGATATCTTG
TTTGCCAGTGGTATGCAGGTTTGGCAAATTTTTTACCATAATATCCGTTTATAGATTCTG
GAACCTTACCAACTTTCTTACCGCTAATTACTTCCCTGGCTCGCTCCTCCACTGCCTGGG
TAAATTGTTCCTTCAACTGACTCAGTTCTCTTTCGTATTCAATAGCTTGCTTCTCGAGGA
TTTTTTCAATGTTTGTCAGCTCATTTTCATAGTCCAGTAACTTCCTTTCAAATCTCTCTA
ATTGCAACGACTTTCTTGCAGTTCGTATCTGAATATCTTGCAGTAATTCAAAAGTGGAAG
GCCTGGTTCTTAAGTTCACATCTATCATTGAATGTATTATGGCATTAAGCCCTCTAGAGT
AATACTCAGGGACGGTGTCACATTTCCCGTTTTTAATCTTAGTTTGTAGCTCGAGATAAT
TTTTTGCCTGAAATGGGGGGTGCAACGAACACATCTCAAAAATAACACAACCTAGTGACC
AGATGTCGGATAGTGGGGAGTATGGTTGGTCCATCAACACTTCAGGCGACATGTAATATG
GTGTACCGACGTATGTTGTGGCAAATTGAATACTAGTTTCCAGAGATTTGGCTAACCCAA
AATCACCTAACTTTACCACAACTTGACTATAGTCCATAGGGCTCCCCCTTTTCCCTGAAT
TCACTCTATGGTCTCTGTAATAATTACTATTCACTTCCTCGTGACCGTCTACTTGTTCAT
TAATATTGTAATCGCTATCATCATAGCTTAAGAATATATTTCCTGGTTTCAGATCACGAT
GGATAACGATGTTTTTGCCTTTTACCGGTGGTTTCATCCGGTCATATATTGTGGTCAAAG
TTGGCAATTCAACACCATAATGACATTTATAGAGCGCAGTCAATAATTGGGCCAGGATAC
CCCACACAATTTTTTCTGGTATATATTTATGCTCCTGTTTGTAGTGCTTAATCATCTGGG
ATAAATCACCCCTGGAACAATATTCCATATAAAGGTATAACACTTCTTTTTGTTCATCGA
AGTCCCAGTTATAAAATTCTACAATATTTTCATGCTTCAACTGCGATAGAATGCTACATT
CAGCGATCAGCTGTTGTCTCTCTTTGCTATTCATATGGCCATATTTGATATCCTTTCTAA
CCAAAAGTTTCTTGGTAGGTATATGGATGACTTTTCGTACAGACCCAAATGAACCTCTCC
CAATTTCTTCGAGAACTTGGTATTCTGACCTTGGTGGGTGTCCCTGCTGCTGCTGAGGAC
TACGGTATTCTTGGAAAAACTGTCGTCTATGCATACTCACACAGAGAATTGATTCAATTA
TCAAATAGCACTCTCATTGAAATTAGTATTGTGAATCTTGCTCTTTTCATGTTATATGAT
TTGATATTCTTTTGAAAAGTCGCTTTTATTTACGTTTAACCTAATTAGGAAACGTAATGA
AAAAATTCAGAAACCTTAAAAAAAAAACTTGGCTGTAACTATCGGAAGACTGTGCCACTG
CAATCATGTCAGATATCGTATTTCAGATTTATTGATCTATAGCTAGAAACATTTAACAAA
ATGCCACCTTCTAGAGTCGGTTCATACATTTAATCCCCAATTGAAAAAAAAAAAGAAAAA
GAAAAAAAGCATATATAGATATGCTTTTTTATCATTACTGGCCTCTTTAAATTCAAAAAC
TTTTCTGATCTCTTTTCCAAACAGATGCGTTTTCAGTATTGGAAGGTTCACAATTCTATA
TATAGTGTTAATGTAATGCTGTATTATTCTCTATATATGTATGTATGCACATGCAATTCC
TACATTATGTTTGAAATGTTGTAATGGGGACGGAAAAGCCGTCACTTTTATCTTTGGAGG
ATCGCAAATTACTACGCTCATCTTTTGTTGGAGAACTACCAATTGCTGCAGTGACGCTTG
AAACTTTTTGCAGGCTTCCTTTTTTTGATAATGAACGGATATCCTCACATAGCTGACAGA
TCAAAACTGAGTCCCCCCCAACTTGATTTGAATTCCTTTTTGGACATCCGTTGTTCCAGT
TGTTGTTTAAAAACTCCGTTATTTGTACTAAAATGGCACGAAGTTTGAAAACAGTGGCCT
TATTACGACGATTTGGTTCGGTTTGCTTTATAGGATCCGGCTGTCCTGTGTAGTCATATA
GCTTCAATAACGATTTTGAGAATATTAGCTTTATGAATTTCAATAGATCGATTTGAATAA
GTAAACTGTTGAAATAGGTATCAAAGAAAGAAACAATCTTTTCATAAAAGTTCGGGTGAA
ATATGATATTAATTGTAAGGTTTTCAAAACCGGGCAATGAGCATATCTTCGTGAAAATGC
TAATTAGTTTACTGAGGTTAACGTCATCGTCATTCAATGCATAAAACAGGTCAACTAATT
GATCAATCGGTAATTCAATAGCAGCGTCATTGTTGACCTTTATGAGGAAAACACTATGAG
ACTCTGATGAGCCCACTGTAGGAGCCACATCATCATTTACATTGCGTAACGTAAAATGCA
AGCAGTTCAGTATGATCTCCAGTCCACTTATGGAGGTGTTATTCTTTTTTCTGATGAAAT
TCATAGCTGTAGAAAATAAAGAAGCACTCATTTGGTCCATATCCAAACTCATTTCAACGC
ATATAGCAGTGATTTGTTTCCAAATGAAAGCTGCTGTCTTTGCGTCGTCGATAAAGGGAA
TGATGGTATCAATATTCCGGATAAAAGCAAAAAAAGCATCGTTGTCAAGCAGATCATTTA
AAAAAGTGCTGTTTATATGTACTGTAAGGTAACAAAGCTTGGTGAAGTACTTTAAAACAG
ATAAATCTTTGATTTGGGCCATGTCAACAAAAAAAGATGTTAGCCAGGTAAAGAAACCCT
CCGGTAATTCAATTAGTAGTCTTGATTTTGAAGATATGGTCAGATGGGGAAAGTTTGAAA
TGCTCTTGTGTCGCATTGGAGAAGAGGGACGCGTTGCCATCAAAGAATGAACAGGGGACC
TTGATGGAGACTGTACCGAATTCACTGGTGAGTTCCTCGTGGGTGAGGAGGATAACGGTA
GAGAGGAAGAAGAAGGAATAGCGGACTTGTGTATTTTATCGTCATTCGTGGTTATCATAT
AGTTTATTGATTTGAAGACTACGTAAGTAATTTGAGGACTGATTAAAATTTTCTTTTTTA
GCTTAGAGTCAATTAAAGAGGGCAAAATTTTCTCAAAAGACCATGGTGCATATGACGATA
GCTTTAGTAGTATGGATTGGGCTCTTCTTTCATGGATGTTATTCAGAAGGAGTGATATAT
CGAGGTGTTTGAAACACCAGCGACACCAGAAGGCTGTGGATGTTAAATCGTAGAACCTAT
AGACGAGTTCTAAAATATACTTTGGGGTTTTCAGCGATGCAAAATTCGGAGGATACATTA
TTCCACATTCAATTAAAGTCTGAGGGTAGTCGATGACGAACTCTTTGGCTAAATGTTCGA
ATTTAATGATCAGTGGAATTCCTCCCATAGCGATGAATTTCAGTCGCAACCTAGAGTGGT
TATGCTGGGTATCGTAAACAAAAATGGAGCCAAATGCAGTTATTAATCGTTTATCAACAG
TTGTGCGCGACAGACACTCGATAATTGTATCAGCGATGTTCTCGAGGGAGCAAACACTGA
AAAGCACATGCAAGTCCGTCAAAGGCTTAGATGAACTCTTCAATTGGCTCAGCAATTGAC
TTTCAGTGGGGGGCATTAAATCTAGTTCTTGATTGTTTTCTGCCCAGGGAGCGGGAGCCG
CTCGAAGACTGAATTTAGAGGGTGATATATTTAGTTTCTCTTCTTGAAAATCGGCATCCC
AATGATAATCAGCGTCGGTAAAGTCCTCCTTGAACTTGTTGAGCTTGTCGACCTTCACAT
TTTCGGTAGAGTTGATCCACACATGCTTGAGTAACTGGTCGGCTGTCGGCCTCTTGTACA
TGTTTTTCACAAAGCATTTAGATAAGAAATCCTTTAGTGGCTCAGAGAAAGAGCTAGGTG
GGTAGTAGGTATCATTTTCAACAGCGTAGTAGATATTGGCGTCTGTCAAATTGTGGTAGG
GTGGATTCTTTGTGAGCATTTCAACTACAGTGGCACCTAGAGACCAAATGTCGCTGAGCG
TAGAAGCTCCCCTGTTGCCCAGGATCTCTGGAGCCATCCAATTGAGTGTGCCCGCTAGCG
TTAAGGCGCTGGAGTTCACAATAGTGGAAACGCCAAAATCAGCAAGTTTGACAGTGTTAT
CAGCACTCAGCAGGATGTTAGCCGCCTTGATGTCCCTGTGGATGACTCCTTCACCGTGTA
AATATTTCAGCCCCAATAGTGTCTGTGTCACATAGGTTTTCGATTCATTTTCACTTAATC
CGGTAGAGCTCCTTGAAATGAGCCTCCTCAAAGAACCATTAGCGCAGTATTCGAGGAGGA
TATACAATTCATAGCTTTTTCGTATGAAGCCGTGGTATTTAACAATATTGTTATGGTTTA
AATTTTTTAACAAGCTAATTTCTGCCATAATGTCATTAAGTTCCTCATCATTTTCGTACA
CGACCTCCTTTATTGCCACGACTTGGTCAGTATGTTTATTAATGGCTTTGTAAACTACCC
CGTAAGAACCCCTCCCAATGACCTGCTTCAAGTGGTATTGCACGGATTTCTCAGATGCCC
TCTGGATGGGAGTCAAGTTGACTCTATCGGTATCGGCCATACTGTTCATGGTATAGTCTT
ACCAGGAAAATGGGTAGTGCTTATGTGTGTTTTGTCCTTCCTCGAGCCTCCAAGTAGAAG
ATATACCTTTTGTGAGGCAGATCTCCCGTATACAAAAATAACAGCAAGAAAAGCGGAAAG
ACCATCGCAAGGTGGAAAGGATTATAATGGCACAGCAAAGTCGCACAGAGCACTACAGTA
TAGCATAGAGTGCTAATGAGTTGATAGGCCCAATTTTGATTATGCCTTCTTTTTCATACA
CGACGCCAGAGGACATTATTACATTACAGTAGTTCGCCGCTAGATGACAAACGACATCCT
TACCGATATGAGATGTGCAAAGCTACATAATGGCAACAAGCGTTATGAACAGCCTTGTCT
TTACGACCACAGAAAAGCCGTATTAGAGCTCTTCAGCTGCAAAATTTTCTTCTAATATGA
TGCAAAGCCATCAAAAATCATGCATAGTTATGAAATACCTGATGAAACGCTTCGAGTTCG
TGCTCAAGAAATTACTGAAAGGTTACCGAGAAGAAAAATATCTATGAGACACGATAAGGC
CCCTTCTGAATCCATTGTCCTGGGCTTGTTCATTCTATTTACCACTTAAAATTGATCCTT
TCAAAGGAATTTTTTTCTATTTCCAATAGTATATTTGTACAAAAACTACAAAAATGGATA
AAAAATAACAGTAATTTGTGACTACTGTAAATATCACTGATTTGGATTTTGTAATGAGTA
CTGCTCATGCCCATGCCGATGCAAGTGGATCATAAATTTTACTAAACGATATTCGATAAT
GCGCCAAGCCTTTATAAGGAACTCAAAATAACCCATATGGACAGTTTCAGAAGGCCAAAT
AACGATCAAGGACATTCACTCATGTTTTTCAAAGGCGAAGAGTGTAAAATTTTCTTCTAT
ATAGTTCGAATATTTTATCTTATAAATTTCAGTCGTCATTTTCCACATTCGAACTCAAAT
AATGATAAAGAACGCTGCAGTAATGGCTTAAAAAAACATACTTTATAACCCATTATCTCT
TACGTGTAATTTAAAATTGTTTATAGTACTATTTGGTTATGCTTGTATGCCTCTATTATT
TACTTGATCTTTTTATGTTTTCTTATGATTGAATTATTTATATTCTAAATTCCTCACGAA
TTTATACTGAAGATTTCCTTCCAGGCGAGAATAATAAACACATATTTATGATGATAACAA
GACGAACGTGTATTAAGCTCCCAGTACGAGGGAAGCAGTAAAAATTATCCCAAGATCCAT
TTAAAATGGATAACTCCACGAGCTACAACAAAATACTAAGGGAATAGGCCGTTATTTCCG
TAAAGGATGGTTTAATAATAAGAAATTTATAATATTAATAATACATATATACAAAAATTT
ATATTTATATACATGCGCCTAACTATTCATACTATTAATTTCATATTATTAAGCTTTTTT
TTTTTCATTTATCATTTTTTTTCGTAACCTCTCATACCTGTACAGGTTTCATTCGTAAAG
CAGGGACTCTAGTTTGCGATAGTGTAGATACCGTCTACGGATAGAGCACTAGAGATAGCT
GGCTTTAATCTGCTGGAGTACCATGGAACACCAGTGATAACTCTGGTAACTTGGTCGGCG
GGAATACCAGTCAACATGGTGGTGAAATCACCGTAGTTGAAAACAGCTTCTGCAATTTCA
ACTGGATAAGTTTCAGTTGGGTGAGCAGCTTAGAAAGAGTAGTATTCAGCCAAATGAGCT
CTGATATCGGAAACATAAACACCTAATTCAACCAAATTAACTCTTTCGTCAGATTGAGAT
AATGTAGTGGTTGCTGCGGCGGAGGCACCAGCAGCAATGGCGGCGACACCGGCAGCGATT
GAAGTTAATTTGACCATTGTATTTGTTGTTTTTTGGGTTATTGCTTAGTGATGATATAGG
CTTAACTGGAAGGAAAAGAACAGAGAAATGTCTCAAACAAAGCTGATCAAGCCGCTGTAT
TTATATGAAACTTGAACAACTACATCTGCACACATGGGCTCTTACTGGTCGCCCATCTCA
CACTCATGCCTTCCACATTCCACTTAGCGACTAAGTCATTATTACTATGGGGACGGGTTG
TTCTTGAACGATGCTATACTTCGTATAGGAAGCCGTTTTTTTATGCCCCATCCTTTCATA
TGTTCCATAGCACAAGAATGTTCTCTACAGGAAAAGTGCCTATAGGGCTGCAGCTGCAGT
TTTGGCCAAGAAATAGAACCAAAGCCAAATTTATTTTGGGCCCTCGTTCAAGGGCCATCT
CACCCTTGGCACTAAACGGTTAGTAGGAGGGAAATCGGACTTTTCCCAAATTAGAAACAA
TGAAAAATTAAGTGTGAGCTCTTAGAGTCGCATCTGCAGGAATATGCACACAAAAAGGGG
AGCTGTACGTAAATAATCAGACCACACAAACTATTGCCAACCATTTGATACTCACGCTAG
ATATGATGGGGGTTCTTGTTTGGACAACACAAGTCTCAGAGCCAGCGTAGATATGCTTGT
ACATAAATGACGACTGGGGCATCAATTGAATCGGGTTACATTGTGCGAGCTATTACATGA
AGAGAATATGCCTTTAGGGTAATTTCCAAATGTAGGAAGTCTCGCTAAGTAGGGCGCCCA
AATCTGTATAGCGATGTTGTTGAGGCCATATAGTAAAATGACGTGCCAATTACCGAGCTT
TTGATGGAGGTAAAATCTAAGATTAATCTTGCGCCTTGAAACCACTAGAAATGAAAGGAA
TTGGTGAAAAAATAATCGCGCAATAGATGACATGGAACGACAGAAGTCTTGTATTGTGCA
CGAATCCGCAATATTCAAAGCCGAAGTTCATATACGAATGCGAACTATTTCTTAGGGTAG
CTCTCTGTATGGGCCGCCATAAATTAGTACCAAAAGATAGGTTTTTGAAAAGGCTACAAT
GTGCTTTTTTCCTTCTTGCTTTCGAGTCCGGTGAACAGAATATTACGACGTCCTTGTATT
AAGAGCCAGACCTCCTGTTAGCGTCACTATAAGAGTAAGTCTGAAATACGCAACAACTAC
AGTGCAATGAAAAAGTGCTCAACTCAATGACAATAAACAATTTAACCATGGGAGGTTAAA
ATATTACTGCGATCAGTAAAAATGGGGATATCACCTTTTGACACATAACATAGCAATAAA
GTAACAGATCATTAGTGATCGGACAACCTGAACCAACGATATAATGTCGAAGCCACCACT
ACCTTTAAGATTAGTAGCGCTGCAGGGGGAGACAATGAGAGAAATTTCCCGCCACATGAA
CTGAGTCAGGAGTTTTTTTTTTCTTGCTGGAGAATCATTTAATTTCATGGTTAAACTCCT
CTATAAGCATCCCATTCTCCCATGCCTGAAAACACTTTTGTCCATTCGATCCTCATGCAG
CCCTCGTTAATATGCTAAAATGGCTCATTAAATTGTAAGATTGTATCGTTCGAGAACGTC
AGGCATGATAGATGGTTGCAATTACAGGACATTGATTATTTAATCCTGCTCTCAACATGT
TCAATAAGTTGAAGAGTTGCTGATCTCCCCGTATATCTTATGAACCAAAGCATGGTGGGT
GAATGTTATGGTTATCCTTGTTGAAAAATGATTGATAGACTGGATTGAGCGGAAAAACAT
GGGTCAATATGCTGATCTTGACATTTTTCAAAATCCACGGGGGATCAAATCAACTTCTTA
TAGCGTATGACCTCTTTTACATTGTTTAATGATGTTAAGATTGCGATATTATAGTCAGTT
AAGTTACTCAAACGCACAGATTTAATAGAAAACTGCGTCTTCGTTGCCTAGTCGATCATA
ATAAATTCGCAGATTATTTCGAATTTGATCTCCTTCGAAATCAAGTTTATTCTCTTCACA
ACAAAAAATGCTTTTAACTTGAACAAAACTCGTAAACTATTTCCCCACTGTTGCTTCGGG
ACGACCCAGTTATTCAATATCTTGCAATGCTAATTTTTTTTGGGAGAGCAGTTGCAAATA
TTGCAAACACATCTAAAGCGTACCCACAATTTATGACTTCCTGGAGCCCAGAACAGCCCA
AAAAAAAAAAGATGCGTTCTTTTTATACCAATATATTAGATACGTAAACTCTACTCATAT
TGCAGGTATGCCCACATCTGGATATTGACTTTGCCAATATTCCCGCACAGCATGGGCTTG
AATTTCGGCTGCTTTAAAGAGGCACCACTTTACGGTTGGTTCAACATCAGAATTTTGAGT
TGCAGCCTGATTTTCTGGAACACTGATGAACGGCTGTGTATTCGCTGTATCCCACTGTAC
ATCAGGATATTTTCCCTTTATGAGATCCTTGAAAAATTCATAGCACTGGTGTTCACAAAA
AAAGTGGTATGGTGTTTTCCATAAGCCAGCCTTGAACAAATATTGATTCATGTTATACGT
TATGGTTTTCCATTCTTTCCCAGCTATCGATGGTCTATGAGTTATTACCTCTAGTAGAAG
TTTTGTACGGAATGTTTCATTACTTATTGGTCTACTGATTGACCATATCTGAAGGACTAC
CATAGAGCCACCTAAACATATCCGGATCACCATGGCAGGGGAGAGAACACCAGAAACCCA
AATGTTTGTTAAAGTCGCCAAAATCGTCAAGACAAAAAGGAGGAAATTGATCATTATATA
CTTGGCGCGTACAATTTCGTAAAGCAAATAACTCTGGTATGATGCAAACTCATCCTCTGG
AAGGACGATATCAGCTGAGATTAAAGGACTTTCAGGGTTGTCAGGAGATCCTTCCCTCAA
TGGGATTGCTTTAGGATCGTCCGTGACATGAGTGTTTTTTTTAAATAAGATTGCATGTTT
AACAAACGATTTAACTTGCTTTTGCTTACAAGTCAAGTAAACCTTATCCTGATAGCTTAG
GAAAAATAGACTTGAATGTGTCGAACATTTCAAACCTCAATTGGTATTTTCCTTTTTTTC
AACTGTACGTACATAGCTTTTCGCTTTCTTTAGCGCCCCCAGATGAAAGTATATATCGTA
ACAAGGATGGGAACATGAAAGGTACTGAAAAAACATCTGTATTTATTAAAAGTAAATCAA
AAGCAGACTGGGAAGTTCTGTCGTAGGGATTTTTTTTTTAATGTTATGTGTGTAGGATTA
TTCTATTTCCTTGAATTTCTCGATCGAGATTTTTCGTACCTGTGTATTTTTGGATATAAG
AGTGTTTCTGATCTATTGAGTGAGCAGGTCTCCAGCGGAATATAGAGTAGATTGAATATG
GAAGAGGACTACATTAAGGCTTATTGTTAGTTAGTTACTGTTAGGACGCTTCGGCGAGCT
GATGTCTGACTTCTCGTTGTATCAAAGAGCTCCCAATACGCCAGCGCATTTAAACTATGA
TCACGGAATGCTGGATTAGTAGTATAGCAAAAGTAACACTTGTCCACCGCAGACTCCATC
ACTTAGTCAACACCTTGGGTGTTTTACCGCTGATAATGGCCGTAAAATCGCCAGATATAT
ATCATCATTGTTCTTCGCGAATAATACGTAACACAGTCTCTTTTCGAAATTTAGATGAGG
ACCATAGGCATGACTTATTTACTGAGATGTCCCTGCGTTAAAACTTTTACTGGCCGATTG
CTAACTTTATATTTGTTAATAAAACTATTCACGCCTGTGTCCTAATTGTTGGATAATACC
TAAACAATAACGATGTTGTATAGCTAAGAGGACGACCAGACAAAAAGTTATAAACTTTAC
CCTCGTTGAAAATGGGGCAGCCACCTATGAATCACTTCCCATTACAATGCCGAATAGATA
TGTAGTAGAACACGTACACGCATGATAATTACTTCCATGCTGTACTTATTTTTTGGGTGT
CTCTTCAGAAAGAATGCTTTATATAACCATGTGTTTGAATTAGCGATCAGCTAATAACAA
GTCAGTGTCCAAATAGTTAAAACATTGTGACCCAAATATCACAAATAAGTGGTTGTTTGG
CCGAGCGGTCTAAGGCGCCTGATTCAAGAAATATCTTGACCGCAGTGAACTGTGGGAATA
CTCAGGTATCGTAAGATGCAAGAGTTCGAATCTCTTAGCAACCATTATTTTTTCTTTTTC
CTCCTATACTTCATAATCTACGTAGGAATGAAAGTACCAACATTATACCAATGAGGGTGT
GTTTCGTGGATGCATATACTCTGAAGATAAAAACAAACTCAAGTCCGCTTCCTACGGTTT
GAGTATTTCTTACCACTACATAATAAAGAATATTACGTTAACTGTAAAATCAAGTAGACT
TGGAAAATACAACGAGAACACTTTCCTGATTCTGCATCAGCGTTTTCTTATCACCAGCTG
TACTTCTACATTAGCTAACTCTCCTTTCTATAAAGGGCGTCTTTCACTTCACTTGTGCCA
TGTTACAAAGCTCCAAACGCACTTCTAACTGAGTACAATGCACGATCCCACTGACAGACA
AAACAGCTTCACAGAATTTGATCATGCCATCGTAAAAACCACGTAGTAAGGAATAAAAAA
TCCCGAAGTCGATCATACTATGTAGAGATGTACATGAATAGTCTAGGAATCTGGTCTTCC
AGCATGTTGCTTTGGTCTGCTTCAAGCGCTATGGAAGCGCTCGCCATGAGATATGCTGTT
TCAAGGCAAAATAGCAAAGCTCTTTGTAAAGAAATACAATTCAGAGAAGAAGCTACAGCA
TTTTGTTTCTGGATGATCCCTGCAGGTTCATACTACTAAGTAAATCTTGAACAGTTCAAA
TTTCAACAATTCAGAAACCGCTCTTTTTATATATACTCTACCAAACGAGATGAAACAGCA
TTTTTTTACTCTTATAAGGTACCAATATTTTGACGTATGCTTTCTTTAACGTTCACGATC
GGGCTGGGCCATTAAACTTACCTTAGATATTATTTGGAACAGCACCGCAAGTGCTGATGT
CCCAGAAATGGGCGCCGGTTCAATTAGGTCGTGAAGTCAGACATATGGAGACTCTCGGAC
TGAAAGCACTAAGGGATGATAGCTGGCATGCCAATTCCATTTTAAATTTACACATCAAGT
TACAGGGTTTGGGAAAATCACGTTCAAAGCCTGAAAATTTGAGGTTGTTCACGGAAATCA
TTTGGTTATGTCTGTCGGCCTGCTATTTAGAGACATTTTTTATTGCAACAACCTACTCTA
TGCACTTACACGGAATCGCAGAATAACGCGCGCACAACACAATTGGGAAACGATAGGATT
TTGAATAGTGTATTGCTTTGTACCGATTTAAATAATTCTTTCTCGTGTTGAATCCGAGTT
GAAGATGAGTATGCTTTGAAGAGGTGAAATATCATCAGTAAAAAAAAATAACGACAACTG
CAGGACTCGAACCTGCGCGGGCAAAGCCCAAAAGATTTCTAATCTTTCGCCTTAACCACT
CGGCCAAGTTGCCAAAATTGTATGTTATTTGTTGTATCTCAAAATGAGATATGTCAGTAT
GACAATACGTCACCCTGAACGTTCATAAAACACATATGAAACAACCTTATAACAAAACGA
ACAACATGAGACAAAACCCGACCTTCCCTAGCTGAACTACCCAAAGTATAAATGCCTGAA
CAATTAGTTTAGATCCGAGATTCCGCGCTTCCACCACTTAGTATGATTCATATTTTATAT
AATATATAAGATAAGTAACATTCCGTGAATTAATCTGATAAACTGTTTTGACAACTGGTT
ACTTCCCTAAGACTGTTTATATTAGGATTGTCAAGACACTCCGGTATTACTCGAGCCCGT
AATACAACATTATTTTCAGTGATAAAATATGTAAACCAATTATAAGAAAAAGGATTGCGT
TGCATCACAACTGTAAACCATTAATTAAAAAGAGCAATTGCTATTTAGATTTGTTGCTGA
GAATTGGCTAAAAAATCTGATAATTGTAGGACTTCTATTATTGCTAGGGGCAATGTGTTG
GAATGCAATTCTGTTGGAATAAAAATCCACTATCGTCTATCAACTAATAGTTATATTATC
AATATATTATCATATACGGTGTAGAGATGATGGCATAAGGTATGAAAAGCTGTCATCGAA
GTTAGAGGAAGCTGAAGTGTAAGGATTGATAATGCAATAGGATAATGAAACATATAAAAC
GGAATGAGGAATAATCGTAAGATTGGTATATAGAAATATAGACTCCATTATGGGGATTCC
TAGACCCTCGAGGAGAACCTTCAAGTATATTCTGTATACCTAATATTATAGCCTTTATCA
ACAATGGAATCCCAACAATTATCTCAAAATTCCCCCAATTCTCAACATCCGACTGCCATG
CAATGTGCTTTTCTGGATCTCACTCATGATCATAATGGCCCTGTAAAAGGCTCGCACTAT
TATTATTATATCTTCACTATATATTATTTCGGAGGCTGTACCTATCAGTGAAAAAACGCC
TCTAAAAATGAAAAAAAAAAAGAATATGAAAGGGGTTCTGAATTGCTAAAATATTTCGTC
AAAGCTCAATTAGTATCATGATCAAGTCGTAATTCGAATCAGCATAACAACCTCCAAAAC
CATATAATAACCTTACACAAGACAAGATATCAATTCAACATGCAAACCCCTTCAGAAAAT
ACCGACGTCAAGTTGGATACTCTCGACGAACCCAGTGCACATTTAATCGAGGAAAATGTG
GCTCTTCCAGAGGATACATTCAATTCGTACTGGAGTTATATACTTAATGAAATCGCTCGT
TGTAAACCGCTAATGATTATGTTCCTAATACCTGTGTGTTTGGTTTTATTGATTACGTTT
TTTCATGATATCAAAGGTATCCTTGTGTTTTTAGTGATTTCTCTTATCCTCTCTATTATC
ATTTTATTGATCGGTATAACTGCCTTCGTGTCTGAGACCTTGAATAAGGGTTTCATAATT
AAGCTTTTAGTAGAAGTCATTACACGTAAACCAGCAGTAGGGGGGAAGGAATGGAGAATA
ATCGCATATAATATGAACCAGTATCTGTTTGACCATGGGATATGGCATACTCCGTATTAC
TTTTTTTGTGAACATAGGTGCCATAAATTTTTCAAAAGCCTTATCAAACAGACAAGGTCG
AATGCACATTTGAGTTCACCAACGAACGGTGCAGAGAATACGCAGTCAAACACACCAGCA
AAAGAGGTTTCAAATGAGATGGTAAAACCTTATATCTTTAGTTCTGATCCAGTTTTAGAA
GCTTACCTTATTAAAGCTGCGGAAATTCACAAAGAAGCTGAATTTGAGTATTGGAGAAAG
CAATACCCAGAGGTTGATTTGCCTTAGGGCCGAATTTTTGGTATTTATCTAGTATATTCT
AATATAAAATGTACGAGCATCATTAACTTCAAGAACATTACGAAGCCCGCAATTAAGTGT
CAGTCCATCTGGGTGTAAAAGTTATGTACGCTCGAAACAAATTTTATGTAGTTTACTTTA
GATGCAAATGCTATTATATATTTTGCTTTATGATCCTCGGCTTGATGCTCGCCAACGTGA
GATAGCTGGTCATCACAATAGATCAGCCGGGACGCTTTTCGATCACATCGAATCCCTTCG
GGACGTTGCAACAATACGTGAAAAATGCCTCAAAAATAATAAATACAATGGTGAACAACG
TTAAAAAAGCATAAAACAGCTGGCTATTTTGATCAGGATAACATCTATAAGTGCCATATT
AAGGCAAGATATCAATTGACCATGCAAACACCTTCAGAAAATACCGACGTAAAGATGGAT
ACTCTCGACGAACCCAGTGCACATTTAATCGAAGAGAATGTAGCTCTTCCCGAAGACACA
TTCAGTTCACATCTGAGTTATGTACTTTATGAAATTGCTCATTGTAAACCGATCATGTTT
ATGATCATCATAATCGTGAGTTTGATCTCATTGATTGTGCTTTTTCATGATAACGACGGG
TGCACTGTGATCTTAGTGATGTCCCTTATAGTAGCCTCCATGGCTTTAATGGTGGTTGCA
GCATTCACATTCGGGAAAGCGATCACTGAACAGGAGTTCATGATAAAGCTTTTAGTGGAG
GTGATCGCACGCAAGCCTGCGGGGAAGGAATGGGGTACTGTCGCATATAATATGAACCAA
TATCTATTCATGAAGAGACTATGGTATACCCCGTACTATTTCTATAGCGGCAAGAAGTGC
CATGAGTTCTTCACCACTCTTATCAAGGAAGTGAATTCTGGTTCGCACTCGGATTCCTCA
TCGAATAGTGCCGAGGATACACAATCACCTGTCTCAGCAGGGAAGACTTCAAATGGTCTA
AACAACTTTTATAGTATTAGATCAGACCCTATTTTGATGGCATATGTTTTGAAGGCAACA
CAAATAGAAAAGGAGGCTCAAAGTGAATACTGGAGAAAGCAATATCCTGACGCTGATTTA
CCTTGAAGCGGAAGCATTTTATTCACCAAGTATACTTACTTTTCTTTAAAACGAGAACAA
GAATCGAATTCAAGAACATCTCGAAGCCAGAATTGAGCATCATATATTCGAGCTGTACAA
ACATCATGGCCTACAACTATCGTATTTGTAAGTTTTTTTAGAGGTTTTCATATTTGTTTA
ATAAGGGTTCTGTCAGTTTTTGTCACATTCTATTGTTGCGCTTCGCATAATGCAGCCAAG
AAAATCCAAACAATAGAAAAAGAAAAAAAGGATCTCAAAAAGGGTTTGGTGTTGTAGTTA
TAAGAATAACTAGTGAATAAAAAAGCTGTTGTTTGGTCCGTATTACATTCGTCAAAAATT
TAGTACTCAAATCGTGTATGCAATCGCAACCACAAAATAAAAATATTAGACTGGATGTGT
TGAGTGGAGATGGTGCCAATTTAGTTGAGGGAAATGTGGTCCTTCCCAAAGACATGTTCA
ATTCGTACTTAAGTTATTCACTTTACGTGTTACGAGGGGGCTCATTGTAAGCCGATAATG
ATTATGTTCCTGGCATCTGTAATTTTGATTTCACTGACTAATTTCCGAGTATACCATCTC
ATGTCCCTTCTATCCTCTTTTTTCATCTCCGGGACAGACCGACAATAAAGCATCTAATAT
TAGGCTTTCGTTAGAGGTAAGCACACGCCAGCGTTCGGTGAAAGGGGAATGAAACATTAT
CACGTACAAGATGAATAAATATCTATTTGACCATAAAATATGGAGTACTCCTTACTACTT
TTATTGCGAAGAAGATTGCCACCGTCTTTTTCTAAGTTTTATTGAGGGAAGAACTTTCGA
GAAGCCAACAAGCAACGCTGAGGAAAATGTACAGGAGACTGAAGCTGGCGAATCTTTCAC
ATTAAATCCCGGAGAAGATTTTCAAAATTGCTTTCCAAGACAGCGGATATTGTAGAACAA
TCTCAAGTGAAGTATTGGCAAGATATTGGTGCAATTATTTGAAAGGAAGGAGAAATATTC
TGACAGTACCTTGCTAGCAAAGGGATTTACCAATCCACTGACGCTAAAATGGGGTAGTAA
ATTAGATAAATTGCATTCTAACGTGACTTTATATAGTGGGAAACAGATATGTAGCACACA
AAACGGCATGATTATGCTTAATTGATTCCTATTTTTTAACGTAAATACTCTCCCAGAACG
ATCAGAAAACTTAACCCGCAACCATCTTTGCTGTGCTAACAACTTATGTCGCCTCAATAC
CATTTTTATTTTGTATCATTCCGGAACTTAGTATTGAATGAAAAATGCCTCCGAAGTAAA
AAGCAGGTGATGAAAAGTTTCAATTGGTATAAGACAGATCGCTATTTTGATCCGCATAAC
ATCCTTCAACACCATAGCAGAGCTATAGAGAAGACAAGATATAAACTGGGCATGCAAACA
TCTTCAGAAAGTACCGACGCCAAGTCGGATTTTCTCGACGAACCCAGTGCATATTTAATT
GAGAAAAATGTGGCTCTTCCCAAGGACATATTCGGTTCGTACTTAAGTTATTGGATATAT
GAAGTTACTCGTCATAAAGCGGCAGTAATTTTGCTCGTACTTATTGTGACTTCAATTTTA
TTATTAGTGTTTTTTTATAATACGGAATTTTGCGTTGCCTTTGAGATACTATTGTTTTCC
TTTTGCTTTCCAGGAACATGCATGGTTGTAATTGCATTTAGTGAACCGATCGGTGATCGG
GAATTTAAAGTTAAGCTTCTGATGGAAATTATCACACGTAAACCGGCGGTAAAGGGGAAA
GAATGGAGGACAATTACATACAAGATGAACCAGTATTTATTTGATCATGGGCTATGGGAT
ACTCCCTACTACTTTTACCGTGATGAAGATTGCCACCGTTATTTTCTAAGTCTTATTAAG
GGAAGAACTTTCAAGAAGCAAAAGGAATCGTCAGCCAGCAATGTTAAAGACGCACAATCA
AATGACGAAACCGCTGGCACACCAAACGAAGCCGCTGAGTCTTCTAGTTTTAGTGCCGGA
CCGAACTTTATAAAGCTCCTCACCAAGGCAGCCGAAATCGAACAACAATTTCAAAAGGAA
TATTGGCGACAAGAGTATCCTGGTGTCGATGAGTTTTTTTAGACAGAAGACGGGAGACAC
TAGCACACAACTTTACCAGGCAAGGTATTTGACGCTAGCATGTGTCCAATTCAGTGTCAT
TTATGATTTTTTGTAGTAGGATATAAATATATACAGCGCTCCAAATAGTGCGGTTGCCCC
AAAAACACCACGGAACCTCATCTGTTCTCGTACTTTGTTGTGACAAAGTAGCTCACTGCC
TTATTATCACATTTTCATTATGCAACGCTTCGGAAAATACGATGTTGAAAATGCCTCTAG
AGATGAAAAACAATCGTAAAAGGGTCCTGCGTAATTGAAACATTTGATCAGTATGCAGTG
GCACAGAAACAACCAGGAATACTATAGTCATAGGCAATACAAGGTATATATTGGCTATGC
AGACCCCTCCAGAAAGTACCGACGTCAAGTTAGATACACTTAACGAACCTAGTGCACATT
TAATTGAGAAAAATGTGGCTCTTCCTAAGGACATATTCCGTTCGTACTTGAGTTATTGGA
TCTATGAAATCGCTCGCTATACACCAGTCATGATTTTGTCCCTGGTAATAGGGGTTTTGG
TTTTATTAATTATATTTTTTAATGACAACGAAGCTTGTGTTTTCAATTCTGCAATATTTG
CTTTTACTTCTCTTGTAGGTTTGTTAATAATATTAAGTGATGGTAATCCAAAGCTAGTCA
GTCGTCGAAATTTTAGGACCGAGCTTTTAGTGGATGTCATCACACGTAAACCGGCGGTAG
AAGGGAAAGAATGGAGGATCATCACATACAACATGAACCAATATTTGTTTAATCATGGGC
AATGGCATACTCCGTATTACTTTTACAGCGATGAGGATTGCTACCGTTATTTTCTACGCC
TTGTTGAGGGAGTAACCCCCAAGAAGCAAACAGCCACGTCAATTGGCAATTCTCCGGTCA
CCGCTAAGCCTGAAGATGCCATCGAGTCAGCTTCTCCTAGTTCCAGACTGAATTATCAAA
ACTTTTTGCTCAAGGCAGCGGAGATCGAACGACAAGCTCAGGAAAATTACTGGCGAAGGC
GGCATCCCAATATCGATGCGCTTCTTAAAAAGACGGAATAGCTTAGAGACACTACCATAC
GTAAAGCGAACATAAACTAGAGTATGATATATAATCAGCACTAACTGGCCGGAAAACGGC
CGAAGGAAGCCTCGAAAAGTCGATTCGTGTTGGACCCATTTGCTGAACAAAGTGGTTCAT
TGCCTACCTATTATGGTAGTAGTCGTGATAATCGTGTGGTTGGTTTTGTCAACGGTGCAT
TTGCATTTTCATGACAATAAACCTTGCGTTTTCGTTCTCGGGATATTACTTTCCCTCCAC
TTCTTTCGCCTCAATAGCTCCTATAAGCATTCTCAGGGCGTATGTCGGTGATCGAGATTT
CCAAGCAAGCTTTTAGTGGAAATCATCGCGCGCAAGCCAGCGGTAAAGGGAAAAGAACGG
AGGACGATTACATACAAGATGAACGAATAAATAAATTAATAATAAATAATAATAAAAAGT
ACAGTAGCATTAAATATTATTAAGTTTAATGATTAAAAATTGGTTAATTGTCAAGAAAAT
CTAAGGTATTAATAAATAAATAATACTATGACAACTTGCAGCGAAAGCATCAGCCCCAAT
GAAAATTAATCAGAATTGAATCTGAGCGTATTTATTTGATAACGGTTTACGTAACTGTTG
GAATAAAAATCAACTATCATCTACTAACTAGTGTTTACGTTACTAGTATATTATCATATA
CGGTGTTAGAAGATGACGCAAATGATGAGAAATAGTCATCGTTTTCAACGGAAGCTGAAA
TACAAGGATTGATAATGTAATAGGATCAATGAATATCAACATATAAAACGATGATAATAA
TATTTATAGAATTGTGTAGAATTGCAGATTCCCTTTTATGGATTCCTAAATCCTCGAGAA
GAACTTCTAGTATATCTACGTACCTAATATTATTGCCTTATTAAAAATGGAATCCCAACA
ATTATCTCAAAATTCCCCCAATTCTCATCAGTAACACCCCACCCCGTATTACTTTTACCG
TGATGAAGATTGGCATCGTTACTTTCTAAACGTAGGACGTGCGGAATGACAAAACCATCA
GCAGTGTCACGATCTCTCCAGTCACAATGGCAATCATGAGTGCATAGTCCAAAGTAAAGG
GGCAAGGAAAAGCATGATTGAAAGGACTCCCCATCTGGACTCTATATGTCATCAGCGGCT
AAAAAAAAGCATATAGCACAACATCAGCATCAGCATCAGCACTAGAGTCATCGGCCCGGC
GGTCCGCGGTCATCCCCGCGGACTTTCCGTCCGCCCGGCGGGCTGTATCAGCGTCAACTG
GAACGCGCATATATATACAAGACACACATAACATAGAAGCACACCCACGACAATAACCAC
ACGACAATAACCACACCCGCCCACCCCTCCTTTCCGTATACAATGCCAAACTTAAAGAGA
CTACCCATCCCGCCACTGCAGGACACGCTCAACCGCTACCTGGCACGCGTGGAACCCCTG
CAGGACGAGCGCCAAAACCGCCGTACGCGCCGCACTGTGCTCTCCGCAGAAAACCTGGAC
GCATTGAACACGCTGCACGAGCGGCTGCTAGAATACGACGCACGGCTCGCGGAAAGCAAC
CCAGAGTCCTCATACATCGAGCAGTTCTGGTATGACGCGTACTTGCTATATGATGCAACT
GTCGTTCTCAACGTCAACCCGTACTTCCAACTGCAGGACGACCCAACCATCAAAGACACA
CCAGAGACGGCGGCACAGGGCCCCTATGGCGCACACACGGTGCAGGTTCGTCGTGCCGCA
CGACTCACCACCTCTATTCTCAAGTTCATCCGCCAGATTCGCCACGGCACACTCCGCACA
GACACTGTGCGCGGCAAAACGCCGCTGTCGATGGACCAGTATGAGCGGCTATTCGGCTCC
AGTAGAATCCCTCCGGGTCCCGGCGAGCCCTCTTGCCACTTGCAAACAGACGCCACGTCG
CATCACGTGGTGGCGATGTATCGTGGCCAGTTCTACTGGTTCGACGTGCTGGACACACGC
AACGAGCCCATCTTCGCCACCCCAGAACAACTGGAGTGGAACCTCTACTCGATCATCATG
GACGCGGAATCCGCCGGAAGCGGATCCGCGCCCTTTGGCGTGTTCACCACAGAGTCGCGC
CGGGTGTGGTCCAACATCAGGGACTATCTGTTCCATGCGGACGACTGCACCAACTGGCGC
AATCTCAAGCTGATCGACTCCGCGCTGTTCGTGGTCTGTCTCGACGACGTGGCGTTTGCC
GCCGATCAGCAGGACGAGCTCACGCGTTCGATGCTGTGCGGGACTTCTACCATCAATCTC
GACCCGCACCAACACCAGCCGCCATTGAACGTGCAGACAGGCACCTGTCTCAACCGCTGG
TACGACAAGTTACAACTGATCGTGACCAAGAACGGTAAGGCGGGCATCAACTTCGAACAC
ACCGGTGTGGACGGCCACACTGTGCTGCGGCTCGCCACAGACATCTACACAGACTCGATC
CTGAGCTTCGCACGCGGTGTCACCAAGAACGTCGTCGACATCTTTAGCGACGACGATGGA
AAACCATCGTCGTCGTCGTTGGCCTCGGCGGCTCACTCCGCCAACTTGATCACCATCCCT
CGTAAACTGGAATGGCGCACTGACAATTTCCTGCAATCGTCGCTGCACTTTGCCGAGACG
CGCATCTCGGACTTGATCTCGCAATACGAGTTTGTTAATCTTGACTTCTCCAACTACGGC
GCGTCCCATATCAAGACAGTGTTCAAGTGCTCGCCAGACGCCTTCGTGCAGCAGGTGTTC
CAGGTCGCATACTTCGCGTTGTACGGTCGCTTCGAGACCGTGTACGAGCCTGCCATGACC
AAGGCGTTCCAAAACGGCCGCACAGAGGCCATCCGCTCCGTCACGGGCCAATCGAAGCTC
TTTGTCAAGTCACTACTGGACCAGGATGCCTCGGACGCCACCAAAATTCAGCTCTTGCAC
GACGCCTGTACGGCGCACTCGCAAATCACAAGGGAATGCTCCCAGGGGCTCGGCCAGGAC
CGTCACTTGTATGCGCTCTACTGCCTCTGGAACCAATGGTACAAGGACAAGTTGGAGCTC
CCACCCATCTTCCGCGACAAGTCCTGGACTACCATGCAGAACAACGTCTTGAGCACCTCC
AACTGCGGTAACCCCTGCCTCAAGAGCTTCGGGTTCGGGCCTGTCACCGCCAACGGCTTC
GGCATCGGCTACATCATCAGAGACCACTCCGTCTCTGTGGTGGTGTCCTCAAGGCATCGC
CAGACTGCTCGGTTTGCGTCGCTCATGGAAAAGTCGCTGCTGGAGATCGACCGCATCTTC
AAACGGCAGCAAGCTCGCGCAGCAAAACCCGCTGCCAGGACCACTGCTAGCGCCAACACC
AAATCAGAAGACATGAAATACCTGTTGTCCGGCTACGATTACTTCGACGTGAGCGTGTCC
GGTTGAGTTTATGCTGAGTTTTTGCGCATCAATATTATTTTTACTACTACTACTACTACT
ACTACTACTACATACTATTAAATATACTAAATAAGAGGAAAACGCTTTGGAAGTGACTGG
CGCCGCCGCTGGCTACTATAATAGCAGCGACTGTAATTTAATCTCATCCCGTCGTTTGGA
TTACCTCTTTTACTCGCCGAGCGAACGTGCACCAAAAAGGGAAAGGAAAAAAAGAAAAAA
AAAGGAAAAAGGAAACTCAAAACTTGGATAAATAGAAGCACTCAAACTAAATTAAACTGC
CAAAAAAAAAAAAAATAAAAAGGGAAAAGTTTAAACATCAAAGTACACCTTTCACCCCTC
CACACACCATGGAACAACCTGATCTATCGTCTGTGGCCATCAGTAAGCCGCTGCTGAAGT
TGAAACTTCTCGACGCCCTTCGCCAGGGAAGTTTCCCCAACCTACAAGATCTCCTAAAGA
AACAATTCCAGCCGCTAGACGACCCAAACGTCCAACAAGTGCTCCATCTCATGCTCCACT
ATGCCGTGCAAGTCGCCCCCATGGCTGTCATAAAGGAAATCGTCCATCATTGGGTCTCAA
CTACAAACACCACTTTTCTAAACATCCATCTTGATCTAAACGAACGGGACTCCAACGGCA
ACACCCCATTGCACATCGCCGCCTACCAGTCCCGCGGTGATATCGTAGCCTTCCTCCTGG
ACCAACCAACCATCAACGACTGCGTGCTCAACAACTCCCACTTGCAGGCCATCGAAATGT
GCAAGAACCTAAACATCGCGCAGATGATGCAGGTGAAACGCTCCACATACGTTGCAGAGA
CCGCCCAGGAATTCAGAACAGCTTTTAACAACAGGGACTTCGGCCACCTAGAATCTATCC
TCTCCAGCCCTCGAAACGCAGAACTGCTCGACATCAACGGTATGGACCCGGAGACTGGCG
ATACCGTTCTGCACGAATTCGTCAAGAAAAGAGACGTCATCATGTGCCGTTGGTTGCTTG
AACACGGTGCTGACCCCTTCAAGAGAGACCGCAAGGCAAACTGCCCATCGAGCTCGTTAG
GAAAGTCAATGAAAACGACACCGCCACCAGCACCAAGATCGCCATCGACATCGAACTGAA
AAAACTATTGGAAAGGGCCACCAGGGAGCAAAGTGTCATCGACGTCACAAACAACAACTT
GCACGAGGCCCCCACTTACAAAGGCTACCTGAAAAAATGGACCAACTTCGCTCAAGGCTA
CAAATTGCGTTGGTTCATCCTTAGTAGCGATGGGAAACTATCCTACTACATCGATCAGGC
CGACACTAAGAATGCCTGCAGGGGCTCCCTAAACATGTCTTCGTGCTCTCTGCATTTGGA
TTCGTCTGAAAAGTTGAAATTCGAAATTATCGGCGGTAACAACGGTGTTATCAGGTGGCA
TTTAAAGGGGAACCACCCCATCGAGACAAATAGATGGGTTTGGGCCATCCAGGGCGCCAT
AAGATACGCAAAGGACAGAGAAATTTTGCTGCACAATGGCCCCTATTCGCCTTCTCTGGC
CTTAAGCCATGGCTTGTCATCCAAAGTGTCCAATAAAGAAAACTTGCATGCAACTTCAAA
ACGGTTGACCAAGAGCCCGCATCTGTCCAAATCCACACTGACACAAAACGATCACGATAA
TGACGATGACAGCACTAACAACAACAACAACAAAAGTAATAATGATTATGACGATAATAA
TAATAATAATAATAATGACGATGATGATTATGATGATGATGATGAAAGTAGACCCCTCAT
AGAACCATTACCGTTGATTTCATCCAGAAGCCAAAGCTTAAGCGAAATCACTCCCGGTCC
ACATTCTAGGAAGTCTACAGTCTCGTCTACAAGGGCAGCCGATATACCATCAGATGATGA
GGGTTACTCTGAGGACGATTCTGATGACGACGGTAACTCCTCTTACACAATGGAAAACGG
CGGTGAAAACGATGGCGACGAAGATCTAAATGCCATTTATGGTCCCTATATTCAAAAACT
ACACATGCTACAAAGATCCATTTCCATCGAGTTGGCATCTTTGAACGAATTGCTGCAAGA
TAAACAACAACACGATGAGTACTGGAACACCGTCAACACTTCTATTGAAACCGTCAGCGA
ATTTTTCGACAAATTAAATCGGTTGACCTCTCAAAGGGAAAAAAGAATGATTGCCCAAAT
GACCAAGCAACGGGATGTTAACAATGTTTGGATTCAATCGGTAAAAGATCTGGAAATGGA
ACTGGTTGATAAAGACGAAAAATTGGTTGCCTTGGATAAAGAACGGAAAAATCTGAAAAA
AATGCTTCAAAAAAAATTGAACAATCAACCACAGGTTGAAACTGAGGCTAATGAAGAATC
CGATGATGCAAATTCAATGATAAAAGGATCCCAAGAATCAACAAATACCCTTGAGGAAAT
CGTAAAATTTATCGAAGCAACAAAGGAAAGTGATGAGGATTCTGACGCCGACGAATTTTT
CGACGCAGAAGAAGCTGCTTCCGACAAAAAAGCCAATGATTCGGAAGACTTAACCACAAA
CAAGGAGACTCCAGCTAATGCGAAACCACAAGAAGAAGCTCCTGAAGACGAGAGCCTTAT
TGTGATCAGTTCTCCACAGGTGGAAAAGAAGAACCAACTATTAAAAGAGGGATCATTCGT
CGGATATGAAGACCCAGTGAGAACCAAACTGGCTTTAGACGAAGATAATCGTCCCAAGAT
TGGTCTCTGGTCTGTTTTAAAGTCTATGGTCGGTCAAGACTTAACCAAACTAACTCTACC
GGTATCGTTCAATGAGCCAACATCCTTACTACAGAGAGTATCTGAAGATATTGAGTATTC
TCATATTCTTGACCAAGCTGCCACTTTTGAAGACTCCTCTTTAAGAATGCTATATGTAGC
TGCCTTTACTGCATCAATGTACGCATCTACCACTAACAGAGTGTCTAAACCATTCAACCC
CTTACTCGGTGAAACTTTTGAATATGCCAGAACTGATGGTCAGTACCGATTCTTCACCGA
ACAAGTCTCTCACCACCCACCTATCTCTGCTACTTGGACAGAATCGCCCAAATGGGATTT
TTACGGTGAATGTAATGTTGATTCGTCATTCAATGGGCGCACGTTCGCCGTGCAACATTT
AGGATTATGGTACATTACTATCCGGCCTGATCATAATATTAGTGTTCCCGAGGAAACTTA
TTCCTGGAAAAAACCAAATAACACTGTTATCGGTATTTTAATGGGGAAACCACAAGTAGA
CAACAGTGGGGACGTCAAAGTCACAAACCATACCACAGGCGACTATTGTATGCTGCATTA
CAAAGCCCATGGCTGGACCTCAGCCGGTGCATATGAAGTCAGAGGTGAAGTATTCAACAA
GGACGATAAAAAATTATGGGTTCTTGGTGGGCATTGGAATGATTCCATTTACGGGAAAAA
AGTAACTGCTAGAGGCGGAGAACTGACATTAGACAGAATAAAAACGGCAAATTCTGCCAC
GGGAGGACCAAAACTAGATGGGTCTAAGTTTCTGATATGGAAAGCAAATGAAAGGCCTTC
AGTGCCATTTAATTTAACGTCGTTTGCATTGACTTTGAATGCTTTGCCACCCCACTTGAT
ACCATATTTAGCACCCACAGATAGTCGTTTAAGGCCCGATCAAAGGGCTATGGAAAATGG
TGAATACGATAAAGCTGCCGCGGAAAAGCATCGTGTTGAAGTAAAACAAAGGGCAGCAAA
AAAAGAAAGGGAACAAAAAGGAGAAGAATACAGACCTAAGTGGTTTGTCCAGGAGGAGCA
CCCCGTTACCAAAAGTCTATACTGGAAATTTAATGGAGAGTATTGGAACAAAAGAAAAAA
TCATGACTTTAAAGATTGTGCTGATATTTTCTAAGCTGTGCAATGTAGTCACAATAACAC
TCGTTCATTTGTATCCATTGCGAATGCCGGTACATCGGAAAACAGGATAGGACCTATTTA
ATTATATAGTATGAAGTATTCATAACTTCTTGAGGCATCAATACATCATATTCCATGAGC
TGCGTGGCATTCATACTCATTGATTTAAAGGTTTTTTATTTTCATGGAAAAGATTAACCG
GGCTGAACGAAATATATTAAAGATGCTAAAACTTATGCTTTCATTGACTTTCAATAGTGT
CCACTAACCAAAAAAAAAAACTACTCTAACAAGGGATCCCCATGGATTCAAAGCCGATAC
CAAACAGATATTACTCTGCATAGAATTCAAAATATTATCCATATAAAGATGGGAAAGAAT
TCCAAAAGGAAAATTCTGCTCTAGAAGGTCACAAAACTAGTAAGAAGTTGACCCCCCTGC
CATTAAAAAACGTTTTTAACAGCTCTAGCAATATTCTAATTTCGAAAGTGCTCTCAAAAG
AATTTATTCATTTGCGAAAAAAAGAATATCTCAAAATTTTCTCGATCACGTACAACATCG
TAGTATTTAAAGGATTATTAAGTCAACGAATAATTTCCACAAGAAAGGTACCTCTAGTTT
TGGTGATGAAGCAAGACAATAACTGGCAAGGGCTCTCACTAAATATCAACCCCTTTCAAA
TAAAAAAAGGATCATGGCTGGCAGCGCCCACAACAATTAAACTCTGTTACTATCAAAAAA
CATTGAGCCCAAGAATGGAATAAAATTTTCACTACACCTCGGACATGGATTTGTACATGT
CCTATTATCCTGTAATTTTGACATATACTGATATGGACCTCTTGTTTCGTATAAATCGCT
ATTTATTTCCCCAGATAACTAAAGAAAATCCTTCAACCCAGCGTTCTATATTACTATATT
CTCAACCCGCCGTTTTCCTGCTGTGCGATAATTCTCATTCAATACTACCATTTCAAACCT
AGAAAAGGGTGTCTTTATTAAAACTGTAAGAAAATTTTATCATGAACTCTGATGAAAAGT
CTTCGGAAGATCAACTTTTTGATTTTTCAAAAATGAAAGAAACTGTTGTCTCCATTTATG
GCCTCATATCTGAAGGAAATTCGTCTGCTATTAGTCATACCACTATCTTCTTCTTGAAGC
TGCATTTCAAGGTTGATTAGGAAGCATCTAACAATCATTCGATAGGGAAAACAGAAAGGC
CGTTACAGTTTTTTAAAAATATCAATATCAAGAGAAAGAACTAGGGATATTGCAAAATCA
AAACTTCTGATATTTGGTTTTACGTGAAAATTACCAACACTTAAACGTTAAAATTTCAAA
CTATCTACTGAAATATAAATTTTCAGTCAAAGAGATGAAACGATTATTTTCTTGAGTAAT
TCGTTGTCACAATTTAACAGAAAATTACTGTTTTTTTCAAGTAGTTCACAAAGATACTCA
AACTAAGATCATGGAGACGTCGGCAAGCAATTGATTGTTAGTGATTATCAAAACTCATTA
GCTTCGGTAAAACTACATAGATTGAAAATCAGTAGTAACATACAACATGGTTTCCATGAG
ATTACAAACCGGCCAACCTAATGCTTTCAAAAATTCTTTGCTTACTGATTCACGGTGGCC
AAGAAGCATATAAATCTGTACTTTGCAGTAAAAAACAGATGGTATTGCTCATTCCCAGCG
ATTGCCAAATACGATTCATAACAGATTGACTTATCTTTTTCGAAAGCTCTATCATATGGC
TTTGAGTAATAAGGTGAGATTTTTTTGGTGATGAAAATAAATACGGTGCCTTGATGCAAA
ATTTTTAGCCACAAACCTCTCTTCAGTCCCACATGATTCACCTGATTACGACTCACTATT
TCATCTGTTCCATAAATCTCGGCTTTTTATATACAGAACATTAGACGACGGGAAGAGAAA
AACGTCAGTATAACCCACTTTTGTTCGTAAAAAAAGGTTATTCACTTCTACTCCGTACTA
ATCAATGACTTTAATGGTGAAACCATGATGAGGAGAGTAACACGATGTAATTGTCATAAA
CTAATATTATCCCATATTAGTTTACTGACGGCTACAAGTGAGAATATATACTTTAAGAGT
GTAACCATACCAGTAATTGGGTTCCAAACAAGTTTGTGAGGCGCGTGTGCTGAAAGTAAA
AAAAACTTACCTTAATAACGCAATTTCTGGCGAGGTTAAAATATTAAATATAAAAAGCCT
TCCAAGTAATTTTGCCCACTAAAATGTAACACAAAGCTCCACTGGTTCTCGGCTTCTTGT
TCTTTCAAAAGGATCTTCAAATCCGCTTCCACTTAAGCAGCCTTCTGCTACGACTTCTTC
TGAGACACTCGGTTTCGCGCGGGCACTTCTGCCCACCAAAAAAGTTTATTTTCCGGAAAG
CTTATTTCTAAATAAACTTCTGAGGAATTTTTTTTCCGCAAATTTCCATGCAACGTCGAA
CTCTCAAATTCTCACGAGATTATTTGACTTGCTTTCCTTTCCCCCTTTTTCCACGCACTA
CGTCAATGCAAGTGATCCGCTTTTGAAGAAGCAAAAAATACTTCTTTCAGCTCGTACCGG
CATTTTTATTATTTGTCAAAACTGGCGTTTGGAAACCAGCTCTTCACTTTTTCTTCGTGG
TTTCTTCGTGGTTTTTTCGAGAGTTTTGTTTAAGCCCCTTTTATGGATGCATGAGAAAAA
AAAAAGGTTTGCTACAACCATCTCAGGTCTCTTGAAGGATAGTTCGAAGCTCGCCTGACC
GTCTTTGGGTGACCAGGCTTGGTTTTCAGTTTTTTTTAGCTCATTGAGATATGTGATCCC
GTTCCTAGATATTATGAGGGAATTTTATATATCAAATTGATTTTCACCGCGAATTCCAGA
AGGATGGGCAAAAGAGGGCTTGTTGGCGTGGGAGGATGGTCGCGGCTGAAAATTTTCACC
ACGAGCAGTTTCTTGTGAGACATCCTAATACTTTTGCATTTTTACCAAGCAGTCGTCCGT
AGCAAAGCATAGGTTAGTAATAACAATGTGCAAATAAAAAACTATCTTACAGGCAATTAT
TTTGTGGCAAAGCAAGGTCCATGTTTTCTTGAAAGGTAAGAAGTGGCTTTGGGACAGCTC
ATATAGACAGATTTAAGTTTTTGATCTGAGAAGCGAATGAAATGTCTTCAGTATCATTCA
ATTTAGCATCCTTTTCATTGACTTTGAATGTTTTACCGCCCCAATCAATGCCATAATTAG
CACCCCATGGATGGTCGTTTAAGGCCTGAAGAGTTATGGAGCATTGTGAATAAAATAAAA
AATTACTTAGGAAAAGCATCGTGTTGAAGTAAAGCAAAGAGCAGCAAAAAATAAATGGAG
TAAATATGAGAGAAATACAGATCAGAATGGTTCGTTCAAGAGTCCATACTATAAACCCGA
TGGTGACTTTTGCACAAAAAAACAATGGTTTCGAAGATTGTGCTCATATTTTCTGAGCTC
AACATATGCTCGCAAAAACACCTACTAATTGATGTTTACCAAGAACGCGAGTACAGTCAT
ATATAGATGTAGTAGAGTTGAGATATTCTGAATCGGAAGTACGATATTTCAATTCCTATA
TTGCAAAAATTTATATATTTGGAGCTTCTTGAAAGAAAAAGTGTCCAACATCCTGCATGA
AGTTTGATCACTTTAGCTGGTCCCATTCGAAGAACCTTTTTTTTTTTTTTTTTTTTTGAG
ATTCTTCATATTCTGTTATTAAATTTTTAGACTTTAATTTTTACTTTCTATGTAACGTTC
ACTCTTACCCTAAATATTAAACTATTTGATAAAATATTACACTGAAAGGTGTTACAACTT
TTCCTAGACCAACCTTAATATAAACGTTACGATATAAAATAAACAGTAATTTTAAGATTC
CATTGTTGAATGTGACACGTAACTCTAGGCCATACCTGGTTTAGTATTTTTTAAAAGAAC
TCTTGCTACAGCATATTTTACGTTTGCATAAAAATAAAAGAAAAGCTTCCTTATGAAACA
CTGGTTAAGAAAAGAAAATGGAGTGGTTACATACTCCAAAATAAATTACTCTTAATATCT
GTTTATCCAATGAGGAGCAGATCTCAAAGATAATCAGACTTGTTATTGAAGCAATTGAAG
TAAGTCTTCCATTGAAATCACGCTAATTATTAAGCAATATGGTGGATTAAACAACTCTGA
CGGGACCGTACTACTTGATGAAAAGTTATATACAATATTGAATAACAGCATAATGCTGTA
TGATGTTGAGCGGAAGATTGTATAAAAATGTCCTTTTCTAAAATCATGAAAAACGAACCC
TTTAAAGTAATTTTGTAGCGAAATTTAACCTCACGAGTTCATGATCATAACTCGTTATCA
TTTTTGTAATATTGAATCGGTCTCTATAGAGCCTCATGAGAAGATAGAGGACCCGAAATA
ATTCTCCCTTCAAACATTATGGCCAATAAGTGTCAGGAAGTGAAGCATTGACATGACAGC
AGCACATTAAAACTCTATTGAATATAAATACGATCCACGACATGTCGTTTACAAAGCGCT
AAAAACTCATGAGCCAACTATTCCCTAAATTTCCAAGATCTATCATATATTTTTCCCTAA
TTTTCCAAGAGGAACCTCCATAAAATAATGCAGAAAAACATTTGTTTGATCTATTTTAAA
AGGCATATCGCATGTTATAGTGAATCTGAAGATTGCTTCTCTCGTCAGTATTAATGCACT
ATATTACGTTTCAAATAATTCGTAGATTGTCTCAAGTTTTCAGTATATTTGCCTTCATGA
CCCACCGGTCCTCTTCCCTCAAGTGCTCAACGATGGGAGCTTCAGAAAAATCCAGCAGCA
TAGTTGAGTTCTGATTCTCTCCTTGGTAGTTTTTTCCTTTGGTGATTTCGGATTCATAAT
GAAAATGTTTCGTATATTCTATGACTAAAGTTGTTATTGTTGTAAGTATTTCTGCTTCCT
CTTGCAACAATTCCGCTCCCACTTATAATGCACCGAGGTGAATTGGTCATCCTTACGAAA
ATACCCAGATAGAAATGGAGTAGTTGCGTGATCGTTTACTGCATCTTTTGCGCCTTTTAA
TCAATCTTGACGTGGATATCTTGTTTTGCTTGAACCACCACCTGTATTGCTGGTATAAAT
CACCATATTAACCATCGTTTTCAATCAACGCAACTTTTAGTGTATTGTCTGCAACATCTG
ATTTCCCTCTGGTAAGTCACCTAATCTAAAATCTCTATTTTGAATCCACGGAGACATACG
TTTGAAAGATATAAAAGAGTTCATTGAAAAGTCTAGCGTCACAACTGACATTAAAATACT
TAAATATGAACCAAAATTTTTTGGCTTTTATTTTCAATGCAATCATTATCTGCCTATACA
GGAAACGCTTTATTTGGCTCAATAATATGATCATGTTTGTCTGAAGTTGGCAATAAAAGA
AACTAAGAAGAGCCACTAAACTTATTTTATGATATGGGAAACACAGAAAACACTCCAAAA
ATTTTGGTACAAGAACCTGAAAATAGAACAAAGAAAGAGGCGAGGTTTGGTACATCTAAT
TTACGTGACCTAGACGTTGCTCACCTTATGTTAATAGCTTATCAGAATTACAAGTAATTA
CTTGTAGGAACATCCTCTACTAGTGAATATGAAAGAGCAGAGGTTAGCTCCGTCTCAACC
AATTTTGTACAAGTCGTTGAAAAGGACGGCTCTACTGTAGACAGGTCGATTCAAAGTCTG
GTCTCAAAATAGAAGGTAAAATATTATTGAACAAAAGACCACTAAAAGGCTATGGTATGT
CCAATAAGATGCAAAATAGACATTTCACTCGCTAATCGTTAGTGGGATTATATCTTACTA
TACTCCTTATCTCATTGAATGGCACTAGTCGATCGAGGAACAAAAAAGGATCGAACCGAT
TAGCACGGATTTCCTTAAGTAATTTAAATTACCAAAGAAGATCCACATCAGCAGTCGAAT
GTTCAAGATGCCGTAAGTTTAAAATCTTTCGTATCTTTCCCCGATCCTGTCTTTCATCAA
TGAACTTGAATATCAAGAGTGAAAAAAACTCATATGGCTTCTCTTGAAGAGTTAGAAAGA
TAGGCACATGCCAATTGTGTGCATAGCACTTACTACTCAACGATTTCACAACCTAGCATA
ATACGCGAAAAAAAAAGTGCATTTATTTAGGTAAGTCTCATTACCTAAACGCCAGTTTGT
TTCACGTAATTGGTAACGATGAGGGAACCGCAGTAGAAAAAACTTTCATTCACAAACGAT
TAAAGTGTTATGCTAGCCAGTTTCAGGCTTTTTGTTTTATGCAAGAGAACATTCGACTAG
ATGTCCAGTTAAGTGTGCGTCACTTTTCCTACGGTGCCTCGCACATGAATGTTATCCGGC
GCACGATACTTATCACCGAAAAACCTTATTCTACGGAAAACCTTATTTACATTAAAGTTG
GAAAAATTTCCTCTTTTTCCTAATAAGGTGGAGCTTTTGGCTTCCAGTATGCTTTCACGG
AATTATTTCTCATGTACATTTAGCTCCATTTCCAGTGCCTCCGATAGGGAGGCATCATGG
TACTACCGTGACGGAGAATACGTAGGCTGACTTTTTCGTCAGTTTGTTGTCCGTTTACAA
AATTGGTGAATGAATTCTAGCCTTCCTCTGCTCATTAATTGCCCTCACAAGAATTTGGAA
GTGCGTAGACAGGTAAAAGATTGTACTACAGAGGTATTGTGGAACCTTCTACAGTACTTC
GGAATACACCTAAAAGGTTGTTGGATGCTAAATTTAGCAAAAGTCTTTTTTAGCTCACTA
TTAGGCTTGTTAAAGTCTGAAATTGTTGAAAGGCACTCAAAAAGATAAATCAACAATCAG
CATTAACGGCACAGTTGAAAGAGTCACCCACTTGAAATTAGCTCGGTTATCAAATATAAT
TATCTCTGGTAAAGAGCTCTGCAGCAGGGTTAATCTATTCGCATACTTACGCTGTAGGAA
CATTTTATTATTAGGATCCGACTACTGCCTACATATTTATTCGGAAGGCATGATGTCGAA
AATTTTTGAGCTTATAAAAGGAACATATTTCACTCTTGCTCGTTGATGTAAGCTCTCTTC
CGGGTTCTTATTTTTAATTCTTGTCACCAGTAAACAGAACATCCAAAAATGACAATGCCT
CATCGCTATATGTTTTTGGCAGTCTTTACACTTCTGGCACTAACTAGTGTGGCCTCAGGA
GCCACAGAGGCGTGCTTACCAGCAGGCCAGAGGAAAAGTGGGATGAATATAAATTTTTAC
CAGTATTCATTGAAAGATTCCTCCACATATTCGAATGCAGCATATATGGCTTATGGATAT
GCCTCAAAAACCAAACTAGGTTCTGTCGGAGGACAAACTGATATCTCGATTGATTATAAT
ATTCCCTGTGTTAGTTCATCAGGCACATTTCCTTGTCCTCAAGAAGATTCCTATGGAAAC
TGGGGATGCAAAGGAATGGGTGCTTGTTCTAATAGTCAAGGAATTGCATACTGGAGTACT
GATTTATTTGGTTTCTATACTACCCCAACAAACGTAACCCTAGAAATGACAGGTTATTTT
TTACCACCACAGACGGGTTCTTACACATTCAAGTTTGCTACAGTTGACGACTCTGCAATT
CTATCAGTAGGTGGTGCAACCGCGTTCAACTGTTGTGCTCAACAGCAACCGCCGATCACA
TCAACGAACTTTACCATTGACGGTATCAAGCCATGGGGTGGAAGTTTGCCACCTAATATC
GAAGGAACCGTCTATATGTACGCTGGCTACTATTATCCAATGAAGGTTGTTTACTCGAAC
GCTGTTTCTTGGGGTACACTTCCAATTAGTGTGACACTTCCAGATGGTACCACTGTAAGT
GATGACTTCGAAGGGTACGTCTATTCCTTTGACGATGACCTAAGTCAATCTAACTGTACT
GTCCCTGACCCTTCAAATTATGCTGTCAGTACCACTACAACTACAACGGAACCATGGACC
GGTACTTTCACTTCTACATCTACTGAAATGACCACCGTCACCGGTACCAACGGCGTTCCA
ACTGACGAAACCGTCATTGTCATCAGAACTCCAACAACTGCTAGCACCATCATAACTACA
ACTGAGCCATGGAACAGCACTTTTACCTCTACTTCTACCGAATTGACCACAGTCACTGGC
ACCAATGGTGTACGAACTGACGAAACCATCATTGTAATCAGAACACCAACAACAGCCACT
ACTGCCATAACTACAACTGAGCCATGGAACAGCACTTTTACCTCTACTTCTACCGAATTG
ACCACAGTCACCGGTACCAATGGTTTGCCAACTGATGAGACCATCATTGTCATCAGAACA
CCAACAACAGCCACTACTGCCATGACTACAACTCAGCCATGGAACGACACTTTTACCTCT
ACTTCTACCGAATTGACCACAGTCACCGGTACCAATGGTTTGCCAACTGATGAGACCATC
ATTGTCATCAGAACACCAACAACAGCCACTACTGCCATGACTACAACTCAGCCATGGAAC
GACACTTTTACCTCTACTTCTACCGAATTGACCACAGTCACCGGTACCAATGGTTTGCCA
ACTGATGAGACCATCATTGTCATCAGAACACCAACAACAGCCACTACTGCCATGACTACA
ACTCAGCCATGGAACGACACTTTTACCTCTACATCCACTGAAATCACCACCGTCACCGGT
ACCAATGGTTTGCCAACTGATGAGACCATCATTGTCATCAGAACACCAACAACAGCCACT
ACTGCCATGACTACACCTCAGCCATGGAACGACACTTTTACCTCTACATCCACTGAAATG
ACCACCGTCACCGGTACCAACGGTTTGCCAACTGATGAAACCATCATTGTCATCAGAACA
CCAACAACAGCCACTACTGCCATAACTACAACTGAGCCATGGAACAGCACTTTTACCTCT
ACATCCACTGAAATGACCACCGTCACCGGTACCAACGGTTTGCCAACTGATGAAACCATC
ATTGTCATCAGAACACCAACAACAGCCACTACTGCCATAACTACAACTCAGCCATGGAAC
GACACTTTTACCTCTACATCCACTGAAATGACCACCGTCACCGGTACCAACGGTTTGCCA
ACTGATGAAACCATCATTGTCATCAGAACACCAACAACAGCCACTACTGCCATGACTACA
ACTCAGCCATGGAACGACACTTTTACCTCTACATCCACTGAAATCACCACCGTCACCGGT
ACCACCGGTTTGCCAACTGATGAGACCATCATTGTCATCAGAACACCAACAACAGCCACT
ACTGCCATGACTACAACTCAGCCATGGAACGACACTTTTACCTCTACATCCACTGAAATG
ACCACCGTCACCGGTACCAACGGCGTTCCAACTGACGAAACCGTCATTGTCATCAGAACT
CCAACTAGTGAAGGTCTAATCAGCACCACCACTGAACCATGGACTGGTACTTTCACCTCT
ACATCCACTGAGATGACCACCGTCACCGGTACTAACGGTCAACCAACTGACGAAACCGTG
ATTGTTATCAGAACTCCAACCAGTGAAGGTTTGGTTACAACCACCACTGAACCATGGACT
GGTACTTTTACTTCTACATCTACTGAAATGACCACCATTACTGGAACCAACGGCGTTCCA
ACTGACGAAACCGTCATTGTCATCAGAACTCCAACCAGTGAAGGTCTAATCAGCACCACC
ACTGAACCATGGACTGGTACTTTTACTTCTACATCTACTGAAATGACCACCATTACTGGA
ACCAATGGTCAACCAACTGACGAAACCGTTATTGTTATCAGAACTCCAACTAGTGAAGGT
CTAATCAGCACTACAACGGAACCATGGACCGGTACTTTCACTTCTACATCTACTGAAATG
ACGCACGTCACCGGTACCAACGGCGTTCCAACTGACGAAACCGTCATTGTCATCAGAACT
CCAACCAGTGAAGGTCTAATCAGCACCACCACTGAACCATGGACTGGCACTTTCACTTCG
ACTTCCACTGAGGTTACCACCATCACTGGAACCAACGGTCAACCAACTGACGAAACTGTG
ATTGTTATCAGAACTCCAACCAGTGAAGGTCTAATCAGCACCACCACTGAACCATGGACT
GGTACTTTCACTTCTACATCTACTGAAATGACCACCGTCACCGGTACTAACGGTCAACCA
ACTGACGAAACCGTGATTGTTATCAGAACTCCAACCAGTGAAGGTTTGGTTACAACCACC
ACTGAACCATGGACTGGTACTTTTACTTCGACTTCCACTGAAATGTCTACTGTCACTGGA
ACCAATGGCTTGCCAACTGATGAAACTGTCATTGTTGTCAAAACTCCAACTACTGCCATC
TCATCCAGTTTGTCATCATCATCTTCAGGACAAATCACCAGCTCTATCACGTCTTCGCGT
CCAATTATTACCCCATTCTATCCTAGCAATGGAACTTCTGTGATTTCTTCCTCAGTAATT
TCTTCCTCAGTCACTTCTTCTCTATTCACTTCTTCTCCAGTCATTTCTTCCTCAGTCATT
TCTTCTTCTACAACAACCTCCACTTCTATATTTTCTGAATCATCTAAATCATCCGTCATT
CCAACCAGTAGTTCCACCTCTGGTTCTTCTGAGAGCGAAACGAGTTCAGCTGGTTCTGTC
TCTTCTTCCTCTTTTATCTCTTCTGAATCATCAAAATCTCCTACATATTCTTCTTCATCA
TTACCACTTGTTACCAGTGCGACAACAAGCCAGGAAACTGCTTCTTCATTACCACCTGCT
ACCACTACAAAAACGAGCGAACAAACCACTTTGGTTACCGTGACATCCTGCGAGTCTCAT
GTGTGCACTGAATCCATCTCCCCTGCGATTGTTTCCACAGCTACTGTTACTGTTAGCGGC
GTCACAACAGAGTATACCACATGGTGCCCTATTTCTACTACAGAGACAACAAAGCAAACC
AAAGGGACAACAGAGCAAACCACAGAAACAACAAAACAAACCACGGTAGTTACAATTTCT
TCTTGTGAATCTGACGTATGCTCTAAGACTGCTTCTCCAGCCATTGTATCTACAAGCACT
GCTACTATTAACGGCGTTACTACAGAATACACAACATGGTGTCCTATTTCCACCACAGAA
TCGAGGCAACAAACAACGCTAGTTACTGTTACTTCCTGCGAATCTGGTGTGTGTTCCGAA
ACTGCTTCACCTGCCATTGTTTCGACGGCCACGGCTACTGTGAATGATGTTGTTACGGTC
TATCCTACATGGAGGCCACAGACTGCGAATGAAGAGTCTGTCAGCTCTAAAATGAACAGT
GCTACCGGTGAGACAACAACCAATACTTTAGCTGCTGAAACGACTACCAATACTGTAGCT
GCTGAGACGATTACCAATACTGGAGCTGCTGAGACGAAAACAGTAGTCACCTCTTCGCTT
TCAAGATCTAATCACGCTGAAACACAGACGGCTTCCGCGACCGATGTGATTGGTCACAGC
AGTAGTGTTGTTTCTGTATCCGAAACTGGCAACACCAAGAGTCTAACAAGTTCCGGGTTG
AGTACTATGTCGCAACAGCCTCGTAGCACACCAGCAAGCAGCATGGTAGGATATAGTACA
GCTTCTTTAGAAATTTCAACGTATGCTGGCAGTGCCAACAGCTTACTGGCCGGTAGTGGT
TTAAGTGTCTTCATTGCGTCCTTATTGCTGGCAATTATTTAATAAAATTCGCGTTCTTTT
TACGTATCTGTGTATCTTTTCTTTGCTAATTATACGCTGACATGAATTATTTTTTAACTG
TTTCTCCTCCATACTTTCAAATATTCAAATTGACTAAATGATAATTCTTGCGCTTCTTAT
TTTGAAAAAGTAGATATGTGTATCATAAAGAAAACGTTATTATTATTGTCTTAGGCAACA
AAAATCCATGAAAAGAATTTTACCGTTATCGATATCATTGTATTTATTTTATTTATTTAT
TCAATTTTTTTTTTTTTGGTTTATATCCTGCAAACAACACTTCGAATTCAATTCGATATT
TCATAAGTTACAACTAACACTTATAGAAACCGATGTATGAGTACTTATTATTAACGAGGA
AAAATGCCCTATTTTCTTTAGCAATTAATGAACCATCGCCAACTTTTGCTTTAACAATTA
TTGCCATTTTCAGCAGTACTAACGTAAGATCTAGTGTGGTTCGCTTAGGATGTTTTCGAG
TAGAAATCTGCTGCACATGCCACACGCAGTACTTGAAACTTGAAATAATGGTGATAATTA
GTTATTTAAAGTATGTTAATCTTCCTTGTTCTTTTATATTTATTTCGAATTCTTTTGCAC
TAGTATTTAAAATATCAGCAGAGGTGTAAAAGTGCACCAAAATTATTGTAAAACTACTTG
CCCTAAAATTGATACTTCATACTTGACATATTCAAAAGGGGTCCAAGTATAGATGCATCA
AAAAAAAAAATTATCCGATGATGAGCAAATGGTAGCTTTTCGTTCCCAGGAAGTGTAGTA
GTTCCATGAAGTCTAATGAGACTTTGGAAAAAGGTTTGTCACGAGCACCTAACTATTGTA
TTTTGGAATTTTGATAAACTTCAAAACGGGAACGAAGTGTTAAACTTAGATGCGGTTGAT
TTAAGCTTTAAAAGAGGAAAATAATGACTGATGATAAGAAGTCAACAACGATTCAAAGCA
GGTGAATTTCCATTACGTTTCGCTTTTCAATTGAAAAAAATTTGGTGGTTATTCATTTCT
TGCTTGACCTCTTTACTTTTTATACTTCTGTGATGAGAAGCAAGTTCGAGGATTTTACGA
TAAAGCCTACTGGTTATATTTGTATAAATTAGAACGTTGTCCTTATTTCTCTTTTCGAAC
AGTATCAAAATAAAGTTTTTGATTAGGGCCAGATTCTCTTCAAGGAAGAGATACCTCACG
TCTGTAATATCTAAGAGCTAATGTTTCGATCGAACTTTCCTTTGCTTTTTTTCTGGATCT
CATAATGTCCCACTGTATGTATGTGCCCTCGCACAGCTTTGCTCATCATAGACATTAATC
ATTGGTTGTACGATAAAAATATCGCAAAAATTATTCTAACGTTCAGATTAGATTCCGGCC
ATATTTCTGACATTTGTTTTATTAATAAAAATTTGGCGAATGTTTTGATAACTTGATAAC
TGCTGATATTTCATTGTTGAAAAGGCATGATATTAGATGCACAAAGTATATTATAACTTA
TTATCAGAGATATAGGAACAAAAAAAAAGGGAAATTCATATCTATATGTGAAAATACCAT
TATTTCCTCTTCTATTTAATATACTGTCCTTAATTTTCATATTACATTATCAACTTTTGC
ATTTCAGTGTCCATTAAATCTTGGGACCATTTTCTCAATCTTCATGTCGTGTTTTCACAC
CGTATATAATATACTGGTAATATAAGTACTAGTCGATAGATCGCAGTTGAGTCTTATCCC
AACAGTTAATGATTCACTGTGCTTTCTGTTGCTGTAGAATTTCTGAGGCATTGTCGCTCT
CTTCTATGTGATGCTACAACGGAACTAGGCTTCTTATATATCGTGGTCCTACAAGATCTT
GGTATCTCGTTTGCTTACTTTGAAGCTTCACTGATATATAGTATTTAAGCCACTTTCATG
TTCATGGATAATCGTAATTGTACTACGCTGGTACCAGTTATGAACCCTATCAAATCATCA
TTGAACACTGCTATTTTTAACTAATCAAGATGTGTATGCGGCGTACTTTATAATTTCACG
ACACTATTGAAAGCAAACTAAAAATCAAGTAAATACCTATCCAAGTTGCGGGCTCTGGAT
TTATGTGGCCTTAAATTTTCGACCTATGGTTCGCTATTCAATATGAGAAAACCAAAATTA
GGTACAAGTACTGATTACGTCCGTGATTCGAAAAGCAGCGTTGAAAGATTACAAGATTTT
GCGTGTCCAGGCCGACACTTAACTTTAAGGTCTCGACTTAGTAACATGAGTTGCCAAAAG
TTTTTTTCTCCTATCTGAATATGGGGAACCGGAATTTGTCTTTGACCTGACTTTCAAATT
GTTGCATATGTAAAAAAAAACAGAAGAAATATGATCTTCTTCTTCTAGCGATGCAAAAGG
ATTCATTACAAATCGTCGCAAAGGCCGACAAGTTGCAGTATATTCACATTGCTTATTTGA
AGTATGTTTGTATACACATCGATAGTATTCATTAACACCACAACTGCTGTGTATACTATG
TCAAACAGCATAATAAAGCCCGTCATTTTTGTACCCGCTCATTTCCAATAGGCATCTAAA
CTTACAAATGTGGTACACTACTTCGAATTCATTAATCGATATTGAATGCTAAAAGTCTGC
GATTTCTTCCTCAACGTTCAAAAATCTCATCCAAGGCATAATCCCACATATTGAAGATCG
CTACCAATTGTTACGGGCGAACTGAGGTTTTGGAAATGAGCTTGTACTTAGTAAATTTCT
CTTTGCTTGCATCTTTTTCTTCCATGCCAAAAAATAAAAGATACTCATTTTAAAAGCGCA
GCCATATTGACTAAGTAAGTAATCATAATACTATGAGTAATTTTTGAGTACTGTGCTCAT
TTACTAGCTGCTTTTCTGAGAAAGATCCTCGATAATCAATTCCAGGTTAGTGGGGCCCTT
CTACGGCTTCTTCTAACCAATTGTTCCCCGTGAGTTGCTTTCTCTGAAAACCTTATTATA
CATTAGAGTTATAAGAAAATTTTCTTTTTCCCGTAGATTAACCTGCAGTGCCGAACTTCT
AGATGTCACACCAGACCGTTTGACACCGCCATTTTCCTTCCTTTTCGGAAAAATGTGCCG
ATAAATGGTAAGACGCGACGCCACTGCTACGAATATTACGCTTATGATGAAGCAAAAGGA
AAAAGCAAGTTCCCCTTAAATTCGTATAACTGTTTCATCAATCTTTAGTTCTGGCATTTG
AAAGTTAATTAAACTTTTCTTCGTGGTTTCTACAGGAGTTCTGCATGTGCGTAATTCAAA
GCCTGTGAAGGAAAAAGTATTGTCCTAAACAACGGTCGTAGAATACGTCAACTGTAGTTT
AAAATATTTTCTGGCTCTACTCGGTGCGATAGGTCTGGCTCTTTTCTATTTACTTTTGTT
TGGAGTTGTTGAGGCCGATACCCGTCTAGATGTAAATATGAAATAACAGTTCGAGGTTTT
ATTACGAGAATGAAAAGGGTAATGGATTGGAGCATGTGTAAATGTCAATAGCAGAAAAAA
TTTACCGCAAATTGTTTCGTAGTCTTATCTTCATCGGACACTCAAGGGTTGCATAATTTT
TACCCAAAGGAACAGTATACTTTTTTGATAAAAAAATCTTGTTACCTATACAGTATTGCA
AGCATTTTCAGAAACTCGTCTTTTGAGTTCTAAATGCATCATACAACAACAACAACAATT
TCTTATTACTGTGTCCTTTTGGGATTTTTCAGCCTTCCTAGCTTACCCAAAATAGCCTCT
CAAGGTGAAAAAACCATGCCTGCAAGCGGATCTAAGGATGAGTAGCTAGATTACAATAAA
TCCTGAATTTTCTCTGAGTGTCAACTTTGTCATCGCTTGTTAAAGGGCTACTACGCTGAA
AAAGAACCTGAACTCTGTTAATAGGTTGAAGATTTTATGACTTGGTATACTATTCCATAC
GGCTGCTCTCCTGATTGCGGTGGGTCATTGCTATAACAGTAAAATCAAGGAAGATAACAG
GAAGAGTAACTTTAGTACAATAAATCTGTTGTCTTCCCGAGGATTATAATTGTTCGGCTT
TCACACTAAGTTGAAAAGGGGGACTCAGGAAATGACAGGGTACGTTTTAGTTTCTCCAAA
TAAATCTTCCACACCCAGCTTCAATGTGGTAAACGGGGGAAAGTTGATTAATTGATGTTG
GCACTTATATTTAACTGATGTAGAGAAGAACAACATACTACTAACGTCACAGTCAATTGT
GCCAGTTTTCCAATCAAGTATTTCGAGATAATGTAAAAGTAATTGATATATGTTCGTACT
GGTTTCCCAATTTCCGGGAAAAACTATGTACATGGGTGCAATTCCTTGTGGTTATTTCCT
TTTAGGTTATATTGCCAACCACATCATAGTACTATTTGCGGTCACTTCAGAAGATATGTT
TGCTCCTTTGATCATGATATAGACCAGGCCAACTGTACCGCTTCAGGCTTCAAAGCATTA
GGAATAAGCACCACTATTACACAACCATAGAGCTACTCTTACTGTCACGTAGGTAAAACA
CTTGCTACTACACACACTCGTAGTGACTCATCTGACTATATTGCCGGTTGTTAAGAGGCA
CCAGTTAAGCACGCCATCAAGGGTACCGAATAATCTCTTCTGTATCAAGTATTCTACCTT
TATGTCTGACCCACGTATTATGTGGAGCAATTACGTATTTTTCTCATATCAGCTTTGTTT
TTACTCAACTTTGATATCTTAGAGAAACAGATCTTGATGTTACAGCAAGGTCAGGAAAAT
ATTTTGACAAAAACATACTAGTTTCATCCTTAGTAGTTGATTCTATGAATGCTGTACTTG
AAAATATTGTTCATAAAATCCATAAGTTTTACCAACGGTATAATATCCTGCTATTAAATC
TGCAATTGCTTTTGCGAAAAGAAGGAAAACATGCAAAACAAAAGCAAAAAAAAATTGGCA
CCCCAATTTCTTATAATATAATAATATAACGGAAGTACACCATGCTTTCAATAATAAGAT
GTTTCCTGAAAAGGGCAACTATCTGACTAGTTCAGAGCCATGCAAAAGTTAAGGATGAAA
ATGCCAAATAAGAAGATATTACGGAGTACATTCATTTCAAAAAGAAGAATGTATACTGCT
TAGATAAGAAGATCAAGTTTTTATATTTCCGACCAAATAAGCCATCGAAAACTTTTGATG
CACCAAACACCGTTCTTGAGAGCCAAGCACAGATGCAATTGTTCTGCCCTTCTTCCAAAT
TATGAATTGTGCATCATATCGTAAGGCCAGCCACATAAAAAAAAGGAGCAAAAAACTCAG
TATACAGGCGAATATCCATCATACAGTCTAGCTGCCCTCACTACTTCCAAAAAAATGGGC
TAGTGTTGTACGGTTTATGCCATATATCTAGAGTTAGCATAACTATGCACTACCGCTTTT
CGAACAAAAAGTTTGCGAAACCTAGTTCATTGAATATGACTTACCCAAAATGGATACCAA
GATCCTAATAATAAAGTCAATAACTTGAATTTTAGGTGCCATTATTTCCAACAATCATTA
TAGGCTAACTCTACCAGCAGACAAGAATACCGTTCTTCTAGTTGAGCACATGGTCAAAAT
AGTCAATAAAAAACGCCCAGAAATGGCTGTAAATTAGTGTTTGTAGTACACAAAATAATT
TCCTAATTCCTTCCAAATGGGGTTTTCAAAAAGCTGACTCACGTAATTGATCAATACTTC
ACTAAAGAAGAATCATATGAATAAAACTAAAATCAACACTAACTGAGAGACTTAGCGGCC
AAAGCTTAATCATCATTACATAGAGTATATGAAGGGAGTAAGTGAATATGCAAGGGTGGG
AAACGGCAAAGCATTTTTATGCAAAAAGCGTATTTACAAATCCCGTAAACTCATGATGTG
AATTTTGTAACCAGCTTTAGCTGAGATTATTTCTTTTGCAAAAGAAATATTCAATAAATT
AACAATTTTCAAATAAATTACCCATCCATGGTCGATAACTTGCAAGAGAGATATCATCAT
TTGGCTTTTGTGATAAATTTACAAAACGTAATGTTGTATCGAGATATATTGAGTTACAAG
TTTTCGTCTCTTTTTCCGAAGCGCCAGACTCCCGTATAAAAAATAAGGTTTATAGCGGGC
ATTATGCGTAGATCAGGACTTAAATTTTTCATTGCAGAAGTCCAATTTCAGACTCAGTAT
GGTTTGTTGTAGTGCTGGTGTAAAAGATGGTGTTATTACTTAAGACTGATTTGGTTGCTC
AGGTATTTCATTCAATAAAATTGTGAAAGAGAACCTGGAATATAGAATGGAAATATATAT
CCTGCTACTAACCCCAATGGAAGGTGACGATCACTTCTTGTGCGTTCCAATCCCAGTTTT
TGAATGTGCGAGTGGAAAAATTCTAGAGGAACAAATTGATATTTTCAAATCAGAATTCAT
CAAATATATGTACTCTGTAAAAACCAAGGATGTGATGAAGTTGAGATATTGTCTTTATGG
GAAATTGACTTCTTTGTTTAATATGAATAATGCAATTTTACTCCTCAGCTCAAGTAGTGT
AAAGATTCAGTAGCCGTCATCAAATAGACTAAAAATTAAAAAATAAGATTCAATGTGGTA
TGATAATGATAGATGAGAAGAAATTGCAAGAAAACGAATAAATACCTTGTCTCTTTGCAC
TGAATATCTTAAAGGACATACAGTCGCAATAACGTCTACTCATTGGTGTGTGTCAAAAAC
AGTACGTTTATTATCTGGACAGCCAAAAAATAAGATCTATTCAAACATGGAATATAGCGT
ATTTTTATTTAATCACGGTACAATGGAGATATTTGCATGCCTATAGAAACAAGTAATAGT
TATCATATTATTTTCTAGATTTTGTCACTGAACTTTTCCACTAATGAATCCTATCAAAAT
TATATATCCAATATGGCTGCATTCCCAACTAAATATTAAAATGCCGCTAAGTATAAAATG
TCTCCGCATCGGTAAAAAGCATTACAAATGCGTATTATACTAGCGAGAAAAAAGTATAAG
TATCAATGCCAATCACCCTCTGACCATAAACTTTCTAAACATGAATAATAAAGGTGTTGA
GAGTTATTATCCTAATTGATCAATTAATTTGAAGCAAAGTTATTATGTTAAAGAAAAAGG
GATGTCACAATCCTAACTATAATTTTTGCACTATACTCTGTAGGCGTACAAAATGGTTTG
TACCGACTATATTCTCTTTATTTTTGACAATCCTTTACGATATATGATTAAGAATACCAT
GTTATTTTTATGAAAATCTGTGATTTTTTTGTTTTCATACACTTTTTATTTTTGTCACGT
AGTGCACTTTGATTAATACAAAAAAAAATGCTGCAAAAGCATCGACTACATAAATTCATT
AGGACGCATTCCTCATTACCACCTGGGTCTAATTTTTATTTTGAAATTGATATTATTCTT
TATATGATGAGGTAAAAAGCATTATATTCGTTGTAAACTCATATACTTATCCTCATTTTA
GGCACCATCAGGGACTAAGGGCTAAAGTATCAGAGCCGCATTTCAACAGTGTACAGAGAT
TTTAGAAACATTATCACGCACTGCCTTTTGCTTTGTTTACCCGTAATGAGTATACAGTGG
ATTTTCTGGTGCTAAAGCATATTGCCCTTTCGGCAATACTTGATGCCCTAAACATTTTCA
TCCTGGAACATACGAGTAAGAGCACATTTATGTGCCTATATTCCTCGTTTTTTACTGGTG
CTGAATTTCTTATTTTCCACAGATAACAATCATGTTAATAAATTATGCACTGTGCTAATT
TTTCAATTAAGGTTCTATTACCCCTCTATCACCGACAGAAACACGTAATGATGTGTTATT
TCCATTATAATTCCGTAAGAATGGTGTTTATAGGTAGTCTAAAGAACGTGCATCAGAGAA
GAATAACTGTCGCAAAAAATGACTATTCTTTACCTTTTCAAACTTAACTGAGATAGTTAT
CTCTATTATTACCAGTGGCACACACGCGAACTACATCACTCACCACTATCGTCTTAGGAA
CTCAAGATTTTATAGTAATGCAGCCGAAGACATTCAAGTCCTGAGAGAAAATGTAGACAT
TTTAAGAAAAGTACCGGAAATAAAGCACATGTAAAGCATTGAGCTCTGTACTCTATAAAA
ATTAGCTGCATTCAAACAACAATGTTTGAAATTTTTGCAAAAGTTATTGAAAAAGATTGC
TGTTTTCAGCCTTGTTCAGATCATGTCTCAAAAATGAGAAACTGGAACTCTCATAATCAG
TACCTCGTATTTTTTTTTCCTTATAGTTTCGTTATTAAAAATTTTTTTGCTGCTAATTTA
AGTACGCTTTTGGTCATAAATGCTACCCACCAGTTGAATTATTGACATGATTAAAATACA
TTTCAGAACTTTACGGATTAAAAACTTTAAAGAACCTTTCAATCCATGTTGCTGGAGGGC
CATGAATCCACGAATTACAGCAAAAGAAGACAGTAACTACTTAGGGTTCAATAATTACTT
GCATAAACACACACTAACAACCAAATCGTACTAAAATTTGCAATTAACAAAACTCCATCA
TATCACGCTGAATTATGTAGGGCTTCTTAATGCAATAGGTTGCCTGAATTTTGCTTACTC
GTGCTGCCGGGAACACTTAGCAGTTGGGAGGCCGTTTCTCCCATATATTTCATAATTTTC
TGTCCTTCTTAGAGTAGGATGCTGAAAATCAAAAGAAGACCGTCAATAGGACCAGATTTT
GTGGGTCAATTTTGGGCCAGACACATGATACCCTAGGAAGTTTAACGGTATACAACTCAA
GGACGAGGAGTATTCGGAAACTACCGGTTTTTAACAAGCTGCAAATTTCCAGTAGCTGTT
TTGGTTGCGACTACGGATAAAAATTCATACTTTAGGAAGTGAAGCAAGATAAAAAATCAT
GCTGCATCCTAATTCGTGAAGTTTGTTAGGAATATTATTGTAAACAAGGAACCGTTTCAG
TAAACTTGCTCTCTACTCTTCTAAGCTGTAATTTAAAAAAAGCGATAAAACAATGATTTT
GATTATCTGCAACTTCTGGAAACTCGAGATACTACGCTAGACGAGATACCTATTAATTGT
TTTCCTAAAAAATCAGGAACAGTTCCTGGCAGCTTTCGGCTCCTTCTTGTTCTGGAAAGG
ATCTTCAAATCCGCTTCCACGTAGCAGTCCTCGCTACGACTTCTTCTGAAGTATTTTGAT
TTTTGGCTGCATTTACCTTTTATTGCCGAAAATCTTATTTTCCAAGAAAAAAGCTTATTT
TGCATTAAGTTTAAAAAATTTCTTCTTTCCCGTAGATTGACTTGCAGCGTCAAAATTCCG
GAGGCCTCACGAGATTTTTTGACATCGGTTTTTGACATCTCTTTTTCCTTCCTTTTTCTT
TCTTTTCCTGCGCACGCCGATAAAGAAGTAGTACAACAGACAACGTCAAAATGATCCTCT
TGTGATGAAGCAAAAGAGGAAGAGTATACTCCTTTTCCGCTTGTACAAATATTTTTTTTG
ATAATAAAATTTGGCACTTCAGAGCTTATCGTATCTTCTCCCGGAGTTCCTCAAGACTTA
TACTTCAGCCCGTTTAGGAATGCATAAAAGCAAATAGGATTCGTTACAACTGCTGCAGGA
CTCTTTAGGACTGCATCAAGGTAAGCCTCGCTGCACCTAAACGCAAAATGTGGTTGTAAC
CTTTTTAATTTTTTTCTTGAACTTGTTGAGTCGTAATAAATCGTTTCTGGGAAGTGGAAG
GTAATAATGTAATGGAATCGGCGTTACTCGCATGTGCAGATATCAGCGACAAAAAGTGTT
GTAGGGACGTTTCGATACCAAAATTTCCTAAATACAGCGCAGGAACATCACTACGCTAAA
CAAATCGTAGCGCATACATCTGATCGAAAAAAGACAGTTCCCAAAACAATGACATATGAA
GAGACCAGCATCAAAATTTTCATCATTAACAGCATGGCTAAAAGTTATTGTTTAATATAC
CCATACCTGATTGACGAACCAAGAAATGCCTTATCACTATTTATTTTTGGCACTCTTCAC
CTACCTGGCCACGTCCAATGTTGTTTCAGGAAGTACACAAGCATGCCTGCCAGTGGGCCC
GAGGAAAAATGGGATGAATGTCAACTTTTATAAATACTCATTACTGGATTCAACAACGTA
TTCCTACCCGCAATATATGACTTCTGGATATGCCTCGAATTGGAATTAGGTTCCGTTGGC
GGACAGACGGATTTCTCAATTGACTACGATCTTTCTTGTGTTATCTCTTCAGGAACTTTT
AAATGTGCTCAATCAGATGCTTATGGAAACTGGGGATGCAGAGGTCATAGTGAATGTTCA
AAATAGCCAAGAAAGACCTATTGGAGTACTGATTTACTTGGTTTCTTACTATCCCAAAAA
ACGCTACTCTAGAAATGACAGGTTACTTTTTACCACCACAAACAAGTTCTTACACGTTCA
GGTTTGCTAAGGTCGATGACTCTGCAATTCTATCAGTCGGTGGTAACGTTGCGTTCGAAT
GTTGTGCACAAGAACAACCTCCAATTACATCGACGGATTTTACAATCAATGGTATTAAGC
CATGGCAAGGAAGTTTGCCTGATAACATCGGAGGGACTGTCTACATGTATGCAGGCTACT
ATTATCCGCTGAAGGTTGTTTACTCCAATGCCGTTTCCTGGGGCACGCTTCCAATTAGCG
TGGAATTGCCTGATGGTACTACTGTTAGTGATGACTTTGAAGGGTACGTTTACTCTTTTG
ACGATGATTTAAGTCAGTCAAATTGTACTATCCCTGATCCTTCAAAACATACTACTAGCA
TCGTCACAACTACTACCGAACTGTGGACTGGTACTTTTACTTCTACATCTACTGAAATGA
CCACCGTCACCGGTACTAATGGTCAACCAACTGACGAAACCGTTATTGTTGCCAAAGCTC
CAACCACTGCCACCTCATCCAGTTTGTCATCATCTTCTTCAGAACAAATCACCAGCTCTA
TCACGTCTTAGCATCCAATTATTACTCCATTCTATCGCAGCAATGGAACTTCTGTAGTTT
CTTCCTCAGTCATGTCTTCCTCGGTCATTTCTTCTTCTGCAACGACCTCCACTTCTATAT
TCTCTGAATCATCTAAATCATCCGTCATTCAAACCAGTAGTTCCACCTCTGGTTCTTCTG
AGAGCGAAACAATCTTAGTGATTGCTGGCATGTCATTAGCGACAAGACGCTTATTACCGT
AGTAGCCCCCCAAGGCAAACATCTCTTTATCAGTAATATCCAAAGCTGTTCAACTTCTCG
AATTGGCCCAGGAAAAGAGCATTGGGGCGGCAACTAACTCTGGCATACTTACAGTTTCTG
CTCTTGACAGCGCTAAAAAAGGGCTTGTTTTGTAATGCCCGGTTCGCAATTCTACAAGTA
CCACGCACTAGCTGCTAAAAGTGTCTAACCTTGCGAACAAATCTGGACTTTCTTATGAGA
ATCCCATCGTCAAGAAACAAAATTATACAGACAGGCGTAAATGTAGCTCGTAAGCGCCTG
ATCAAGTAAGCCAAATGCGCTAACTTGAGGAAATATAGCCATCTAAATCTCTGCAACATG
CCAATTCGCACGTGACTTGAAACTATGGAAAGTGTCTAGAAGATTACCAAGAACCACGTT
ATTTGAGAGAGGATGGCAAGGTGACGACAATCACACCAAGACCACATTTTGGGTGCGCCT
GGAAGCAAGACCTGAGAAACTGGGCCAAAATATTCAAACCAAGCATAAGATAGTTGGAGG
TAGGAATACACTATCTAATCTGTGCTGATGAAATGCTGGCGAAAACGGGCGATGTAGTGG
TACAGAAGGTGCCGGTTATCCGTTTGTCCGTTTTTCTTCATTTTTTTTTTGTTTTTCCCT
TTTGTCTTTTGCACCGCTTATATATGGGTATGAAACAAGTTCAAGAATTTATAATGGAAC
CCAAAGGTTCAGTCTTTGTAGTTCGAGCGACATTGCGCGTTTCCTTAGAAAACGCTGGAA
AGATATTCTTTAACGAGACGGAGTAATTCTCGTCAGGAATAGGATGTTGATTGATTTTTG
CTGTAGTTATATAGCAGGGACCCACGGAAGAGAGCGAGCGCCTTCTTTCACAGGGACTTT
TGTCAGCCACGTCTCCGGGGAAAACAATTGCCGTCCGCGTCGCAGTGAGATTACGCAGCC
GTGCGCTTCAGGGACAGAAAAGAAGCATTTCGCGGCTACGGAGAAACCGTGCACTAACTC
TCTCGAGGGTAGCCGCAAAGATTTCTTGTCTCTTCCATTAGGACATAGCTATCTTTTTCT
TTTCTGTTTTTGGCGTATGATCTGTTCTGAGCCAAAGTTATAGATCATTGCTTGAATAAG
CACCTCACAGAGTAGGGATTGTATAGAAAGTAGCTGAGCGTCTGCCCACGTAACAAACAA
TCTTGCCCCTTCCCCGCTCTTGTTTTCGCGTGCCTCTTCTACAATAATCTGGCCAGGCTG
AATCGCGTTCTGCTGCTGCTGCTGCTATTGTTATTGTTGTTGTTGTTGTTTTGGCCAATT
GCTTATGTGTTGGTCTGCAAATTAGCACCTCGTTCCCTGTTGGCAAACGCGCGCGTACAA
GCCTTACAGGGCTTGAGAATGTTCTTCGTAGAAATGCATGCACAAAAATTCTGATCTAGC
ACACCATCGGTCTCTGTAGCTTCGGGCTCTATAGCTATGGGTTAGGAGTCCGTGAGTAGT
AACAAGAAGAAGTATATAAAAAGCAGGTAAATCGTACTTCAATATGCTTCATTGTCACTG
GATCGTCATATTCACTCTTGTTCTCATAATAGCAGTCCAAGTTTTCATCTTTGCAAGCTT
TACTATTTCTTTCTTTTTATTGGTAAACTCTCGCCCATTACAAAAAAAAAAGAGATGTTC
AATCGTTTTAACAAATTCCAAGCTGCTGTCGCTTTGGCCCTACTCTCTCGCGGCGCTCTC
GGTGACTCTTACACCAATAGCACCTCCTCCGCAGACTTGAGTTCTATCACTTCCGTCTCG
TCAGCTAGTGCAAGTGCCACCGCTTCCGACTCACTTTCTTCCAGTGACGGTACCGTTTAT
TTGCCATCCACAACAATTAGCGGTGATCTCACAGTTACTGGTAAAGTAATTGCAACCGAG
GCCGTGGAAGTCGCTGCCGGTGGTAAGTTGACTTTACTTGACGGTGAAAAATACGTCTTC
TCATCTGATCTAAAAGTTCACGGTGATTTGGTTGTCGAAAAGTCTGAAGCAAGCTACGAA
GGTACCGCGTTCGACGTTTCTGGTGAGACTTTTGAAGTTTCCGGTAACTTCAGTGCTGAA
GAAACTGGCGCTGTCTCCGCATCTATCTATTCATTCACACCTAGCTCGTTCAAGAGCAGC
GGTGACATTTCTTTGAGTTTGTCAAAGGCCAAGAAGGGTGAAGTCACCTTTTCTCCATAC
TCTAACGCTGGTACCTTTTCTTTGTCAAATGCTATTCTCAACGGTGGTTCTGTTTCCGGT
TTGTAACGTAGAGACGACGATGAAGGCTCTGTAAATAACGGTGAAATCAACCTAGACAAT
GGAAGTACCTATGTTATCGTTGAACCAGTTTCTGGAAACGGTACAATCAACATCGTCTCT
GGTAACCTATACTTGCACTACCCTGACACCTTTACTGGCCAAACTGTTGTATTCAAGGGT
GAAGGTGTTCTTGCCGTTGACCCAACCGAAACCAACGCCACTCCTATTCCTGTTGTTGGC
TACACCGGTAAGAACCAAATTGCCATTACCGCCGACATCACTGCTCTTTCTTACGACGGT
ACTACTGGTGTCTTAACTGCAACCCAAGGTAACAGACAATTCTCTTTTGAAATTGGTACT
GGATTCTCTAGTTCTGGCTTCAGTGTCTCCGAAGGAATCTTCGCAGGCGCCTACTCATAT
TACCTAAACTATGACGGTGTCATCGCTACAAGCGCCGCATCCACATCCGCATCCACTACC
TCTGGTGTTGTCTCTACTGCCACTGGTTCAGTCACTTTATCCTCTAACGCTTCTACCACC
GTCTCTTCTACGATCTCTTCTAGCGCCCCAGACTCAATAATTCCTTCATCTAGCGCCTCT
ATCTCTGGTGTCTCAAACTCCACTACAGCATCTGGTTCAATCGCTTCTACTGCTTCCACC
GCTTCCACTACTTCTACTGCATCCGCTGCATCCGCCACCAGCTTCACCTCAGGTTCCGCT
TCTGTCTACACTACTACATTAACTTACTTGAATGCCACAAGTACAGTCGTGGTTTCCTGT
TCAGAAACAACCGACGCTAGCGGTAACATTTACACCATTACCACAACTGTCCCATGCTCA
TCTACCACTGCCACCATCACATCTTGTGACGAAAACGGATGCCATGTTCCAGCACCAACT
GCTACCGACGCAACTGCAACCGTTTCCTCCAAGTCATACACCACTGTTACTGTTACTCAC
TGTGACAACAATGGCTGTAACACCAAGACTGTCACTTCTGAATGTTCTAAAGAAACTGCA
GCAACCACCATTTCTCCAAAATCATACACTACTGTTACCGTTACTCACTGTGACGACAAC
GGCTGTAACACCAAGACTGTCACTTCCGAGGCTTCCAAACAAACATCATTGGCCACTAGC
ACAGTCACCAAGTCTGCTGCTCCAACTTCTCATACTGCTGCTTCCAGCACCTTCACTGGT
ATTGTCGTTCAATCCGAAGGTATGGCTGCTGGTTTGAGAACCAATGCTTTAAGTACTTTG
GCAGGTATTTTCATCCTTGCTTTTTTTTAAAATGAGTGCGTAACCGTACTTTCCTAAAAA
TAACTAAGTAGAAAGTATTTTAATATATAAACGTCAGTGTAAACATTCAAGTGATTTTAA
CTTTACGCGGTTGAAGAATGCTGTGTTCGAACTATAAAGCGTCAGAAAAGATGGTTTAGC
GAAGGCACCATTATGAAGATAGACACATTCTTCTTTTTTTTTTTTTTTTTTTTTTTTTTT
TTTTTTTTTCATTTACTTTTATTTCGCGCGGTCGGTAAATTTTTCGTGGGTTTCTTTGAA
TCTATTAGCCGACATAAGAATAATGCATAAATAATATTTTTAATGTCTTCCTATGCCCAA
AAGAAGAAGTCTTGAAGTTGCCGCACATGGAAATCACATGACCATGGCTTGGCCCTTCGT
TTTAAATGCAACATGCAATATGGAATGTGTCATGAATACTATCAGCAGGAACAGAAAGCG
TCGTTTTGTTTCTGCAAATGCTGTAGTTTTGGGCCGAAAATAGATGTAGTAGAATATATA
GTGAAACGTGATGTACAAAAGAAAAAGGTAGTTTAAAAAAAATTAGATAACTTGGATTTT
TACCCTGAATATTGCATGTGATTCGTAAAGAACTGAGTTACCTCAAACGGACCTCCCTTT
TCATTTCGTATTCCGCGAATCATGAAGTCATGCAATTACCTCTGAAGAGCTGACTGTCCC
AAAAGAAGCTATCGAATCTGTCCTTGATTTATTTAAGCCTTGCGTTTCGAGAAAGTGAAA
ACCAATTGAATACAAAATAAAAAAAAAGAAGAAAGAAATAGCAGGTCTAAGATATATAAG
AAAGTTAATATCATTTTTGAACATTTTATTTTAGACGCCTTCAGCCGCGCGACGCCCGGA
GTAATCATATGCCCATGACTTTACCAAAAGGCAACAGGGAGGAACATGCATTAATGTGAA
GCATCACTGCTGCAATTCTCGGTGTTGCTAATAATTCATGGATCGAGAAAGAGACATAAC
ATTTAGGCCAATTTTTTGAATAAATATGAACTCAGCTAAGACTCGACAATACAATTTTCT
TATACTAAACGTAGATTTATAAAATAAACACAACTGTAAGGGCAATGCAACCGTAGATGC
ATATATCATTTATAGAAATTATATCCAACAGAAAGCTCAGACTTATATCCGGTTTAAGAG
AGAAATTCTTGCTCATATTACCCCAAGACCAGGTGGCGTGTTGAAGTTTATAACATATAA
GAACTACTACCTCATGAATTCTAGTGGATGAAAGAAGCAGCACGAACACCATTTCTACAG
ACAACGACACATGGAAAGGTTCACCATTCCCAAAGAAAACAACGATGGCCACAAGGGTGT
GGTCCTCCATTCTCCTACTGTTGGAAGGAGATATTATCCGACCGACTGTTTTGTGATATG
GCAAACTATTTTTTTAAATGAGCAAAATTACTTCTTTTGGCTGGAAATGTCATTAGAAAG
TGCCCAAGTGACATTTAGCTAAACTCGGGTATTGTCTACAAGACCGGTGCTGTGACCGTT
TCCAATACGGAAAGAAACGGTACTGGGAGCAGGAGTTGCTTTTACAGATATGAACAATGC
CAATAGAGCCGCACATGTAATTACTGGTTCACACTCGTGGGGCCCACACGATTCCTGTGC
AAAGTTTGACAAGAGGATGGAGTTTCACGTAAATGCTGCCAAAGGTGATGCGGTTTTGTT
TTTGGGCAGCCTCTACCATGTTGCAAGTGCGAACCATACTGTGGCCACATAGATTACAAA
AAAAGTCCAGGATATCTTGCAAACCTAGCTTGTTTTGTAAACGACATTGAAAAAAGCGTA
TTAAGGTGAAACAATCAAGATTATCTATGCCGATGAAAAATGAAAGGTATGATTTCTGCC
ACAAATATATAGTAGTTATTTTATACATCAAGATGAGAAAATAAAGGGATTTTTTCGTTC
TTTTATCATTTTCTCTTTCTCACTTCCGACTACTTCTTATATCTACTTTCATCGTTTCAT
TCATCGTGGGTGTCTAATAAAGTTTTAATGACAGAGATAACCTTGATAAGCTTTTTCTTA
TACGCTGTGTCACGTATTTATTAAATTACCACGTTTTCGCATAACATTCTGTAGTTCATG
TGTACTAAAAAAAAAAAAAAAAAAGAAATAGGAAGGAAAGAGTAAAAAGTTAATAGAAAA
CAGAACACATCCCTAAACGAAGCCGCACAATCTTGGCGTTCACACGTGGGTTTAAAAAGG
CAAATTACACAGAATTTCAGACCCTGTTTACCGGAGAGATTCCATATTCCGCACGTCACA
TTGCCAAATTGGTCATCTCACCAGATATGTTATACCCGTTTTGGAATGAGCATAAACAGC
GTCGAATTGCCAAGTAAAACGTATATAAGCTCTTACATTTCGATAGATTCAAGCTCAGTT
TCGCCTTGGTTGTAAAGTAGGAAGAAGAAGAAGAAGAAGAGGAACAACAACAGCAAAGAG
AGCAAGAACATCATCAGAAATACCAATGTTGAAGTCAGCCGTTTATTCAATTTTAGCCGC
TTCTTTGGTTAATGCAGGTACCATACCCCTCGGAAAGTTATCTGACATTGACAAAATCGG
AACTCAAACGGAAATTTTCCCATTTTTGGGTGGTTCTGGGCCATACTACTCTTTCCCTGG
TGATTATGGTATTTCTCGTGATTTGCCGGAAAGTTGTGAAATGAAGCAAGTGCAAATGGT
TGGTAGACACGGTGAAAGATACCCCACTGTCAGCAAAGCCAAAAGTATCATGACAACATG
GTACAAATTGAGTAACTATACCGGTCAATTCAGCGGAGCATTGTCTTTCTTGAACGATGA
CTACGAATTTTTCATTCGTGACACCAAAAACCTAGAAATGGAAACCACACTTGCCAATTC
GGTCAATGTTTTGAACCCATATACCGGTGAGATGAATGCTAAGAGACACGCTCGTGATTT
CTTGGCGCAATATGGCTACATGGTCGAAAACCAAACCAGTTTTGCCGTTTTTACGTCTAA
CTCGAACAGATGTCATGATACTGCCCAGTATTTCATTGACGGTTTGGGTGATAAATTCAA
CATATCCTTGCAAACCATCAGTGAAGCCGAGTCTGCTGGTGCCAATACTCTGAGTGCCCA
CCATTCGTGTCCTGCTTGGGACGATGATGTCAACGATGACATTTTGAAAAAATATGATAC
CAAATATTTGAGTGGTATTGCCAAGAGATTAAACAAGGAAAACAAGGGTTTGAATCTGAC
TTCAAGTGATGCAAACACTTTTTTTGCATGGTGTGCATATGAAATAAACGCTAGAGGTTA
CAGTGACATCTGTAACATCTTCACCAAAGATGAATTGGTCCGTTTCTCCTACGGCCAAGA
CTTGGAAACTTATTATCAAACGGGACCAGGCTATGACGTCGTCAGATCCGTCGGTGCCAA
CTTGTTCAACGCTTCAGTGAAACTACTAAAGGAAAGTGAGGTCCAGGACCAAAAGGTTTG
GTTGAGTTTCACCCACGATACCGATATTCTGAACTATTTGACCACTATCGGCATAATCGA
TGACAAAAATAACTTGACCGCCGAACATGTTCCATTCATGGAAAACACTTTCCACAGATC
CTGGTACGTTCCACAAGGTGCTCGTGTTTACACTGAAAAGTTCCAGTGTTCCAATGACAC
CTATGTTAGATACGTCATCAACGATGCTGTCGTTCCAATTGAAACCTGTTCTACTGGTCC
AGGGTTCTCCTGTGAAATAAATGACTTCTACGACTATGCTGAAAAGAGAGTAGCCGGTAC
TGACTTCCTAAAGGTCTGTAACGTCAGCAGCGTCAGTAACTCTACTGAATTGACCTTTTT
CTGGGACTGGAATACCAAGCACTACAACGACACTTTATTAAAACAGTAAATAGATAATAT
GATTATGTAATTTTAGAAACTAATTATGAATACCGATTTATTTTTTTTTTTTTTTTTCAC
TTTTGCTGGCAAGAAATACGAAATTGCAATGACGATCACAGTCCAAAGAGGTAAGCACAA
AGGCGCAGTATGTGATTACTCTATCATTCTTTAGCAAAACCAGGATAGGAGTATATGTAT
AAGAAATATGCAACGCCATCATTTAATGCAATAGACACGACATGCCCTTTACATGAGGTG
GTACAATGTTTTAATATTGTGTCAGGGCAAGTACATGATAATATCGTTTAAAGATGATGC
TAGAGTAAAAGTATGAAGTGAAAGAAAAGGGCAATTGATTGACTAAGCGGATGTTGTAGG
ATGATATAGTGGCTCATGATCTGTAAATGATCGGTTGACCGCAGTATTATATAATAACAT
CCGTATAAGTACATATACTACCATGTCTGTTCTCTACATTGCTTTTTATTCAAGATTATT
GGTTTTCCTAACCGCCGCGCCGCGCAGGTACCCCGCGCATCTCTTCTTCTCGAAGAAAGC
GGAAAAAACAAAAAAAAAAGTATAAATAGTGGAGTCTTTTCCCATTTAACATTTAGAAAA
AAATTCGAATGGAAATTTCTTGCCGAACATTTAACCGGAGACCCTTGGCGGCTTTTTCTC
AGTTTCGTGGGCTAGTACATTTTACCTAGTATGCTGGGAACTTTTTTTCCGTATTCTATT
CTATTCCTTGCCTTACTTTTCTTATCATTTTTTATATAACCAATTTCAAAAATACTTTTT
AACTGTCATAGACGCATTTTGTTTATTACAAATTAAAAGAATCAAATATAATATGTGCAA
TTAATAACTCCACAAGTAGCGAAAGCAATGGCCGCCATTAGAGACTACAAGACCGCACTA
GATCTTACCAAGAGCCTACCAAGACCGGATGGTTTGTCAGTGCAGGAACTGATGGACTCC
AAGATCAGAGGTGGGTTGGCTTATAACGATTTTTTAATCTTACCAGGTTTAGTCGATTTT
GCGTCCTCTGAAGTTAGCCTACAGACCAAGCTAACCAGGAATATTACTTTAAACATTCCA
TTAGTATCCTCTCCAATGGACACTGTGACGGAATCTGAAATGGCCACTTTTATGGCTCTG
TTGGATGGTATCGGTTTCATTCACCATAACTGTACTCCAGAGGACCAAGCTGACATGGTC
AGAAGAGTCAAGAACTATGAAAATGGGTTTATTAACAACCCTATAGTGATTTCTCCAACT
ACGACCGTTGGTGAAGCTAAGAGCATGAAGGAAAAGTATGGATTTGCAGGCTTCCCTGTC
ACGGCAGATGGAAAGAGAAATGCAAAGTTGGTGGGTGCCATCACCTCTCGTGATATACAA
TTCGTTGAGGACAACTCTTTACTCGTTCAGGATGTCATGACCAAAAACCCTGTTACCGGC
GCACAAGGTATCACATTATCAGAAGGTAACGAAATTCTAAAGAAAATCAAAAAGGGTAGG
CTACTGGTTGTTGATGAAAAGGGTAACTTAGTTTCTATGCTTTCCCGAACTGATTTAATG
AAAAATCAGAAGTACCCATTAGCGTCCAAATCTGCCAACACCAAGCAACTGTTATGGGGT
GCTTCTATTGGGACTATGGACGCTGATAAAGAAAGACTAAGATTATTGGTAAAAGCTGGC
TTGGATGTCGTCATATTGGATTCCTCTCAAGGTAACTCTATTTTCCAATTGAACATGATC
AAATGGATTAAAGAAACTTTCCCAGATTTGGAAATCATTGCTGGTAACGTTGTCACCAAG
GAACAAGCTGCCAATTTGATTGCTGCCGGTGCGGACGGTTTGAGAATTGGTATGGGAACT
GGCTCTATTTGTATTACCCAAAAAGTTATGGCTTGTGGTAGGCCACAAGGTACAGCCGTC
TACAACGTGTGTGAATTTGCTAACCAATTCGGTGTTCCATGTATGGCTGATGGTGGTGTT
CAAAAACATTGGTCATATTATTACCAAAGCTTTGGCTCTTGGTTCTTCTACTGTTATGAT
GGGTGGTATGTTGGCCGGTACTACCGAATCACCAGGTGAATATCTCTATCAAGATGGTAA
AAGATTGAAGGCGTATCGTGGTATGGGCTCCATTGACGCCATGCAAAAGACTGGTACCAA
AGGTAATGCATCTACCTCCCGTTACTTTTCCGAATCAGACAGTGTTTTGGTCGCACAAGG
TGTCTCTGGCGCTGTCGTTGACAAAGGATCCATTAAGAAATTTATTCCGTACTTGTACAA
TGGATTACAACATTCTTGTCAAGACATCGGCTGTAGGTCGTTAACTTTACTAAAGGAAAA
TGTCCAAAGCGGTAAAGTTAGATTTGAATTCAGAACCGCTTCTGCTCAACTAGAAGGTGG
TGTTAATAACTTACATTCCTACGAAAAACGTTTACATAACTGAATGTTAAATGGGATCAT
TAATACAATAGTACTGTACGTATGGCACCTGTACATACTGCGTTATAAATGTACTAATGG
AATGATATATTAATATATAGTGTGTTTATACCTTATTATTGATGATTAGTATATATTTTT
ATATTTAGGTGATTTTAGTGGAGATTATTTGGTGGTAATTACACTAGTATACATAAAATG
GGTAGTGGATATTTGTATAGAAAGGGCATTACGCATGGAGTTAAGAGTATTTACATGATA
ATTGGGTTCCGTGATTCATTATAGATAATAAAACGTGGATAATATTGGGTGTTATAGGTA
AATGGGACAGGGTATAGACCGCTGAGGCAAGTGCCGTGTATGGTGATGTGGTATGGTATC
GAGTACCGATGGAGTGAGAGATGGCCTTGGTGTAGAGTATTATGGCGGGTAAGTTAGATG
ATGTATTGTTTACGTTATATTTGTTTAAATTGGATTTGTTTACATTAGATTTGTTTACAT
TTCAATATATCAATGGAGGGTATGTAGCATTATGGTAAGTAGCACGTGGTAGATGGGGAT
TGTAGGTGGATGGTAGGATGAGTGGTAGTGAGAGTTGGATAAGATATATTGGGCAGGGGA
TAGATGGTTGTTGGGGTGTGGTGATGGATAGTGAGTGGATAGTGAGTGGATGGATGGTGG
AGTGGGGGAATGAGACAGGGCATGGGGTGGTGAGGTAAGTGCCGTGGATTGTGATGATGG
AGAGGGAGGGTAGTTGACATGGAGTTAGAATTGGGTCAGTGTTAGTGTTAGTGTTAGTAT
TAGGGTGTGGTGTGTGGGTGTGGTGTGGGTGTGGGTGTGGGTGTGGGTGTGGGTGTGGGT
GTGGTGTGGTGTGTGGGTGTGGTGTGGGTGTGGTGTGTGTGGG
>II
AAATAGCCCTCATGTACGTCTCCTCCAAGCCCTGTTGTCTCTTACCCGGA
TGTTCAACCAAAAGCTACTTACTACCTTTATTTTATGTTTACTTTTTATA
GGTTGTCTTTTTATCCCACTTCTTCGCACTTGTCTCTCGCTACTGCCGTG
CAACAAACACTAAATCAAAACAATGAAATACTACTACATCAAAACGCATT
TTCCCTAGAAAAAAAATTTTCTTACAATATACTATACTACACAATACATA
ATCACTGACTTTCGTAACAACAATTTCCTTCACTCTCCAACTTCTCTGCT
CGAATCTCTACATAGTAATATTATATCAAATCTACCGTCTGGAACATCAT
CGCTATCCAGCTCTTTGTGAACCGCTACCATCAGCATGTACAGTGGTACC
CTCGTGTTATCTGCAGCGAGAACTTCAACGTTTGCCAAATCAAGCCAATG
TGGTAACAACCACATCTCCGAAATCTGCTCCAAAAGATATTCCAGTTTCT
GCCGAAATGTTTTATTGTAGAACAGCCCTATCAGCATCGACAGGAATGCC
GTCCAATGCGGCACTTTAGATGGGGTAACTCCCAGCGCAAGCTGATCTCG
CAAGTGCATTCCTAGACTTAATTCATATCTGCTCCTCAACTGTCGATGAT
GCCTGCTAAACTGCAGCTTGACGTACTGCGGACCCTGCAGTCCAGCGCTC
GTCATGGAACGCAAACGCTGAAAAACTCCAACTTTCTCGAGCGCTTCCAC
AAAGACCGTATCGTCTTTTGCCTCCCATTCTTCCCGGCACTTTTTTTCGT
CCCAGTTCAAAAAGTACTGCAGCACCTCTGTCTTCGATTCACGCAAGTTG
CTCCATACTTTATAATACAACTCTTTGATCTGCCTTCCAGACATGCGGAA
AACTTGGCTCCCTTGCTTGCCTCTTGTCGAATCCAATACACTAATTGTTT
CTCTTCTTCTAGTAATGGCCAGGTACCAAGCATAATTTCTCTGTATCTGA
GAGTAGATCTCTCTCCTTTTTACGCTAAAATATTTCAAATATCCTACAGG
GTCCCCATGATATGGCTCGATGTCTTCCAAGTATTCTTTGTATTCCTCAT
CATTTCGCAGCATTCTCTCCACAGCTAGTGCTTCCCAAGCTATCCTCCGA
TACGATACTTTCTGGCCAGCCCAACAGACACAGAGCCCGAACATCTTTTG
ACAGCCCTTGCATAATCCGTATTGTGTGAATACTCCCTCTGGGCAGAAGT
ATATGTCAATACCATAGAGGAAAAGATGTTTAATTTCGTCAGACCGAAAT
CCAAGAAACTGTAAGACATTCATATTCTCGGAAGTATTGGGAAATTGTGC
TTTCAGTTTCTTTCTCTCTAGGAAAACCATTTGACTCCCTTTCCGCTTAT
ACGACTCTTTGTTAATGTCGGTGACTGGATGGAATCTATTATCCTCAGCA
TTGCCATCTTTATTGGCGTCCTCCTTGGCACTAGCGTTGGTACTTTCAGT
GGTAGTGGCATTAGTGCTGGAGTTGGTGCTAGCAGTGGTAGTGGCATTAG
TGCTGGAGTTGGTGCTAGCAGTGGTAGTAGCACTAGTGTTGGAGTCGGTA
CTTTCGGTGGTAGTAGCACTAGTGTTGGAGTTGGTACTTTCAGTGGTAGT
CGCACTAGTCCTGACGTTGATGCTAGCAGTGGTAGTAGCATTAGTGTTGG
AGTCGGTACTTTCGGTGGTAGTAGCACTAGTGTTGGAGTTGGTACTTTCA
GTGGTAGTAGCATTAGTGCTAGAGTTGATACTTTCAGTGGTAGTAGCACT
AGTCCTGACGTTGATGCTGGCAGTGGTAGTAGCACTAGTCCTGACGTTGG
TGCTGGCAGTGGTAGTAGCACTAGTCCTGACGTTGGTGCTGGCAGTGGTA
GTAGCATTAGTGCTGGAGTTGGTAGTCGCATTGGTAGTAGCACTAGTCCT
GACGTTGGTGCTGGCAGTGGTAGTAGCATTAGTGCTGGAGTTGGTAGTCG
CATTGGTACTGGCATTAGTGTTGGAGTTGGTACTTTCAGTGGTAGTCGCA
CTAGTCCTGACGTTGATGCTGGCAGTGGTAGTAGCATTAGTGCTGGAGTT
GGTACTTTCAGTGGTAGTCGCACTAGTCCTGACGTTGATGCTGGCAGTGG
TAGTAGCATTAGTGCTGGAGTTGGTACTTTCAGTGGTAGTCGCACTAGTC
CTGACGTTGATGCTGGCAGTGGTAGTAGCATTAGTGCTGGAGTTGGTACT
TTCAGTGGTAGTAGCATTAGTGTTGGAGTTGGTACTTTCAGTGGTAGTCG
CACTAGTCCTGACGTTGATGCTGGCAGTGGTAGTCGCACTAGTCCTGACG
TTGATGCTGGCAGTGGTAGTAGCATTAGTGCTGGAGTTGGTAGTCGCATT
GGTACTGGCATTAGCACTACCATGAATGCACGTGTCGCTGTCCTCATCAC
TGCTGCAATACTTTCTGCACCTGTCACTGCTATTGCTCTCCTGGAAGCTA
GACGGTAACGCAACGATCGACATGGAAGCTGTCGCCTGATTTTCAGCCAA
TCTGTCCATTCTTTCTATCAGTTCCACTGTGTCAGCAGACAGGTCTGTCC
TGGAGCCACAGCATCCAACATGCTGGCCCTTTTTTTCCTTTCTTTGATTC
AAGTCCATAGAACTCGCGTACCTGTTCGGTTATACAGCCTTCCTTAATCG
GTGGTAATTCACCCTTACGATTCCTTGCCGCCCAACTGTTTTTTCTAGAT
AATAGATAACAGAGGCCCCCATCTCTTAGTCTCCCTACGCCTTGAATGAG
CTCAATAATATTAAGTCTATTATCAAGCATGATCACCATCATCAATTGCT
TAATGTCAATTCCTTCAGTCACTAATTTCGTTCCGATGAGAACTTGCATG
CTACCGTCAGTGACAAACTCCTTTGTGCGAGACACCTTTTCTGCAGCACC
CAAGCTTCCCGTGTATCCATACCACCCTAAAATACTTTCTCCAAGAGCAG
GCCAATTCTTCCACTTCGTTGGTTGTGCTTGCAACTACAATGGCCTTCGA
CTCTGGTTCAATTTCAAAGAGGGCTAAAAGAAGCTTCAGTGCTTCTTCGG
GCTGTGATTCCACTTTCTTCCAAATTTTATGAACATGCCCTAAAGGCACC
TCGGATTTCTCCTTGATTAGATTAAACATCCGTGTTGGATAGCTGGATAG
ACCTCTGCTGAGATCTTCCGACCGTTTGAGCTCGTTGATGTCCATCGACT
TCTTGGCCAGTCCCGTAAGCCCAATACGCTGCAACGCAGCATCAGCAACA
GCCTCAGGGGCTGTGCCGCTCAAAAAGATTGCTTTCTCAAAAGCGTCAAA
ATCAAGGTTAGTTATGCCCCCAAATTGCGACTGCCGGTAGACCTCCGTTT
CAAAGTTGTGAAACTCATCTACAATGAGGTAACCCAATTTTACGTTGTTG
GTCCTAAAGGTGCACTCAACAATATTCTCCCACGCAGCTATCCTGTCTGT
GAAATTAGTGCTAGCAAGATCATCGTAGATCCCCACGTATAAATCAGTAA
CGCCATCGCAACCTTCTTCAATAAAGTTTCTTACAGGGGCCACATTCAAG
CAACCGCGTCGGCCCAACCTGATCATGCAATTAGCAAGCAACACTGTGTA
CGGTACAAACAGAAACGACACATATTTCACGTCGCCCTTAGATGCCAGTG
CTATCAAGGGGAGATGAAATAACTCCGTCTTACCATAGCCCGGTGGGGCC
TGTACTGCCACAGAGGGTGTGTCTGCCATGTATATTTCATGACATAAGCG
CAACTGATGCAAGTCCCTGAATTCAAAGGAGCTGCCAAAGAGTTTCCGGC
CTGCGACGAGGATATCGTTTGTACTCTTGGGCTCTCGGGGCCTTTTTCGC
GTTACTCTTGAAATTTTTTGATCATGATCTGAACTCGCCGCCTCACCTGC
CACTACGTCTTCCGCATTCCGAGTACTAGAGAATGAACAATGGTAGTCGC
TTTCAAGGCCTAACCATTGAATCCAGCGCTCGGAAGTGAGTCCGTCAAGC
GTCTTTAGTCGAGGCTCCGATGAACCGTTCTTGTTGTATCGTCGACGTAT
ACGTTGCGCTGTAGCTCTGGATAACGGTAAGCGTATCACCGTAAGCTCGT
CAATTATTTTTGAGAGCCGCGGTCATTTTGTTAGTATCTCTTCTCAACTT
GGGCAGCACACATGCAAAACATCACCCAATCGGTCCTTTTTGTTCATCAT
ATCGTTACATATCTGTGAAAAGTACTTTATCTCAGTGGGTTTACGTGGGC
ATAGATCACGCTTCAGCCGCTCTGTGTCGACTTTCTTTTCGCCAGGTAAA
CTTGCTTGGTATGCAGAAAAAATCGATAGCTCATCTACGTGTAGTAACAA
GAACATGTAGGGTGCCAAATTGTATCCATATTTCCTTATGGTGCTTTTCT
GAAGACTCCTTACAATAGGTGTGCCAGAAACAAAGTCAGTGAAAGTACGC
ATCGTAGAGCTGTCGTTCGGCCTGGCACTCGCTATTTCGTAACAACGTTC
CAGGACACGGAAACTCAACTCATTATAGTATCCTCTGTTGAGGTAAAAAA
GAGAAAGGGTATCGTAATCCTTTCTATTGAATTTCAAAGTATGCACTTGA
AACAACGTGTAGACCATCAAGTTGATTTTCTTGGGAATAAGATACTTTGA
AGGGATTGGTCCGCCCTGGAAATCTGGTTCGTCTTCAACAAACGTCAGGA
ACTTTTGTACATTTTTCCCGACCATGACGGAAACGACAATTTTTTCAAAA
GACCTTTTCCTATCCATTGCACCAGTTCTGAATTTTACCACTTTGATTAG
ACCAGACTTTTCGTCTTCGTAGAATGACCGCACTTCCGTGGGGATCGATT
CAAATAAAGTTATTGAGGGACAATGTACCAAGTCGTTTTTGTTATTTAGA
GCCGACTCAAACTCGTCAAAGTTTGCTTTTTCAAACTTACGCCTATCGGA
AACTTTCATTTTATTTTTGTAAGTTTCGAAATTAACAATAGTATGTTGAT
TGCTATGCTTTTTGACAAGAAATCCATCAATATAAACAAAAGATTGTCCA
GTTTCCGTCTTATCATCATCTAAGAATGTAATAATTAAGCTACTCTATTG
AGAAGAAGCAGAATCTGCGCTATGCAGGTGCAAATCTCCAGCAGCAGCAA
AGAAAATTCAGTTAATAAGAAATCTCACTAAGATAAGCGACTGTCTGTCC
CCTTCAAGCACAACATAGAAAACAGAAGGATGTCTCATTCATCGCTTGAT
TTCCGGCCTGCAAAAATAAAGTAGTCGGTACGTACTTTCGTTTTCAATTT
CCATGGTGCACAGTATCTTAACTATCTGCTTAGTCGAGGAGAACCAGGAT
TCTGTTCGTTGCTCAGCCGCTTCGTGGATATTCTCTTGGATACTTTAAAC
ATGGACCTACGTTCCGCTCTCGAAAAGACCAATATAATAAAAAGTTATAA
ATTACATTTCCTTATTAGGTATACGACCTCGCGCTTCGAAGTAGAGGAGC
CCTTTTTGGCGTACCTACATATGGCGCGTCAGACAGACAAACTTCCCCCA
AAAATGTATTACCCCGCCGAATAAGAAAACAGACCCATTCACCCACGACG
TATCAAGTTACTTCCTTGGTGCAATGTCCCACTATAAAAAAATTCCTTGA
CGCTAGATCGTTGGACTAAAATCTGCGTCACAATCGCCTAAACAGGAAAT
ATTGCCTATTTTCGTACAAGGTTACTTCCTAGATGCTATATGTCCCTACG
GCCTTGTCTAACACCATCCAGCATGCAATACAGTGACATATATATATACC
CTAACACTACCCTAACCCTACCCTATTTCAACCCTTCCAACCTGTCTCTC
AACTTACCCTCACATTACCCTACCTCTCCACTTGTTACCCTGTCCCATTC
AACCATACCACTCCCAACCACCATCCATCCCTCTACTTACTACCACCAAT
CAACCGTCCACCATAACCGTTACCCTCCAATTAGCCATATTCAACTTCAC
TACCACTTACCCTGCCATTACTCTACCATCCACCATCTGCTACTCACCAT
ACTGTTGTTCTACCCTCCATATTGAAACGTTAACAAATGATCGTAAATAA
TACACATATACTTACCCTACCACTTTATACCACCACACATCACATGCCAT
ACTCACCTTCACTTGTATACTGATATGCCATACGCACACGGATGCTACAG
TATATACCACTCTCAAACTTACCCTACTCTCACATTCTACTCCACTCCAT
GACCCATCTCTCACTAAATCAGTACTAAATGCACCCACATCATTATGCAC
GGCACTTGCCTCAGCGGTCTATACCCTGAGCCATTTACCCATAACTCCCA
CGATTATCCACATTTTAATATCTATATCTCATTCGGCGGGCCCAAATATT
GTATAACTGCTCTTAATACATACGTTATACCACTTTTGCACCATATACTA
ACCACTCAAATTATATACACTTATGCCAATATAACCAAAAAATTACCACT
AAAATCACCTAAACATAAAAATTATTTATCTTTCAACTTTACGAAATAAA
CACACTCAATTGCGTATCTATACCACCATGACGTCATTAACGTAAAAGTT
CCTTAATATTACCATTTGCTTGAACGGATACCATTTCAGAATATTTCTAA
CTTTCACAGACCATACATTAGAATAATATGCCACCTCACTGTCGTAACAC
TCTATATTCACCGAGAAACAATACGGTAGTGGCTCAAACTCATGCCGGTG
CTATGATACAATTGTATCCTATTTCCATTCTCATATGCTATCCGCAATAT
CCTAAAAGCATAACTGATGCATCTTTAATCTTGTATGTGACACTACTCAT
ACGAAGAGACTATATCTAAAGAAGACGATACAGTGATATGTACGTTGTTT
TTGTAGAATTATAATGAAACGTCAAATAACCCTACTATATTATAACTTAT
CAGCGCCGTATACTAAAACGGACGTTACGATATTGTCTCACTTCATCTTA
CCACCCTCTATCTTATTGTTGATAAAACACTAACCCCTCAGCTTTATTTC
TAGTTACAGTTACAACAAACTATCCCAAACCATAAATCTTAATATTTTAG
GTGTCAAAAAATGAGGATCTCCAAATGAGAGTTTGGTACCATGACTTGTA
ACTCCACTACCCTGATCTGCAATCTTGTTCTTAGAAGTGACGCATACTCT
ATATGGCCCGACGCGACGCGCCAAAAAATGAAAAAAGAAGCAGCGACTCA
TTTTTATGGAAGGACAAAGTGCTGCGAAGTCATACGCTTCCAATTTCATT
ATTGTTTATTGGACATACTCTGTTAGCTTTATTACCGTCCACGCTTTTTC
TACAATAGTGTAAAAGTTTCTTTCTTATGTTCATCGTATTCATAAAATGC
TTCACGAACACCGTCATTGATCAAATAGGTTTATAATATTAATATACATT
TATATAATCGGCGGTATTTATATCATCAAAAAAAGTAGTTTTTTATTTTA
TTTTTTCATTACTTTTCACTGTCTATGGATTTTCATTCGTAAAGGCATCA
CTCCCTAGTTTGCGATAGTGTAGATACCGTCCTTGGATAGAGCACTGGAG
ATGGCTGGCTTTAATCTGCTGGAGTACCATGGAACACCGGTGATCATTCT
GGTCACTTGGTCTGGGGCAATACCAGTCAACATGGTGGTGAAGTCACCGT
AGTTGAAAACGGCTTCAGCAACTTCGACTGGGTAGGTTTCAGTTGGGTGG
GCGGCTTGGAACATGTAGTATTGGGCCAAGTGAGCTCTGATATCAGAGAC
GTAGACACCCAATTCCACCAAGTTGACTCTTTCGTCAGATTGAGCTAGAG
TGGTGGTTGCAGAAAGCAGTAGCAGCGATGGCAGCGACACCAGCAGCGAT
TGAAGTTAATTTGACCATTGTATTTGTTTTGTTTGTTAGTGCTGATGTAA
TCTTAACAAGAAATAGTGAAATGAAAGCGCATACCTCAAAGGCATATAGT
TGAAGCAGCTCTATTTATACCCGTTCCTCCATCTGTCATCACTACTTAAA
CGATTCGTTAACAGACGCTCATTTAGCACCTCACATATTCTCCATATCTC
ATCTTTCACACAATCTCATTATCTCTATGGAGATGCTCTTGTTTCTGAAC
GAATCATACATCTTTCATAGGTTTCGTATGTGGAGTATTGTTTTATGGCA
CTCATGTGTATTCGTATGCGCAGAATGTGGGAATGCCTATTATAGGGGTG
CCGGGGGGTGCCTTGAAAAACCCTTTTGCGCGCCTGTTAAGTTTCCGTTT
TCAGTCAAAAAGAATATCCGAATTTTAGATTTGGACCCTCGTTCAGAAGC
TTACTGTCTAAGCCATCATTTGGTGTGTCCTAAACGGTTTCCATGCAAAG
CAACATCTTTGTTACTCATTCCTGAAGGTTGAATAAAAAATAGCAACCAT
GTGCAGGGAGTCGTATATTGTTAGATTCTAGAGACTTGTACGCATCATCA
AAGCTGTAAATAGAATAAACATACGCAAGGCGTCAAAAGTGCATAGTTAA
GAAAATTCCTGACATGTGAAAATATGTGTTTATGAAATGTGTCAAGGCCC
GTCTATAGCGTAGTTAACCCCTCTGCAGGAGTAAGTGACTTTTTTTACGC
TCAAAAGGCAACGAGGGCACATACTTAAAAGTCATTTTCAAACACATCTG
CAGTTTGCAACGACAGATAACAATATTATGATAGGATGGTATGATGTTAT
TAGCTGCCACATATTTTTTAACATAGCATTAGTCACGTCTCTTCAATTGT
TGGGATGAAACTCTAAAATATCATTCCTTTAGTAGTATTCCAGTTACCAG
TATATTATCACATGCCGAAAAAGAAGATGACATAAAGATCGACAAACAGT
CTTCAAATATAATGGAAGCTGGAATGCAAGGATTGATAATGTAACAGGAT
ACTGAATGACAAAGTATAAATGAAAAAAAAAAAAAAAAAAAAGTAGTAAT
ACTATTATGTGGAAATACCGATTCCATTTTGAGGATTCCAATTGTTGGAA
TAAAAATCAACTATCATCTACTAACTAGTATTTACGTTACTAGTATATTA
TCATATACGGTGTTAGAAGATGACGCAAATGATGAGAAATAGTCATCTAA
ATTAGTGGAAGCTGAAACGCAAGGATTGATAATGTAATAGGATCAATGAA
TATTAACATATAAAACGATGATAATAATATTTATAGAATTGTGTAGAATT
GCAGATTCCCTTTTATGGATTCCTAAATCCTGGAGGAGAACTTCTAGTAT
ATCTACATACCTAATATTATAGCCTTAATCACAATGGAATCCCAACAATT
ACATCAAAATCCACATTCTCTACACCAATACCATCGACGAGAGCTTCTAG
TAAATTGTATACATAACAGTATAACCCTTACCAACAATGGAATCTCAAAG
ATTATTAAATTATTCACAGACTCTGAGGATTCGGGTAAAATAGGGTATTT
AACTGGTTACCGGAAAGGTTTAGAAAATTCGTGGAGGGTTGGCCGAGTGG
TCTAAGGCGGCAGACTTAAGATCTGTTGGACGGTTGTCCGCGCGAGTTCG
AACCTCGCATCCTTCAGTATTTTTTTTGATGATTTAACGTACTATTAACT
AGAATAATAGGGAAATGCAATTGCAGTTTGAGAAGAAGAATTATTAATAA
GCCAAAAAGCGGCTCACTAAGTAAGTTTTTCTTCATGGCGTCCTTTGCAT
CCAGCAATAATGGTTTTAGCAAAAAAATCTCTTTCACTACACAAGTTGGA
GCATATTTTTTAACAAATACAGATAAACGAAAGGCGATAATAAGTATACT
TCCTATGTACAAGAATCTTTAAGTGATATAATCTTTCAGCGGACTAGAAG
AATAGGGCGTTCAACTGTTGTCCTTGCAGAATTGCGTAAACTCCTTCAAG
TAGTCATTATTTTGCTCGCAGTTTTGCCTTAAAATGCCCTCTGTTGTAGA
AGTTAAAATTTGTTCTATTTTTCTATTATTTGCCACCCACTCTGTCACCT
TCGTCCAATCCTTATATTGAGCTTCCTGTTTCTCCGCTCTTTCTCTTGCA
GCGTAAGGATCAATTCTTGCGTCTATAAGTGGTTCCGCAGTAGTCTTTTT
ATTATTACCGCACTGCTGATCGGTCTCGTTCTTCATCTCTGCTGCCTCTT
TTTCGCAAAATGAAATTATATTATTCCGTATTTGCCAGTTCGGATATAGT
TCTTGCTTCAAAAATTCCTTACACTTATTTTTTCCATTAATAGAGCCTTT
CCTATAGTTGTTTAATTTTTGTCTTATTATATCATCACTTCCATGCCTTA
GAAACCTCAAAAATGAATCTATCAAGCTTGGATCAACACATCTTTCTCGC
GTAACTGTGATTGTAGTAAGTGACGGTTCATCATTCGGAAAAGTAAGATT
TGTTTCAAGTAAGCTTTGGGGTGCCGTAAACGTACGCCTATTATCAACCA
TACCGTCTTTTTGTCTACGTGTATAAATGAGAAGTTTTTTTTCTAACTAT
ATCCAAGTTTTTCAAACTACCCAAAGGATATTTAACTTGGCGGACAAAAT
TACCGTCACGTTCAAAAGTGAATATATAGGCGATTCTGGGTAACAAGCAA
AAGTAAACTACAATATGGAATAGTGTAAAACTTCACTTATCAACAACAAA
ATCGCTTCAAGCCTCCTATCTTAGAGTCTAGAGCCTGATAAAATTCTTAT
GCGAGCAAGGGCAACCTGATCGAATTTTATAAAAACTATTTATGGACTAA
AAACCTACAGCGCTCTTCATCATATCCCTTCCCGTTTCTTCCATTGCGTC
ATTCATGGTTTGTCCCATTGTGGTTGCATAGTCATTAATAGTGGTTTCTA
CCGTGTCTAAACGAGTTTCAATTGCCCTAGAAACACTTTTAAGGACACCA
TATCCATTACTTCTTCCAGAGCTTCTTACAGGTCTGGCATACCTGTGATC
TTTCGTACCGGGAGGTAACTTTCTGGCTGCATTACTACTACTGGAAGATA
TGCATCCTCGAGCAATTGCGCTTTCCTCATACTTCGATTCGGGCCTTTCT
ATACCGCCCAGTAGCTCATCAAGTTGATATGGTGTGCAATAAATAGTTCC
TCTAGCCCATTGTAAGGAATTCACTTGAGGCCTATAACCAATCTTTAAAT
CAGGATTGTACAAGGTATCAATAGGAGTATGTTGTGATATGTCAGCAGTA
TGATTCGAACCGGTGGCACTTTCATTAAGTACTGAAATCAAAGAAGCTTG
GAATTTCCCTGTGCGAATGACAATGTCAACATTTTCTAATATAGATGAAT
TTTCAACGTATTGAGCGCTTAGAGGGACCGGGCAGCGTAGATTTTTGACT
TCCTTAAGCTCAGGTACTGTCAAAACTTTAATATCTCCATTAATTAGCAA
AACGATCATAATAGTTGAAAGCTTTCTTTCTCCTTTACCGTCAATAATGG
GAATAAATGATAATCCACTAGTGGCAATTGGATACTTGAAAAGCGCATGA
GTGTCCTTAGATTTACCTGGTGATACTAAACGAATGTCATTTGCGCCACT
GATAGTAACAAATCCAGGTATTGCGATACCCTTGCTTAAACCCTGCATCT
TTGATATAGTAGCAGAACAACTGTAGCCAGTATCTTTGGCAAAAGAATTT
ATTCCTAGAATTTTTCCTTGATTGTTGGTCTTTGTTGCATCAGTGAATTT
AACCTCAAATCTTCCATTAGTTGCAGGCAGTATTTTGAAAGTCATCAATT
CCCCGATATCCGTTCCACATAGCATCAAAATACTAGAGAACCCATCATCT
CCATATTCCATGACGCAAAAGTGAACGGTTGAAACGTAAGAGCTACCAGC
TTTAGAAATGACCCTAATATTTTCATTGAAGATTATAGCCGGGCCTCTTC
TGTCCAATATTATTAAGGTTCCTTCAATGAAACCAACGGCAACGAACCCG
ATATTACTATTCATGATTGCGGACACCGCACCTTTTTTAGCATGTATTAC
CGTACTTGGTATAAAGCCTTGTTTAACGTTCGTAGGCCCTCTATCCGAAA
CATCAACTAAAATAGTTTTTGAATCATCCAATGAAAATCTGCTAAACTTC
AATTGCAGTGCATCGCTTTTGGGAAGTTGTCCGTAAAACTTGTTTGTTTC
GAATTTGAAAAGAATAACATCCCCAACCTCAGATGATACCGCCAATTCCA
ATGTTTCCGATGCAAAGGAGATATTTTTTATGGCCAGGTTAGTAGCTCTG
TTAAGTACTTTAGCAGTATTCACTTCAAATACAGCGTTGTCAGTTACTTC
ACTGTGTGAAGCATCCCATATTCTGACTGAACCATTACTATGCCCAGTTA
GTAAAGCAGATCTGGTCTCATGCCTTCTAATATTTCTGGTGGCAGGAATA
CCACCTTTTAAAAACGATTCACTTTGAGCGATTGTCATCATCCCCAGCCA
AAGATTTTTTTGAACTGATTGCGCTATACAAGTAGTAACCGTTGGTCGAA
CCCATGCTAAGCTCCGAGGGAAAATGGAGGCCTTGGAACTAAAAGAGCCT
GCTGGGTATATCAATGTTTCAAGTTCGCCATCTTCTAAAAGTAATAAAAT
GAGGTTTGTGTCATGGCATCCACCAAAATATGGAGAAGCCTTCGGCAAGG
GTAGAAAATTTATTAGTGGAGCTTTGCCAATCAACGAAAATAGTTTTTGT
TGAACCGGTTTAGCATAGTACTTGCTCATTGCGTCAAATGATGTCACAGA
ATACATTGGTGTGCCGCCTAAGTCAATCATGGTTATTTCCTGAGGTAAAC
AGGGATTTTCTGTAGCTTTTGTTGCAATCAACAACGATGTATACTCAGGA
TTACGCTGGCAAAGCCAGCTTACTTTAAAGATAGCGGGTGTTTCTGTAAA
GGAACAGTCTTTCAAGGCAGGATTTGGAAAATTCACATGTGTTTCAAATA
TACTTCTAGCGTGAATCAGTTTACCGCTATTGACATCCCAAAATACCAAG
GCATTATCTTCATGGACAGTTAATATATGTAAGGAATTTGGGTGATAAAG
TGACTGAATGACCTTTGGAGTGCGTTTCTTTTCTATGTTTGTGGATAGAT
CACCGCCCGGAGCATACGGTTCTAATTGGTAAAAAAAATGTTGCTTGACT
TTGTAGTCAATGAAAGAATATATGACTGTAATATGCTCATATGATATAAG
TATCGTTCCTATGTCTCTAGGATTCCATTGGATAGAAATAACCGGTGATA
GCCTCTCTTTTGGCAAAAACACACTTTTCTGGAAGTTTTCAATTTTCAAT
TTGGACATTTGATTTCTATCCACATCATAGATCAATATGGATCCACTCTC
GAGGCCAATCAGCATCCAATCCAAGGGCGGATCAGTCTCAAAACAAGTGA
TGCTGTTTGGACAGAAAACAGTAGTTAGAATCTGTTTCGAGTGTACTGAA
AGGACTATTATGTTGCTCTTCTCATCTACAGCTATCAGATAAATTCCTTT
AATAAACCGCATGTGTTTAATTTGAGGTCGATTTTTTAACGTAAATACGA
CCTCTATTTGCTTTTGCCCATAAACATGTATCTCCCCAGCAGTAGTTGCA
ACTGCCAAAAGGCTTTGAGTATAGTCGAATGTGGTAACAGTGATTCGTCC
ATTTATGCCGTATGTGCATATTTTCTTAGTATCGAAAAATTTGGAGTTAA
TACCATTTGAGACGTCATGAACTCTCGCGGATTTGATAGCATTTGACACA
TTCTTCAAATGCCTGCTTTTCTTAAACATTTATAAAATTTTTGTATCTGT
TCAATTGACAATTTTGTAACTTTTATAATCTGTCAACTTTAGAAATATGT
TAGTAGTAATATAATCCTGAGCTGTTTCTTAGATGCTTCCTTAATAATGT
AAACAGAATGCGCATTGTTGAACATACGGCTTCGCATCGCATCGCTTAAA
CGAGGTTTTTCATATGCATGCTCCAAGATAGGTACGAACAAAAAAGAGGC
ATTGCATCAAAATGGATAGTTTCAGTTTATGTAACAAAATCTCATTAAAA
AAACCCTCTCCTCCTATGAAGCGGAACAGTTCAACTTTTCCGCTTAGATG
TTTTATATAAAATTAAATAAATCATGGCATGACCTTTTCTTCATAAATCC
AAATCATCTGGCATAAAGGAAAATCCTCTAAACTCTTCTTGCTGGCTCGT
TGTCAAAACAGAGGGCAGAGGTGTAAGTGTGGGTGGCGCAGAGGTGAATT
CTTGCTCGAAATATGATGTATCTTCCGGAGATTTAATTTCTGGGATGTAG
GGTGGTTTCACGCGAAGGTTTAAGATATCGTCAAAGTTGATGTTACGGAA
GAAAGGTTCTTCCATAACTTCGTCTGCGTCCCTGGGACCAGCACCCAACC
TCTTTTCAGGATCTTTTGTTAATAGGCCTTGGAATATTTGTACAATCTCA
CCTGCCATATCTATTGGGTATAAGGGTTCATCGGTAAGGATAGCGTTAAA
AACTTCATCTTCGTCATCTCCTGAGAATGGAGATTGGCACAGTAGCATTT
GATATAGCAGCACCCCAAATGCCCACCAATCGACAGCTTTGGTATATTCT
TGCTCTTTTAAAATTTCTGGAGCCATAAATTCTGGTGTGCCACAAAATGT
AGAAGTTCTATTACCATACCACATTTCATCTTTACACAAACCATAATCGG
CAATTTTTATATGACCTTCTGGAGTTAATAGAATGTTTTCCAACTTCAAA
TCACGGTATATTACACCATTATCATGAAAATATTTCAGAGCCAGTAAGAC
CTCGGCGGCATAAAATTTGGCCCTTCTTACAGATAGTCTTTGGTTTTGAA
CATGCCACATTAAGTCACCGCCCCCAATAAACTCCATAGCAAAATATATA
CGGTTTTCAGTTTGAAAAGAGCAGTATAGATTGGTTAAGAATGGGTGTTT
AGTTTTTGTGGCTAACAAAAATACTTTCTTTTCTGCTCTTGCACTCTCGA
TGTCATGATTTTGAATAATATTATCTTTCTTCAGAACTTTTATGGCACAA
AGCCTGTCAGTATTCTTTGATTTAGATAAAATAACTTTACCAAAATTACC
TTTACCAAGAACTTTGAGTAATACGAAATTATCTAATGAAACCTTACGAC
GTTTAGCCGCTCTCTTTTTATGCTTTGCGCTTGTGCTGGTTTGTGATTTC
TGCGGAGATTGTTGATCAGTGGTTCTGGAGGGATGAGTACTTGTAGGAGC
CAAGGACACTGTTTCTTGTAGTACTTCCTTTGAAGCATGGTCTTGTTCAA
TTTGAAAGGTTTCACTATTCATATCGCGGAATGGATTTGTGTGTGTGGAA
TCTATTGTCAAATCAGCTTCACGGAAATCATTTTTGTTCTCCCAGTCTAG
TTTCTGTTTGGTCTCTAAATCAATGTGATCAACTTCTAGATCCTCTTGGA
TTTCCCCACTATCTTGTTTTATTTCAAGTTCCATTTCCTCACGTTGTGCT
TTCCACAGTTCAAGTTCATCTCTCATTAAATCATCTTTAGATTCCCAAGT
TTGACTATGCTCAATAGATAAATCAGTGAGTCCCAAGGAACGTCTATTCG
ACGTTGGATCCAGTGTTTTCTCTGGTGATGAAAATTCGGCGGTTTGTTGT
GCACCTTCTGTAAAATTTAAATAGGCCTCATTTTCATCGATAAATTTATT
TAGTTTCTCACGCCCGTGCGTTTGTAGTGAAATTTTTTTATCAATAATAG
GATCATGCTGCTTAGTTGGAGAATCTCTTCCTACCTTCTGAGGCGAAGGA
GTTTTATCATGTTTTCTTGGCTGAGGAGGCAAAGGAGCGTTTGCCCTTTC
AGCTAATTTGGATGGGGAAAGATCACTACCATTGGCAGTACCAATAGATG
ACCCCAACTGTGCCGACGGAACTGTCCTCTTCTTTTTCTCTTGATTACGT
TTTGTGTCTTGAATCGTTTTCAGAATTTTATTAGCCATTTCCATCGACAT
GCCACAGAAATCGGGAACCAAATGAGCACATTGAGCATGACACATTATAC
CACATTCAGAACATTTGCGTACTTTATGTCTACCCCATGGTAAAATATAA
CCACAGTGACAGCACCATTTAGTACCACGGTTTGAAGTAGGCAGGAATCT
ATGAGGAATACGGTGGTTCAACTTTGCCTCGTCCGGATCCGTATCAGTAG
AAGTTTTAGCAATACACTTAGTAACAACATTGGTGTAACATTTTTTGTGA
CATAAAAATTTACAATCTTGACATTGGAACCCAGTATACCGAAGGAAATC
ACCACAATATGCACAGCACATAATGTTGTAAAATGATTTTTGTACAAAGT
GGTGGCCATGCTGTTCGAATATCTCTTCTTTCCTATTGATAATAGCACCA
TGACGATGTAGTCCACCCATCAACTGCTTCCTTTCTATTTGAGAAGACTT
GTGGAATCCTAGTGTTAACAAAATCTGCCCGGATGGTTCTAAGACAAACC
ATGAATTCGTACTGATTTGACTAGTTGATGTATTTTCGCCTTGCACATTC
TTTGCTGAAGTAGACTGAATGGCTGAGTTTGAGTATGTAGAAGTCAATGT
GCTTCCCTCTTCGCTAGCGAGAGAAGAACCACCATTAATGTTTGAAGCGT
TGACCCATCCTTGTTGTTCATTTGTTTGTCCGGCTTTCTTCTTACGAATT
TCTTCAGCGATATCGGAAAGCAGTAACCACATTATAGCCACTGGAATGAG
CGAGTCGTTCACCTTATCATATACAGTAATCTCGATTTCATTCCCTTTTT
CAACTGGAATTTGAAAATCTTCACTCCACCTGTCATTTCTAGAAGGCTTC
GTTCTGGCTTTGATCGTATCATCGATTTTTATAGTAACGTAGCTCTCTGG
CTTCCTGGCAAACATCGGTGATTGTATATGGTCAACATCTCTAGCAGCAG
TTATTCCAATTGTTAGAACGCCAGTCAGTTGTTTTCTTCGGAATTTCGGT
TGTTGATTATCCATTATGTCATTGGGTTGGTGTTTAAATTGATCAAAGTC
AACGTTAATAGCTTGGTATTTCTTCAAAGCTTTGTTAAGCATTTGAATCC
TGTATTTGGATTCCATAGCACCCCCTTCTGCCGCAGAACTACTACGTTGA
TCACCGTCAATTTGATACAATTTAGTCAATTTAGTATTGGCTTCTTGGTA
TTGCTTTTCCACCTGTAATTTGAATTCTAATTGTTGCAACATGTATTGGA
TTCTTTGCGCCAAAGAAGGGCAATCATATTTTACTAAATCCAAACGAGAA
AATATGTGTTCATTTGGCGATTTGGTAGAAAGAAACCCGTATTCCTTCGA
ATTGAATCGCTCATTATCTTCGCTGCCATTTTCACCCTGACTTTGTTGAG
CGGTCTTCAACCGTAATTTTTTTAAGCTATCCTCCAAGTACTCAAGATTT
TGACGTGCCTCTCTAATATTCGTATTACATTTCTGAATGACCATAACATT
GCTAGTCTTTTTCTTGAGGGCAGAAGCTCCCCGAATAATATTTTCTTCGA
CGGCTATCTTTTTTTTAATGTTCTGCTCCAATTGTGAAAAACTCATGACT
GTAAACTGCTCCCTATATGTGTGATACTATACTTACTTTTCCTCGCTAGA
GCTTCTCTCCGCAGCTACTGTTCTAGGTTTTATTCCTATTGATTATCTAA
TATAGTTTTAAAAATCTATACTGAAAGGGGATCGACGCTGAATACCTCTA
ACGTAAGTGTGGACGAGTGGTGGCAGAGACTTTTACAATGGTTAATAATC
AGTCTCTACTCAGCCAAATTGAATAGCAGTGAAATCGTAGCTCTTTTACT
GCTCCTGAACCTGTCGTATTACTTTCGATAGAGTAGATCAACTTTATTAT
CCACGCTTGTTAACTCTTTTCGTCGGTTTTTTTCGCCTTTAAAACTAGGC
GGGCTGGGTAATGAAGATAGCAATGCCTCATAAATACAATGTTATACTAA
TTACGTTTTTTCTTTGGTTATGTATATATATTGTGAGAATAAAGAGAAGT
TGCAAGATTTGGTTTATTGTACAATACTACTTATTACACTGGCAGGTGCA
ACCTGGAGTGGGACAAACATTATGTCTGTCAAACCATTCTTCAGCGTGAC
CGGCATGCATACCATGGTTGCAACTCAAACAGAAGCTGAACCACTCGTTC
AACTTCAGTTTTCTACTTACGAGTTCGCGATTTGCACCATCTTGAGAGTC
TTCTGTCTGCATTGATCGCGTGATTGCGTCCCATTTATTACAAAAGGTAA
GTTTGACGTTCCTAGAGGCATGAGACATATGGCACATCTTGGAAATGAAG
ACCCACAGTGTGGGCAACAATACTTATGTCTTGGCTTTTCATCAGCTGCT
TGTGCTTCAGAACTTCCAGTATTAAATTTCTTGTAGTCAGCGTTATTTCT
TCTATAGGCTTCACCATTTTTGTAATTTCCAGCACTAGTAGAGACGGCGC
TAGAAGGTGAGGATGTGCGCGGAGTGTTGATGTTTTGTTTACAGTTTTGA
CATTGGATATATATTTGCCGGGGCTTTATGTCTGCAGTTAATACACCAGT
TTTAGTTCTCGATAATTTTGATCTTAAAACATCGAACCTGGCTCGCATGG
AGAATAATTCCCACGATTTAAGCATATCTCTATAAGTTTGTATCCATTCA
TCTACTCGTTGGTCGCGGAAATATCTAGGGGAGCCGAAAATTGATATCAG
TGCGGCACTCTGAACATCGCTGGTTTTATTAACGTATGATTGCAGTAGAT
CGATACCATTAGGTGTTATTCCGGTGAGAATTAAACCTTCTAATTCGCCG
TTTTCAATAACTGTAGATGAAGTTCTATCTAAGAAAGTGGTTAGGTCTGT
ATCATTCAAAAACCTTAGAGCTACCCCTAATCGTTCTCTCAAAGATATGG
CAGGTTCATAAAGAATATCCCACCAATCATTGTCTGCGATAAAGGCGAAA
ATAACTCTCAAGTAAGGATCATCTAATTCGGAGGACATTTTTCTGCATTG
CTGCCTCCATGCATTGTTACCTGGCAGATCCTTATACGCCAAGTAACCTG
CAATAGCGGTGGCAATTAGTCTCAATCTTTCCTTTTTTGCAGATCCCAAT
ATTTCTACAGCCTTTGGGATATCACCAAAAAATACCGCCCAAGCGGCAGC
TTTTTCATAATGGCCGTTTTTCATAATTATGTTGTACTTGTCTTCATAAT
CAGATCTGGAAAGGTCCCATCCTGAGATAATTAAACAGAGTCTTCTCTGA
ACGTACTTTGGTGAACCAGCGGCATTGGCAATAGGACTGTTCCGATCCCT
ATTTTTCCTTCTTAGTTTGATGATTTTTTCCATTTCTTTATTTAGTTGTT
TATCAGAAAGAATTGTCTCTTGTCTATATCTGTCTTGGTTCGATATTCCG
TTTATACCATTCCAAATACCTATCACACCTTCGTAACCTAAGTCAAGATC
ACCAGAAACCATCGTACCATCGTCAACAGAAGCCTTTGCAATCGCGATCC
ACCTCCATGTGTTCCTTATATAAGCATTGTTTTGTAGATTTTTAGAAGAA
TCAATCATCTCTACCGTGTTCATTGGATCCAAACCATATCCCAATGAAGC
TCGCGTCCTCATTATTACACTTATATCTTTTTCCAGAAGTTTTTCTGGCT
TCCAGAACAGTTCAAATCCACGCTTACTGTCAAGGACATCATTACTCCCT
TCATTTTCCTCTTCACTCAACTCGGAGTACTCAATTTCATTATTAGGTTC
ATCATGTCCAGACGGAAAGTAATCTTCGCTAACATCTAAATCCTCAAACG
ATAGATTCTTTAGGATTGTTTTTACATTCTCTAAGTTGGACTTTTCATGC
TCATTGTTGACTCTAATTTCATCTATCTCAGTATTTTCAAAATTTGACAA
TAAGAGAGAGTTCCTATTATTGAGTATAGCCTTGGAGCATACCTCTGAAA
TTGGCATTCTGTATATTGTTCCCGATTGTCTCATACAGATTAGACTTGTT
CCATTATTACTTCTTGGAATATAATCAAATGTAGCAACTCTATCGTACAT
CGTATTTGTGTCATGCACGGAAGAAACAAACAAATTCTCAATATTCATCT
CGTTATCGTCATCTGCCGCAATATCACGATTGCTATCGCAGTAATAGCCT
AACCTCCATCTTTTGATGGTATCACCTCTATGTAAGGTGGCAAATTCATT
GTTCCTCACACATGACCACCTAAAGCAAGAGTTCATGTATTTCCTTGACG
CTGCACCGGATCCAACCAATTTTTCAAAAGTTAATAAAGGGGAAGCTACA
TTTAAATCACCAAGTGAAGCTTGGTCAGATAATTTTCTCCTATCCCAAAT
AGCTAAGGTCCCATCATCCCCATAAGTACTAAATTGCCAATCGTTAAACG
GGTTCAGTTTGATATCATACGTCAATCGTGTCGGATGTTGATAAATTGGG
TTGGGGGATCTGACGTCAATTTCTTTCAAAAATTTCGTACTTGCAGCCAA
TACACTGGTATCGTTGAGGAACTTTAGGGATACTATGCTTTCATTTGTGC
AATAACTAAACATTGGGTTGATAGTTTCATGCGAATCATCATGATAATTC
ATGTCCCAAATTTGTAAAGATGAATCATGCTTATTTCTGTCAAGACCCAT
TGCTATAAGACCATTCGTATTTATTCCCAGAGAGTTTATACACCGCTGCT
TCTTTGCTCGTACACGTATATCATAATTGGTTTCTGAAACAGGGTACCCT
TGGGTATCCTTTAAATTTGAGACAGATCCAACTATATTTTCCGCCTGAGC
TGCCTTACCACCGCTGGCATTTGTCATAGAAGTCTCGTTATTGGCATTTA
AGCCCACTGGCGCATGGCTCGCTGGCGATGAGGAATTTTGTCCAGAGATA
TTAAAAATCCTTAAATATCCATTCTTTTCACCAACTCCAATCATACCAAT
TTCTGATTCTGAATAGTCTAAGCAGGTGATACTGCCGAAGTCTTTCACAG
TGTGTAATTTAATAATTGATTCATCAGATTCATTTTCCGGATCCACTTTA
TAGTGGGTCACTTCATCTCTTGTAGGGTTCACTGAAAGATAATCAATCAA
ATTATCATATGACCAATGGGTCACTTTTTGATGAGACCATGTTTATTCTT
CTATACGTTCGTGATACTGCACTTACGACTACCAGTAACATCAGATACCA
TAGAGCTTATGCTATCTTGAATATATCATCGCCGTAAAGTATGATGTGTA
GCGCATTAGTCTTCTGCATTCATATTATCAGTGGTATACCGTTTGGTATA
TGCTTTCCAATCATGAAGTGTTGGCTCTACTCTATATAAATTCGACATCC
ATTGATTTTCTCAATAAATGAGTTACCCAAGTAAGCTTTCCATTGATACA
AGTGATCTACATTCTTGCGACGCCAAATTATAAAGCACTAAAAATCATAT
CATACCCAATTGCGGGCAGCACATGTATATATTATACACTACTTATAACT
AACCTTCTTCATATATAACAATATGCCTGATAATACTAATGCATTTAAAT
CATATCATGAAAGAAAATTACATGGGTTTTATTGACATAATTGCATTTAG
AATACATAAAATTCTAAAGAATTAATATATCCAAAGTATTAGACATAACC
AAGAATAATAGTGAATAATTTTAGATTTTGTTACATATAATTCTGCTTGC
CTATCTCTTCCACTCTTTTCAAAACGTTGCATGTAAGCGTTACTAATATT
CCGCTTTATTTTGTTGCAATTCCTAATTTTTTCATTACATTATCTTGCGA
GTACGGAAGCGATTAACGTTCTCCCAATAGAAGGAACAAACATAGATATT
GAAGTTTTACTGCTTTTGCTTACCTGACCTTTTTCAAATTTAATTTTTTC
CCGCTAATAAGACCATAAACTACCCCGAACCAAATTCTAAAAGATAGTCA
GCTGGATTAGAGTTGTCATCTCCAAACATTAATTTTGCATTATCTTCGGC
TTCAATCAAATCGCCTGATAAGAACTCCTTTAATTCTTCATGAATGTTTG
TATGTGGATGACTCTCCATAGTGCCAGCATGATTGTGGTTACCGACCGAA
TCATATAACGGTGGCTCCCAATTGTGCAATTCAGCCTTACTATTTTGTTC
ATTCATCAAAGCATTTGGGACAGATCTAATATCTATAATTCTTTCCTCAC
TATTCTCGCTATTATTTTGCCCCGAACTGGCATGGTGGTTATTGGTAAAA
GGAGATAATGCTGCGACAGAACTTTTCTTCTCTTCCAATTCTTTTATCTT
CGCCAATAACGCCTTCTTTTTTCGTGCTTGTATTTCTAAAATTTCGGCCA
GGTATTGTAAATATTCGACCGTTCTATCCAAAATGATACCCTTATTTGGT
TTGATTTGTTTACCTAGGTCATCGTAATTCAATAAAGATGGTGGAACCAA
CTGGCCGAGTTCTTTTATCTTTTGCTTTATTAATTCTCTTCTTCTCCTTT
CGACGGCATTATGAAACTCTCTTTTGCGCCTCAGTTTCTCATCAGAAGTT
AACCCGCCTAAAATCTTTGGAACACTTCCAGGTCCTATATTTTCAGTCAT
ATTGCTACTTATTGAAGTGTGTCTTGTTCTGGGTGTGTTTATGCTACCAT
GCCTAAAAGAAGATGAAAGGAAACTTCCTGCACGAAATGACGATGATGGT
GATCTTACCTTTGGGGAATATGTGGAAGATACGGATGCTGGGCCCAAGCT
TTGTGGATTATAAGAAAATGATGATGAATATGTGTTTGGTGTCATCATAT
CAGAATTGATGCTAGAAGATAAAGAGGAGCTCAAATCATCAGTTAAGTTA
TACATTGTGTCATCGGTGCCATGCTGAAATAAAAAGTCATGTGGTAACTC
AGCTTTTAAGCCTTCTTGTTGCTGTAATGGAGTATTCATTGCTCTATCCA
CAGGTGAGTCGTAAGCCATAGAATAAGATGATCTCAAGGGACCCTGCCCT
ATGGAAGATATGGAATTTTGAGTGACAGGTCTACCGCCTTGGCTTGTTCT
AAACATATCATCCAGGTAAGACGATTGCGATTCTGCTTCCTCATATATGG
TCGAAGCTGTAGGAGTTTGTGAATTGGACCTCGCTTGACTGCCCATTAAG
TTATTATTATCGTTAGAGTTGTGCGTATTGATGTATGAGAGTTTTTCATG
CTGTTGGGCAGGAGTCTCACCACCTGGGTAGGCACTTCCGTGTATCTTGT
AATCATCATTGTGGTGTGGAGTGGGTGTCACTAACGAAAAATCTAAAGTT
TCCTGGAGGACTTTTGTCTGGTTCATTAATTCGTCCAGTAGACGTTGGTT
CTCAGCCTCACTTTCGTTATTGTTCATCATTCTTCACTTATTTAAGAAGT
AGGTTCGCCTGACAAAAAATAAGAGTATTCTATTAAAGGATACTTGTCAA
CTAAGTAATGTGAATGCAGTAATGTCGTTTTTGTTATCTTATATATGCTC
ACGTAAGACAGAAATTCGGATTGTGAAAAATTCCTTGATGATTCCGTGCA
GCCTCTAGCCAAAATAGCAACTGCGAGTAAAAAATAATGTACTAACCTGC
AGTAATATTGGAGATCCTACTGTCCGGACCGAGTAGTACAATTGTTAGTT
TCTGTTGCTCATAAGAAGGCTTTTCTAATCACCATGGCTTTATTATTTCC
CAAAAGTAACTTGCGAAGAGTCACATCCCGCGGAACGGCCCGCAATCGTG
ACCCGGCCAAAGGCGATTGTAATGAAGAGGGAGTATTGGTCAGACTTGTA
CTATACTGAAATAGGAAGAAGATTGAATAAATTTGCATTCTAATTGCGTT
CGGTAGTTTAGAGTAGGACTTAGATTACCTGTATTGTCTGCAGTTGCGTT
TTTTTTTTTTGCTGGTAAAAAAAAAGAACAAGTGTGGAGAATATGAGCGA
GGAACCACCTTCTGACCAGGTCAATAGTCTCCGTGACTCATTGAATCGAT
GGAATCAAACAAGACAGCAGAACTCGCAGGGTTTTAATGAATCTGCGAAG
ACATTGTTCTCAAGCTGGGCGGATTCTCTCAATACCAGGGCCCAGGATAT
ATATCAGACGTTGCCTGTATCTAGACAGGACTTGGTGCAAGACCAGGAGC
CGTCGTGGTTCCAATTGTCAAGAACGGAAAGAATGGTACTTTTTGTCTGT
TTTCTTTTGGGTGCAACAGCCTGTTTCACTCTTTGTACTTTCCTTTTCCC
CGTTCTAGCCGCTAAACCAAGAAAGTTTGGTTTACTATGGACAATGGGGT
CCCTACTATTTGTTCTTGCGTTTGGGGTACTTATGGGACCACTCGCGTAC
TTAAAACATTTGACTGCAAGGGAAAGGCTGCCTTTTTCGATGTTCTTTTT
CGCCACATGCTTCATGACGATTTATTTCGCAGCCTTTTCCAAGAACACGG
TGCTGACTATTACATGTGCTCTTCTTGAATTAGTTGCCGTCATTTATTAT
GCTATTTCATATTTCCCATTCGGTGCAACAGGTTTGAGGATGTTAAGCTC
TGCTGGTGTCAATTCGGCAAGAGGTGTTCTGCGCATCTGAATTATCATTC
ATAGTGCATATTGAATTGATTAGTTGAAGAAGAAAAATAATGTTTATGTT
ATAAGAAACAATAATAAAGAGATTTATAACCTAACCTAATTAAATAGCAT
GTAGTCAACAAAAAGGGAGTAAAACATGCAGTGGCTCTATATATATAATT
ATCGTAGAATAATTCAAAAAAAAATAAAAAACGAAAAAATTCATTCTTCA
TCACTCATCAAAGGCACTATTTCGTCATAACGCGGAGGCTCGTTACCATG
AGAGAGTAGCGAATCTGCGGAGCTCGAACTTACTATTCCTTCTTGTTCTT
CATCATCTTTTACATTCGCTAAAGTGTAACCCTTTTTGAAAAATTCGTTC
TGTTTGTCCTTAGAGTTTTCAGTGGTAGCGTTTGGAATCCTCACAGTACC
ATTTGCTTGTGATAAGCCATTTGTTGGTGATGAATTGTGAGATCTATTGA
CGGGCGATGGAGTGCTCAATAATTTATCGAGATTATTGAATCTTGACCTG
TCATTCACTGACGTTGCTCTTGCTCTAGCAACACCTTGGCCACTATTGCC
CGAAACAAATGCGGAATTCGAAATACTGCCGTTCATGGCATTGGCATTTG
AAATACTGTTCCGATTAACATTTGGCACACCGGCATCATCGCTGTATCCG
GATGGCCCACTAACTGACGTAGTTCTTGATAAGTTCAATTGTTGAATAGA
TAGTAAATCAGGGTCATACGAGGCCATGATATTAGGTGATCCCATCGGTG
AGACAATGGGAGAAGCTGGAACGGATATGGCTTCTTCAAAAGTTGGCGGA
GGTGGACATGTGTTACCAAAAAAGTCGCTGTTCATACTTAGAGGAACCTG
GTTGCCTTTGCCTTCCATTGTGGCCATATCATAAGTGGGTAACTCCATAT
TACCACTGTTGCACTGTTCAGACACCAGGAATATGGGCGTATCGATTAGA
ACCTCATAATGTCTTAATTTGGACGGACACTCAGGATCAGGTTTACTGAT
TCGTAGCATAATTTCCAGCTTATGTCTACAGTAAACATTACTGAAGTGTA
AACTATCCAAGTACAAGCCTCTTTTCGGTGTGTTTAATCTGGTATGTGTT
TTCACGGGCAAACCAGAATTGGATTTGATTATTGTTTGATGGAATTTTGG
ATCATAAACAGGTTTTTCATTTTCTTCATGACTTTTCGAGCCTTTATGAC
CGGATAAAAAGCCTATTACACTGGGACGACGGTGTGAGGGTCCATTGGCT
ACGGCATGTTCGGGATTGGGGATGCTCGTGTATGCATCGATACCATAAGG
TGGTATTATCTTTGCGGTTCTTTTATCCAAATCTTCGTATTTGGGGAACT
TCAATTTTGTTTCAATAATTATTGGTTCCGTTATACCGAGCCTTTCTTTC
GGATTGCCTTTTGAATCGCTGTCGTCATCAAAAGGACTATAAGATAAGAG
ATTGTCATTGAATGAATTTTCAACAATTTCCTCCCTTAGAGCTCTCGTGC
CCTTCTCCTTAGTTCTGATTTCAAATAATGATACACTTCTTTCCTTTCTT
CTCTTGGAGGCGAAATCTAAATAATACGGATTATAAGGGTCTTTAGCAAC
GGGATCTGTTTGATCATACTCATATTCATAACCTTTACTAACAAATGTGA
CTCTTTCAGTAATACTGACATGAATACGTTTAACACAAACGTTTTTGCAT
ATCGGTGCCAATTTTATCTTGATTGGGACTTCACTGTTTAGTGAAACGTA
TTTCTGAGCAAAGGAAATCTCGTATGACAAAGAATCTGTCCAAACCCTAT
TAATATAGATTGGTTTATTCGCAGTGGATACGGCAACGGGCGGTGGAGTT
CTAATAACTTTTATTGGATACTCTGCGAAAATGTCCTCTTCTCCTGATTC
TTCATTTTTCAGTTGATGTGAGCTCATGTGTAGATGATTTTTAACTTTAC
TAAACAAAGTGTTGCTTATCCTCCTATGGGCCTGAGCGGATTCTGTTTCG
GTAAGTTTTAATGAAGATGTAGTGGAGCTTAGTGATGAAGAAGAGTCTGG
CGACACAATAGGTTGCGGAGAGTTTGAATCTTGACGATAGAAACCCTTTC
TATTGATTGCCTTTGTTGCAAGCCTTAGTCTGTAACTAACACGTGCAGAG
GGTAAATAGATAGTCTCCGGAATATGATTAGAGAAAACCACTGGTACTAA
GAATACATAGTCTCCAGGTTGGTAAAGATGAGTCTTATTTACGTCTATGG
CGTTTAAAAGGCTGGCTTTTGTTTTAGTCTTGTCCAAATACAGTCTCTCC
TCTGTAGGAATATTCTTGAACAACCTCATTTGACGATCGTTGGAGTTGTT
TTCAATCATTTGATCATCTGGGGATATGCTTAATGGTACAAACAAATCGA
AGTTTTCATCATTCAAATTCCATTTCATTGATGCAGCATTATAAAATTCT
TCATTAAACGTCTTTGTAGGAGGAACACCTGTATTCCAAAACACTTTAAC
CCTTGAACATAATTCCAATTGCATGTCCGTAAATCGGGTTGGTTTTTTAA
CGGATACTATAACTGCTATGCTGTAAGAGACCATGGAACTGTCGATTTCA
ACAGACCTTGTATTAAGTTCCGAGCCGGAGCCTGGATGGTCTCCTGAATT
ATTTTCTCTCAGGAGTGTGTCTCTATTTTCATTTATGCTGCCACCACTTT
CGGTAGCCGCTGCCGTTGTAGCGAGAGATGGAGTGTTACCTTCTTGCTGG
TCTATACCATCCATAAAAAAATCCGCCTCAGCATCGTCCGTACCATCATT
GAGTCCGTTTAGTCTGGACAGGTACTCATCGTCATTCGAGGATATCGTTG
GTAAGAAAACGCTTTCACCGCTTGTAGAAATAGAAATCTTCAAGTACTCA
TTGGATAGAACGGTTTTTGGGCCCAGGAGACCTCTAGCGGTTAAATATTC
TATGAGAAATTGCTCGTTAAACTTTTTCGAGTTTGCCAACCTTGTTAGAG
AAGTTGATGATAAATCGCTTGACACTACAGCTGATGAGTTATGGTCATCA
TCAAAATCTAGTACTGTGCTATCCTCCTCAATCTGTGAATAGCGTCCCCC
AGAGATTCTGGGCTCTTGGTCTACCGACAATCTTCCCGAAGTGCGACGGT
TGGTGTCGGAAGTCGAGGATCTCGGAGTCGTAGTAGCACTATCGCTGATA
GAGCCCTGTATGGCAGTGGTACTGTGTCGCCTTGCGTTTGGCGGCGGCTG
TTTGTTCTGTTTTTTGCCAAGGAGTTGGGCGTCTGTATTGCTGCTTCTGA
TGTTGCCGTTATTATTGCCGCCTTTCGTTGTGTTGTTCAAGACGGCAGGT
GAGTGAACATTAGCGCCACCAAGTAAAGATGATAGCGCGTGCCTAATGGT
GGAGGATCTTCTTCGTTGTTGCATGGACCCTAATTTCTTGGTGGGAGAGG
GTTGAAACGGCTGTCCTTTAGACTGGTTTAAATCTGTTTCTGATAAAGAG
TGGGATGAATTTTTCGCCACCGGTCTTGATGTTATAAACGGCATGCCCAA
TAGGGGTAGGGAAAAATCTTGCTTGTTCTTCTCTATTTAAAAGAGTCACC
TTTCCGATGGACCTTCAAAAATATAAACGTGGCTTATCTCAGAGCTAAGA
CAGACCTTCCGAGCAATAATAATGAGTCGTTCTATTTTTTTTTTCTCGTC
CCTTTTTTTGTCCCCTCTTAACAAAATTAGAAATATAGGCGGGAAAGTGG
AGAACCCTTGGAAGAGTCAGATCAGAGATTGGAAAAATTAAGACCAATGG
ATATCTACAGATCCTGTGAATCGAGTGTGAGTGATATACCGCAAGATCGG
TAGAAAACTGTATATAAAGCAAAGAACTGATGTGGTGTAAACGATGTAGC
GATGTAACAAGAGATACTCGGTAATGTAATCAAGATGCTCTTTTTTTTTT
TTTGCGGCAATATGGTGTACGTAAAATTAAGGTTCCGTGGAGTCTGTGCT
TGCGAAAATGATATTGACGCATGGACTGTCGAAATAATAAATTTACAATT
AAACACTTGGTGATTTGAATGTAATTTGAACGTTTAAAAAATTCCAAGGG
AATATTACTGTTTCGGGAATATAACGTTTGATCGCTAGCGCACCCAGATG
AGAATCCGCATGGATGGGTTGTTAGTATTTCTATTGTGAAACCGCTTTGT
TCTGGAGGGCGAGAAAAAGTTACGGTCACTCTATCTTTTTTATAATTTGG
TCTAACAAACTTGATATCAGAACCACGTAGAAGAAAAAGAGACTAATAGT
AAAAATATCAAGAAAGTTGACCAATTTTTGTTATATATGTCCGTAAAAGT
TATGACTTGGCACTGGTCTTGGTTTACTCATCAATCAGCTAGGATCAGCG
CTGAGTGACTGCTTGCGGCTGGGCGGCTAAGAAATGGGAATATGTACAGT
ACAAATTCCGAACTTTGCGAGCCTGCCTCGATGGTTTTTTAAGGTGTTCT
TTTCTTGCATACCAAAGCGTACACTTGATGCGCCGCTTGACGTTATCTTG
TTCTGGATGAGGCCTTATTTTTGGTCTTCATTGTTAAAACACCCTATTGT
CATTTAGCAGCCGATGCGATGAACGAAACTGCGAGGTAAAAGCGCTCAAA
TCAAAAGTGTAGTATGAATGATATATAAACAACTTCAATAAAGTCACGCG
TAGTTAAAATATTGTTAGGGTAATATCCTGTGTCCTTCGAATATCTGTTG
GAATAAGAAGCAACATCATCTACTGACTAGTATTCGTGATACTAGTATTC
AATCACGTAAGGTGGAAGAGAATGACATGAAGATTGAGAAACAGTGATCA
AACTCAATAAAGAGCTGAATACAAGCACATATAATTGTTGGAATAAAAAT
CAACTATCATCTACTAACTAGTATTTACGTTACTAGTATATTATCATATA
CGGTGTTAGAAGATGACACAAATGATGAGAAATAGTCATCTAAATTAGTG
GAAGCTGAAACGCAAGGATTGATAATGTAATAGGATCAATGAATATTAAC
ATATAAAATGATGATAATAATATTTATAGAATTGTGTAGAATTGCAGATT
CCCTTTCATGGATTCCTAAATCCTTGAGGAGAACTTCTAGTATATCTACA
TACCTAATATTATAGCCTTAATCACAATGGAATCCCAACAATTACATCAA
AATCCACATTCTCTACATGGTAGCGCCTATGCTTCGGTTACTTCTAAGGA
AGTCTCATCAAATCAAGATCCGTTAGCCGTTTCAGCTTCCAATTTACCGG
AATTTGATAGAGATTCCACTAAGGTTAATTCTCAACAAGAGACAACACCT
GGGACATCAGCTGTTCCAGAGAACCATCATCATGTCTCTCCTCAACCTGC
TTCAGTACCACCTCCACAGAATGGACAGTACCAACAGCACGGCATGATGA
CTCCAAACAAAGCTATGGCTTCTAACTGGGCACATTACCAACAACCATCT
ATGATGACGTGTTCACATTATCAAACGTCACCTGCGTATTATCAACCGGA
CCCACACTATCCGCTGCCACAGTATATCCCACCGCTGAGTACTTCCTCAC
CTGATCCAATCGATTCACAGGATCAACACTCTGAAGTACCTCAAGCTAAG
ACAAAGGTGAGAAATAATGTCTTACCACCACACACTTTAACATCAGAAGA
AAACTTTTATACATGGGTTAAATTTTACATCAGATTTTTGAAGAACTCTA
ATCTCGGTGACATCATTCCAAATGATCAGGGTGAAATCAAAAGACAAATG
ACTTATGAAGAACATGCGTATATATACAATACCTTCCAAGCATTTGCCCC
ATTTCATTTATTGCCAACATGGGTAAAACAAATTTTAGAAATTAATTATG
CTGACATCCTTACAGTCCTTTGTAAAAGTGTGTCCAAAATGCAAACTAAC
AATCAAGAATTAAAGGATTGGATAGCTCTTGCCAACCTTGAGTACGACGG
AAGTACATCTGCTGATACATTTGAAATTACGGTCAGCACGATCATTCAAA
GGCTAAAAGAAAACAATATCAATGTTAGCGACAGATTGGCCTGTCAACTA
ATACTTAAAGGTCTATCCGGTGACTTCAAATACCTACGTAATCAATATCG
TACCAAAACGAACATGAAACTTTCCCAATTATTCGCTGAAATTCAATTAA
TATATGACGAAAATAAAATCATGAATCTAAATAAACCGTCCCAATACAAA
CAACACAGCGAATACAAAAATGTTTCTCGCACATCTCCAAACACGACTAA
CACAAAGGTTACAACTCGTAATTATCATAGAACAAATAGTTCAAAACCAA
GAGCAGCAAAAGCTCACAATATTGCTACATCTAGTAAATTCTCAAGGGTG
AACAATGATCACATTAATGAATCAACCGTTTCATCACAATACTTAAGCGA
TGACAACGAACTTAGTCTTAGGCCAGCAACAGAAAGAATCTAAGCCAACA
CACACAATAGACTCGAATGACGAACTACCTGATCACCTTCTTATTGATTC
AGGAGCTTCGCAAACGCTTGTCAGATCAGCCCATTATTTACACCATGCAA
CACCCAATTCTGAAATAAACATAGTCGATGCTCAAAAACAAGACATTCCT
ATAAATGCCATTGGTAATCTTCACTTCAACTTTCAGAACGGCACCAAAAC
ATCAATAAAAGCACTGCACACACCAAACATAGCCTATGATCTATTAAGTT
TGAGTGAGCTGGCTAATCAAAATATTACTGCCTGCTTTACCAGAAACACT
TTAGAAAGATCGGATGGTACAGTACTAGCTCCCATAGTCAAACATGGAGA
CTTTTACTGGTTATCTAAAAAATACCTAATTCCTTCGCACATTTCAAAGC
TAACAATAAACAACGTCAACAAAAGCAAAAGCGTAAATAAATATCCATAT
CCGTTAATACATCGAATGCTTGGACATGCTAACTTCCGAAGTATTCAGAA
GTCTCTTAAGAAGAATGCAGTTACATATTTGAAAGAATCGGATATTGAAT
GGTCTAACGCTAGCACATATCAATGTCCTGACTGTCTAATCGGCAAAAGC
ACGAAACATAGGCATGTCAAAGGATCACGACTAAAGTACCAAGAATCATA
TGAGCCTTTTCAGTACTTGCATACCGATATATTTGGTCCTGTACATCACT
TACCGAAAAGTGCACCTTCTTACTTTATATCGTTTACAGATGAGAAAACC
AGATTCCAATGGGTCTACCCATTACACGACCGTCGTGAAGAATCTATACT
CAATGTTTTTACATCGATATTAGCATTTATTAAGAACCAATTCAATGCTC
GCGTTCTAGTTATCCAGATGGATCGTGGCTCCGAGTACACTAACAAAACT
CTTCATAAGTTCTTTACGAACAGAGGTATTACTGCATGCTATACAACCAC
GGCAGATTCTAGAGCACACGGTGTCGCTGAACGATTAAATCGTACTTTAT
TAAACGATTGTCGCACACTGCTTCATTGCAGTGGTCTACCAAATCATCTA
TGGTTCTCAGCAGTCGAATTTTCTACTATAATCAGAAATTCATTAGTCTC
ACCAAAAAACGATAAATCTGCAAGACAACATGCAGGTTTAGCTGGACTGG
ACATTACTACTATACTACCTTTCGGTCAACCGGTTATAGTTAACAACCAT
AATCCCGACTCGAAAATACATCCTCGTGGCATTCCAGGTTACGCCTTACA
TCCGTCACGAAACTCTTATGGCTATATTATCTATCTTCCATCATTAAAAA
AGACAGTAGATACTACCAATTACGTTATATTACAAGACAACCAATCCAAA
TTGGACCAATTCAATTATGATACACTCACCTTTGATGATGATCTCAATCG
TTTAACAGCCCATAACCAATCTTTTATTGAACAAAATGAAACAGAGCAGT
CATATGATCAAAATACAGAATCTGATCATGACTATCAATCGGAGATTGAA
ATAAACTCTGATCCTCTAGTGAACGACTTCTCGTCCCAATCAATGAACCC
TTTACAATTAGACCACGAACCAGTCCAAAAAGTACGTGCACTAAAAGAAG
TTGATGCCGACATATCTGAATACAATATTCTTCCATCTCCTGTACGATCT
CGTACACCCCATATCATTAATAAAGAGAGTACCGAAATGGGTGGTACCAT
TGAATCAGATACTACTTCACCTAGACACTCGTCTACCTTCACTGCACGAA
ACCAAAAGCGACCTGGTAGTCCCAATGATATGATTGATTTGACCTCACAG
GATAGAGTTAATTATGAACTTGAAAACATCAAAACTACCCGTTTGGGTGG
TACGGAGGAACCATATATTCAACGAAATAGTGATACAAATATCAAATACA
GGACTACAAATAGTACGCCCTCAATAGATGACCGTTCGCCCGACAGTGAC
TCTACTACTCCCATCATCTCCATAGAAACAAAGGCTGCATGCGATAATAC
ACCCTCCATTGATACGGATCCGCCAGAATATCGATCTTCTGACCATGCGA
CTCCTAATATAATGCCTGACAAATCCTCAAAAAATGTTACGGCTGATTCT
ATTCTTGACGACCTCCCACTTCCTGACTTAACTAATAAATCTCCTACGGA
CACTTCTGATGTTTCAAAAGATATTCCACACATACACTCTCGTCAGACTA
ATTCCAGTTTGGGTGGTATGGATGATTCTAATGTTCTGACTACTACCAAA
AGTAAGAAAAGATCATTAGAAGATAATGAAACTGAAATTGAGGTATCCCG
AGACACATGGAATAATAAGAATATGAGAAGTCTGGAACCACCAAGATCGA
AGAAACGTATAAATCTAATTGCAGCAATAAAAGGAGTAAAATCAATCAAA
CCAGTTCGAACGACCTTAAGATATGATGAAGCAATTACATATAATGAAGA
CAACAAAGAAAAAGACAGATATATTGAAGCTTATCATAAAGAAATTAACC
AACTATTGAGAATGAACACTTGGGATACAAACAAATATTATGATAGAAAT
GACATAGATCCTAAGAAAGTAATAAACTCAATGTTTATATTTAACAAAAA
ACGTGATGGTACACACAAAGCCAGATTTGTTGCAAGAGGCGACATTCAAC
ACCCCGATACATATGATTCTGATATGCAATCCAATACCGTACATCACTAT
GCACTGATGACGTCATTGTCAATCGCATTAGACAATGACTATTATATCAC
ACAGCTGGACATATCCTCTGCTTACTTATATGCTGATATCAAAGAAGAAT
TATACATAAGACCTCCACCACATTTAGGTTTGAATGATAAGTTACTACGT
TTGAGAAAATCACTCTATGGTTTGAAACAAAGTGGTGCAAACTGGTATGA
AACCATTAAATCATATTTAATAAATTGTTGCGACATGCAAGAAGTTCGCG
GATGGTCATGCGTATTTAAGAATAGTCAAGTAACAATTTGCTTATTCGTT
GATGATATGATATTGTTCAGCAAAGACTTAAATGCAAATGAGAAAATCAT
AACAACACTCAAGAAACAATACGATACAAAGATAATAAATCTGGGTGAAA
GTGATAACGAAATTCAGTACGACATACTTGGATTAGAGATCAAATATCAA
AGAAGCAAGTACATGAAATTAGGTATGGAAAAATCCTTGACAGAAAAATT
ACCCAAACTAAACGTACCTTTGAACCCAAAAGGAAAGAAACTTAGCGCTC
CAGGTCAACCAGGTCATTATATAGACCAGGATGAACTAGAAATAGATGAA
GATGAATACAAAGAGAAAGTACATGAAATGCAAAAGTTGATTGGTCTAGC
TTCTTATGTTGGATATAAATTTAGATTTGACTTACTATACTACATCAACA
CACTTGCTCAACATATACTATTCCCCTCTAGGCAAGTTTTAGACATGACA
TATGAGTTAATACAATTCATGTGGGACACTAGAGATAAACAATTAATATG
GCACAAAAACAAACCTACCAAGCCAGATAATAAACTAGTCGCAATAAGCG
ATGCTTCATATGGTAACCAACCATATTACAAGTCACAAATTGGTAACATT
TTCCTACTCAACGGAAAAGTGATTGGAGGAAAGTCGACAAAGGCTTCGTT
AACATGCACTTCAACTACAGAAGCAGAAATACACGCAGTCAGTGAAGCTA
TACCGCTATTGAATAACCTCAGTCACCTTGTGCAAGAACTTAACAAGAAA
CCAATTATTAAAGGCTTACTTACTGATAGTAGATCAACGATCAGTATAAT
TAAGTCTACAAATGAAGAGAAATTTAGAAACAGATTTTTTGGCACGAAGG
CAATGAGACTTAGAGATGAAGTATCAGGTAATAATTTATACGTATACTAC
ATCGAGACCAAGAAGAACATTGCTGATGTGATGACAAAACCTCTTCCGAT
AAAAACATTTAAACTATTAACAAACAAATGGATTCATTAGATCTATTACA
TTATGGGTGGTATGTTGGAATAAAAATCAACTATCATCTACTAACTAGTA
TTTACGTTACTAGTATATTATCATATACGGTGTTAGAAGATGACACAAAT
GATGAGAAATAGTCATCTAAATTAGTGGAAGCTGAAACGCAAGGATTGAT
AATGTAATAGGATCAATGAATATTAACATATAAAATGATGATAATAATAT
TTATAGAATTGTGTAGAATTGCAGATCCCCTTTCATGGATTCCTAAATCC
TTGAGGAGAACTTCTAGTATATCTACATACCTAATATTATAGCCTTAATC
ACAATGGAATCCCAACAATTACATCAAAATCCACATTCTCTACAATAATA
GAATAATGAACGATAACACACACTATGAAAGAAGAATAATAATAATAACA
CTGTATAGAAATAGCGGCTCCCTCTTGTTTATTCTCACATCCTCGAGCAA
AACTTCTAGCAAATCCTGTGTATTTAATATTATGGCCTCTATCAGCAATG
GACTCCCAATAATTATCCAATTACTCACCAATTTTTCAATATTAGTGTAG
ATAGGAAAGGATCCTCGATGAAATCGTTATGGTTAGTGTCTCTGTTGATA
ATTAGAGGTTAAAAATTAGTATTAATGAAGAAGTGAGTACTGATCTTCTT
ATACTAAATAAGAGAGGTATATAAAACACACGCCGATTGGTCATATTAAT
TATGACCAATATAATAGTGATTCCGGTAGTTACTATACATTGATGTGACG
ACTCATATTCCTCATATATGTACCTACCATAACATGTTCAACTAATAGGT
CTTTAACACAGCTTCAGTATTGTCTGAGCTTCTCGTTTAACATTCCTTCT
GCAATAGGCGCAATCACACTTAAACGTATACGAGTTGTACATTAATATAC
GATGTAAGCATTAGATTGTTACCATAGCAACTCATGTCACTATTAATTAC
TCTCGTTCCAACAGTCTCGATCCACTGTGTGTATTCTTGGAAAATGAACA
AATCAGTGTAGAGAAGTCGTCTTCGTTTCCATCATGAGAATGTGCTTCAG
TATTACTTTTTTTGCCTTCAACGCCTTGATTGTTCTATTTTTGCTAATAA
TAAATCTATTTCATCGGACTAAAAGTCCATTAGTTGTAAGCGGATTTAGC
TCAGTTGGGAGAGCGCCAGACTGAAGAAAAACTTCGGTCAAGTCATCTGG
AGGTCCTGTGTTCGATCCACAGAATTCGCATTCCTTTTTGCTAGCATTCT
TTTTTTTTTCATTTCTAGGCCTGTTTCTCCGCGCTGATTGGTCGCCCGGG
TGATGCAGTTGCGGCCGGCCCTGGCCAATCAGATCCCTTTAAAAATGGGC
CCGGTGCGCTTCTACCCCTTCACGCCTTTTACGCCTTTTTCGAATCTTGT
ATTTATTGTAATTATTAAACATTGGTCATATCAAATTCACATCAGACTTC
AATTTTTCAATTCACTTTCTGAATAAGAGCCCTTCCCTTCATACAAGTAG
AGATATTATACTGTCATAGCTCTTTCAATTGGTCTTATTAGATTGTCTCC
ATCTTTCCCATTGACGTTGTTACTCCCTCTCTTTTTTCGTTTTTAACTGA
TTTCTCATATATTCCCAAACAGGCATATATACTCGACGTCAAGAAAGAAA
AGAAAAGAAAACCCTCATAAAAAATATAATCGAGAAGTTTTTTTCCTCAT
CGCGAACCATTAGTATAACAGATTGATCGTTCAGCTCTCATAACTATCGC
AAGAACAGTAACAAAATAAATAAAAAAAACACGCACATATAATAATGTTG
GCTCGTACTGCTGCTATTCGTTCTCTATCGAGAACTCTAATTAACTCTAC
CAAGGCCGCAAGACCTGCCGCTGCTGCTTTGGCTTCCACCAGAAGATTGG
CTTCCACCAAGGCACAACCCACAGAAGTTTCCTCCATCTTAGAGGAAAGA
ATTAAGGGTGTGTCCGACGAGGCCAATTTGAACGAAACTGGTAGAGTTCT
TGCAGTCGGTGATGGTATTGCTCGTGTTTTTGGTTTGAACAACATTCAGG
CTGAAGAATTGGTCGAGTTCTCCTCTGGTGTTAAAGGTATGGCTTTGAAC
TTGGAGCCTGGTCAAGTCGGTATCGTTCTTTTCGGTTCCGATAGACTGGT
TAAAGAAGGTGAATTGGTCAAGAGAACCGGTAATATTGTTGATGTCCCAG
TCGGTCCAGGCCTTTTGGGTAGAGTTGTCGACGCTTTAGGTAACCCTATT
GATGGTAAAGGTCCTATTGACGCTGCCGGTCGTTCAAGAGCTCAAGTCAA
AGCACCAGGTATTTTGCCAAGAAGATCTGTCCATGAACCAGTTCAAACCG
GTTTGAAAGCCGTTGACGCCTTGGTCCCTATCGGTAGAGGTCAAAGAGAG
TTGATTATTGGTGATCGTCAAACAGGTAAGACTGCTGTCGCCTTAGACAC
CATCTTGAATCAAAAGAGATGGAATAACGGTAGTGACGAATCCAAGAAAC
TTTACTGTGTTTACGTTGCCGTTGGACAAAAAAGATCTACCGTTGCTCAA
TTGGTCCAAACTTTGGAACAACATGACGCCATGAAGTACTCTATTATTGT
TGCAGCTACTGCATCTGAAGCCGCTCCTCTACAATACTTGGCTCCATTTA
CTGCCGCATCCATTGGTGAATGGTTCAGAGATAATGGAAAGCACGCTTTG
ATCGTCTATGACGATTTGTCCAAGCAAGCCGTGGCATACCGTCAATTATC
TTTGTTGTTGAGACGTCCTCCTGGTCGTGAAGCCTACCCTGGTGATGTCT
TTTACTTGCATCCAAGATTGCTAGAAAGAGCCGCTAAGCTTTCTGAAAAG
GAAGGTTCTGGTTCTTTAACTGCTTTGCCTGTTATTGAAACCCAAGGTGG
TGATGTCTCCGCTTATATTCCAACCAATGTTATTTCCATTACCGATGGTC
AAATATTCTTGGAAGCTGAATTATTCTACAAGGGTATCAGACCTGCCATT
AACGTTGGTTTGTCCGTTTCTCGTGTCGGTTCCGCTGCTCAAGTTAAGGC
TTTGAAGCAAGTCGCTGGTTCCTTGAAATTGTTTTTGGCTCAATACAGAG
AAGTCGCTGCTTTTGCTCAATTCGGTTCCGATTTAGATGCCTCCACCAAG
CAAACTTTGGTTAGAGGTGAAAGATTGACTCAATTGTTGAAGCAAAACCA
ATATTCTCCTTTGGCTACAGAAGAACAGGTTCCATTGATTTATGCCGGTG
TTAATGGTCATTTGGATGGTATTGAACTATCAAGAATTGGTGAATTTGAG
TCCTCCTTTTTGTCCTATCTAAAATCCAATCACAATGAGCTTTTGACCGA
AATTAGAGAAAAGGGTGAATTGTCTAAAGAATTGTTGGCATCTCTAAAGA
GTGCTACTGAATCATTTGTTGCCACTTTTTAATGTGAACTAAAAAAATAA
AAATGAATATAAGGTACGTCTCCAAAAGAAATGTAAATATAGAAATTTTA
AAAAAAAAAACGAAAAAAAACATAACTAAATTTAAAGTGCAGCCCAACAA
TAACCCTGAAAAATCTAAATATCTTAGAATTTTTTTATTTTGATTATTAT
ATATTATTATTATTCTTATGGTAAATAATGCCCCTACTTTTCTTCTAAGG
AAGTGAGTTACCACCAAAATAAGGAAATATCGCCTGCAAGCGGTTTTTAT
TTTGGAGTTGTTTTTTTTTTTCCCACAATAGCCTCTAGTTTATTCCATTC
TTAGCACTGACTCTTTTTTCCGCCACTATTTCTTATAAAAGGCCCGAATT
TCTGGCACGGACGTTGTTTTTAATAATAAAATATTGAATGACAGTTAAAA
AATCACGTAGTCAGTTAATCTGTTTAACTTGAAAATATGTCTGAATCAGT
GGCCATTATAGGTGCAGGATTAGTAGGCTGCCTTGCAGCTTTGGCATTCT
CCAAAGAAGGCTACAATGTCACACTATATGATTTTAGACAAGATCCTCGA
TTGGACACCACCAAAAATAAAAATTTGAAATCCATTAATTTGGCTATTTC
TGCTCGTGGCATTGATGCTCTGAAATCAATAGATCCGGATGCTTGTGAAC
ATATTCTGCAAGATATGATTCCCATGAAAGGCAGGATGATTCATGACTTG
AAAGGCAGACAGGAATCACAATTGTATGGCTTGCATGGAGAAGCTATTAA
TTCTATCAATAGATCTGTATTAAATAATAGCCTTTTGGACGAATTAGAAA
AATCTACAACAGAACTGAAGTTCGGTCACAAATTAGTCAAAATCGAATGG
ACAGATGATAAACAAATCTGTCATTTTGCCATTGGGGAAGATTTGAAAAC
CCCACATACTGAAAAGTATGATTTTGTCATAGGTTGTGACGGAGCATACT
CTGCGACGAGATCGCAAATGCAACGTAAAGTTGAGATGGATTTTTCACAA
GAATATATGAATTTACGTTACATTGAACTTTACATCCCGCCTACTGAGGA
ATTCAAGCCAAACTATGGCGGAAATTTTGCAATAGCTCCTGACCATTTGC
ACATTTGGCCTCGTCATAAATTCATGTTAATTGCGCTCGCCAACAGTGAC
GGCTCGTTCACTTCAACCTTTTTCGGTTCTAAAGATCAAATATCAGATCT
GATAACTTCCAAGTCACGTGTGAGGGAATTCTTAATCGAGAACTTTCCCG
ATATTATTAATATTATGGATTTGGACGATGCTGTCAAAAGGTTTATCACT
TATCCAAAGGAAAGTCTTGTCTGTGTAAACTGTAAGCCATACGATGTACC
AGGCGGAAAGGCCATCCTACTCGGCGACGCTGCCCATGCAATGGTTCCAT
TTTACGGCCAAGGTATGAATTGCGGATTTGAAGATGTGAGAATTCTTATG
GCGCTATTGAAAAAGCATTCAGGAGATCGTTCAAGAGCCTTTACTGAGTA
CACTCAAACAAGACATAAGGACCTAGTTTCTATTACTGAGCTGGCAAAAA
GGAACTATAAAGAAATGTCACATGACGTTACATCCAAGCGGTTTTTATTA
AGGAAAAAGCTAGATGCTCTCTTTAGTATTATAATGAAGGATAAGTGGAT
ACCTTTGTATACAATGATATCTTTCAGATCCGATATCTCGTATTCTAGAG
CTTTAGAAAGGGCTGGAAAGCAAACACGTATCTTGAAATTCTTAGAATCT
CTGACACTCGGTATGTTATCTATTGGCGGTTACAAGCTTTTCAAATTTTT
GACAAGAGAACGTTCCTGAAGCCAGTTTATTCTTGCCATCCGTGTACGCT
AGGAGAGGATTATTAAAATAAGTGATATATACATATATATATATATATAT
ATATATATAATACACTAATTATTTTATGTGATGTTGATCACGCGAAACGG
TAAACGGCTCTGTTCGCGCTTTCTTTGTTTACATTTTAGTGAAGTATTGT
CAAGATAATATCCATATGGTTGAACTTTTTATATTGGCTAGTTAAATACT
CTATTTATTGCACCAAAAAATCATCTTAGTGGACTTTTTGGAGCAAAAAA
AACCAGCAGGTAGTTATATAAGATGACTACACAACTAAGGTATGAAAATA
ACGATGACGATGAAAGAGTAGAATATAATCTCTTTACCAATAGAGATCCA
CCATGATGGCAAATTTTGAAGAATGGATCAAAATGGCTACAGATAATAAA
ATCAATTCCCGAAATAGTTGGAATTTCGCATTGATCGACTATTTTTATGA
CTTGGACGTTTTGAAAGATGGCGAGAATAACATCAATTTTCAGAAAGCAT
CTGCAACCTTGGATGGGTGTATTAAGATTTACTCTTCGAGAGTTGATTCA
GTGACAACGGAAACAGGTAAGTTATTGAGCGGGTTGGCACAAAGAAAGAC
GAATGGGGCATCTAACGGAGATGACAGTAACGGGGGAAATGGTGAAGGGC
TTGGAGGTGACAGTGACGAAGCAAATATAGAGATTGATCCCTTAACTGGT
ATGCCTATATCTAATGATCCTGATGTGAATAACACTAGGCGGAGAGTGTA
CAACAGAGTTTTAGAAACAACATTGGTGGAGTTCGAAACGATCAAGATGA
AAGAGCTAGACCAGGAATTAATAATTGATCCATTATTCAAAAAGGCCTTG
GTTGATTTCGATGAAGGTGGCGCCAAGAGTTTATTGTTGAACACATTAAA
CATAGACAACACTGCAAGAGTCATTTTCGATGCATCAATTAAGGATACAC
AAAACGTAGGGCAAGGTAAACTTCAAAGGAAAGAAGAAGAATTAATTGAA
AGAGATAGTTTAGTAGATGACGAAAATGAACCTAGCCAGTCATTGATAAG
TACTCGTAATGACTCAACCGTAAATGATTCCGTTATTAGTGCACCTTCCA
TGGAAGATGAGATTTTATCTCTTGGTATGGATTTTATAAAATTTGATCAA
ATTGCGGTGTGTGAAATTTCAGGATCGATTGAGCAACTAAGGAACGTTGT
CGAAGATATTAATCAAGCGAAAGACTTTATCGAAAATGTTAACAACAGAT
TTGATAACTTCTTAACTGAAGAAGAATTGCAAGCAGCTGTCCCAGATAAT
GCAGAAGATGATAGCGATGGCTTTGATATGGGCATGCAACAGGAGCTGTG
CTATCCAGATGAAAATCATGACAATACATCACATGATGAACAAGATGATG
ATAATGTCAACAGTACCACAGGAAGTATATTCGAAAAAGATTTGATGGCA
TACTTTGACGAAAATCTAAATAGAAACTGGAGAGGGAGAGAACATTGGAA
AGTACGAAATTTTAAGAAAGCAAACTTAGTGAATAAAGAATCCGACCTGT
TGGAAGAAACGCGAACTACTATAGGAGATACTACTGACAAAAACACAACG
GACGACAAATCGATGGATACGAAGAAGAAGCATAAACAAAAAAAGGTTCT
GGAAATTGATTTCTTCAAAACGGATGATAGTTTTGAAGACAAAGTCTTTG
CCTCAAAAGGAAGGACAAAGATTGACATGCCGATTAAGAACAGAAAGAAC
GACACACATTATTTACTGCCGGATGACTTCCATTTTTCCACTGATAGAAT
AACAAGATTGTTCATTAAACCGGCGCAGAAAATGAGTCTGTTCAGTCATA
GGAAGCATACCAGAGGCGACGTTAGTTCGGGGCTTTTTGAAAAAAGCACA
GTTTCTGCCAACCATTCAAATAACGACATTCCTACTATTGCAGATGAGCA
CTTTTGGGCGGATAATTACGAAAGGAAAGAACAAGAGGAAAAAGAAAAGG
AGCAGTCTAAAGAGGTTGGTGATGTGGTGGGTGGAGCGCTCGATAATCCG
TTTGAAGATGACATGGACGGTGTTGACTTCAACCAAGCTTTCGAAGGAAC
AGATGATAACGAGGAGGCCAGTGTGAAACTTGATTTACAGGATGACGAAG
ATCATAAGTTCCCCATTCGAGAAAATAAAGTTACTTATTCAAGAGTTTCG
AAAAAAGTTGACGTAAGAAGATTAAAGAAAAACGTATGGAGATCGATCAA
CAATTTGATACAAGAACATGACAGTAGGAAAAATAGAGAACAAAGCTCTA
ATGACAGTGAAACCCACACAGAAGATGAATCAACAAAGGAGCTCAAGTTT
TCTGATATCATTCAGGGTATAAGTAAAATGTATTCGGATGATACACTAAA
GGACATTTCAACAAGCTTTTGTTTTATATGCCTTCTACACTTAGCCAATG
AGCATGGGTTGCAGATAACTCATACCGAAAACTATAATGACTTGATAGTG
AATTATGAGGATCTAGCGACAACACAGGCAGCGTCATAGTTGATGATCTT
TTTTTTTTTTTTTTTTTTTTTTTTTGTGCTGCAAAGTTTCTTAAAGCCTT
CGGGCTTACGAAATCCTTTATCGCCGAAAGGGGACCGCTTCGAAAAGTGG
ATATAAAACAAGGTATTTATTTTTATAGACAATGACCAAATGACAGGATA
GATCGAGGGTGAGTTCCAATATGTCCAGAACTATTCCATTTCTATTTAAA
TTAGTCAACAGGGCAGTAATTTTGCCTACGGCAGGTTTTACATTAGGAGT
TGGTGCGTTTGTAAAGGCGTGGCCCGATGATGCCGGTGTTCTATCATTGA
ATGATCCGCAAACGCCAGCGGAGTTGATTAGTGCGACCAAGAGCCGCCAA
CCTATGGAGCTGCAGAGGGTTGACATCCTCGCTCAAATCGAGAAAAGCGA
GGTTTACAACAAGTTGGCCCAGGATGAGAAGATGCACCATGTCTTATTCA
GTGAGAAAATACCAAGCGGGCATAGGGAATATCATGTAGGACAAGGCCTC
TTGTTCGGCAAGGGGAAGCTTGAAATTGATCCTTTGGTGTTCCATGATGT
GAATCACGGTGAATTAACCGTGATTTATCACTTAGGTGCTGAGTTAGGGA
ATCGAGACGGTAACGTCCATAAGGGCTTGTTGTCATTGTTGCTGGATGAA
GCATTGTGCTATTGTGGCTTCCCTTTGTTGCCTAGTAAAAGAGGTGTAAC
TGCAAGGCTGTCGCTAGAGTTTTTTGAGGACATTCCTGTAGATACTACGA
TTATACTAAAAGCAAACGTCAAAGAGATTAAAGGCAGAAAGTGTATCATT
GAGGGACACTTGGAACAGTTTCCGTTGGAAGTTTCTTCTCGAAATGGAAC
TAGAAGTTGGAACTTACCACATATTTGGGGTTTCAACCATAAGCAGGAGA
TGGCAAAAAAATTTGCCAAGGCCAATTGTATTCTCGTTGAGCCTACTTGG
TTCAAATATTTTAAATGGCTTGATATGTTTTGAAAAAGCATGCCTGTCTC
AAAATAGCCTATTCCGTGTTAATTAATATTCTATATTCAAAAAAGTTAAA
CATATATACTGCATGTACTTACCGCCGAAGCACAAACGTGCCACTTCCAT
GAACACTTGCTCTTTATTTATAGTGGGGCTGATATGCGATGGCGTAAAGC
TACTCCAGCCTCCTTCTTTTCATATCCTCATGACTGTCACTATGTGTTGG
TGTAGCCATCGAACTTCCACTAGATTTGTTCTTCCTTTTCTTACTATTGT
TACCTGAATTTGAGCCGGATTGGCTTTTTCCTGTACCGTCTAGATCAAAC
GCCAAGTCGTCTATATCAAACGGCGCTTGGGCTCCCCCTTGGTTCTGGTT
TGCGAACTCGCTTGGATATGACCTTTCAAACTGCGATAGTACCGAAGAGC
AAAGGTCCCAATCGAAATTTGGAGGCTGAAACAATGCTATGTCTCTATTG
CGCAGCTGTTCGCGCCATTGTTGCTCTGACATGTTTTGACCCTGCTGAGG
TGGTTGTATCATCATGTCTGGGTTATTTTGGAAAAGAATATGTGCTATTT
GACCACCTTTACCATTTTCTCTGGTCGGTATGGTGGAGAATTTACCTGAA
AGATCTGCTATCTGGTTCTTGTAAGATTTTCTTAGCTTCACGGCTTTAGT
GCCGTCCAAATTTGTTCTTGCCACTTGCCTGGAGATGTCATCCAAGCCAT
ACACCGATATCAAGTCCTGTAGAGGATTTGGTTGTTGGTACGTATATGTA
GTTTCCGGATCCACGTAATAGTAGTATGAGGGGACTGTAGTTTCGTCCAC
TCTAGAAGCCATTATTATCGTATTCCTTTTTCGTTCACTTACTATTGCTA
TTCGCACTCACTACAGATCTATATTTTATGTTCCACCCTGTTGTCAGATC
AGGAAAGGAATGAAGAGGCTCTATTTAAACCAAATACACCTCTTCGTTTC
TCAATATTGTTGGGCTTTCCTTTTTTTTTTCCTTCCACGTCTATCTATTG
TCTCTATCAAAATTAGGAAAAAGAAATGAAGAACGATGAGCCAAACGAGG
CTGAGACAATCATGCATCCGTACATTCTATGTATGTTTGGGTGTATCTTT
CCAGATTCGGTTCTTTTTTTTTTTCAGTCCAATTGAAAAAAAAAAGGAAC
AGGAACAACGGGTCGAAATTTGCCGTCACATTCAGAGCGAAGAGCGACAG
GGGAATTGGTGGGCTAACCACCTGTTGAGCCCAGCTAGCAGCTGTCGGTA
AACCGTCGTTGGGCGGGGCGCGACAATGCAGCCAGCGGAGGCATTGTATG
GTTTCCGTCTGGAGAGTGGGCTTAGCCGGCCTGGCACTCCTTCTCTAAGC
AGAGTGAGAAGGGAATCTTTTTACTGGAGAAGAGTGTTTGATTCCAGCAG
AAGGTAATACGCACCTTTCTCATCTATTTGCAGAATCGTTTTATTAAAAT
ACTTTTAAAGAATTTAGATTTTGATAATTAGTTCATTCTCTTTTACAAAG
ATAATCACCAAACAGGGACAATACACTGAACGATAAAAGTATGTGACATA
TAGAATGCTAGAATGAATAGCCTAGACTGCATTGTTATGAGAGCAACGTT
TGATATTTGTGGCGATTGGAACAAACATAGTACATGCCAAAATGAGATGA
AATGTCCAATTTGAACTGATTAACATACACGCGCAAGCTCGTATTTGTTT
ACTGGTACACCTAGAGTTAGCCGATCAAAGAGACAGTGGCAGATATATGG
GAAAATTTTCTCCGGAAGATTGCATGCGAGAGTCTCATAACCAGTCATTT
CCCAAGATACAATTCTCGGAGCTGTTATACTAACAAACTTTTAATTTTCA
TTTTTTTTTTTTTTTGATTAGATGGCCTCCTTACCTCACCCAAAGATTGT
CAAGAAGCACACCAAGAAGTTCAAGCGTCATCACTCTGACCGTTACCACA
GAGTTGCTGAAAACTGGAGAAAGCAAAAGGGTATTGACTCTGTTGTTAGA
AGAAGATTCAGAGGTAACATCTCTCAACCAAAGATCGGTTACGGTTCTAA
CAAGAAGACCAAGTTTTTGTCACCATCTGGTCACAAGACTTTCTTAGTCG
CTAACGTTAAGGATTTGGAAACCTTGACCATGCACACCAAGACTTACGCC
GCTGAAATTGCTCACAACATCTCCGCTAAGAACAGAGTTGTCATTTTGGC
TAGAGCTAAGGCTTTGGGTATCAAGGTCACCAACCCAAAGGGTCGTTTGG
CTTTGGAAGCTTAAATTAAATAAAGATTTACAAAATAATAACCTTCATTT
AATTTTAAATTTCAATAAAAAAATATCAAATCAAACATGACTTTTAAATC
TACCATTAGATAATTGTATAAAGTGATTTATTGTTTTTTAATTTTGTTTT
CATTATCTATCAAAACTAGGGCATTCTTCCTCACTTTTAGTGATAAACTT
TTGTAAACTCAGTAGTATATCCAGCCGACGAGCAATGCGATAACGGTGAT
GATAAGCAATGCTCTGGAACTCAGACTTTGCCCGTTACCTGCTGATGGCG
CTCTTGCTGATTCTGCATCGTGGTTTCCAGACGGTTTTCTTTTCGGTAAC
ACGGAGTGAAATATTTTGATCTTCTTGAAGACTATGTCATCTTTGTACTG
CTCTTCCAGATTAGGCCAATCGGACAACAGCTCGCCATCCTCCACGTTTT
GGTAAGCTGCCGGGATAGGAAGTGTAACGATCAAGAATTTGTCTCGTTTT
TGGTCCATTTCATCGTCAGCGGTTGACTTGGGTAATCCAAGGAAAACAAT
TTGGACATTTACACTTTCATGAGCACCTATGATGGCCACATTGGGCCTCA
CACAATACTTTGTGGGAGCACTAGTCCTCACTTTAAATATAACTCTCTTT
TCACCATCGTTCTCGAGCTTTATATACTCTGTTGATTGTTTATTAAGGGG
AGCTGAAGTATTACATATTAGTAACCTGTTGCATCGCACCAAAAAAGGTA
GCAAAGTTTCCCGCACACTAGCAATTCTCGTCAAACATACCCTTGAACAC
CAGCTTTTCTGGCACTATTCTCATTGTTTACTCGTCTGAACTAGTGCTTA
TATTATCTGTCGTCATACCACTGTTTGAGACCCCCATAGGTCTTATATAA
GGTAATGCATCATTCTAAACGGGCGGCAAGCCATATTAAACTATCTATAT
AACTACAACAGTATTCATATACCTAGTGAGGAGGCCATTTGAAAGCGCAT
TTTACCTCAGTAGTCATCACCTTTCGAAACGACTTCCTTTTTGTGAGCAT
GCAACAAGATGGTGTGTTCGAATTGTGCAGTGTAGGATCCGGGGATATCG
TTCAATGGTGGATAATCCTGTACTAAACCGTGTCTAACCAAGTTATTCAA
CGCAAATAAGTATTTCTCTTGGCCAAGTCTGTCTAGGTATCGGCGACAGA
ACGGTAAAGTCCCAAAGTTGCGGTCTATCGTTTTTAACAAGTTCTTGGCG
CTGTCTAACGTGGGCATTACCTGATGGTCTTCAGCAGATCTGGCATAATG
AGAAACTTCCCCACCGGCAGTAACATAACCTCTACCAGTAGAACCAAAAG
TTTCAATGGCAAAGTGCTCACCTTCCTCCATTTTTGTAGTGTCCCCATTT
TTGACGATGGGAACGGATTTACCGCCGTGGATACGATATGGTGCGATACT
GTGGCCACATAGATTACGACAAGGTTTAACCTGGTAAGTCTCACCATTGA
TTTCCACTTCGTAGGATTCCATAACTTCTTGGATGGCTTCACCGATGTCG
GTTAATCTCACATCGATACCCGCTTCTTTAATACCCGTGTAAGTAGCGTC
CTTTACAGCGGCTAGCAGGTTATCGTATTGTGGATCAAAGGAAACAGTAA
AGGCAGAATCAATGATGTTACCGTTTACCTGCACACCATAATCTACCTTC
ATCACGTCTTCGTATTTCAGAACGGTTTTGTCGCCTGCATTGGGTGTGAA
ATGTGCAGCACAATGGTTGAGAGAGAGACCCGTTGGAAACCCAATACCTT
GAGATTTGGGATCCTCCATCGCTAATAAATTTTCGGCACCTGTATACTTT
CTTGTAGTATTTTCGATCATGTCAGCGATATCCATTAACTTCATCCCAGG
AACGATTCTGTCCTTGATGGCCCTTCTCACACGACGATGTATCTCAGCAC
CCTTTCTGACATCATTCCAATGTTCGGCCCTTTCCAGATCCCTTTTCAAA
TAACGTGATTCTTCAACCGTGGTTCTTTGCAGATTGAAATCTTGATGATA
GTCCATCCACGCACCTTCTGGGTACTTTCCATCTGGAAACAGTAATTCAA
TCTTCTTCACATTGCTTTTCTTCTTCTTCTTTTTCTTGTTCTTCTTCTTT
TTGCTTTCTACTGGGTCTGACTCGTCAGCTTTTGCCTGGTCTTGCTGTTC
AACGCCTTCATTCTCCAAATTCAATTCTTTTAAATCAGAAGCAGGGGAAT
TTTCTATTTCAGCGTCTGTCATTTTTCAATACGGTAGAGCTTCTACAGTA
CTTGTTGATGTAAAAGCCCACTTATTAGCTTCTTGCTATGGCTTCCTTTC
TTTTTTAAGTTCGCTTCTTTCCCAAGATTGAAAATAAAAAATAAGTGAGA
CCAGGTCATTAAAGGTCCCTTGAAGAGTAAAAAATCTGTCAAATATCACC
CATAAGAGCATAACCATAATGTTGAAGAGCACGCTGAGGCTTTCAAGAAT
CTCTCTCAGAAGAGGTTTCACAACGATCGACTGTTTACGCCAACAAAATT
CGGATATCGATAAAATCATACTAAATCCAATCAAATTAGCTCAGGGAAGC
AACAGCGATCGTGGCCAAACCTCTAAAAGCAAAACTGATAATGCAGATAT
TTTATCAATGGAAATTCCAGTAGATATGATGCAATCTGCTGGGAGAATAA
ACAAGAGGGAGCTTCTATCCGAGGCGGAAATTGCTAGAAGTAGCGTGGAG
AATGCACAAATGAGATTCAATTCTGGAAAATCTATAATCGTGAATAAGAA
CAACCCTGCAGAATCATTTAAGAGATTAAACAGGATCATGTTTGAGAACA
ATATTCCCGGAGATAAAAGAAGTCAACGGTTTTACATGAAGCCGGGGAAA
GTGGCTGAATTGAAGAGATCTCAAAGGCATAGGAAGGAATTCATGATGGG
CTTCAAGAGGTTGATTGAAATTGTTAAAGATGCCAAGAGGAAAGGATACT
AATCGTACCATCAACTCTTGAATATTGTGAAATTTTCGCCATTGATTTCC
GTCTTTGTAAATAGGTAATGCGTAACTATTTAGTTAAATTTTTGTATATT
TTTTATTCTATGACTTCACTTATCCATTATTTCCATCGTCAAAAAAAGGA
AATAAATACTGTTGCTCGAACGAACAGCAAGATAAAGTGGAAACGAAAAG
TAAGCAGCTTCCTCAATATGCCGTCAAACGTACGTTCGGGAGTCTTAACT
TTGCTCCATACAGCATGTGGAGCAGGCGTACTTGCAATGCCGTTTGCATT
CAAGCCATTTGGGTTAATGCCTGGTCTGATAACGCTAACATTTTGCGGAA
TATGTTCCTTATGTGGGCTGCTATTACAGACTCGAATAGCGAAGTACGTA
CCTAAATCTGAGAACGCCTCGTTTGCTAAACTCACCCAACTAATCAATCC
GTCAATAAGTGTAGTGTTCGATTTTGCCATTGCTGTTAAATGTTTTGGCG
TTGGTGTATCTTACTTAATTATTGTTGGTGACTTAGTGCCACAGATAGTG
CAGTCAATTTTTTATCGTAACGATGATAACATGAGTGGTTCGCAAGAGCA
TCACATGTTCTTAGACAGGCGTTTGTATATAACTCTGATCATAGTGTTTG
TTATCTCCCCTTTATGCTTTAAAAGAAGTTTGAATTCTCTACGATATGCT
TCTATGATTGCCATTGTTAGTGTCGCATATTTATCTGGTTTGATTATTTA
CCATTTTGTAAATCGGCATCAGCTAGAGAGAGGGCAAGTATATTTTATGG
TACCTCACGGAGATTCTCAGTCTCATTCTCCCCTGACTACATTGCCAATT
TTTGTGTTTGCTTACACTTGTCACCACAATATGTTCAGTGTAATTAATGA
GCAAGTGGATAAGAGCTTCAAGGTAATCAGGAGGATTCCGATTTTTGCCA
TCGTGTTGGCCTATTTTTTATACATCATAATTGGTGGTACAGGTTATATG
ACATTTGGTGAGAATATTGTAGGAAATATCCTCACTTTATACCCGAATTC
CATCTCCACCACCATCGGGAGGTTAGCAATGCTGCTATTAGTTATGTTAG
CATTTCCATTGCAATGCCATCCTTGCAGATCATCGGTAAAAAACATAATT
ATATTCATTGAAAATTTCAGAAAAGGTAAGTTATACGATAACAGAGCTAG
CTTTATTCCATTAGACAACTTTAATAGTGAAGATCCGCAGGAGGCGCCAA
CCCAACAAAACAACGAAGAGCCAAATCTGCGTAGTGAGTCTTTACGGCAT
ATCAATATTATCACCCTTTGTATCTTACTGTTCTCATATCTACTGGCTAT
TTCAATTACGTCTCTAGCAAAAGTCCTAGCAATAGTTGGTGCCACGGGAT
CTACGTCGATTTCTTTCATTTTGCCAGGCCTTTTTGGTTATAAATTAATT
GGCTCAGAATTTACGGGCACGAATGAAAGAGTACCGACAAGCATAAAAAT
ATTCAAATACTTAAGTTTATCTCTATTCATCTGGGGGATAGCAGTAATGG
TAGCTTCACTATCAGCGATTGTATTTTTGGGCACATCATCACATTGAGTT
TGTACATTACTTTTCGTATTTCTATAAACAAAAAAAAGAAGTATAAAGCA
TCTGCATAGCAATTAATAAAAAGGTGACCATCCCATATATATAACACTCA
AATTTGATGGATCCGTGGCTTGCTGAATCAAATCTTGTACGCTAGACTCT
ACACTTAGTCCATTACCCATAAGCTTCTCTTCTACACCTTTAAGGGCCCT
ATAAGACTCTTGGTTTTCGTTCCTGTCGTTGTTACTTATGAACTTGCTGA
CGTTATCGAAATTTGTAATTTCATGTTCTTCTTCAAATAAGTGTTCGTAT
TTTTTAACTGGTGACATTACCCAGGAATAAAGGGGATCCCATTTTAAGAT
ATTCAAAACACACATCACCTTGACATAATCTTTTCTTAATACTGCGTAAA
CTCTTTCACAACTCCGCCTGAATAGGCCATCCACGCCTGTGACTCCAAAT
CCATCAACGATATCTCTAGTTAATCTGAAAGGGACCAACTCTGGAATGGG
GAGTAATTTTCCCTGATCAAACGCAATTCCCAGGTCTATATGAATAGGCT
CCCCTGTTGAGCAGTCAAGCAGGATATTGTTTAAGTGCCTATCACCGAGG
CCTAATATGTATCCAACGATAGAGCTAGCTGCGACACCTTTTGTGTACGT
TTTCTTAGCTTCAAACCAATCCAACGGATCGGGAAAGGAATCAAAAAAAA
AGTTTCTTAACTGCGGTTTTATTTCATTAGTGATTTTTAAATAAGCTTTC
AGCCTCTCTTCATTTGATTTTGTTTGAACTGCTTTCATGCCTTTTCTTGC
CTGATCGAAGGTTATCTTATCGTTGGTATGTAGCTTACTCAAAATTTGAT
GTAATGATGTAGAATTTGCGACAAATTCAATGATTCCTGCCTTTGGTCCT
AATGGAACCACTTTGTATGTTCTAATACCCAGATCTAGATTTCTTAATAC
TTTATCATTTTGTAGAACTTTATTAACTTGTTGAAACACTTGTTCCATAA
TTGCATCTTGTCTCAAATCGTCATTACTTCCTTTCATCAAAGCTTTCTGC
GTTGTACCATCTGAGATGTTGAAGGTGACTATTTTCGGCAGGGACAATCC
TGTGGTAGTAATGCCTACTGTTTCATTGACGGATACAATATAAGGGCGGG
CTTTTCTTCCATCAGCAGAACTTTTGACTGTAAAATTACTGGTCGGTAGG
GGAAGCTTCTCCATGTTTAGCTGTTTCAGCCAATATTGGCCAATCTTCAA
ATTAGCTAAGCGTAACGTCTTCGTATTTTGCACAAACTTAAGATTAGCTA
ACTCTACAGACATCTCGCAAAACTCTTGCACAGGAAGTAAATACTTTTTC
GCAAAGGCACCCCTGTCATATCCTTGCAATTCTAAAAGAATCTTTTTGAC
AGCTTGAATTTTTTGGGATATGTTGGTGTCCTTATTGGATTGCTTTTCAT
ATAGTAGTATGCTCATCACTGAATAAAGGGAGTCATACGGTAGTTTGTAA
AGAAGTCGTTTCATGGTTAGTTGCAATGGCTTTTGAAATTCATTCTCCTC
CATAGATATTTTTGACGCAATCTGATTGACCCAGGGCAAAAACTTCCAGC
TCGGTATTGTTCCAATTTCTTTATATAGTAATTGATTGATCTTGCTATTG
TCATCATTCTCGAACCATAAACCACAAAACTTATCAATAATGTCATTATC
ATATCTGTTGCTGAAAACTAAGGTATTGAGATAGAAATGGAGTGCATGCC
ATAAAAATTTTTCTTTTTGAAGAAGCAGTGCCTTTAGTACTTCAGAATCT
CTATTATATTGTAGCAAGACACGATTATAATGCCTTTTCGCATCTTTTCT
TTCATTTTCTGGTAATTTTGTGTTTTTATATATCAGCTCCAAAGCTTTCA
AGGTAGATTTTCCAGTATATGACCTATGTTCTCTATCTTCGATTTCTCCA
TTTGATCGTAACTTTTGTGCCTGTTCATCCAGAAAACTTCCGAGTGTGTA
GAAAACATCAGAACATGATTCATGATCTTCGACATTTATATCCCAATTGA
CAATGATTTTTTCATATATTGCAGCAGCTGGTTCAAGCCTTGATTCTGAG
CTCCATTTAACTAGTCGAGCTTTAATTTGGTCCATAGGCACATTAATGAG
TAGCTTAAAATCGTCATAAAGGATACTTTCGCTAATATTCTTCTCATTTT
GAGCTAAAAGATCTCTCATTATCATTACAGGTGCCTTGTACTCTCGAGAC
TCCCAGAGGGCATTAGCAGATGTGAAACTTGCCAATTTCTCAATTTGAGA
TACTACAGAGGGATCATCGTATAATTTTGCAATATTCTTCACTGTTTTGC
TCATTAGAGTGGCATTTCGTAACGCATCTTGAGGCGCACCATTGGCAATT
GCCAGCTGAACGTAATTAGCAAGCTGAATAATGGATCCAAGGCGTAAATA
TTTCGAGCATTTTACGTTTTCATCTAATGAATTCCTCGAGAGCACATTCA
TTAAAGTATGTCTACTCTTTAACGTTGTTTTGTGATCATAGAAGTCTATT
GTATTAAGTCTCTCCTTATCGGCCTTCATAATAGACATCAATGTTTGGGG
GAAGGAAGTAACGTCCTGAGGGATTGCTGCTATTTTTATAAATTCAATAA
TCGCGTTCAGAGTATCCATCCATTCAGTTTGGCTAATAAAATGTTGTCGA
GAATCAAAAATAGTTAATAAGGATTTTTCTAAACTTTTTTCAGCAAAACC
AACGTCCTGTGGTAAATTTTTTATGGCATAGTATAAACCTTTGGCTTTGG
AATCAACAACTTTTGGAGTCAATAGCTTCCAGTCTCCCAATTCTAAATTC
CATTTGTAGACATCACTGGATCCAGAAAGTCTACTTTCCAATAAGCTTGT
CAACCCGTAGAAACCGCTATCTTCTGTGGCCTTGATTAATGATTCCTTTT
CCTCTTCTAGTGAAGTAGTGTAATTGGCATCAAAATCGGCGTTGTTGAAA
AGAAAACGTTTCCACGTATCTGAGTCAATTCTATTGATAGAGTTCAAAAC
ACCCTCTATTGAGTGTGGAACAGGTAAGCCTGCTAGAAAATCGCCGTCAT
TTATGCATTCGTAAATCTTCTGAAGTGTATTTATATTCATTTCTCTTATG
TTTGGCATGTTCATTTCCTCAAATAACAAATAGCCAAACTTGAACTCTTT
TATTTTAAGAGAAATTTGACATATTTCTTGTAAATCTAAGCTAGAATATA
TGCGCAGACAGTTTCGTTCCTTGCATCTAGAACCCATCCTAATCATTTTA
ATTACATTGAAAAGCATCTTTAGCTTTATCTCAGAATCTTTAACATGCAG
CAACATTGCTATTTGAGTGAATATTCGATTGCTCCAATTCAAACAGCTTT
TCGGATCGTAAGTCGTTGAAAGAAAAAAGAGGTCAGTAAGTACTAATTCA
CAAAAAGCTGTTGATCCTTTGCATAAAGGATACAAGCAAACAATAGGAGG
TATATTAAATGATATTTGGTGAATCAAACTACGGGCGAATTTGCTTAGCC
AGCAGTTGTAGGGTTCGTTCACTGACAAATAAGTATCGCATATGAATGAT
TCCATCCCAAAATTGTTTGCCAACGGGTATATAGCATTCAGTACATCCTT
GTCCAATGGAGCAACTTTATCTTTGTTCTCGTTCATTATGTTATCCCTAA
AACAAAATTCACTTTCGCTATTTCCTATTGAGTAGCCCACTAGGTACGTT
AGAATGCACTCAGAAATAAAAAACACTTCAGTAGAATCATATAACTCAGC
TTCTTTATTGAAGGTCGAAATACGTTGGTATATCATATGTGGTTGTTCGG
GATGGCGAAATACCATTTCAAAGTTTTTCAAATGAACTTCATTATTAAAG
TTTGTAGATCTCTCTCTTTGAACTTCTTGCTGTAAAATTCTTCTTGAAAG
AGCAGCGAACCATAGTTTGAAGTTTTTACTCAAATATTCCTTTGGAACAT
GGTGTTTCAAAATGTTAATTGCAGCAGCTTTAGAAAGCGAACAACCGATT
TTTGAAGCTACCGGTCTCCTGGCATAAGAAAAGAGTAAAGAAACCAATAC
AACATCGTCTACGCCACAATCACTAGCATCCAAAAGTTCCGTATTTTCAT
AAATATCATCTTGGACTATATTTCCGAATATTGCATCAAGGAAGTATTTC
CAAGTTTTTATTTTGATGAGATCCCGATGCTCTAAAAGCTTTATAGCCTG
CTGGAAGGATGGACTGAGCTGTTTGTTTTCCCTCAAATAAATGAATATTT
TGCAAAATAAATTGGGCAGAGATGGCTCTATTTCAAACGTATTTTTGTCA
GCCAGATTTAACAATGAGCTGAAAATTGTTATTACTTCATCGTGAATTTG
TGTATCTATTAAGAATTTTGAAAGCCGAATTATGATGAAGTTTAAAGTTG
ATGATTTTACAAGTACATTCTCATACAACACAAAAAGATATTTTAACTCC
CTTGCACATCGCAGTTTTCCTATGTAAGTCGATGTCTTTTCAAGGTCTGT
AATAACCGATAAAAACAAAAGCTTGAATTCGTGTGTGTTGTTCTTTTCAT
GAGCAAACTGCGTCTGAACTAAGGTTGCTCCTAATGCCAAGGGTATATGA
AGTGGGTATTGATACCTCATTGAAACACTGGAATTTTCAAATAAATATGG
CGAAAGGTATGAAGTTGGGAATAATTTTTCAACAGTAGATCTAAGTTCAG
TAAGTGAGCCCAAATCAGTAAATCTTATGATCCACTTTAACATCAGTAGA
CGGTATTTTTTATGGTATTTTACTGTTGTTTTACCTGATATTTGGGGCAA
TATATCAAATATTAGTTCATTCACACCGCCACTGATAAAGGCAAGTGGAA
TACACAAGTAATAGCTGTTATCCACCAGATAAGCATCACCGTTTCCAGTA
ATCGCGTGTAACATGTCTAAGATCCATTTTTGGTTGAAACCTTGAGAAAA
GTAGATTGCAGAAATTTCTACAAAGTATCTTCCTAAAAATTCATGAATAT
CGGCAAATCCAAAAAGAGATATATCCCATTCTTTCTCCAATTTAGAAGTA
GGGACTTTTGTTCTGTTAAACCAGTACATAATCAAATCAAACTTACAATA
TTCGAAGAGCTCTGTAAGGTTTTGGTAGCGAAAAGCGACCGTAATTTTGT
TCAGAGCTTGTTGGATAAACGCACGAGTATGATTGAAGCCAGAGTATGTC
ATCATATCCTCCAAAGAAAAAACTAAGCTTGGGTAAGACACCAAAGACAA
CATGGACATTGCAAGAGAGTAGAAAGCGGACTTTTCAATACTTTGCTGAG
GCGGACCAAATAAGCTCTTAATCTCATAAAATATGATACTTTGATTCTTA
TAGCTCACTTGGGCCATATAACTCGAAATACTGTTCATTATGTTAATAAT
ATTGGAGGAGTCTAGCTTTTGCAGGCATTTAATAAAAGTTGCAAAGACTC
TCTGCTTCCCACCTCTGATTGATCCGTGGGAAAGATCATGATTTTGAAGT
AGGCTAAGCAGCAGCATAGAAAGGTTGACCGTAGGGGCCACACCAGTGAA
AGAATTGTCCTCAAATCTAGATATGATCCAGTCCAGGATATCATTGCAGT
CCGAATTCAAAGGCTGCTCGGGGTAAGATAACCATTGAGGTCTTATTGCT
TCGATATAAGATGTAAGTAAAAGCATAGCTTGATTGGAAGAACTATAGTG
GTTGCAAAGCAATTTTTCACCCAAGACTTCAGTGAATTCTTCCAGGATTT
TGTTGTAAGAAGATTTCTCCCCGATTGCTTGTTTTAACCACTGGCAAACA
GTGCCAAGATAAGATATAAATACATCTGTGCTAACGCAATCAGAAAATTC
CAATATGGCTACCAAACGCTCTGAAATGGATTTATTTCTTGAAGACCATA
GGTAAGCTCGCACTGCTTTATCTATAGTGGAGTGCAGAGGCTTCTGAAAT
CTACCTCCAATTGTGTACGGACTATTATTCTGGGTAGTGTCTTCTGAAGA
GGCTTCGAAGTAATTGATGGCAGAAGTTCCTGTTTGAGATTTGTTTTTTT
GCATCCTGATAAAATCATTAACGATTTCCTTCATATTAATTTTGTCAAGC
ACTAAATGGTCTACATTTATGGTCCGTATCGATAAAACCTCCTCAAAAAA
TGATTGGTAGGAGTTTTGGCTATCAAAACTAAGTTGTGGAATAGTTATTA
AGGTTGTTCTCTTATATGCTGCAATAAACTCAGAAAAAGTGGAATCTCCA
CAAAGATTATCAACTATTTGTATTAATTTTGCTACCCAAGTAAATTTTTG
TAGTGGAGATGAAAATGCATCACTTTCAATATTTTCCAGTAATCTGTAAA
GAATTTCATTATAACGTGTGAGGTCTAAGGAAACTTTTGGTAAATTAAAA
AAGGGAGTGTTAAAACATTCTGACTTTTCTTCTGGTTTTACGCCTAAAAG
AAATTCCCTCTGCTCTTGAAAATGTTGCCAAATCTTGTGGCTTTCATCCC
AACATAGTGAGACAGGATTAGCTCCTTCGCCTTTTTTATCGTTGAAAGGG
TTCTCTGGGTCATATTTGTTACCTAACCAGGATATAAAATTGCAGAACTG
ATCCTGTTTAGCATCAGTTCCGCGCAACTGGTTCCACTTTGATTTTAGCC
ACTCAAAAATTCTATCAGCGGACGATATACCGTTCATAGATTGGAAGTCT
TTACCAACGTACTGAAGGTATCCCCATAGCATGAACGATTCATTAGTAAC
TAATATGGGACCCAAAATATCGGATAATTCGTAAAGATCATATATCTGAT
TGATAGTTTTCTCATCGGATAAAAGCTGCTTTGAAAACTTTATGGAGTTG
GCTAATAAAAGACAACTTAACTGGCAAGATTCATTTGATTTTACTAATGG
TAAGCAAACTTTAAATAGGCGTGCCATGTCGCCATTGCTTAATTCGCATT
CTTTTTGGGATAATAAAGGAATAAAAGAAAAACAAACCCAATTAAAGCAT
TGGATTTTTTCGAATTTTGAAAACAGAAGTTCTTTCAGCTGTTCTGCAAA
ACTTTTAGTGAAGTCTTGTAAAGTTCCATAAAATGAGCACAATTGTAATC
CTAGCACTTCAAACTCATGTGAGCTGTTCTCCTCTAAAAGATGAATAAGA
AATGTGTCCATATCGTCAGAAATCCGTAGGATAGAAGGTATATCCGAATC
ACATTTTCTTCTTTTAAATAATAATGAGTAATTTTCATTTTTTCTGTTCA
ATGCAAAATATGTTAACAATGATTTGGTAATTCCGAGTATTTTTAACCAC
ACCGATCTGCCTCCCCTATCTCTAAGTCTAAAATCAGGTAATGCAAACCA
TGAATTTTTATCCCTTGAACCTCGAATATATGAGAATTCCACATGGTTTA
CGGTAAATAATTGAGGCTTATAATTACTTAAGCGCAGTAGAATGTACTCA
CGGTATAGAGATACAAGAGATTCGGACCGAAGCTCTTCAACATAATTCTC
TTGACCAATCATATAAGGAAGTTTATGGTTCATTAGTTCACTTGACATAA
CATCAAACAGTGATAATTGGTCTTGTACTAGCTCATTGGAAGTACAGCCA
ATTGTCAGGTTGTAACTCCATGCTTCTTTTATAAGCATTAGCGTATCAAT
AACACTAAAACAATGGCACTTCAAAATTAATTGATTTATTAATGACATTA
TTAATCTCGTATTTCCATTTTCTTTTTTGCTGAGCCTCAAAAAATCTATT
ACGGTCCAAGTAATTGTCCTTGTCACTTGAAATATACCAACTGTGTCTAA
CGCCAATAAATTCAGGAGGATCGATATGAAATTGGTCAATGTTTTGTCTA
CCATAGATAATTTCATTTGGCTTTGAAAGTACTCGCAAATTTTATCGACT
AAGGATATCCATTGGTGTATCATGAATTTCAGTTTGAAAGGGTCACTTTT
AATTAGGGCATCCAAAGCAAACGATAAATGTACTGAAACGGCATCCAATA
AACTTTTGGAACCATCTTTGACCATTAATTCAGGTACTACTGCTAAAAGT
AACTTCAACGTTTTCACTTTAAATCTCTCACATGATTTTTCTACAAATAA
TCTTAAAACGTACGATATCGTGGAGAGTCTGTTCTCACTAAGTGATAGCT
TGTTTGTGGTTGACACTGTCAAGTTTCGAAGAAGGTCACAGTATTTTGTG
TGTTCAGATGCAAGTAACTCTACCAAAGCTTCTGCCGTTGTAGATAGGGC
CTTGGTTGGTATCCTTTCCGGATCTTCTTTTAAAATTGTTGTTAGCTCAT
CTAAAGCATTGTTTCTCTCTTTGATTTTTGTTGATGATAGAAAGTTTAAA
GTTTCTACAATCCCATGATCCTCCATCGTCTATGTTACACTGATTTCCCT
TTTCTTTGAAGGCTTTTTTTTCGAATTTCCTGCTTTTTTTGCGAGGCTTT
GAGAAGTCAATTAGTCTTGATTATTCTATTAACTTGGAACTAATTTACCT
TGAAAAATGTCAAAATATGCATATTGTACGGCTGGTGCCATACTTGTTTC
TCACTAGCAAAACATTCTATCATCTGTTATTCTTACCTTCTTAACGTGTC
TGTTTGCTTTTTTGACGTACCCCAAAAAATATATAGACCCTCCTATCACG
CTCATAATATCATGTGATTCTCTCGATGAACGATAATAGTAATATTTTCA
TCTAAAAATGCAATGAATTATTGAGTTTCTTTAATCTGTTTAAGAGATTG
TTATTTATAAAGAAAATATATATAATTGAAGAATCTAAGAGTATGAGTCA
AAATAATTTCCTTTTTACACAACAACACCGGAGTTAGATGCAACTCTTGG
CCATAAATCGGCACATTCCTTACCGACTGGACCAGTGATGGCGGAACCCT
TCATTTCACCCTTAGGATTAGCGATGACACCAGCATTGTCTTCGAAGTAC
AAAAAGACACCGTCTCTTCTTCTCCAAGACTTAGCTTGACGGACAACAAT
AGCTGGCATAACCTTCTTTCTCAATTCTGGCTTACCCTTCTTAACGGTGG
CCATAACCATATCACCTAGAGAGGCGGCTGGCAATCTGTTCAATCTGGAA
CCAGAGCCTTTGACGGCGATAATGTACAAGTTTCTGGCACCACTGTTGTC
AGCACAGTTCATGATGGCACCGACTGGTAGACCTAACTAGTTAAAAAAGA
TCTCAATATCGGGGAGTGAGAATAATTTTGTTAGTAAAAGCATAGGGAGA
AAGTTAGCAGATGTGGTTAATCTTGAAAAATAGAGTTAAGCGTGATTTTT
GTAGAAATAACATTTCGATGGTTATCCATTAGTATGGGCAAAAGAGGGAG
TTAGGATATGCTTGCCGTGTATGATTTTGAAACCAGAAATTTTTGAGTCC
ATGAATATTGACAGGTATCACTTCATCTGCAAATACAGCCCGCTTAACCA
TTTAAAAACTGAATTTATGTGTGTAATTGCATCTTTGGCGGGGCGGTACC
AGTGATGGCACATCTACCATTCTTATGGAAAATAACACCGATAGGTATAT
GATCAGGCTTCACACTTAGTGTTTAGCGTCTTTTAAACCTCTGTTTAATT
CTGTTGTACCCAGCAAAATGAAATCTTGGAACTTTACTTTATGATCAATT
TAACCAAATTGCATTGTGGAAAATAAAAATTTTAACATACTGAGATTCTA
AACTTAGTACCTTGAGCACCGTTACCGGACATTATTAGTTATATATAGGT
GTGTTGGTTTTGTATTGCTTGTAAGACCTAAGAGTCAAAATAAAGAAAGT
AAGAGATTTTTAGCTACTAACCTTAGCAATACGATGGTATTACTATTAGC
GGGAACAGGTACATTATGGCTACAGTTCGTTTCCTGCCATATTAATTTTT
CAGCCCGAGCGTGTTTGGGTTTGATATTTTCTTTTTTACCTCTTTTTCAA
CATTTCCATGCAAGTCTGATGACGGTTGTACGGCTCGTTCTGTGAGCCGG
ATAAGCGATAAAAAAACTTGGTCTGTTGAAAATAATAACTGCATGGGTTT
TTTCAAAGCAGTTGGGGGTGTACAGATGTTAATGTAGTCTGATATATGCT
CTGTCTTGTCTTTTTATCTGGGGGATCATTAACATGGTAATAGTGATTGG
TATTGCAAGCTTAAGATTATAATTACATAAAACAATACAAATATTCTAGC
CCGATGGGGTTATTATAGACCAGTTTTTGTTTTCTCTTATTCTATCTGTT
AAAAAGTCCGTGGGGTTATTGTCTTCGACAGAGTTATTATCCTTGTCGCT
CCCTTTATCATTAGCCGTATTTTCGTTATCCTCGTCATTATGAGTCCTCA
GTTTTGCACGTTGTGCTCGTGACATATGACTCCAATTCTGCTTTTTCTCC
AAATACTCTCTTTTGCCCATTGTGCTGTAGCCGTCATCGCTTGGATTTGG
AGGCCAACTACTTGCCTTGTTCCCAAGGTTATTGCCATAATTTGGATTGT
AGTACTCTTCTTCCATTTCGTTCAATCTCAATGCCTGTAAATCGATTAAA
TTTATGCCCTTCTCGTTCTTAGCCCAACCGTTTCCGCCTTGTAAAATATC
TTCCACGCATTCTCTTGGCGTAAATTCACCTGGTCGAGGATCCCACGGTA
ATTTAAACGTTTTCTGGTACAAGCTCTCAATCAGTGGGCTCATAGAGGAA
GATATTGTTGTTGACAGCCCTGGCTTTGTTGTCATTTCGCTACTCTTGTG
GTTGGTAGAAGTCGGTGATTTAATACTTGTGCTGTTTCCTGTCGCATTTG
TACCGGGTTTCGCTACAGTTGTTCCAATACCGTTAAAATTGGAGAATGTA
TTCTTGGGTGACATCTGGTTTGTTGTTGATGTGGGGCTAGATAGTTCAGA
CGTGTTATCCAGTATAGTATTTATTCCTGGCCTGTAATTAGCGAGCTGGC
CATTAGTAAACGATTTGGAAATGTTGAAATCTTCGTAAGAGCCTCTAACT
AGCTTCAACTGCAATGAGACGTTGATTATAGAATTGACCTTTGAGTGCTT
TAGGAGAAATCTGTTTGTTGTGGGAGTTTCGTCTTCTTTGACGTATTCTG
TTATATCTATGTCTACTGTTCCCAATAGAAGTTTACCCGTTATCTTTTGA
GAATATGAATTGTTTCCTGTGGCCGTTAGTGCAGTGGCGTTAGCATAGGT
CGTTTTCTTCACTTTGCCATTGGGACTAGAACTAGAAGTCAACGAGGAAT
TCGCATCAGCAAACTCAAAAAAAACATCCAACACCAAAATTTTCTTCAAG
AATCTGCCGTTTTTATCCAAGTGGAGCTTCACCAGGATTGGTTTGTCTAA
TGAATAATTCCATTGTGCTCTATGATGTTGCACATGCACGTGTTTTGTTG
TACCTCTACTCTGGGTCGAAGTGGTTTGATGCTCACCGTCCAGAGCCACT
TTGTGTCCCGACGTACCTGTTCCATCCTTCAAACGCCATTTCGTGTAGCA
ATAGCCAGAAGATTGAGGAATATTTACCAATTCTTTGATTTGCAGGTCCA
GTAGAAACTTTGGTCTTTTTGCCTTGCTATTATGATTAAATGGCATCTTA
ATATTTTGTGAGCGGTATTATACCTTTCTTGGGTACCTAATACTTCTAAG
CAACCTGAATGAAATTAGAAGGTGTTCACTCCTTCATTAGCAAGTGAGCT
TTGCCGTTGTCACCGTACTTGGTCATCTTAAGAGATACAAAGGGGGGGGA
CCCTGAGAAAACTTCTCCCGAAAAAAAAAAAAGAAATATACCCACGCGTT
CTTTACCCGGAAATAAATATCTTGATTTAGCCGCCGAGATTGTTATATAT
GCATCCAAGACCTCTGAATGGTGGCTAATTAAGACACTTAACTGATTACG
TTTCCATCAACTGCTATCATGTTCGCAATATTTGGGCAAGAAATGAAAAA
GAAAAGTTACCAACTCTTCTCCCTTCTACGAGCGGTGAATACATGGGAGC
CGAGCCGCATGAAGATGAAAGTAATATTAAAATTAAAGTCTCTATCGAAG
CAGTGACTCTCTCCCTATCAGCCGGTAAATTTTTTTAACGAAGTGGAGCT
AAATTATCAGAAAACGTAGAGCTGGTATGCTGGTAGATCTAAACGAAGTC
CAGTTTACATCAAGATGATATCGTGCAATATTTACTACGGCATGACTTAA
CAGTACAGTCATGATTTAGGAATTTGAGTGTTCTCCGGGGTTTTGCAGAT
AAAAATTTGTTTTCTTCTCTGCCATTCCTGGAGATTTTGAAAAGAGTTGG
TAATGTGTTTCAAAAGAAAAAAATACATTCCAAGAATAAATACCAGGATT
TCGTGACAAAAATTAAAAAAAAGGGAAGTATGGCATGCCTAGAAATCTTT
TCTGGAAAACTTGAAGCATATCATATAATTGTATGAACTTGTCCTTCAAA
AGATGTTACCAAATATTCAAGAGTATGTGAGCTTTCTATTCTATTGACGC
GTAAGAAAGGCTATCACGTGTGGGGGGGAGAGCTCAGCCACATTGCACTA
CTTTCGAAACCGCGTAGTCGGAAACGACATTCCCCCGTACCAAAACAAAC
GAAAGGACGTGAAAGGTAAATGAATAACATGGCACTAAAAATTTGGCAGA
AAACGAAAAAAAAAAGGAAAAAGAAACTGAAAACTATACGCTTCCCTTAG
GATACTTTCTGATTTACATCCGAAGAATTGGGTGCGTCAATTAAAGGCAA
TTCTTCGCTCTATCAAGCAGTTTTACTGCGTCTGTCTAAAGAAACAATTG
TTTTACTGAATTTCAACAAAGTTCTAACTCGAGGTGACCGGAGGCCACTG
TAATAATAAAAAATAGAAGATGAGTCTCGAAGGAAATACCCTAGGCAAAG
GGGCCAAATCTTTTCCTCTGTATATTGCGGTAAATCAGTACTCTAAACGA
ATGGAGGACGAGCTCAATATGAAACCAGGTGATAAAATTAAAGTCATTAC
TGATGATGGGGAGTACAATGACGGCTGGTATTATGGGCGCAATTTGAGAA
CCAAAGAGGAAGGTTTATACCCAGCGGTATTTACCAAAAGAATAGCAATA
GAAAAACCAGAGAACCTGCACAAATCACCAACCCAAGAGAGTGGAAATTC
TGGTGTTAAATATGGAAATTTAAATGATTCTGCGAGTAACATAGGTAAAG
TCTCCTCGCATCAACAGGAGAACAGATATACATCATTGAAAAGTACAATG
AGCGATATAGACAAAGCCTTGGAAGAGCTAAGAAGTGGTTCAGTTGAACA
AGAGGTATCAAAATCGCCCACACGCGTGCCCGAAGTTAGCACTCCACAGT
TGCAAGATGAACAGACTTTGATTCAAGAAAAAACCAGAAATGAGGAAAAC
ACGACACATGACTCGTTATTTTCTAGCACAGCGGATTTAAACTTAAGTTC
TGAATCTTTGAAGAATATAAGTAAGTCAAATATATCAACAAAATCCCTAG
AACCGAGTTCGGAATCAGTTCGTCAATTAGATTTGAAAATGGCTAAAAGT
TGGAGCCCAGAAGAGGTTACTGATTACTTTAGCTTGGTTGGATTTGATCA
ATCCACTTGCAATAAATTCAAAGAGCATCAAGTCTCCGGAAAAATACTAC
TGGAATTAGAACTGGAACACCTAAAAGAATTGGAAATAAATTCTTTTGGT
ATAAGATTTCAGATATTCAAAGAAATAAGGAACATCAAGTCTGCAATTGA
TTCGTCGTCAAATAAACTGGACGCCGACTACTCTACCTTTGCTTTTGAAA
ACCAAGCTGCCCAACTAATGCCTGCAGCCACTGTAAATAGAGACGAAATC
CAACAACAAATTTCCTCCAAGTGTAACAAGTTGTCAAGTGAAAGCTCTGA
TAGAAAATCATCTTCGGTCACCACAGAATTGCAAAGACCAAGCTCGGTTG
TTGTTAATCCCAATTTTAAACTTCACGACCCAGCTGAGCAGATCCTAGAT
ATGACAGAAGTTCCTAATTTGTTTGCTGATAAAGATATTTTCGAATCACC
GGGAAGGGCTCCAAAACCACCATCATATCCAAGTCCAGTTCAACCTCCAC
AATCGCCCTCTTTTAATAACAGGTACACAAATAATAACGCAAGGTTTCCT
CCTCAAACAACATATCCACCTAAAAACAAGAACCCAACCGTTTATTCAAA
TGGGCTAATTCCAAATTCTTCGACATCTTCCGATAATTCAACGGGCAAGT
TCAAATTCCCTGCCATGAATGGTCATGACTCGAACTCTAGGAAAACAACA
CTGACATCTGCTACTATACCTTCTATTAACACGGTTAACACAGATGAATC
TCTACCCGCAATTTCAAATATATCTTCAAATGCTACATCTCATCATCCGA
ACAGAAATTCCGTTGTTTACAATAACCATAAGAGGACGGAATCCGGAAGC
TCATTTGTTGATTTGTTCAACAGGATTTCAATGCTATCGCCAGTCAAGTC
AAGTTTCGACGAAGAAGAAACGAAACAACCTTCAAAAGCTAGCAGAGCAG
TTTTTGACTCAGCACGCAGAAAGTCGTCTTACGGACATTCAAGAGATGCC
TCACTTTCTGAAATGAAAAAGCATAGGAGAAACTCTTCTATATTATCTTT
TTTTTCTTCAAAAAGTCAGTCTAATCCAACGTCACCAACCAAACAAACTT
TCACTATCGATCCCGCAAAGATGACTTCCCATTCTCGTTCTCAGTCGAAT
TCCTATTCGCATGCAAGATCACAATCTTACTCCCATAGTAGAAAACACTC
GTTAGTTACCAGCCCCTTGAAAACTTCTTTAAGCCCTATAAATTCCAAAT
CCAATATTGCTTTAGCGCATAGCGAAACTCCTACTAGTAGTAATAATAAG
GAGGCAGTATCACAACCAAGTGAAGGGAAGCACAAGCACAAGCACAAGCA
CAAGAGCAAGCACAAACACAAGAACAGTAGCTCCAAAGATGGCTCTTCCG
AAGAAAAAAGCAAAAAGAAATTATTTAGTAGCACCAAAGAATCATTTGTA
GGAAGCAAGGAATTCAAAAGATCTCCCAGTGAACTTACCCAAAAATCTAC
CAAATCGATACTTCCCAGGTCGAATGCTAAAAAGCAACAAACATCTGCTT
TTACCGAAGGTATACGCTCTATCACAGCAAAGGAATCTATGCAAACTGCG
GACTGTTCAGGCTGGATGAGCAAAAAAGGTACCGGTGCTATGGGGACTTG
GAAACAACGGTTTTTCACACTTCATGGAACAAGGCTTTCTTATTTTACGA
ATACCAATGATGAGAAGGAGCGTGGCCTGATAGATATAACGGCACATAGG
GTCTTACCTGCCAGTGATGATGATAGGCTCATTTCCTTATACGCTGCGAG
CTTAGGAAAAGGAAAATACTGTTTCAAATTGGTCCCTCCGCAACCGGGGT
CCAAAAAGGGGCTAACCTTTACAGAACCTCGCGTTCACTATTTTGCAGTT
GAGAATAAATCTGAAATGAAGGCATGGCTGTCAGCCATAATAAAGGCCAC
TATTGATATTGATACAAGCGTCCCTGTCATTAGTTCATATGCCACACCAA
CGATACCTCTAAGCAAGGCACAGACGCTATTGGAAGAAGCTAGGTTACAA
ACCCAGTTAAGAGATGCTGAAGAGGAAGAGGGAAGAGATCAATTTGGATG
GGATGACACCCAAAATAAAAGAAATTCTAATTATCCAATCGAACAAGATC
AATTTGAGACCAGCGATTACCTGGAAAGTTCAGCATTTGAATACCCTGGT
GGCAGACTTTGAGAACTGCAATCATTAGTTACTTCTTGACCAACTTAAAC
ACCTTAATAATTAATATTTAATAGAACATAATATAGTGATATAAAGTATA
TAAAAATAAAAAGTTTACGAATTAATACAATCAAATTAGACACTGATACT
ATCAAGAAGTACATCGCAGGAACCGCAGACATGATGTCCTCTTCTTTCAA
ATTACTGGATATATATATTATTATTATTGTTACCATTAACGTTATTATTA
TTAACTATTACTATTACATTAACTTAAAAATAAATATGAAACAACGAAGA
ACAAAAAGAATTATGAAAACATTTAACATGTTTCAATTTGTTATGTTTTG
GCCAACCTGCGTTTATTCTTGCATATGACATTTTTGTAATTCATCGATGA
TAACTTGGTTACCCTTTGGATCCAAATTCATAGCAACAGTTAGCTCCTTG
ATTGCATCTTTTTTCCTCCCAACTATTCTATATGTTTGACCCAGCAAATA
ATGGGCTGTGGCATCATCAGGAACGAGTTTCACCAATTCTTCAAAAGTTT
GCAAAGCAACATTATATCTTGTCATGGAATAGAGCAACTGGCCCATCTTA
TATTTGGATAGCGAGGAAGTCGGTTGCAAATGACATGCTAGTTCATAATA
TTGTAGAGCCTTTTCCTTATAGCCCAGCTTTTCTAAAGAACCACCGCAAC
AACAGATTAACACAACATTGACGGGATTAATTGACCTTGCCTTTTCAAAA
TATAACAACGCTTCTTCATATTGACCTAATTTCATAGCGCTCGTACCCAA
TCCGTAATATGCATTGTAATGCTGAGGATCACAAGCTAGCGCCTTTCTAT
AGCATGTCTTGGCAGAATCCGAAGAATCGTTGGAAGAATGTTCATGACCT
TGCAAAGTATACGCGTATGCAAAATTTGGGTCTAACTGAGTAGCTTTTTC
GAAGGCTTTTATTGCGGCATCATGATCCTTTTGCAATGATAGCAAATTAC
CTATACAACACCATGTTTCGGGCTTATTAGGCATTGTATCCATTAGCCCA
TTTGCCAAATTTGAAGATTTAACCTTGTCATGCAAATGCCACAGCAAAGT
AGAAAAAATTTCCATATCTTTTACCCTTGCCGGTTGTAGGTCTTTCAATC
TATTGAAATACTTTAAGGACATATCATAATTAATGATCTCAAAATGAAGT
TTTCCTAATTGCACTAGACACCATGGCATTGTGTCTTTAATATGAGATGG
GATTTGAGACTCGAACAGTCTTATTGCCTTGAACGAATTGTATTGTGATG
ACGACCTTAATATTAAAGCGAAATTATACATGATTTCAGGCAGCGTAATT
TGATAATCACTCGTTAGTATTGAGTTACTGATTATTAAAGACCTTGGATT
TTTCTTGGAAGTTGTTAACCTTCCTGTTGAGGAATATAGGTTTCTTGGAG
TTTTGAAAGTTGTTTTATTTATAATGTTATTATTATTATTATTATTATTA
TTATTATTATTATTATTATTATTATTATTATTATTATTATTGTTATTTTG
GTGGTTCCTATCGTTATTTAACAGTTTCGATGGAGGAGTCGTTAAAAGTT
TGTTTCTGTTATAAACTTTGGCCAACGAGCTTATTGTAGGCTGTTTGGAG
GATGGAGACACTAAGTTCATGGAAATGTTATTTGGTAGCGCAGAAGACGT
CTTACTGTTGATTGCAGGGTTTTTAGGAGTTTGAGTATTTTTGTTCTGGC
AGGTCCTTATTGATGTGTTCGCTTGTTGCTGCTGTGACCTTGAGAAATGC
TGAATGGAAGAAAAAGAAGATGCCGATGTAGAAGGGGGAGAATTAGACGA
CTGAAACAGTGTATTAACATTATTATTGATATTATTATTGCCGTTTTTGT
TTGTTTTTGAATATAAGCTAGGTTGTGAACGAGGTTCGAAATGCGATAGT
GATGTAGACGGAAACGATGAAGCTGCATTATTATTATGACTATTACTTTT
TTTCCCTGCAATGTCGAAAAAAACCCTCTTGAGATCCACGGTAGCTCTCA
TTTTACAAATCGCTTCGTAAGATTCCCAAAGGTAAGGATTAATGGCTAAT
GCTTCAGAATGATAAAATGCTCCCTCCTTAGAATGGTCCAGTTTCATATA
AAGATTGCCTAACAGGCAATTCAAAGTGGCCAAATCGGGAATATGGACGA
GATTAGAATTCAACACCATATTTATGCGCGTATTACTGCTGTTCGAAGAA
AATACATTTATTATTGAGAGAAGAGTGAGGATAGCTTCGTTAACTCCCTG
CGAAAGCTGTAAAGCACAACGCCCGAATATGTAAGCGATACCAAGATGAT
ACTCCTTGAATTCTTTGGATATCTGGAACGCAGTGTGGTAGCTTTTATTC
AGAAACAGCGAAAGTGCATATAAATATACCGCATCGGACCAGTAAACACT
TGATTTATCGAGAATGGAGCATTCAGCATAGAGCAGTTCGGCCAAAAACT
CTGCGGTACTGTAGTTCAACTGCTGAATAGCCTGCTGAATGCAGTCCTGA
AGCTGTATGATGGTGCTCAAAGCTTGATCATCAAAGCTGGGGATTCCTCT
CGAGAGGGTGAACGGTGCTAACTCAGGATTTACCGCCATGCTATTTTTAT
TATGTATCCTGCACGAAAAGTTCGTGTCGATTTATGAATAGATATGCAGT
CACCAAAACAGAGTCTAAAACTCTCACAGCTAGGTATGGTTTTTTGATAA
ACTTTTCTGTGGCACCTTTGCTTGCACTTTGATCCTTTTGGTTTACTTTC
AGCCTGTTCCATCCTTTTGATCAAAAAAAAAAAGGAAAATCAAGCGCGGG
TAATAACGGCACCATTAAATACTAGTAGTACTATATAGATGGTATAAAGA
AATGATTTAAAACAATACGATTATATGATATTTATACATCTGTTTCAGTT
GAGCTTTTTTTCCATAGAGCTGGTGGTACGAAGATGGCTTTTGGCGAGGG
CGACCGAACCAGATAGCTGCGTCAAGGCCAATAGAAGCAACAGAACAGTA
TTCAATGCCAACAATAGCGTGCTTGCTTGTGAGTTTGGTGGATAGGAATT
CCAGCACCACTCGTGCAAGACGTACCAAATGGGACCAACGAAGAAGGGCA
TTCCCGACCAAAAGATCAGTATAGGCAAAGTCCAGTGATACCAGGATAGA
AACTGGTAGTGGAGGGACCTTGAAAATAGGACGCCGATGAAGTTGGATGC
GATTAGAACGAATGGAATAGTCTTGGCGGGATTGGCATTGAGCACTGCAT
TTTTCCTCAGCGGATGGCACAGGGAAGACCATAAATCGGGCAGGATGCGA
GGGTATCTTGTGACGAACAGTGTGGTGAGCGCTATCAGGTGGCTGATTAA
AAGGGCCAAGTGGAACCTCTTATCATTGAAAGCCTCTTCATCCATCATTT
GCCAATTGATACTCCATTGGTACATAAACTTCCTGCCGAAATTAAAAGCG
CAATGCAGGTACTGTTGCGGAAAGCTGCGCAGGAAGGGCACTGCAACTGC
GACTTGCCATGCAATCATCGCAACGAGATCCAACAAAGTAAGGATTACGT
TCGCGTCATTAAGGATGAATAGAGAAATCATCATTGCAGGGAAATACAAC
AGCGCATTCATCTTAATGCTCACAGCCATACTGTATGTTGCGGAGATCAC
CAGCGCAAGGGACTTCTTTAATTTGGGGCGCTGATGGCACCTGCTGGCCA
CGATAGCCCCCAAAACCGTGACGACCATAAACAAAGTAGTGAAGCAATCA
TTGAATAACCGTAGCACGTAAATAGAGTGCAATCTTTTAGAGAGGCACGC
CAAGACCACACACCACGGTGGTAGATGTAAAAGGTAGTAACACGCCATTT
GTAACGCCAGTGTAAGGAGATACAAGTATCTGAAAAACACTTGCCCGCGC
TCAACGTGGTCCATTCCCTCTGTTAGCCAGTACATCATCTTGTAGATCAA
GACGTGGCCTGCTGGATACACCAGCGGGCCCGTTCCACCACTCACCTGAG
AGTAGTCCAGCATGCCATCGAGCTGAATCATCTCGATCTGCTCCATGTAC
GCCTTGTAATCGATCTCTGTGTAAGCTACCTTCTTAATGATAATCTTGCA
CAGCATGCTTTCGAACAAAATCAAAAGGGGCATAACGATAAGATTGGCCC
TACAATCGAAGATCACGTAGCGCACACCGTCCTTGAGATCCTGCCACAGA
TCCAGCGGAGGTCTGACAAATTGCTTCCTTTGCAGAGACTTTTCACCTTG
CGGAGACTGTTCACCTTCCATACTACTAGTATCTAACTCTTTCTCTCTCC
CATACACACTCTATGATACTGTTTTCACTCCCAACTAGTGTACTGCGTTG
TTCTTTAAGTTCGATAGCGAAATTTCTTTAGCTTGTTTACAGCACCCAGC
AACCGCACACAGAATGTGACGGCAAATGCATTTTACATGGAAGGCTATCT
ACAAAACAGCAATAAAGAGTCATGTAAGATTGGGAAATCTCTAATGTGAC
ATTCCATACTTGTTGCAACAATTTTGGGATGCTTCTGCGTCGTACGACCC
TGTATTTACCTTCTCTAGCTCATCGCTTCCCAGGGTCCACGTTAATTTTT
CAATTTTTTCTTGCGTGTCGAAGATTCAGGTCTCGAGAAATTTGTCAAAA
ATTTTTCACTAGATATTAAGAACTATATACATCGAATAAGATGCCAGCAC
AGAAGAGATAGGCAATCAGTTTAGATACTACAGACACTATCCAATAGTGC
AAAGCAAAAGCAGCATAGAAAAAAGAGAATCCCGTTTCCAGCTTTTTCTC
TTTTTCCCATTCGTTTTTCCTGATCTTTTTTTCTGCATCGTGGCACCTAG
AACAAGAGGTACCTTCCATCCTTCGCTTAATATTTGATACGACTTTTTTG
ATTTCCATTATTATTATTTGTTACTATTATTATTTATCATTTGGGTTTCG
GTTTTTTGTAATAATTTTCTTTTTTTTTTTTGGCTCTATTTCACTAAGAC
ATCGTATATATGCCAGGCCAGATAATCAGCATTCCGTTTTTGTCGCAGAA
CGAGGACATGGATAAATACTTGTTGGAGTACCGCAGTTTGAAGCTCCTTC
ATCAGTCCAGTAATTCCTTCCAGTCTCACAATGCGCCCTCCCACCAGTCG
AACTACCACCCCCATTACAATCACATGAAATACAACAACACTGGTAGCTA
TTACTATTACAACAACAACAATAACAGCAGTGTAAACCCACATAACCAAG
CTGGTCTACAATCCATTAACAGATCTATTCCATCGGCCCCGTACGGGGCT
TACAACCAGAACAGAGCTAATGACGTACCATATATGAATACCCAAAAGAA
ACACCACAGATTTAGCGCTAACAATAATTTGAACCAGCAAAAATACAAGC
AATATCCCCAGTATACGTCCAATCCAATGGTTACTGCACATCTGAAGCAA
ACGTACCCTCAACTGTACTACAATAGCAACGTCAATGCTCACAACAACAA
CAACAACAGCAACAACAACAACAACAACAACAACAACAGCAACAACAACA
ACAATCTTTACAACCAGACGCAGTTCTCCACGAGGTACTTCAACTCGAAC
TCCTCTCCCTCGTTGACTTCTTCCACTTCTAACTCATCCTCTCCATACAA
CCAAAGCACCTTCGAATACATTTTGCCGTCAACTTCGGCAGCTTCCACAA
ATTTATCGTCGTCATCATCAAACAACTCTATGCACACCAACCCAACCACT
GCAACATCGACATCCGCCGATTTAATCAATGATTTACCCGTGGGCCCCAC
GTCCAGTTCGCTTATCTCGGATCTACATTCTCCACCAACTGTATCTTTCC
TACCAGCAAGCCAAACCCTGCTCATGTCCTCCACCACATCTAGCTCTATT
GGCACCAACATAAACCCACCGCAACATTCACCATCCCCATCGCAAAGGGA
GGATTTTTCGACGGCACCAGTGAACATGTCTTCGTCCGCATCACTCTTGA
TGAATGATTCTTCTTTAGGATGGGGGTCTAACCACATGAACGTATCTTCA
TCCTCTCAACCAGCATCATCAAGACCCTTTGGCATTTGGAATACTGACAT
GAGCGTTTGGAGTTGAGATGTTTACGTATATTTTTATGTATATTATTATC
ATTAGTATTACTATTATTGTTATTATTTATGCACGGTTCCTATTTACACG
CGGCGTTTATATTTTACCATTGAATATTTAAGATCTCTTTGAATTTTTTC
TCGAATTCGTTTGCCTTTATACGTCCCTGGCTTCGTCTCATTCCTTGTCC
AATTAGGAATTTTAAAGAGGACTTCTTTTTACCAGTAACCAGGTTCCGTA
TAAAAGTGTCATCTGTGTGCTGTGCAATGACATCATTACAGAGATCCATC
AATTCTTGAGGGTCGACCTGATTAATCGCATGCAATTCAAATTTCTCGAT
TAGTTTTGAAAAATCTGGAATAGACAAATCTTGGCAGTTACTCTGCTCGA
AATTTTCCAATATGTGAAACAGTAACATTTTACCACTAGTTGCGGATATA
ACCTCTTCATGCAATAACTTCAAAAACTGGGCGAAAACCGGAGGAGCCAA
AATTTCTTTTGCTTTGGCCAATGGAATTTGTAGCTTGTTCAAATCTCCCA
AGAATTCATGGATTATCCAATTCGTAGGTAATTTCGCGTTACTACGTTCA
CCAGCAAGCTTGGAAAATTCACGGAAGGTGTCTAAGTAGTACGATCTCAA
CGCCTCATGATTGTACATATCGTTTTGGTTACTATTATAAGTCAGAATCT
TGGCGTCCTTCAATGATAATTGATAGGGTTTCTTCATAAGAATTCTCATT
ATATCGTCCGGTAATTGGGGCATCAACCCTCTCACACCACTGATAACGTC
TGGTGCGAGGTTGATATACGGCAATTCTGGATCAGGCATGTACCTGTAAT
CGATCGTGGTTTCTTTGCTTCTCAACTTCACCGTTGATGAGCCTGTCCAG
CCCCTTGTTTCTGGCTCCATCAGTGAGCTAGTGTCACCCACAGAAATCAA
CTCAACTTGCCGCTGATATTCGTACTTGATTGCATTGATGATGGAACTAG
TATTGGGTAAATTCTTCAACTCAACGCGTGCATATTCATTAATTGAGAGG
TTAACGTCCACTCGCATGGCGCCCGTTTCCAGGTCCCCAGAGGAAATGTG
CAAATGACGTACCAAATTCTGATATTTTTTAATAAACGCTCTAACCTGTT
TAATATCACTGAAATCTGGTTTAGTTACCAATTCGATAAGCGGGACGTTC
GACCTATTTAAATCAACCAAAGTAATAACGTCTTTATCTGTCTCTGTATA
GTGTGACTTCCCCGTGTCCTGCTCTATCTGCAACTGTAAGATACCGATTT
CCTTGGCTGATTCATCGATATCATCCAATTCCTTCGACAGATTGATCTTC
CCACCCCGAGCAAACGGCCTGTAGTGCTGCGTCAGTTGATAGCCTTGAGG
TTGATCTCCATAAAAATAATGCTTCCTATCAAACTGAGATATGCTATTCA
CTTGAGAACCCAGTGCCAAGGATAGTTTCATGGCAAACAAGATTGCTTCC
AGATTCAAAACCGGCTGCGTTCCCGGTAGAGCTATGTCATAATAACTAGT
ATGATGGTTTGGTGCATCCACTAGAGATGTGGCGCTATTCGTTGATTGTG
AAAAAAGCTTGTTTTTGGTGTTCAATTGCGTATGAATCTCCAATCCACAC
TTCAATGCATATTCCGGCCTGAAGGGTGCACCGTGACTATGTATGGCTTT
GGTTCTGGCCAAAGAATAAAAACGTGCAAGCCGCAACATATCTAGTTCCT
ACTCTGGTCTTTTTGGACAGGAATGCTAACAATAACACTATTACTAGGTG
GTACGACTAAGTACATCACGTCAAGCTTATTACTACTATAACTACTATTA
TCATAACAAAAGGGAAAACTAAACCCTATCTAAACAAGGGTTATTTAAAT
TTTTAACAAGGGCATACAACAAAAAAATAATAAACCTAAAATCAGAAAGT
TAATCTTTCAGGGCTTTTGAAAGTGGAATTAACGTCTCTAGTAAACGAGG
ATTGTTTCCAATGAGATTCTAAGACCCAAATATCCTCTTCTTTACTTTGA
AATGTTTGCAATGGACCATGATTATGGATGTGTTCTTTGTGACACGCTTT
CAATGTACTCTATATCGTGTTGCACGAAGGATTGTTACTTTATTTGTAAA
AAAAAAAACAATTTTTCGAGATGGGACATTAATATTGTAGAATTCTGAAC
ATATTAGTGAACAGTTCTTTCGGAGAATTACTGGAACCTAGGATCTGACA
AGCGAACAAAAAAGCAGAGTGCGTTTATTACTTCTCTTTCTAGCGGTTGT
TCATGTTTCAAAGTTTTTTCCACAACAATGGGCCCGCTGCTGCCGGTGAA
ACGTTTTCAGATAGCAGATCGTACCCTTTAACGAATCATCAAGAAGTACC
CAGGAATGGACTGAATGAGTTGGCCTCATCTGCAACCAAGGCGCAACAAC
AACCTACACACATATTAAACTCATATCCAATTACCGGGTCCAACCCACTC
ATGAGGGCAAGCGCAATGGGGGCGACCTCTGGCAGCATCAATCCTAATAT
GTCCAACATGAATGAGCACATTCGTGTTTCCGGGATGGGGACTTCTAAGC
CCCTGGACTTAGCGGGAAAGTACATTGACCATCTACAACATAAAGATAGT
AACACTCCCGTACTCGACGAACGATCTTATTATAACAGCGGGGTAGATTA
TAACTTCAGCAGAGAAAAAAACGGCTTAGGAGCGTTTACTCCATTTGAAA
AGCAAGATGTGTTCAACATTCCGGACGAGATTTTGCATGAATTTTCCACT
TCACAGACAAAAACTGATATGGGTATTTTCCCGGAGTTAAATCGATGTTG
GATAACTATTGATAATAAACTGATACTCTGGAATATTAACAATGACAATG
AGTATCAGGTGGTAGATGATATGAAGCATACCATTCAAAAAGTCGCCTTG
GTAAGACCTAAGCCAAACACCTTTGTGCCTGCCGTGAAGCATCTACTTTT
GATAAGCACGACAATGGAGCTTTTCATGTTTGCTATTTCCTTAGACAAAG
CCACCAACGAACTCAGTGTATTCAATACACATCTATCAGTCCCTGTACAA
GGCATTGATGTAATAGACATTGTGTCTCATGAAAGATCGGGTAGAATTTT
CTTCGCAGGCCAAGCCAGTGGCCTGAATATCTGGGAGTTGCACTACTCAG
GTTCCGATGACTGGTTCAATAGTAAATGTAGTAAGGTCTGTCTGACAAAG
TCTGCCCTATTAAGTCTTCTACCTACTAACATGTTATCGCAGATTCCAGG
TGTTGATTTTATTCAGGCTTTGTTCGAAGATAATTCTAACGGTAATGGCG
GATTTTCTCAAGAGACCATCACGCAACTAACTATTGACCAACAAAGAGGA
ATCATCTATTCATTATCCTCCAAATCCACCATTAGAGCATACGTAATAAC
AGAAAAATCACTGGAAGGACCCATGTCAATTGAGCCTGCCTACATCAGTA
GGATCATAGGTACCACGACGGCAAGGGCAGCACCGATTTTGGGCCCCAAA
TACCTAAAAATTGTCAAGATAAGCTCTGTTGCACCAGAAGAAAACAACAA
TTTGTTTTTAGTTGCTTTAACAGTAGGTGGTGTGCGTTTGTACTTTAATG
GTTCCATGGGCAGATTTAACATCGAAGCTTTGAGGTTAGAATCGATCAAG
TTCCCCCCTAGTTCTGTAACTCCTGAAGTCATCCAACAAGAATTACTACA
TCAACAACAGGAACAGGCGAAGAGAAGCTTTCCTTTCTTTTCAAATCTAA
TGTCTTCCGAACCAGTCCTCTTAAAATTCCAAAAGAAATCATCTGTATTA
CTAGAGACTACAAAAGCAAGTACAATTATTTCCCCAGGCATATTTTTTTC
CGCTGTGATCAAGTCATCTCAGCAAACTCATCAACAAGAAAAAAAAGAGA
ACTCATCTGTTACTGGAACGACCGCTACCGCAGGGTCTAAAACTGTCAAA
CAACAGCCAGTTACTTTACAACATAAGCTTTTCGTTAGTGTTCCAGATTA
TGGTATCTTGAAAACACACGGTAAGTACGTTGAAAATGCCACGTTTTTGG
AAACTGCGGGCCCAGTTCAACAAATTATTCCCTTATCGGGGTTGTTTAAT
GCAACGACAAAGCCACAAGGATTTGCTAACGAATTTGCGACACAGTACAC
ATCAGAAACTTTAAGGGTAGCAGTTTTGACGAGCACTTCTATCGAAATTT
ATAAATATCGTACTCCTGATGAAATTTTTGAGGATCTAATCGATAATCCG
CTGCCATTCGTCTTAAATTATGGTGCCGCGGAAGCTTGTTCCACTGCATT
GTTTGTTACTTGCAAATCAAATAAATCTGAAAAATTAAGATCTAATGCCC
TGACTTTTTTAACTATGGGTATTCCTGGCGTTGTTGACATCAAACCTGTC
TACAACCGTTATTCTGTATCTACAGTATCCTCTTTATTGTCAAAGCCCAC
TTTATCAACCGCAACAACTAATCTCCAACAATCAATAACTGGCTTTAGTA
AACCCTCCCCTGCAAACAAGGAAGATTTTGACTTAGATGACGTAATATTA
TCCCCCAGATTTTACGGTATTGCATTATTGATTACCAGACTACTTCGAGA
TATTTGGGGGAGACATGTCTTCATGACTTTTACAGATAATAGGGTGACAT
CCCATGCTTTCATTTCTTCTTCTGATCCAATCACTCCATCTATTAATAAC
CTAAAAAGTGATGAAATTTCACAAAATAGGAACATAATATCAAAGGTTTC
TATTTCCAAGGATTGTATCGAGTACTATCTATCTTCAATTAACATTTTAA
ATGAATTTTTCATCACTTATGGTGATTCAATTTCCCAAATATCAGCTCCC
TACGTATTAGCGAACAATTCTAACGGCAGGGTTATTGATAAAACAGAAGA
AGTTGCAAACCAAGCGGAAAGTATAGCGATTAATGCGATGATCAAAATGG
TACAGTCCATAAAGGAAGGTCTATCATTCTTGAACGTTTTATACGAGGAA
AGCGAAGTCGAAGGATTCGACAACCAATACCTTGGTTTCAAGGATATAAT
CAGTTTTGTAAGCTTGGACGTCCAAAAAGATTTAGTCAAACTAGATTTTA
AAGATTTATTTGCTCCAAATGACAAAACAAAATCATTAATTAGAGAAATT
TTATTATCCATCATCAATAGGAATATCACCAAAGGTGCGTCGATAGAGTA
TACCGCAACAGCTTTACAAGAACGCTGTGGATCATTCTGCTCTGCAAGTG
ATATATTAGGATTTAGAGCCATTGAACATCTTAGAAGGGCTAAAGAAATT
GGCTTGCGTAACTATGATTCTCTAAACTATCACCTGAAAAATGCTACTGC
TTTACTTGAACAAATTGTGGATGATCTTTCTATCGAGAAATTGAAAGAAG
CTGTATCAATGATGCTGAGTGTAAATTATTACCCAAAATCTATTGAATTC
TTATTGAATATTGCCAACTCTATGGACAAAGGCAAACTAGCTTGTCAATA
TGTGGCAAATGGATTTTTAGAAAATGATGATAGGAAACAATATTACGACA
AACGTATCTTAGTTTATGACCTAGTTTTTGATACTTTAATAAAAGTAGAC
GAACTTGCCGAAAAAAAACAGTCATCAAAAACTCAAAACCAAATTTCGAT
ATCGAATGACGATGAAGTGAAACTGAGACAAAAAAGTTATGAAGCCGCCC
TAAAATATAACGATAGATTATTCCACTATCATATGTATGATTGGCTTGTG
TCTCAGAACAGAGAGGAAAAACTATTAGATATTGAAACTCCATTCATACT
CCCTTATTTAATGGAAAAGGCAGGTAGTTCATTGAAGATATCTAATATAC
TCTGGGTCTATTATTCAAGAAGATCTAAATTTTTCGAATCTGCTGAAATT
CTTTACCGTTTAGCTACATCGAATTTTGACATCACATTGTTTGAAAGAAT
TGAGTTTCTTTCACGCGCCAATGGTTTTTGCAACAGTGTGTCACCATTAA
GCCAGAAACAAAGAATTGTACAATTAGCTAGTAGGATCCAAGATGCATGT
GAAGTTGCTGGTATTCAAGGTGATATATTGTCGCTCGTGTATACAGACGC
AAGAATAGATTCAGCCATTAAAGATGAGCTGATCAAAACTCTAGATGGTA
AAATATTGAGCACAAGTGAGCTGTTTAATGATTTTGCTGTACCCTTAAGT
TACCATGAAATTGCCCTATTCATTTTCAAGATAGCAGATTTTAGGGACCA
TGAAGTAATTATGGCCAAGTGGGATGAGCTATTCCAATCTTTGAGGATGG
AATTTAATAATACCGGAAAGAAAGAAGATTCAATGAACTTCATCAACTTA
CTGTCTAATGTACTGATTAAAATTGGTAAAAATGTTCAGGATTCTGAATT
CATTTTCCCCATTTTCGAACTCTTTCCCATTGTCTGTAATTTTTTCTACG
AAACACTACCTAAGGAACATATTGTATCAGGGTCGATAGTTTCTATATTC
ATAACAGCGGGTGTTTCTTTCAACAAAATGTACTATATTTTAAAAGAACT
AATCGAGACATCAGATTCCGATAATTCCGTATTTAATAAAGAAATGACCT
GGTTAATTCACGAATGGTACAAATCGGACAGGAAATTTAGGGACATTATT
TCCTACAACGATATCATTCACTTGAAGGAATACAAAATTGATAATGATCC
AATTGAAAAGTACGTTAAGAACAGCGGCAATAATTTGGGGATTTGTTTCT
ACAAAGAATAAAAATTCATGTTCGACATATAGATAGCAGGGTAATGTACG
TGTATATTTTAATGTAATAAAGAGGCCTTACTAGACGGTAAAGTTAAGAA
TATCGAGTGAACTTTTCCTTAAGATAAAGGTAAATATAGTCGAGTATTTA
TTTATTATTCTTTTCCACTATACAGTATTTAAAATTCTGTAAGAAATTGA
TTCTACATACATAAGACAAACGAACAGGTCAGAGAGAATCAGATTTTTGG
TTAGCAAGAATACATTTTGGAGAAGAAAGACATTAACTCCACCTTACTGT
ATCATCTTATTTGCTTTTTCACTCCTTCCTAATATTTTTTTTATTTTATT
TTGAATTTCTTCCTATTTCTGATGCATTGAACAGATCGTAATCTGTAAGT
AAATACCATAACGTGCTCACATTTGTCTCCAAATACTGGTGAAATCTTGG
CTCCGTTGTGTACAAAACTTCTTAATGAATATATATATATTTTTCCCTTA
TTTTATCTTTTTTTTTCGAATTTTTTATGTAAACATTCTTATACTGGAAC
AATAGATGGCTAATGAGTCCCTATAATTTCGATTTTAGATGTTAACGCTT
CATTTCTTTTCATATAAAAGACTACCTGCCAAATGTATTTTCTCCTGAGT
AAGTGACATACAAAAACCCGTCCTTATCCTTGTGTTCTTGATATATGGCA
GACATCAACGCCGCAGTAGGTGGCAAAGTATCATTGACAAAAATGAAGAT
GGCCTTCTCAGGGGGTAGCATAATTCTCTTTCTTATAACATAAACAAATT
GCCCTACGGTAAGGTCAGCAGGAACTAGATATTTACGCTTATCAATCTCT
GGAATATCTGACTTTTCAGCTTTTTCGCAAATCACAGGTATCCTATTCTT
GAACCTGTCAGCAATCCTCTCCGACTCCGCCTTCCTTTTTTCAAATGGAT
ATTCAGACTTAAATGTAGACTTCATGTCTCTAGTAATTATTTTTATTATG
ATTTTCTCAACTTTACAATTATTAGATTCTCTTATCAATCCCCTCCTCAA
CCTTTAATGGTTCCCCTTTTTGTATTTCCATAATTATACCAAATATTTTT
GCCGCCGCCGAAAATAACCGGCCTCCGGGTGATGATATATCATGTGCTAT
GATTTCACGGGTATTATACAACATTATCGGTGGAGACAGTTAGCATTACA
TGACTCTAACTTAAACGTAAACTTACACATATACATCTATATCACTTCGA
GTAGAGAAAAATTTGTACGTATTTATATGAGTTGTTTTCATAATTTGAAC
ACTTTTAATTTGAAAATGGTGTCATTAATAGATTGTTCTTCATCACCAAT
TGGGTCTGTCTTTGAGCCGTCATATTTGGCAATGTCGGATCTACAGGTCT
TGCTTAACATATCAAAATGTTCTTTGACAATGGCTTCAAAGTCGATAGTA
TCTTTAACTAATTCGTACTCCACTAAAACATCGTCGGTGGCTTCCAAACC
ACACTTCTTTCTCAATTTTTGGATTCTGTTGACCAGCTCTCTTGCGAGAC
CTTCACTCTTTAGTTCAGAGTAAATATTTGTATCCATGATGATTAACACG
TCTTGGTCGGTTCTGGTTTCTTGTCCAGCTTGGACAGCAGATTCTGGCAA
GCCTCTAATAGCATTCAAATCTCCTTTAACCAGTTCAATACCGGCAACCT
CCAACTTTCCGCTTTCCAAATATTCCCGTACTTGCTCAGAAGTGACTGAT
GGTAGGGCATCTTTAACCTTCTTTGCGTCTTTTTTCAACTTCTTACCCAA
TACAGGCCAATCAGCAACTGCTTTATACTCAACACCATATTTTGCCTCAT
CGGAGGTGATAACAACATCACGAACATTTAATTCCTCGATAATGTAGTTT
TTCAAGGCTTCTACATCCTTCAAGTATGATTCATCACTGTGAAGGATGAC
CAAAGTCTTCAATGGAGTTTTTAAGGAAATAGTTTTCTTTTCACGAATGT
TTCTACCCAAATCGATAACGGATTGCATTCTAGAAACTGCAGTTTCGATG
GCCTCGTCAAAGTATTCTTTCTTGACCACTGGGTAAGATAAGAAATGGAC
TGATCTTCCGTCCTTACCGTATTTTGCTAAGACAGCTTCTGGGATGTATT
CCTTCAGTCTCAAATAAATGCTTTCTGACAAAAATGGGGTGAATGGAGCC
ATGGCACGGACAAATGTGAATAAGGCATCGAATAAAGAATTTAATGCTTT
CAAACAGTCCTCAACACCGTTTTCACCCTTCAAACGACGACGATTAAATC
TAATATACCAGTTTGTCAATTCATCAATGAAATTCAAAAGTTTTGGAACG
ACAGTGTATAATTTGTACTGACCCATTTCTTCGTGAATGAATTGTACTAG
AGATTGCATAGAAGCTAAAATCCATCTGTCCATGACATTATCACTTTTCA
CAGAATCATCATATTGGAAGTCGATGTTAGACATCTTTTTCAACAAGGCA
ATTTGACCGTCCAAAAATTTAAAGGAGTTCCACCATGGTAGTAAGACCTT
TGAAACAACCTCCTTAACACCCTCTTCTTTGAATTTCAAACTTTCAGCTT
TTAAAACAGGTGAGTTTATCAAGTACAATCTTAATGCATCCGCACCATAT
TTGTTCAGAACAATGGATGGATCAGGGTAATTTTTCAAGGATTTAGACAT
CTTTCTACCATCGGCAGCTAAGACAATACCAGAGACGATGACGTTCTTGT
ATGGAACAGAGCCAAATAGATGGGTACCTAAGACAGCTAACGTGTAGAAC
CAACCTCTTGTTTGATCCAAACCTTCAGAGATGAAATTAGCTGGAACTCT
TTCGTCAAATTTTTCTGTGTTTTCAAATGGATAATGTTGAGAAGCATAAG
GCATAGAACCAGATTCAAACCAACAATCAAAAACTTCTTCAATTCTCTTT
AAGTCACCCTTACCTTGCTTGGATGGAATTGTCAATTTGTCAATGACATC
ACGATGCAAGTCAGTGATGTTACGCACACCGGTCAATTCTTCCAATTCTT
TGATAGAACCAACACAGACGACCTCCTCAAAATCGTCTGAAACCCATAAA
GGAATTGGAGTACCCCAATATCTATTTCTGGAAACGTTCCAGTCACGGGC
ATTGGCGATCCAGTTGGCGAACCTCTTTTCCTTGATGGTGTTAGGAACCC
AGTGAGATTTCATCACAGAATCCAACATTTGAGGGACAATGTTTTTAACA
CGAACGAACCAAGCTGGAACAGAACGGTATAACAATGGGGTATCGGATCT
CCAACAGAATGGATAGGAATGGCGAATTTGGGATGCCAATAACAAATTTC
CAGTATTAGTTAAGTACTTAATAATCAACTTATCAGCGTCCTTGACATAA
ACACCCTCAAAATCAGGAACGTCTTTCGTGAATCTACCAAGGTCATCAAT
GGCGTTAGGTAACACTGAATCTTCGGATATGACGCCGTTCTTCAAACAAG
CAGCATTATCCTCTTCACCGAAAGCGGGAGCGTTATGAACAATACCAGTA
CCGGAATCACTAGTAACATAATCATCTGAAATAACTCTAAAAGCTGTTTC
ATGGAACTGTTCAGCGAAATATGGGAACAATGGTTCATACTTCAAACCAA
CCAAATCAGAACCTTTAATTTTTTCCACAATCTTATATTTTTCATTCTTA
GGCTTCTTATACAAGGTTTTAATCAAAGATTCTAATAAGATGAAATAACG
ATCTCTGGTTTCGTCGTAAATCTTTACATATTCGAAATCAGCGTTAACAC
ATAACGACAAATTGGAAGGTAAAGTCCATGGAGTCGTAGTCCATGCGACC
AATTGAGTTTTTTCCTGGCCAATAACATTGAAACCAATGGTCACAGCTGG
GTCGTTAACATCTTTATAGTTTTGCTGAGCTTCAAAGTTACTCAAGGGAG
TGGTTAGGCCAGTAGAATAAGGCATAACTTTGAATCCACGGTAAACTTGA
CCTTTTTCATGAAGTTGCTTGAAAGCCCACCATGTGGACTCCATAAAGGA
TGGATACATAGTCTTGTAATCGTTGTCGAAATCAATCCAACGACCCAAAC
GACCAATAGTTTTTCTCCAATCACTGGCATAAGTCATAACAATGGATCTA
CACTCATTGTTGTAGTTTTCAAGACCATACTTGAAGACGTCATCTTTACC
CGTGATACCTAATTTCTTGTCAATGATATGTTCAATTGGAACACCGTGTG
TATCCCAACCGAATCTTCTTTCCACGTGGTGGCCTGTCATGGTAGCGTAT
CTTGGAACAATATCCTTAATAGTGGAAGCAAGAATATGACCGTAATGAGG
AGTACCGGTGGCAAATGGAGGCCCATCGAAGAAGGAAAACTCCGGTTTGT
CTTTTGTTAATTCTAATGAAGTATGAAAGGCATCTATTTCATCCCAAAGA
GATAGAACTTTTTCTTCCTCCTTTGGAAATGAGAAGTGTGCGTTACTCTC
GGACATATTTCCTTGGTTTTTTGAAGCTTTTGGCTAAAGGTTGTAGGAAG
TCGAGTAACATCACTCTAGTTTAAAGCGCAAAATGATATTTTTCATGCTT
AAGAGTCATCATTGTTTCGAGATTTCTTGCGTGCTGCGGAAACAAAAAAA
AAAAAAATTTTTCGTCATCATGGATAGATTACCCGCCATCGTATAAAAGG
TTAAACATAAAAAGTAGCTAAATAGAACACTATAGAAGAATAATCAATCA
ACCTCTTCCACTGTTGGACCTGTATCTTCTCCACCTCCCGTAGCACCCGA
GTTGGGCATGGATCCGGGGAATCCACCGGATTCCCCCGCTCCAGGACCTG
CGCCGGCACCAGCACCGTAAAATTTCGTCATTATTGGATTGGCAATGCCT
TCCAACTCCTTTTGTCTATCCTTATATTCGTCCGTAGAGGCTGCCTGCGA
TGCATCTAACCAGTCAATGGTTTCCTGAGACGCTGTTTCTAATCTCTTTG
CATCATCTTCACCTACTTTCTCTTTGAAACTTGCTTCGTTTATGGTATTC
TTCAAAGTAAATGCATACGATTCAAGCTGATTCTTAGCCTGAACTCGTTC
TGCCTCCCTTTCATCGTCAGCCCTATATTTTTCAGCTTCAGAAACCATCC
TATCAATATCATCCTTCGAGAGCCTACCTTTATCGTTAGTGATCGTGATT
TTGTTACTCTTACCAGTACCCTTTTCCAAAGCAGACACATTAAGAATACC
ATTAGCGTCGATATCAAAGGTAACATCAATTTGAGGCACACCTCTGGGAG
CAGGCGGAATGCCACTTAATTCGAATTTACCAAGTAAGTTATTATCCTTT
GTTCTTGTTCTTTCACCTTCAAAGACTTGAATTAAAACACCAGGTTGATT
ATCTGCATAGGTAGAGAAGGTTTCCGATTTCTTTGTTGGAATCGTTGAGT
TTCTAGGAATTAGCTTAGTCATTATGCCGCCTGCAGTTTCAATTCCTAGG
GACAATGGCGCAACATCCAATAATAGTAAATCTTGTGTCTTTGTTGATTG
ATCGCCGGTTAAAATGGCAGCTTGAACGGCTGCACCATAAGCAACAGCCT
CATCCGGGTTGATAGAACGATTAGGCTCTTTGCCATTGAAGAAGTCAGAA
ACTAATTTCTGAATCTTTGGGATTCTGGTAGATCCACCGACTAACACAAT
CTCATCAATTTGGGACTTGTCCAGCTTCGAATCTTTAAGAACCTTTTCTA
CTGGTTCCAATGTGGATCTGAATAAATCAGCACATAGCTCTTCAAACCTT
GCCCTTGTTAACGAAGTGTAGAAATCCATACCTTCAAATAAAGAATCGAT
CTCGATCGAGGTTTGAGATGAGGAAGAAAGCGCTCTCTTAGCTCTTTCTG
CCGCAGTTCTCAATCTTCTTAACGATCTTTGATTATTAGAGATGTCCTTT
TTCGTTTTCCTTTTGAATTCAGTGGCTAAATGGTTCACCAACCTATTATC
AAAATCTTCACCACCTAAATGAGTGTCTCCTGCGGTAGCCTTAACCTCAA
AAACACCCTCATCAATTGAAAGTAAAGAGACGTCAAAAGTACCACCACCC
AAATCAAAAATCAGGACATTGTGCTCAGCCCTGCCTTTCTTATCCAAGCC
ATAAGCAATTGCTGCTGCAGTGGGTTCATTGATAATACGTAAAACGTTCA
TCCCTGCAATAGTTCCTGCATCCTTAGTGGCTTGTCTTTGAGAATCATTG
AAATATGCAGGAACAGTTACAACAGCATCATTGACCGTAGTTCCCAAATA
GTTCTCAGCAGTTTCCTTCATTTTGCTTAAAACCATGGAAGAAATTTCCT
CAGGCGTAAATGTTTTCGTTTCACCCTTATATTCTACTTGCACTACAGGT
TTACCATCTCTGGATATAACTTTGAAAGGGAAGTGCTTGGCATCTGTCGT
CACTTCAGGATCATCAAATTTACGACCAATTAACCGCTTTGCATCAAAAA
CTGTATTATGAGGATTGATTGCAGCTTGATTTTTGGCGGCGTCACCAATT
AATCTTTCGGTGTCTGTGAAAGCCACATACGATGGAGTGGTCCTATTACC
TTGATCATTTGCAATTATCTCTACCCTATCATTGGAAAAATGAGCAACAC
ACGAGTAAGTTGTTCCCAAATCAATACCAACTGCTCTAGACATTTTTCTT
TGTAGCGTTTAGTACCTATTCTATCCGTTTAGTGACAAACATTGACATAC
AAGAATGTTTATGCTACCAATTTCAGTCACTTTATATACCCTTCCATTCG
TTTCCAATTGTGCAATATGATACATCCCTTAACCATCTTCTGGTCACCCT
TGTGGCTGCTTCTGTAATATTCTATAACTTTCCACAGCGATCCCTAATTA
AGGGCACCCATAACCTCCATAGGCATCAAGTCAAATACGTTTGATGATAG
CGCCGCACGATGATCGTTATGGCCTTTGGTAATAGAGACCGCCAACAATG
GTAGGGTTGTGCTCATCATCCTCGTCATCCCTTTCTTCATCACTGATACC
GTAAATAAGAGCGTCGTCTTCATTGTCTTTACCAAGCAATTCTGGATATT
TGTTTTCCATTATCTTTTCTGTGTTGTGTAGGGAGTTTTTTTGAAATGAC
GAATACAGACAAATATTCCAAACTCGTTCATTCAACAAGATGTCTGAGTA
TTGTTCAGGCAATGTCTTTATCTGATAATATAAGATTTCGTCTAATTTAT
CGAGCATATGTTTAGGCACCGTAGCGCTTGAACATATCAGTTCGATCATA
GCATGCCATTGCAAACTCGACCCGTAGTTACCAAAAAACATGGCATTTAA
GAACGCAAACTGCAACTCCCCAAAATAATTACTTGAATTTTTAAAAATTC
CTTGTAGCATTACAGTGTTCAAGTAGTAAGACTTGTCTAAAAAATCCTCC
ATTTCATGGCCAGGCCTTATGGCTTCTCTAGATTTGAAGTTTATTACTGT
ATAGTTTAAAGAATGTGCAGGATCATCTTCATTCTTGGCTTCCATTTTAG
AACCTGCTTTTTGCAAGCTGGATTTTAGCAGCTCATTTTCTTGAACTGTG
GTCATCGAAGAATCTACGTAAGAGAACTGGTTTTCATCTTTCCTTACTAT
CTTTCGGATTTTATCCATCTGCACAAACTCGGTAAGATTGTACCAGGTAT
CATCTTCGTCAATTTTCGGATAAGAAACCATCATCTGCCGTTCCTTGAAG
TTGTGAACAATATTCTCGAATTTTGCGCCATCCCTTTCTTCCATCATTTT
GTAAAGGCCATCTTTAGGATCATACTGAATGTAAAAGTTTCCCATTCTAC
AGTCAAACCAGTAGCCATACCTCATGCTGGAATTATCTGCATGCTGAAAA
TGAATGACATGAACGTGTCCAATGGGGATGTCCTTGATTCCGTGAAATGG
CTGATTCTCCTTGACATTAAAGGAATACTGATCGATCCCTATAGTTACCT
CAATCGGAGCAGATGTAAATGGTACAGTATTCATTGCAGGCTTCCGATAT
TTTATTTTTTAGCCCCATGTCCCAGCGATAAGGAGGATCTTTGGTGTCCA
TTCATCTCATTAAACCCTAAACCATTGAAATATTCGTGTTCGTGCGTCGC
GATTTTTTCCGCTTTCAAGATGTGTCCTTTCTTCATCTCTTGGTTCTTAT
AAAAGGGCGCCGCAAACCCCTCCTAATTACTTTTTCCTTTTCACATCCCA
TGGGTTTTATCTTATACCAAATGTTTACCATTCTGAATCGTATAGCCAAC
AAGTAACCACAGCTGCAATTGTGAAAAAAATTGATAGGTGTGGTCACCCA
ACTGTTTTTTTCTCTTTTTCTTTTTTTTTTTTTGAAATGGCTAGACGGTG
CTTTTGCTGGTAAAAGAAAAACTCTTGTTTCAATTTAACATGATGAAAAA
ATATATTAACACAGACCTGTACTGAACTTTTCGAAGTTTTGCAGATAACA
ATATTGCTTTTTTTCTCTGACTTTAACTAATCGTTCTTATTTCTGTATAT
ACTATGACCTTGCAAACCTTGAAATGCAAAATTCGTATTCTCTGCTAAAT
TGAAAAATTTAGAGCATGAAGTGTGTTTTCCAGCAGACACCGCCTGTGAA
AAAGATGGTAAAATGATATGATAATTAAACACACATAATAATAGCATATA
TGATATATAAGACTATATGAAGAGATGAGGAGAAGAGAAGAAAAAATTGG
TAGTATTTTCATTTCATCTATTTCTTAGCAGTCAATCTTCTTAGGTAGAA
AGCTAATTCTTCACCTTCCAAGATGTAACCATCACATCTACCGGATTGAC
CTGGTCTGGAAGAGATACAAGCGTATAATCTACCGGCGCTGAATTGAGAT
TCAACGGAAGATTCGATCTTGGCAGAAGCAGCTCTAGCAGCCCACTTTCT
TTCAGCGTTCTTGCTCTTGGCAACAGTTTCTTCTTCCTTGACGTTCTTCT
TCTTACCCAAGGTTTGACCGTAGTGAGCTTCGAACCATTGTCTGAATGGA
GTAGCATCAATTTGGACAATGGCAGCCTTGGTCAAAGTGTTAGTTCTAAC
CAATTCATTGTTGGATGGATGGTAAACAACACCAGCAATTCTGGTCTTCT
TGGAGATACCTTCAGAAGCCCAAGAAAAGTTACCGGTTTCAATTCTTAGA
GCTCTGTATTTCTTGTTACCACCTCTAGTTCTAACAGAGTGAATTCTCTT
AGCACCGATCTTGGTGTTGGCTGGTTGACGGCCTAATTCGAACTTTCTCT
TCTTTCTGAATTGAGCACGCTTGGCACCGGTAGCGGATCTTTTGTGACGA
GAATCACGAGAAATACCCATTTTGTAACTGTAATAGAAAATTTAATGACG
CTTGTTAGTAAAATAAAGAACGTACAAAAGTTGCGGAATTTTTTTCTTAT
CTTGAAATATGCTTTGGTTTCTTTTCATCTCTTCTTGTGAAAAACTCGGC
GTTTCATAAGAGGCTTGATTTTTGGGGTACACAAAGGATTCAGTTTAGTG
CACTGCTCCTGTCACAATTTATATCATCCCTTTTAGTTAAGTTTACTTTT
TCCACTATCTATTCCATTCAAAGAGAGGTCCTGTAGCATTCAAAATAATA
TGTAGTTCCATTACTCATATGACCATAGCACATACTTTTTGTCCTGGTGT
GTTTATAACGTCTTCTTGTGAGTACCAAAAAGCAAATGGCAAGTGTAATT
TCCTATAACTTTAAGATAGGCCTGTAAATAACGTATATGAAACAGTTCCA
TCCCGTAACACCATGAACACTGCGTAAGAGAAAGCCCTCAAGCTTTCCCA
GCGATGCTCGTGTGTAGGACCGAACATGGAGGGGGGAACTAGGCCCAGCA
CGGGTTTGGCGAGGCCGCTCTGCTCGCAGCTCAGGATTCTAAAAGGTTAT
TCCGCTGAGAAAATCAGAAAATAGGAACTTCTCACGCAATAATTTTAAAG
TTGATGAAAAAGGAAAATTTGTAAAAGTGTAAGGGTGTTAAAGAGGGTGT
ATGGATGTAAAGTCACAAAAGTTAGAGCAGATGAAAAAGAAATGGGTGGA
GACAAATCCGAAAAAGGACCTATATTATCGCTATAAAGAGCTTCTCATCG
CTTTTTTTTTTCAAAGACACATACATACCACGACTGTAAGCACATCATTT
GTACAATACATTACCAGCTGAAATGTCAACATATGACGAAATCGAAATCG
AAGATATGACGTTTGAGCCTGAAAATCAAATGTTCACCTATCCTTGTCCC
TGTGGAGATAGGTTTCAAATATATCTGGATGACATGTTTGAGGGCGAAAA
AGTTGCTGTTTGTCCCAGCTGCTCACTGATGATCGATGTAGTTTTCGATA
AAGAAGACTTGGCTGAGTACTACGAAGAGGCAGGCATCCACCCCCCTGAG
CCTATTGCCGCTGCTGCCTAAAGATGAGAGGCTAGATCGAGAATACAAAT
AGAAATAAAGAAAGAGCTATATGACTTAGCAACGCAAGCAGAAAAGAAGG
TTTGCTTCTTCGCTGGACTCCGGTTGGAATTACTATTCAAAATTCCAAGT
GCACTGATGGAAAACGTTTTGCTCAGGTTGAGCTCTTTTACTGCATATAA
GGATACTGGGTAGGTGTATATGATTATTTTATACATGATACGTAGGCTAA
AATGATTTGGACCCATTAAATCATCTTGTCGCATCTCTTTTCTTTTTCCT
CCATGCTCAGATTTCAATAATATCATCTCAAATGGCTGTGACAAATTTCA
CCGGAAAGGCGAGGGATTTTTCTGTTGACATTATCAAATTAGCTTTTTGT
CAAAATAATGAAAAATAAAGAAAATATATAAAAGTACATATTATAATCAA
AGCTAGCTCAGGTATATTCCCACCTTGTCGAGCATTCCGGAAGCTACAAA
TACGACATTGCATACCAAGAGGCAAACGTTGAACAATGGCTAAAGATATT
TTGAAGAACCAGGACCCTAAATTGCAAGCGATGATCGTTGAACACTCGGC
GCCTGCTCCCAAAGAGATACCTATGGACGCTCCTGTTTTGAAAAGAGTCG
CTAGACCTTTAAGACATGTAAAGTTCATTCCAATTAAATCGCTGATATTC
CATACTAAAACAGGGCCCATGGATTTTTCTTATGAAAAGAAGATCAAGAC
GCCTATTCCTAAGAACAAAATTGTAGTTCGAGTAAGTAATGTGGGTTTGA
ACCCTGTAGATATGAAAATCAGGAACGGCTACACATCGTCGATTTACGGT
GAGATCGGCTTGGGGAGAGAGTACAGTGGTGTTATCACTGAGGTAGGCGA
GAACCTAAACTACGCCTGGCACGTGGGTGATGAAGTATACGGTATATACT
ACCACCCTCATTTGGCCGTGGGATGTTTGCAAAGTTCAATCTTAGTAGAT
CCAAAGGTGGACCCAATCCTTTTGAGACCAGAATCGGTTAGCGCCGAAGA
AGCTGCAGGCTCCTTATTCTGCCTGGCCACCGGCTATAATATTCTGAATA
AATTATCCAAGAACAAGTATTTGAAGCAAGATTCAAACGTTTTGATTAAT
GGTGGAACTTCGTCAGTGGGGATGTTTGTCATACAATTATTGAAGCGTCA
TTACAAGTTACAGAAAAAACTAGTGATTGTAACGTCTGCAAATGGGCCCC
AAGTTTTACAGGAGAAATTTCCTGATCTGGCTGATGAAATGATTTTCATC
GATTACTTAACGTGTAGGGGTAAATCTAGTAAACCACTAAGAAAAATGCT
CGAAGAAAAGAAAATTTCTCAGTATGATCCGGTCGAGGATAAGGAAACTA
TACTTAACTATAATGAGGGGAAGTTCGATGTTGTACTCGATTTTGTCGGT
GGTTACGATATTTTGAGTCATTCTAGTTCATTGATTCACGGCGGTGGTGC
GTACGTAACCACTGTAGGTGATTACGTTGCCAATTATAAAGAAGACATTT
TCGATTCATGGGATAACCCAAGTGCCAATGCAAGAAAAATGTTCGGGTCT
ATTATCTGGTCATATAACTACACACATTACTATTTTGATCCGAATGCAAA
GACGGCTTCCGCCAATAATGATTGGATTGAGCAATGTGGCGACTTTTTGA
AGAACGGTACTGTAAAATGTGTCGTCGACAAAGTTTATGACTGGAAAGAC
CATAAAGAAGCATTTTCTTATATGGCCACTCAACGTGCCCAAGGAAAGTT
AATCATGAACGTCGAAAAATTCTAGATACCCACTTACATTTACAATATGT
TTTATTTTTAAACTTAATGAACTTCATAATTTAATGCTTAATATTTTCCC
CCTCCCACCTTCTCCTGGCGTTCTCTGTACGTACATAACCATTTATTTTA
ATATATAATCAAATATTGTAACAATTGAAGCAGATGAGTCTCGCTCCTTA
GTTAAGCACGTGCCGATGATATCAATTGGATTTGTTAGCAAATCAGCCTT
GCTGCTCGATTCTCTGCTTTTTTTTTACTTCTCGGTCATTGAAAAATCCT
GACGAAAATATTTCAAGGTCCTATATGGTCATCGACCTTGAGCATGTGGT
AGACTACATAATGCACATAGACTCTCAGCTTCAACTCCACAAGGCTTCTC
CAGCAAAAATGAATTCAGAGTCTCGAGAAGATATGGCTATAAATAGTATC
AAATTGCTAGCGGGAAACTCCCATCCTGATTTGGCTGAACAAATATCGAA
AAAGTTAGGTATTCCACTTTCCAAAGTTGGTGTGTACCAGTATTCTAATA
AAGAAACCTCTGTCACCATAGGTGAGAGCCTTCGCGACGAAGATGTGTAT
ATTATCCAAACTGGAATAGGTGAACAAGAAATTAATGATTTCTTGATGGA
ATTATTAATTTTAATTCATGCTTGCCAAATTGCATCTGCAAGAAAGATCA
CTACTGTAATACCCAATTTTCCATATGCAAGACAAGACAAGAAAGATAAA
TCCCGGGCGCCCATTACCGCAAAGTTGGTTGCCAATTTATTGCAAACTGC
TGGTGCTGATCATGTCATCACAATGGATCTCCATGCCTCCCAAATTCAAG
GGTTTTTCCATATCCCGGTTGACAACCTATATGCAGAACCAAGTGTTTTA
AATTATATTAGAGCCCGGAAAACAGATTTCGACAATGCTATTTTGGTGTC
GCCTGATGCAGGTGGTGCTAAGAGAGTAGCTGCTTTGGCTGACAAGTTAG
ATTTAAATTTTGCTTTGATTCACAAAGAGAGGCAAAAAGCTAACGAGGTT
TCAAAAATGGTGCTTGTTGGTGATGTTACCAATAAATCATGTTTATTAGT
TGATGATATGGCGGATACTTGTGGTACGTTGGTAAAAGCTTGTGATACGT
TGATGGAGCATGGTGCCAAAGAAGTTATAGCTATTGTTACACACGGTATT
TTCTCCGGTTCAGCAAGAGAAAAGCTAAGAAATAGTAGATTGTCTAGAAT
TGTTTGCACAAATACCGTTCCGGTAGATTTGGATTTACCTATTGCTGACC
AGATCGATATTAGTCCCACGTTCGCTGAAGCTATAAGAAGACTACACAAT
GGTGAATCCGTGTCATATTTGTTCACCCATGCTCCAGTATAGGACAATTT
TTTATTCTTAGATTCCTGATTGCTTGCATGCCTAAATACTTCATAATTGT
ATTAGTTTAAAAGAAAACCTTTTACTGAGACAAAACTATAAATTTAAGAA
AAAGGTTCCGGAGCCGGTTTAAAAAAAGAAGATTAAAGATATTATATTTA
TGTAAGAATTAAATTAATACTGTCAGAGAAAAAATAGTTTTAAAGGAGAC
GGTGAACCTTTACCTTCCCTTGATATGCAAATATTTTTCAGCTTTTCCTA
AAACTAAACATTCTCGACTTTTTTTTAGAAGACTTTATGGGTGTGTTAGA
AACAAAGCTGTCGTCTATAGCAGTATCCAAATCGTCTGCTATAGGCAGCT
CTTCCTTTTTCTTTTGACCACTATTGCAAGTTCTTAGCCAATCATCGTAC
TTGATTAGATTGTCTATATTATCATCTTGTTCTTTTGCCATATTTTCACG
ATCATTCTTTTCAACAGCGTTTGAATACATCGCTTTATAAAACAAACATA
TGCTGTTGCCATATTTGGAGATTCACCTGTGAATTCTAACACTGTTTCCT
CTTTAACTGCCTCTACCGTTTCGTCATCAAATAACAACCAGCCAAACTTT
TCATGTTTACATAGGGAAACATAATGGCCGTGTTGTGGCCCACCGCCCAT
ATGAACGACAATCCCAGCCAATTCATACTTTTGACAAACCTTAGAATTTA
TTGAAGAGCAAACATTTAGCGTCAGAGGATAGTGAATGTTATTAAAAAGC
TTAATATTACAGTTTTGTTTCTCAGAATACTTGAATCTTTTCAAGTGTAA
TGTTAAAGTATCAGGCAATTGCTTCAAACCAACTAATCTCTCTGCCTCCT
GTAAACCGCAACATTCGTCACAATAAAACTTGTTTGAGCCATTTAGCATT
TCTCGCTGGTGATAACTTTTCAAAATTTCCTGTATATCTGTTTCCTCATC
TCCCTGAACTTCTATGGGGAAATCCAAAAATGGCTCATCCCTAGATGTAA
TGTTATCGCACGTCAGACATTTTATTTGATTCGTTAAAGTGCCTTGAAAC
AAGTCACTGATGAAATTTTTACTCTTACTCGGTTCGCTATCGCTGTTGAT
ATCACTGGCTGCTATTTTTTTATTCTCACGTTCTATATATTCACTCAACT
CGTTTAATAAGAAATTGAAAAATTCGTGAGCATCCTGATGCATAGTAGTA
TTAAATAATACATTTTCTCTTTTGAGAACATCAACAAAAGAGCTAGGCGA
TACAACACCAGTTAAATACGTATTCTCAGTTATGCATTCAAAGATATCTC
TCAAACTGGAATACAAAGTAGCCTTATCTGAGCCGTTTAAGCTATGGTCA
ATATTGAGCACTGGCCCACGAATAAGTGCGGATTTCTTTCTATGTTCTGG
GGATATTTGAGAAGAGGAACTAGATCTTCTAGTATCTTTTTTATCAAGTG
GAGTGGATAAGCTGCTATTACTTTCTCCTTTCAAGTCCAGGTTATTACTA
TTACTGCTACCTCTTGAAGGATTTTCATAATTGAGAACTCTGCCAACAAT
TATTTTACGCGGAACATCCGGAGGTCTATCTGTGACGTTCTCGAAACTCA
ATCTGCTCGGAGCACCAGGCTCATTAGGTGTTTCGACTATCAATGGAGGT
GCGTCTTGAGGACGAGAAGAGGGTTTTCCAGTGGTTAATATAGCAGGACT
TCCTTCCTTTTTATTATTGTCTTGTACATGTTTCGCGCTAAAACTTTTAA
AAAATTTACTCTTCTTCTCTGAAGGCCCAGCTGTATTTGAATTTACAGAA
TTTACAGGGGTAGGCTTTCCATCATCAACAGATTGAGGTTTAGGGTTAGG
CAAATGTCCATTGGTACCAGCAATGCTTTTCTCAAAACTTGCTTCGGTAA
ATATTCTTGGTTTCTTACCTCTCATTTCTTTCTTTCTTGGGTGATCAGAT
TCTCTTGATTTTTTTGGAAATTGCAATATATTTTCACGTAATGAGGACAG
ATTATAGAGACATTGAAGAACTGAGTTACAGTAACATGTATTGCCAAAAT
TTTCGTATCCAAAAACTTTGTTGGAGCCGTCTCCATAGGGCATTGAGTCG
GACACCTTCATAGCTAATATGGGTGCCTCGGGCCCTTGCGTGATAATGCC
TCCGTATGCGTTTATAGCCTTTGCGTTTGAAATATAAAATATCCCATCCT
GGCTGTAATTACTGCCTTGATTGCACGTTTCAGAAGAATAGTCTAGTCCG
GAAGAAATCTGCAAATTATTGTCTTCATTCAAAAAAGTTTCCTTGGTATC
CAAATTAGAGACAAACAATGAGCTAGAGGGATTATCGGATGATTCGCTAT
AACAGAGTTCATCATTTATATCGTGGTTTACAGGCTTAAAGTCAACCTTT
TCTACTTCTTCTGTAATGGTATCATTAACAGCCTTTTTCTTCTTCCCAGA
CTTACTTATAGTTAGCCATCTTCTGATCATGATTGCGCCCTTCTTGCGTG
GGTTTAGTATGTTAATGAAAGTACTGGATCCTTACTAAAGCCGAATTTGG
CCCCTTCAACAAATAAAGCTTGATGAGTTGAACAGTCAAAGGGTAAGATC
TGGTATAGGCAATAATAATATTATCCAAATGGAAAAAAAAAAAATGAACA
GGTGAAAAAAAATCAATTTGAAAACCAAAGAAAAACTCTATTGATTCCTT
TGCTGTTGTCGACCTTCTTTCACACAATAGTTCAATTACGTTCTTTGGGT
TCTTTATCTTTATAGTTATCTTGCCTCATCTCTATGTTCAACACTTTCGG
ATCGATGTATTTTTCAGCCTTCCGCTAAAATTGACGACCGTCTCCAAACG
AATAGGGATAAAGAAGCAAGGACTGAGCGTTGGAGAAAAAAAAAAAGTTA
CCGGAATGGGAATAGATAGATACCTATAAGAAGCGTTATCGTTACTCATG
AATTTTGGTAAATGCACACGGATAAATGCATGATATATAAAATATTAATA
AGAATAAAATAAATAGGTAGTGAATAAATATTCTACTTTGGTGTGGTCAT
CATTTTACAAAGGAGGGAGGTCGTGATAACAAACTGATAAATAATCCTTA
AGTTGATCCATTCTTGAATATTGTTACATTGGAAATAATCCGAAAAAGAA
TATGTATAAATAAAAGGACTCGAAGTCCTATGTAGCCGTCTTTGCAAATT
TTCTTTAATAAATTAGCAGAAAACAAGGGTAATAATATTTCTTAGAATAT
TAGAAGAATATAGGCGTTAAAAACCTTGTTCCATGTTCATATCGAACCAA
CCAAAAAAGTCATCATTACTGGAGTTGCCTTCAATCCAGCCTGCACTTTG
TTGCTGAAAAAAATCCGTTAGTTTGTTTCCAGGAGTCTTCACGTTGTTTT
CATTATCGTGGTTGGATAGAGAACAGTGTTAGTCCCGTAGAATCGTGGTC
GTTGTTCTATGATATCAACTTTGGAACAACTCAGAGGTGGATATCCCGTC
TTTTAGAGGACCGGGGTCGGACGCGGAATCCAACTGTCATATATTGACCG
AAACAAAGGTGTACGTGAATGGGACATACTACTTTGTGATCTTCCAATCG
CGTTGGCGTTGCTGAATTGATTATTATAATTCATGGTGACATTTTGTAAA
TTACTGTGCTCCCTTGGAATAGGGTGGTCTATTCCCAATGTAACATTATT
AGATAAGTTGCCAACGGGGTGGTTCCTTAACCCTGGAACGGACGCAGGAA
AATGATTAACGGGAGTGCTTACTGATCTTTTCATGGAGAGATCAGGAATT
ACACTAGGTCCGTTACTATAATAGTCTACCTTAGTACTTTGTGGATTGTT
ATTCGAAGCGGGGACAGAAGCCACTGGATAAATTGAATTAGAGGGAATTG
ATATGTCATTAGACGCATCCAATAACGTCCTATTATTATTATAATCGTTA
CTATTCGAGGTATTAGCGAATAAACTTTGAAATTTTACGCTGCCTGTTTC
CCCGAGCATGGAAAGAGGTATCCCGTTAATCTCCATTATAGAACCGTCAG
AATCTCCGTTATTTGTCTTGGCTAGCTTTTCTGCCTGCTTTAAGGCATTC
TTAGTAGGAACTAAAGTGGTAACAGTGGTTCCACTTGGTGTTGTTTTTGT
TACAGTTTCAAAGTCATCTCTGGAGATATGGTTATATAGTGGCAATGGAT
ATAGTTTTCTGTCCGTTATGCCACCCGTAGACGAAGTGCCATTGTAGATA
CCATTTGAGGAAAATTTTCTTTTCTTAGCGGCTTTCTCTAAGGCTTGCTT
GTTATATTCGGGATCCATTTCCCTTCTTCTCGCCTCGTGAACACACCAAA
CCAAATCATAGAATAGAGACCCTGTTAAATGTGATCTCATCCTAGAAATA
ATACCGTCTTCTTCCACAAAAACTTCTGGATGCATGATCAGTACGAAGTT
CAGTTTTTCTAACATACTTGCAGTTCTCGAAATATCATTCTCAACACTAG
TGGCCCACGCAGTTAACTGATTTCTATAAAGTCTATGGATAGTGACCACG
GATTGCCTTGCTGAATCAAAATATTTGTCAGGAAGTAAAGGAGTCAACTG
CAATTTAAAGAGAATCAGTGCAGAAAATGTAGCAGCTTGTCTAATATAAA
TAGGCAGTTCAATTAATTGGTGTGTTTCTAAAAGATTATTCAATAGAGTG
ACAATTTTAGTAGCTGTTAGATAGGCCTCTGTGACATATGGAATTTGATC
GGTAGGAGGTGTTTCGGGTAGGAATGCAAAACAACAGACAGTTAATTTAA
CATAAAGAAAATAAATGTTGACAGTATCGTCACTCTGGAAATTTAAAGTT
TTTGCTAATAAATCTAACTCTTTTCCCAAGATGGACAGTGTCTCAGCACG
ATACTTTGGTTCCAATAAACCATCAGGACTGGAAGTGGAAGAACCAATGA
TATGAGACAATTTTGCTTGGAAATTCGCCAGGCTGAGCAATCTTCTAAAA
CTGCCCGGTAGTTTGTATTTACTTTCAACGTGCGGCTCGTCTTTCTTGTT
CCTTTTATCATTGTTGTTATTGTCAATACTGTCATTGTTATCTTCTTCTG
ATTCTTCGTCACCACAGGATAAGGCTTTTTCTAATAAATAGTCTGTCTGT
GAAGTTGGTGGCAAACCAAGGATACTCGCCCAACAAAGTTCGGCAAAAAA
TATTCCCAGCCAAGTCCTAGTTCTCCACTTTTCTGCATTTGGCATTGATG
TTTGAGTTCTTGTGAATTCAGAAATGAATTCACCTCTGTGCAAACCTAAT
TGATAAGACAGTGACTTTGCTAATCCTACAAAACGGTAAGAACAATCATC
TAGGACTTTTTGGTTAGGCAAAGGCCAAATGCACAATATTAACAAAGCTT
GCGAAATATGTGTGGATCTAGGTGTTCTTATCCAGCAGGTCTCTATGGCA
AGTTGCTTGATCAAAGAGCTTAGCTTGCAATACATCGTCGGTTCAGGATC
AGACAGACATGCCGTCAACATCACGGTCCAGAAAAGCAACTGAGATTGGG
AGTATAATTCGGTGGCGTTATTGGAATACATAATAGGAAAATACGGCAGA
TACCTAGTCACGAAAATATGGTGTAATCTATTCGCTTTTTCAATGGAAAT
ACTAATATCGCCCAGTACAAACTCATCTACATTTGCATGCGGCGAAGGCA
ATAATGGCATAGTCGTGGTGGTGGCTACTACCGGCGTCTTCGTCCTATCT
GCATTGTTATTTGTTGCTACGTGGCTTGTTGCTGCAAATGGTGGTTGATT
TGTTGTCGTTGTAACGGTGGTCGACGTAGTATGAGGGGAATATGTTTTTT
GAATTGGAGAGAAGGGGCCGTTCGGAGTGTTACCTGCAGAGTTGTTCTTA
TAAAAAGCCATTTGCAAAGCAGGAGGTAAAGATTCTTTTGAATTATTAGG
CAATGCTGAGTCATTTAGCAGCGGGGGCAGCTTATTTGGCTCTGTTGCAA
CCAAGCCTTTCGAATCTTGCGCTAAAGAAGATGCGCGCAACGTCATGTGA
GAAGATGCTTCATTATTTGCTTTAAATTTATTCGTATTGCTGCCCTGATT
TGCTTGTAAGAGTTGGGGTTCCCTGGACAAATAAGTTTGAACTGAAACCT
TAGAATCTCGTTGAGCCGCGGAAGAAGTTGGAGAACCTGAGGAAGGAGAA
GAATCTGGGTTAGGGATAATAGTACCCGGAGTTGGAGTTGGATGCAGATT
GAGCTTATTCAAAAGGCTATTGCCCATGGGAATCTGTTGTAAAAGATGAA
CGAAAACGCTGTCATTGGCCAGAAGAGTATCGAGTTTAGATTTGATTTCA
TCCACATCTTGTCTCAGTAGTTGCAACTGTGAGCCCTTCTTAGGCCTGAA
TTGAGGATTGATTTCACAGTGGAGACCAATTTTTTCGCATCTGGAGCAAG
GATGAGGGAAATTTTGACTAGCATCGCATTTGATTTTGTGCTGTCTACAA
TGTGTACATGAGGTAACTGGTCTATGGTTGATTTGATGACTGTCATCATG
GTGAGATATTCGTTGTTTCTTACTTGGGAACTGGTGCTGTTGCAACTGTT
GCTGCTCCGGTTGTCTTTTCATGTGAGCAGAACTAAAATCTTGGTCTTGG
TCAGAATCTCGATTATCCTTCACCATGACGAGAATGCGTATACGCAGAGC
CAATATAATCTGTATACGGGACCTTTGACATTAAGGTTTCTGCAGAGAGT
TTATTACATGCATTTTCATATATATATTTTTAACGCCATTCCTTTACGGT
ATGTAAAGAAAAATGATCCAATGAGCGGCCCTTCGTACGAGATGAGATAT
AATAAGAATGAAAGATAGATAAAAGTTTTAGTTAGAGATACTTCATATAC
CTGTATATAGTAAAGTCGTTTATTTCAAAGCTTATTTCGACTTGGTGAAT
CTTAAATAGGGTTTAATTTCATTAAATTGACCAAATTTAGCCTTCGCCTC
ATCATTGGAGACAGAGGGAGGAATAATGACATCGTCAGCTGGCTGCCAAT
TAATTGGAGTTACTACGCCCTCCTTGTCAGTCAATTGCAAGGCGTCGATT
ACCCTTAACACTTCAGAAGTGTTTCTTCCGACGGTGGAAGGGTAGGTAAA
AATCAGTCTAATCTTCTTCTTGGGATCGATGACGAAAACAGACCTCACGG
TCTTCAGTGACCCATCATTGATATTTTTGAATCCTTCGGCATCTACCATA
TCATATAGGAATGCCACGTTTCTAAAAGTGTCACCAATTATTGGGAAACC
AACATTTTTAACCTTTGCTATTTCCTTGATGTCTTGAATCCATTTTTCGT
GGGACTCAACATCTTCCACTGAAAGCCCGATCAATTTAACATTTCTCTTG
TCGAATTCCGGCTTCAATTTGGCGAATGCGCTGACTTCGGTGGTGCAGAC
AGGGGTGAAATCTGCTGGGTGAGAAAACAAGACCCCCCAAGAGTCGCCCA
AGTAGTCGTAAAAATTGATTTTACCAACCGTTGTGTCAGCATCAAAGTTA
GGAGCATCAGAGTTTATTCTTAGTCTTGGTTGATCACTTTGTTTGAATTG
TTTGCACAGAATAGGTGCTGTGGCAAATGTTTTAATCGTCTGTGATTGCA
AGTGAGCCTGCTTAGGAAGGGTCCATGCCGTCCTCTTTAATTGAGCGCTA
CAAATTCTACTAAACATCCTTTGCTTCCTGCTTCTTTGAAATTTATCTCA
TCCTACTGCGAGAATCTAGAAGCACAATTTTCTATATCTCTCCTTCTCTC
TTTATATACCAATAGCAGCAACATCCGGCCCCTTGTTTCTTTACGTAATT
AAAAATCTCCGGGGCTAGCTTTTGCCGGGGAACCCATCCCGAAAAAATTG
CAAAAAAAAAAATAGCCGCCGACCGTTGGTCGCTATTCACGGAATGATAG
AAAAATAGCCGCGCTGCTCGTCCTGGGTGACCTTTTGTATATTGTATAAA
GATAAACATAGTGCTATCAGGAATATCTTTATATACACACGCATACTGAA
TGTGGTTGAAGTTCAAAAAATATCACAAACGTTAAGAAGTTTTACTGGTA
AACATATAGACATAGTGGAGCGCTTGCTCGAGGTCAAATGCAGACGGATA
CGAGAGCGCGGGAGGGAAACCGGAGAAGGTCAATATGCCCATAATTCTTC
TTCTTTGAGGTTGGCAATTATATATTGTATCTGAATTAGGCAAATAGAAA
AGAGACCTTACCATTAGCGCCATCGTAGAGTCCCATTTCACCTTTTCTTA
GTTCTTTATATATGTCTGCGTATGGCCCACATATGCGCGCACAGTGCGCG
CCACCCTCTAAGAACGATAAACATAAAATAAACACATAAACAATCAACGA
CAGTTCGCGCTTCCCTCACTAAATATGGCGAGATAGTTAAACAATCATGG
CTCGTTCTTCCTTGCCCAACCGCCGCACCGCCCAGTTCGAAGCGAACAAG
AGGAGGACCATTGCACATGCTCCATCTCCAAGTCTTTCAAATGGGATGCA
CACTCTAACGCCGCCCACCTGTAACAATGGTGCTGCCACTTCAGACTCCA
ATATACATGTATATGTAAGGTGCAGATCGCGTAATAAGCGAGAAATAGAG
GAAAAAAGTAGTGTAGTTATATCTACACTAGGCCCACAAGGGAAAGAAAT
CATTCTGTCCAACGGTTCTCACCAATCGTATTCGTCCTCGAAGAAAACTT
ACCAATTTGATCAGGTGTTCGGCGCAGAATCTGACCAGGAAACAGTGTTT
AATGCCACTGCAAAAAACTACATTAAGGAAATGTTGCACGGGTACAATTG
TACAATATTTGCATACGGTCAAACGGGAACAGGTAAAACCTACACTATGT
CTGGCGATATAAATATTCTCGGTGATGTGCAATCTACCGATAATCTATTA
TTAGGAGAGCATGCAGGTATCATACCACGGGTTCTGGTCGATTTGTTTAA
AGAATTGAGCTCCTTAAATAAAGAGTACTCCGTAAAAATATCCTTTTTAG
AGTTGTACAATGAAAATTTGAAAGATCTGCTCTCTGATAGTGAGGACGAT
GATCCTGCAGTCAACGATCCCAAGAGGCAGATTCGTATTTTTGACAATAA
CAACAATAATTCATCCATCATGGTCAAGGGGATGCAGGAAATCTTTATTA
ACTCTGCACACGAAGGCTTGAATTTGCTAATGCAGGGTTCGTTAAAAAGG
AAAGTGGCCGCTACTAAATGCAACGATCTTTCATCAAGGTCTCACACCGT
CTTTACAATCACAACAAACATAGTTGAGCAAGATAGCAAAGACCATGGAC
AAAACAAAAATTTTGTTAAAATTGGCAAATTGAATTTGGTGGATTTGGCA
GGCAGTGAAAACATCAACAGATCGGGTGCGGAGAATAAAAGGGCTCAAGA
AGCTGGCCTAATAAACAAATCGCTGCTAACACTAGGCCGTGTTATCAACG
CACTCGTTGATCATTCTAACCATATACCTTACAGAGAATCTAAGCTAACA
AGATTGCTACAAGACTCTTTAGGTGGTATGACGAAAACATGCATTATCGC
AACTATATCACCTGCGAAAATATCCATGGAAGAGACTGCAAGTACGCTAG
AATATGCAACGAGAGCCAAATCAATTAAGAATACTCCACAAGTAAATCAG
TCTTTATCGAAGGATACATGTCTCAAAGACTACATTCAAGAGATTGAAAA
ATTAAGAAATGATTTGAAAAATTCAAGAAACAAACAAGGTATATTTATAA
CTCAAGATCAGTTGGACCTTTACGAGAGCAATTCTATCTTGATTGATGAG
CAAAATCTAAAAATACATAACCTGCGAGAACAAATTAAAAAATTCAAAGA
AAACTACCTGAACCAATTAGATATCAATAATCTTTTACAGTCTGAAAAGG
AAAAACTAATTGCCATAATACAGAATTTTAATGTCGATTTTTCTAACTTT
TACTCGGAAATCCAAAAAATTCACCATACTAATCTCGAACTAATGAATGA
AGTCATACAACAGAGAGATTTTTCACTAGAAAATTCTCAAAAACAGTATA
ATACGAACCAGAACATGCAATTAAAAATCTCTCAACAAGTTTTACAGACT
TTGAACACTTTACAGGGCTCTTTAAATAATTATAACTCTAAATGTTCCGA
AGTTATCAAAGGCGTCACCGAAGAACTAACCAGGAACGTAAATACCCATA
AGGCGAAACACGATTCTACTCTCAAATCGTTATTAAACATTACTACTAAC
TTATTGATGAATCAGATGAACGAACTGGTGCGTAGTATTTCGACTTCATT
GGAAATATTTCAGAGTGATTCTACTTCTCACTATCGTAAAGATTTGAATG
AAATCTACCAATCACATCAACAATTTCTAAAAAATTTACAAAACGATATT
AAAAGCTGTCTTGATTCGATAGGCAGTTCAATTCTAACTTCCATAAACGA
AATATCGCAAAATTGCACCACTAACTTGAATAGTATGAATGTTTTAATAG
AAAACCAGCAGTCAGGATCATCGAAATTAATTAAAGAGCAAGATTTAGAA
ATAAAAAAACTGAAAAACGATCTGATCAATGAGCGCAGGATTTCTAACCA
ATTCAACCAACAGTTGGCTGAAATGAAGCGATATTTTCAGGATCACGTTT
CCAGGACGCGTAGTGAATTCCACGACGAACTTAACAAATGTATCGATAAC
CTAAAAGATAAACAATCTAAGTTGGATCAAGATATCTGGCAGAAGACGGC
CTCTATTTTCAACGAAACAGATATCGTAGTTAATAAAATTCATTCCGACT
CAATAGCATCCCTCGCTCATAATGCTGAAAACACTTTGAAAACGGTTTCT
CAGAACAATGAAAGCTTTACTAACGATTTAATCAGTCTATCACGCGGAAT
GAACATGGACATATCCTCCAAACTGAGAAGTTTGCCCATCAATGAATTTT
TAAACAAGATATCACAAACCATTTGTGAAACCTGTGGCGATGATAACACA
ATCGCATCAAATCCAGTATTGACCTCTATTAAAAAATTTCAAAATATAAT
TTGTTCAGACATTGCCCTAACAAATGAGAAGATCATGTCATTAATAGATG
AAATACAATCACAAATTGAAACCATATCTAATGAAAACAATATCAATTTG
ATTGCAATAAATGAAAATTTTAATTCTTTGTGCAATTTTATATTAACTGA
TTACGATGAGAATATTATGCAAATCTCAAAAACACAAGATGAGGTGCTTT
CTGAACATTGCGAGAAGCTACAATCACTGAAAATACTGGGTATGGACATT
TTCACTGCTCACAGCATAGAAAAACCCCTTCATGAGCATACAAGACCTGA
AGCGTCAGTAATCAAGGCTTTACCCTTATTGGATTATCCAAAACAATTTC
AGATTTATAGGGATGCTGAAAATAAGAGCAAAGACGACACATCTAATTCT
CGTACTTGTATACCAAACTTGTCAACTAATGAAAATTTTCCTCTTTCACA
ATTCAGTCCAAAAACCCCAGTGCCAGTGCCTGATCAACCTCTACCAAAAG
TTCTTATACCGAAAAGCATAAACTCGGCCAAGTCCAATAGATCAAAGACC
TTACCAAATACAGAGGGTACTGGACGAGAATCGCAGAACAATTTGAAGAG
AAGATTTACCACCGAGCCAATATTGAAGGGAGAAGAAACTGAAAATAATG
ACATACTGCAAAATAAAAAACTTCATCAATAAGGGGATATAGCCATTGTA
AAATATTTGTATCACTATATGCATTGAGTGTAAACTGTTGCACCTATAAA
GAATGAAAACAATCTAGTATGTGTACTTACATAATTACACAGTCTTTTTT
TTTTTTACCTTGTTTATCCTTCTTGTTCTTCAAGCTTGTAGGTTTTTTTG
ACTCAGTTTTTACTGCAGGAAAATCTTTACGAATCATGTTTGAACTGCCC
ATATTTGATAAACTAACTTCTTGCTTTGCTGCCATCGACTGCTCAGCAAC
TTCCCTTGACATTCCCTTTGCTGAGGAAGAACTTTTCCTGATGCTTGTAT
CAGAACCCGTTTTAATACCATTTCTATTCGTGTTTGAATTCATGTTAATT
TGCAAACCTTGTGGCTCACGATCACGTTTTGGATTTCCAGTAAAGAATGT
TTCAGATTTTGAAGAAACTCTTGAATTTGACCCTACGTTACTTGTTTGAC
TGTCCACAGTAGAGAATAAATTCAAAGTACTGATACTTTTATTTTTTTTA
TGCTGTTTTTTACCAATGCTGGCTAGTCCACCGTCCCTTGAGCGTAGCTT
ATTAATCGCCCTCTTGTCCTCGTTCCCTGCAGCTTTCTCGTACCATTTCC
ATGCGTATTCCATGTTACGATCACAGCCCTTGCCATGCTCATAGAAGTAG
CCCAGAGTGAATTGGGCCTTTGGCAAACCAGCATTAGCTGCACGCAAGGC
CCATTGAAAAGCCTCATTTTCATCTTTTTCAAAAGCAGGTTCTGCTCCCA
GTAAGTACCATGCACATAAACCTAACATTGCCACAGAATCGCCTTTTAAC
GCTGCCTGCGTATAATAGTGTACAGAAAGTGATGTATCCTGCCCTACTGT
ATCATTACCTGTTTCATAAATCTGTGCCAACAAAGTTGCTGAAGGAACAT
GCCCTAAACTTGCTGCTTGAATATATAGTTCCATTGCATACTTTTCATCC
GGAATGACAACATCTAAGAACCCTTCATGATAAATCTTAGCCAATTCGTA
TGGTGCTGCGGCCGTCAACTCATTAGCTCTTGCTGCAGCCCTTGATAACC
ATTTTACCCCATTTAATTTAGTATTAACGTCGGTTGGAAGACCCATTCTG
CCGTAGAATGAATAAAGTCCCAATTTATACATTGCTGAGGGATGATTCCT
GCTAGCCGCAAACTTTAAAAAATTGACTGACTTACGAGAATCTCTTGTTG
TTCCTAGTCCTTCTTCTAAGCAATGCGATGCTCTGTAAGCACTTTCTATA
TGACCATGCTTTGCAGCTGCTTGAAATAAGACAAATGCTTCTTTATTTTC
AATCTTCCCAAATGCTCCGGATGAGTAGCCGTCCGCTAATAAGTATTGGG
CATCTGAATAACCCTTTATGCTCAGTTTCTTCAAATAACTTTGCGCTTCT
TTCAAAAACTGAAGTTTTAAGTCAGATTGGCTGACATTTCCTTCCTTGTC
ACTATCTTGAACAAGAGCATTGGAAGATTCAATAGTCAGTGCGGTTTGTA
ACATATATTGCGCATACTGGAATAACACTTCAGGATCTTTAGATTTTTTA
ACGTTTTGTCTATACATTTCTATTGTTTTTAGCCTTGGAACTAAGGAAGT
ATTATTTTTACCACCCAAATATCGACTGATCATCTGATGTGACAAATCTG
CTACAGATTCATTAGTAGCCGTTAATTGGGTATCACTGCTACCATTCAAC
AGGTACATGTGAGACAAATCTACAGAACGAGTTCTTTTCTTTATTTGCTC
CTTCGTAAGAGATGTACTCGAATTTGTCTGTCTTAATGCTCCCGGTGACG
GAGAATTTGTAGGAGTACTTCCCAAAGAACTTAAGGAAGTATTATTTGAA
TTATTAAGATGAAGCTGTGGGGGTGGGACTGGAACGAAATCTTCCTCTTG
ACTATTGCCTATATCGTTTGATAGTAGAGGTACTGACGCAGCTCTAAGAT
GCTCATTGATAAGCGGTTGGTTTGCCGACCGCTTAGGAAGGTCTGCGGTA
CTGAAGTCTTCATTGTCCCTGTTTTCCCTATTCTCTTTATTATCTGAAAA
ATCTTGACCTACCTTCAACGAACTGTTTTGAAACTGTAGGCCCCTGTTAT
CAAAATTTATATGCTGTGATTGCATTAAATGCTTCTTATATGGATGTACC
TGCGGTGAACTTGCCATTTTTTATCCTTTTATTTTAACTTTATCACCAAA
AAAGACGAGAACCTGGTAGTATACAATGGAAGGCTTATTAACAGCAAGTC
TAAAGTCAAGTGCCAACACCTAGTTTGTCTCTACTCTTAAATCTTACATC
ATCCTCGAGAGGGTCTGCAGAAAGAATTTTTCGTTCTTTTTTTAGCAAGT
CAAAACGCGAAGTGAAACGTGGGAAAATATAACGATGACCTTTCTTAAAA
CATGCATGAAGACTCGTGAAAGTCATATGTACATATGTCGTATAGATTTG
CAGATAGTTGCAACAAATAATTAGCGATTAGTTATGGCCTATACATGGCA
GCTAAGTGCGATGGCATGTTCAAATGTATTATATTAAATCAAATGAACTT
AAAATGCGATGTTTGGGTGCAAAATATCTATAGATGATAGAGACGGTTCA
TTGATCTTACGGATCAACTTTGAGATCAGTAAGGCTGACTAGATGGTACA
ATTTTGTGCAGTCAATGGACTATTAAGGGATCGCAAAGAGGTATGTGCGC
CAGTTTAAACGAGGTAAAAAAGAATGACACCTATGGGGTCTCACAAAAGG
GCTACAATGACAATTTCAGTGAAAGTGAGGGCGTCCTTCATGGTAGTAAG
TCGATGCCCACTAGCATGAAAAATATGCTACAGTCTCCCACGATGGTCAA
CATGTGTGATATTTTACAAAACAAGGAAGCTGCTAATGACGAAAAACCTG
TGATACCTACTACGGATACCGCCACTGCGGGGACTGGTACTGAAGATATT
AGCTCCACTCAATCCGAGGAAACTGATCAGAATAGTCATCTTATTGCCTC
AGAGATCTTGGAAGGCACTTTCAAAGATGTATCTTACAAGGAATATGCAA
ATTTCTTGGGAAACGATAACAATAATCAAGTCTTGACTGAGTTTGTAAAG
TTATTGAGTCCTTTGCCGTCGTCACTATTAGAAACGCTTTTCAATTTATC
GAAAAGTATATATTTCATTGCAGAAGCGCAAAATATCGACCGGATACTAG
AGTGCTTGAGCATAGAATGGATAGCTTGCCACCCGAACACACATTGGAAG
TCAGGCTATAAGTCATGTCATATAGTCTTATTTTCCCTGTTGATCCTTAA
TTCGGATTTGCACAACAACTTTCAAGTTGACCATAAAAAGATTAAGTTTT
CCATGGTTGCATTTATCAACAATACACTGAGGGCACTAAGAGAGGAAAAT
GAATACGAAGAATTGAAAATATACTCCCGCGAACATTTGATCATCGAAGA
ACTTTCCGAATACTATAAAACGTTAAATGAAACGCCTTTACCGTTATGCA
CAGAATCTAGAACATCAATAAATATATCAGATAACCAATCTTCCTTGAAA
AGGTTCTCTACTCTAGGATCACGGGAATTTAGTACATCAAATTTACGTAG
TGTTAACTCTAATTCTACTACACTATATTCAAGAGATGGTCAAGTATCTG
TACGAGAAATGAGCGCAAAATCAAATAAAAACTTTCACAATAATCACCCC
ATGGATGCACTCTACCTTAAAGAGTCTTTTGATGACGGTTTAATTACCGA
AAACGGCTCCAGTTGGTTCATGGACGATTTAATTCTTATAAGCAAGAAAT
CTTTACCACGTAAATATTCTAAAAGAGACAAAGATCAAGTGGCGGCACCA
AAAATGACCTCTAAGAGAAACAAATCGTTCTTCGGATGGCTAAAACCATC
TAAAACGACTACACTTATTGAGCACACATCTAGAAGGACTTCTTTATCGT
ATTTGAATAAGGATTCTGAATGGGAGAGGGTGAAAATACAGGTCAAGGAG
GGCAGAATTTTTATTTTCAAAATTAAACCAGATGTTAAGGATATCATCCA
ATCAAGTGAAACAGACAGTGCTACCATCGACTATTTCAAAGATATCAGTA
GCTCTTATTTTGCTTACTCACTGCTTGAAGCTGAAGCACATGTCGTGCAA
GATAATATAATTATAGGTAGTGGAGCAATGAAATCAAATGTGTGTAACAA
AAACACCAAGAGGAAAAGTGGCAACTTTACCGTTAGTTTTCCAGAGAATA
TCAACGGACCAAAGCTTGTTCTGGAGTTCCAGACGAGAAGTGTTGAAGAA
GCCCACAAGTTTATGGACTGTATCAACTTCTGGGCAGGTAGGATTTCTCC
AGTTCCTTTAACACAATTCGAAGCCGTATCTAACGCAGAATATGGATGGA
GTGACAAGATCTTGACAGAGCACGCTTCCCTCAATCTTAAAAATATTGTT
GTAAGTGAATGGAAGCCACTATTGGGGCTAGAGCTACTATACGAAGATGC
GAAAGATGTAGAGATGGTCGAACTAAAAGAAAGGCTAAAGGAATTGATGA
ACTTCACCAGACAGCTTGGTATATGGATAGATAAACATAACGAAATAAAG
GATAAGCTGGTCGAAATTTGGAGCTTTGACGATAACTATTTTGAAGCAGT
CATGAATAATTGGAATTCGAGATATTTGTATATGAATAATCAATATAAGA
AACGACTGAGCTACTTGAAAGCTTTGCAAAAAGCCATGGGTTCTGTTCAG
TTCTAAGTATATTTAAAGATATAAATATAAAGACTGCGCTGAAGAAATAT
AAACTTGAAAACTGTACTCTGCCTTTTATTTACAAGGGATATTGAGATGA
TTTGTGTGAATGAAGTAGCGACAGAAAAAAAGCTTTTATTTCGAGTTCGC
ATCATTGTCACTTTCCTGCTTTTTCTTGGCGTACTGTCTATCTAAGATAG
TCTTTAATATAGCGTCCTCGCCATATTCTTCTTCCTCAATTTTCTTCCAT
CTCTTTTCTACATCAGCTCTCTTTATTCTACTTTCAATGACAGCACGTTT
CTTGTTATTCAAACTTGCCTCCTTGAGACACTTGTTCAAAGCATCCTTTT
CGTTGTTACAAAGGCCAAATATTCTCTTGTAATATTCCTTTTGATGGCAT
TTATCGAGTGCATTGATGAAGTCCAAACAGGCTAAAATGAAGAAGGGGAG
AATACAATGTTAGTAAGTCGGAGCACAGAAAAAGGCAAATATATGAAGTA
AAATCTGGATACTTACAATGAAAACGTTCAGCTTCTAACTGTGGATGCAT
GTTGTAGTACTTGTCTTATCTTGCTTTTGTTCAACTGCACTTGTAAATCA
GTGAATGTTATTGGACGCGCAGCGATTTTTTAATAGGTCTTTCTCTATTA
ATGTAATATGCGAATTGAAACATAATGTAAACACAAGAAGAAAATTCGAA
ATAAAGGACTGGCCAACAATAATGTTAGTGAGCAGAAACGACAAGCCCAA
AATCAGTAGTGAGGAAGTCACACATTTTATAGACGACTATAAAAAGAGGA
GGAAAACTCAGATGACACGATTCTTCGGAATCACTATTTTTACACTTATA
ACATGTAGAATTGCCATGAAGAAAATGATAACTGCAAAAGGTATGCATAG
GCAATAACTTCGGCCTCATACTCAAAGAACACGTTTACTAACATAACTTA
TTTACATAGTGCCATTGAACACTTTTCAAGCAAACTACGCCAGCCGGACG
CAGACAATAACACACACACAAAAGAGTCTTGCAGGTTCTCTTTTAGCGGC
AACGGGCATGACACTAGGTATATTTGGTATGGGCATCACAGGGACATGTT
GGAGCTGGGATGTTTCATCATTTCAGGAACTAAAGCAACGTCTGGAAAGG
CGTGCCAACAACGAATTTGTAGTGACAAACATGCCTCTGGATAAAAGAAG
CCAGCAAGTAGTGGACAGCTTAGTTAAGACACACAATTCATCTCTTTGTA
AATAGTGTTATACCATAGTAGTAGTTTCAATAATATATTCCACTACTTAT
ATGTGTTACCCGCATTAGAACTCTTATTGGTGGCGAAAATCGATGGCAAT
AAAGAACGGAAGGGGTTTAATAGTTGTATGCTTAACATATTTCGATTTAA
ATATATAAGAAACGTCGGTAGCACAACAATTAACTCATTATTTAGGTATG
GCGGAAATACCTGATGAAACCATCCAGCAGTTCATGGCATTGACCAATGT
GTCGCATAACATAGCCGTTCAATATCTCTCTGAATTTGGAGATTTAAATG
AAGCACTAAATTCCTATTATGCTTCTCAAACGGATGACCAAAAGGATAGA
AGAGAGGAAGCACATTGGAACAGACAGCAGGAGAAGGCCCTCAAGCAAGA
AGCCTTCTCCACCAACTCTTCGAATAAAGCCATAAATACGGAGCACGTTG
GTGGGTTATGTCCAAAACCAGGATCCTCACAAGGTAGCAACGAGTACTTG
AAAAGGAAAGGTTCTACCTCTCCTGAACCAACCAAGGGTAGTAGCCGCTC
TGGAAGTGGTAACAACTCCAGGTTTATGAGCTTTTCGGATATGGTAAGAG
GTCAAGCTGATGATGACGATGAAGATCAACCGAGAAATACTTTTGCTGGT
GGTGAAACATCCGGCTTAGAGGTTACAGATCCTTCAGATCCTAATTCATT
ACTGAAGGATTTGCTGGAAAAAGCGAGAAGGGGTGGTCAAATGGGCGCTG
AAAACGGATTCCGTGATGACGAAGACCATGAAATGGGTGCCAATAGGTTT
ACTGGAAGAGGTTTTAGATTAGGGTCAACCATCGACGCAGCAGATGAAGT
CGTAGAAGACAACACTTCACAATCACAACGTAGACCAGAAAAAGTCACAA
GAGAAATTACATTTTGGAAGGAAGGTTTTCAAGTGGCCGATGGTCCGCTT
TATCGCTATGATGATCCTGCGAACAGTTTCTATTTGAGCGAGTTAAATCA
AGGGAGGGCTCCATTAAAGCTCTTAGATGTGCAATTTGGACAAGAAGTTG
AAGTTAATGTATATAAAAAATTAGATGAGTCTTATAAAGCTCCGACGAGA
AAACTGGGCGGTTTTTCAGGCCAGGGCCAAAGACTAGGATCTCCTATCCC
GGGTGAATCGTCACCTGCGGAGGTTCCAAAGAATGAGACACCCGCTGCTC
AGGAACAACCCATGCCGGACAATGAGCCAAAACAAGGCGACACCTCCATC
CAAATTAGATACGCAAATGGCAAAAGAGAAGTTTTGCACTGCAATTCCAC
AGATACAGTAAAGTTTTTGTATGAGCATGTGACATCAAATGCGAACACTG
ACCCATCGAGGAATTTCACCTTGAATTATGCCTTTCCTATCAAACCAATA
AGCAACGATGAGACAACATTGAAGGACGCTGATCTGCTGAACTCCGTTGT
CGTGCAAAGATGGGCATGAGCATAAATATACAAAAACAGAAACGGGAAAA
GACTTCAACTTAATATATAAATGCACGTATATCTATACCCGTAGTATATA
TCATTTGTACCTCAATACAATTTCAAATCACCTGTTATTTGATCCAATAC
TGCTTTTGGAGCAGGTCCTAAACCCAATACGGTGGCACTTCCCGCAGCAA
TCTGTGTTCTACCAGCATCATGAATAACTGCTGCATTCACCCCAAGTGAT
ATAGCCTTCGCATACAACTCGTCCATTGTAAACTTATCTGGACATTTCAA
CGTTATTTTAGCCTGTCCAGCATTTAGCCATCTTTGTGTCATAATTGGGT
TGTATGAAGCACGCGCGGGGTTTGTAGCAATATGTCTAAAACATGACAAT
GCTGCGTGACAGCATTGTGCCGCTATTTTGCCCTTTGTCATGCCAAGATC
TTGACGAATCACCAATGCCATCCTAACTTCTCCAGGTATATCATTCAATG
AAGTGGACTCAATATCTTCGTCCTCATCGCTCTCATCTTCGCTTTCACTT
TCCTCCTCATCAGTGTCATTGTGTAGCTTTCCTTCCTTCATTTCTTTAGA
ACGCAGTAAAGTAGCTGAGGATTTCTTAGTTGATGATGCGTTCGACGTAC
CCAACTGGTAACCCACGGCAAAGGAGATTGCGGTGAAAGTAGCCCATAAA
GCTATGGTGTAATTCGAAGAAACTGTCATCTTTTCCATTAAAAAGGACGT
TATCATGTTACTCCGCTGTCAACAAGTAATATAGCAAGAAACAATTAGCT
CTTATGCTTAAGAGCTTCTAGAAGAGTAGTAATAACCTTTAAACATTATT
TTCGTCAGGCGTGATATCAGCGAGTTGAAGAAAAAACAACATGGGTTGTC
CCTCAAGAGAATAAACTCAAAGGAGTAAAAGGTGTTTAGAGCTTGTTGGC
TCGATTGTTGCCACCGGAAGGCCCCTTTCTGTTTTTAGACTATATTCATT
TTACTTTTTGAAGTTTCTATTATAGGCAGACGAAGAAGGCCAAGAAGACA
AATCGAAGAAAGAGAGAGATAACATGGGTCAAATATTGTCCAATCCAATT
ATCGACAAAGAGCATCATTCTGGTACGGACTGTTTGACAGCGTTTGGACT
ATGTGCCATGCAAGGCTGGCGTATGTCCATGGAAGATGCCCATATTGTTG
AGCCGAACCTTTTGGCTGAGTCTGACGAGGAACATCTCGCATTTTATGGT
ATATTTGACGGTCATGGTGGTTCTTCTGTAGCGGAGTTTTGTGGCTCTAA
AATGATATCTATACTGAAAAAACAGGAGAGCTTCAAGAGCGGTATGTTAG
AGCAGTGCTTAATAGATACCTTTTTAGCTACAGATGTTGAGTTGTTGAAA
GATGAAAAATTAAAAGATGACCATAGTGGTTGTACAGCAACTGTGATATT
GGTATCTCAATTGAAAAAGCTACTAATTTGCGCCAATTCCGGTGATAGTA
GAACAGTTCTATCTACTGGTGGTAATAGTAAAGCAATGTCATTTGATCAT
AAGCCCACATTGTTAAGTGAAAAATCTCGTATTGTAGCTGCTGATGGTTT
TGTTGAGATGGACCGTGTTAATGGAAATTTAGCGTTATCAAGAGCCATAG
GTGATTTTGAATTCAAATCTAACACAAAATTGGGACCTCATGAGCAAGTC
GTTACATGTGTTCCTGATATCATTTGTCACAATTTGAATTATGATGAGGA
TGAATTTGTTATTTTAGCATGTGATGGTATTTGGGATTGTTTAACTTCTC
AAGAGTGTGTTGACTTGGTTCACTACGGTATAAGTCAAGGTAATATGACG
TTGAGCGACATTTCATCTAGAATCGTAGATGTTTGTTGTTCACCCACAAC
TGAAGGCTCAGGAATTGGCTGTGATAATATGAGTATTTCCATTGTTGCTT
TACTAAAGGAAAATGAATCTGAGTCACAATGGTTTGAGCGTATGAGATCA
AAAAATTACAATATCCAAACGTCTTTTGTCCAAAGAAGGAAAAGTATTTT
TGATTTCCATGATTTTTCGGATGATGATAACGAAGTGTTCGCAATAACCA
CCAAAAAATTACAAGACCGCTTGAATCGTAGTAAAGATAATGACGACATG
GAAATTGATGATCTTGATACCGAATTGGACAGCAGTGCTACTCCCTCAAA
GTTATCAGGTGAGGATAGAACTGGCCCTATTGACTTGTTTTCGTTGGAGG
CTCTATTAGAAGCCGGGATTCAAATAAGGCAGAGGCCCAGCTCCGACAGT
GACGGCAACACTTCTTATTTCCATGGTGCTTCTTTATCAGATATGTTGGC
ATCTTTAAGCAATGCGGCTGCAGGAGAAACAGAACCTAATGATGCTGATG
ATAACGATGATAACGACGGCGAAGAAAACGGCAAGAATGAAAATGCGAAG
AAGGGTTCCAAGATTGAAGAAATTGAATAATAAATATTGTCGAACCGTAC
TTTGCAACGAAAGAGTAGTCAAACTTTGTTATCTTTATTTGTTATTCCTC
TTCTGCCGATGGATTGTTTTTTACTGGATCATCTTTGCGGCCCATATTGA
GGAGATGGTGAAATTCATAAAAATCATTACGAGAGAATGATAAATTGTAA
CAGAATTTATAAATCCTATTCATATAGATACATCTGTTTTTCCTTACTCT
GTTTTTATTTTGTTGGTAACCTTTGAATCCTTTTTGATGAAAAAAATAGA
AAAAAAAAAAAAAAAAAAATGAAAGCAATATCGACTGTATGTATATGCGC
ACCATAATTTTCCTATTAATAGTTTAAGCATAATTAGTGTACTTACTAAA
AATAATGTAACTTTGCTCTTTGCACCAATAGATGTTACTCTCCAAATATC
TTACAGGTCGTCTTCCACGTGGTATCTATCAAAGTAGCCAGATCCACGTC
CTTGACTTCCGATACGACAATTGCTACTTGTTCCATATTACAAGGCTCAT
TACGGCCCTTGACCATGTAAAGTTCTTCTGCATTCAACTTGTCAGCGAGC
TTATTTTTCTTAACGGACTTGAATGCAGGGTATTCGAAATCCCTAACCTC
CTGGTATTTGGCTAAGTACTGGAAAGATGCATGCGTTCTTTTAATCTCAC
ACCACGGAGCATCTGTCTCTAATAACAACCTTTCTGTTGGTATTTGCTTT
ACAACAGCTAGATTTTCCTCGGTTCTCAACGAGCAACCGTTTACTCCTAT
GAAGATGTTGGGTGATAAGTTCAGTAATTTCTGCAAATCTATCGCAGAAC
CAGTGAATGAATGGACCACTAGTTTTCTATCTGGATGAAATTTGTAAAAC
CCGCTAGACGACGATGCACCTAACTTTTGTAGCTGAAAGGTATCCCTCTC
ATCAGTGAACCCGGCAATAAATCTTTCCAATATTTGAACAAAATCGTCAC
ATGCGCTTCTCATATGCAGAAACAATGGATAGCTGCTGAGTTTATCGTTC
AAACAACTTATTTTCAGTTGCTCTTCAAAAAAAACCTTTTGCATCTCTTT
AGAACTATAGTGAAATCTGTCGTAGTCCAACCCGATCTCACCAATTGACC
TGAAACTTGTATCATGAGGTTTTGCTTGCTGATTCATCAAATCATAAAGC
TCTTTCAGTTTACCCTGTGCAAAAGATGGATTACTAATAACTTTAGCATA
TAGAGACTCATTATATGCTTCATCCATGGAAGGGTTATCAATAGAAGCGC
TAGCCTTGTCCCCTTGACTAGCATCCGCAAACTCGTTAACGCAACATGGG
TGAACACCTATTGTGTGATACAGCTTTAACGGGCTAAGATCTTTGACGCT
GCTTACCAACTCAATGGCACTTTGAGACTCCGCTATGGATGATCCTGTAA
CAAGGGCATTTTTCACGTGCCTCTGAGCAGCACGCTCTAATAATTTTACA
TAATCTGCTGGATGGTACTGCTTACCATTGTAAATACCGTGAAACATAGG
ATCTGTCAGATTCAATCCAATATCATAGTATTTCAGCGGAGAATCCGTGG
CAGTTGATGTCATGCTATAATATTGTGTCAAAATTGGTTTCCAGAGCCTA
GAACAACTTTTGTTCGAGGATTTCAATAAGATGCCCCACATATAACTATA
ACAGTACTGGCGCCTCAAAAAAATGCCTTGGCAGCGAAAGTGTCCACCTT
TAGTTGTCCATTGCTACCAGGACATCACCACTGGGCCCTTCCAGCATGCT
GGAAAGATTGTTCTTAGAAGAGTGCTGTTCTAAGTAACCCGGCGTTAGTA
GGGGCTAAGCCTTCTAGAAGGCCGGAAAAGGCTCAGAAATGCCTGCAGTG
CAAAGCTTTTCAGGAACGTTACTAGCGCAAGTCTTCTGGCTGCTGTTTAG
CAACCTCTTTGCAGGTATTTCGCAGCGGGATTTCGCAGGTGTCTTGCCTA
GCGTATCAACACTTAGTAGCAGTTAGGTTCTAAAGTTAAACTCCACTTCC
GTTCTTCTTCGAGTTCCTTTTTGAGCGGTTTGGCCTATCTTGTCTCATCA
TCTTGTTAGTGTGCGACGTTATCTGTGGGTGAGAGAGGCTATTTTTGGTC
CGGTGAAAAAAAAATTTTTTCTCTGCTGAGAGCTGAAATTTGAAAATTGA
GATGAGATGCGATGCGATGAGATGCGAGACCAATGCGATGAGACACTTTT
CTACTTCCTTACACAGAAGTCGTGTATAGTTTTTGTACGTTGATATTAAT
AAAGGCTTTTCATATCATTTTGTTTTCAGGTAAACAAATCTGGCAAATCT
CCACTGCTTGAGTCATTAAAACTACTCACTCAAGAAGGCATATACACGAC
AGTGGGTAGAGAAAAGAATATATCACTGTTCTTATTGAAGTTCCCTCGCG
ATGACGTTGCCGAAACTCAGTAGCGTTTCTGTTTCATCAGGACATGTTAG
TGCCAACTCACATGGTTTCTCAATACTAAGCAAACACCCTCACCCAAATA
ATCTTGTCCATTCCCACTCACTTTCTCACACAAATGCGAAGAGCCACCTG
CCTATCAGTAGCACTAGCACTAAAGAGAACAGCACGAACAAGGAGGAGGC
GGAATCACTCAAAAAAAACAACCCCTCTTCTTGGGACCCTAGTGATGATA
TCAAGCTCCGCCACCTGAAAGAGATCAAGAACTTGGGCTGGAAGGAGATT
GCACATCATTTCCCAAATAGAACTCCTAACGCTTGTCAATTCAGATGGAG
GAGACTGAAATCAGGCAACTTAAAGTCTAACAAGACCGCAGTTATTGACA
TCAATAAGCTATTCGGCGTGTATGCGACTGGTGATGCTACCCCATCCGCG
GGTACTCCGTCTGCGGAAGAAGCCGTAAAAGAGGAAGCTGTTGAGGATGA
AGATATTACTGCAGGTTCTAGTGCTATCGAGGATTCTCCACCGGATTTCA
AGCCATTAGTTAAGCCTAAATACATGGACAGAAAACTGATAACTCAAAGA
TCTACATCAACATTTTCGGACCATGAGCCACAACACACGAAACCAAGGAA
ACTGTTTGTTAAGCCAAGGTCCTTCTCTCATTCTATAACAACCAACACGC
CTAATGTAAAGACTGCTCAGCAGACAAATCTAAGCCTTTATAACACTACT
TCAGCAAAGACAAATAAAGCTGTTAATTCCAATGATTATGAGAATATTGG
TCTTGTGCCTAAAATTATTATCAGGTCTAGAAGGAACTCCTTTATTCCTT
CAACTCAAATCCCTCATTCAACGACGAAGACTAGGAAAAACTCGCATTCC
GTAATTTCTTCTAGAAGATCATCTTTTAACATGATGCATTCAAGAAGATC
ATCCTTCAACTCTCACGCTCCTACGGAGCCTATTTCTAGAAGAGCTTCCT
TGGTAGTTAGCCCGTATATGTCACCCAGAAGGTTATCTACATCGCAATCC
GTTCATTATCATCCACAGCACCAATACTATCTTAACCCCATAGCGTCTCC
CAACTGCAAGACAGACCACGCAAATGACAAAATCACGCACACGAGGACTT
TCTTAGATATGCAAAAATTCGCTAATAAACACCCGTGGTCTAGAGAAGAT
GATGAAGTGCTACTTAACAATACGAAGGACAAACAAAACCATTTGTCGCC
GCTAGAAATTTCTATTGTTCTGCCTAATAATAGATCCGAGTTGGAAATCC
AACAAAGAATGGATTATTTAAAGAGAAAAGGACGTGTAAGTGGTTTTCAT
ACAAATGAAGGATGCAAAGACGAGGAGGAGGAGGATGACATTGACCCACT
GCACAAGGAGAATGGCATTAACACGCCATCGCAGCAATCGCAAAATTACG
GTATGTTAGAGGCTAAACATGATAATCCAAAGTCTAGTGAGCTTTCTTCT
ATGACCAGCGCAAATGACATACGCAATGAGCAAGATGAACTTCCAGGTAT
AAATTCTATCTTTAAAAATATATTTTAAGCTAAGAGACGAATTTAGTTTG
TTTTGACTATTCGTTTAATGAGTACAAATTAATCGCACCCACACATGTAC
ACACACACATATATATCTTTATATATACACATAAAATTTATTCGTAGGAG
AATTCTGTAATACTATTGACTACAAGGGTTCTTATTGCTATTAATAATGT
TACATGTATATGCTTATATCCAATATATACCCATCGCCGCTTATTCTTCG
TCATCCTCTATTAGAGTTATTTTTCTTCTTTTTCTGACTCTCTCCTTCCT
TATGTGGCTTTCTATATCGTTTTCATCCTGCTCTTGTCCTTTTCTCTTCC
CATCCTCATCATCATCACTGTCTTCTTCATATGTGTCTTCCTCCTCATCA
TTTTCTTCTGATATTTGCTCATCCTCAATGTCATCATCAAGGGTAAAGTC
TTCGTCTTCGTCTTCATCTTCTTTGGCGTTTTCACCTACATATAATTCAG
TATCTACATCGTTTTCTACTTCATCCTGCTCTAAACTTGATATTCCAGTA
TCGTTTCTCCTAGCTGCATGATTTCCAAGTGGTGTTTCGGAGTTTTTAAT
AGTGAAGCAGAGCTCCCAATGAGTTTCTGTACTAAATTTTGATCTTGGTA
TCCCTTTGCGATCATGGATGCTTTCCAGCACTCTTTTTTCCGCTTGATAG
ATTAATCTATCATTATTTGTGTTCTTATAATCACACATATACTCTGTTAA
GGAGGAAACAGTGTCTTCAAAAAAATCAGTAGCAGGTACTTCCGGTTCTA
TGATATTGTTTACATGAAGCTTGGATGTTTTGTGCTCACTACTTCTTCTT
CTTCTTCTTCTGCGTTTATTATGTGCTCTACTGTTGTTATAGTTTTCTAT
ATGTGTGTTATTCGAAATTACCGGAGCCATAGTTTCATTTGTAAGAGCTT
CGTCCGCTAATGCGGTGGGTTCTAAGTTCATCATCCCATTTATACCAAAT
GACGGCCCTAATATAATAGGTTCCCACAATAGTTTGTCATATTTGACGCG
AGGATAGTTTTTTGAGCTCCAAGTTTTGTAAATATTTTCAATCCTGTTCC
AAGAATCGATTTTAATAATATAGTTGAAATCATCCAAACTGGATAATGAG
CGTGTTTTATGGCGATACAAAACTTGAAGTTGTTCCAATCCAAACACAAC
GTCTGTTGGTATCATTCCTGTTAGTTTAGCGATATCGTTTAGGCTAACCT
GCTGAAAAGTATCTTCATTTTTATTATTTGATCGACGTCTAGCACTGTCT
CTTAATTTTAATAGCACTTCAGCACATTTTATCTTCCAAAACGTTCTGTA
AGTCAATAATCCTAAATCCGACAATGGTTTTTCAGGAGTTCCAAATTTTG
ACTCCTTTCTGGATAATAAATATGAAAATTCCATCAAAAACTGACCATAT
CCTTTCCTCTGGTATATGGGTAGAGTTAAAATACAACTTAGGTTATAGTC
ATTGGAGTTGAATTTTTCCTTGGAGAAATAGCCTACGAAATGGAATTTGG
CTGCGTTTTGATAGGGATGGTTCTCTGTATCCTCTCTCTCCGTTAGAATA
TAGAATATAAACGGTTCAACATCGTAATACAAAGTCTTAGAATTGATAAA
ACATTTTGCCAACAGGCAAAGATTTTGACAATACAAGACATTCTCCCGCC
CATCAATTTCCCAAACAGACAGCTTACCGTCGCGATAAATTTCATTTCCG
GGGGGCTTAAAAGTTAGACACTTTAGTTGGTGTCTATAAAAAGTATATCG
AGAAGTCATATATTTTAGGCAGAACTCACATATAAAAACCATTTTATTTT
GGTTGATGTGTTCCGGAAAAGGAGATGTATACCAAGGTTTAATTTCATAA
TTTCGAAGAACAATGTATTCTATCTGGGAAAACCACACTTTATTTTTGAT
TCTTGGTACTTTCCCTTTCCTTTTTTTCCTATCTTCGTTTTCTTGATCGG
TTTCATTATGATTGCAAAGTGATACGTTACCATTAATGTACGTTGCAGAC
TTAGAGTTTTCTAAAAATGTAAGAAACTTTATTTTATCTTCCCAGGTGGG
TAAAGTTCTTTTTGTACTGAAATCTTTCATTTTTTTTATTGTTCCGCCGT
ATGGTACGTACCATTGCCAAGAATCGTTATCCCTGAATGGCGTATTATCA
GAAGAATATGGGTACTCCATGTTTTCGGTTGCTAGATCCCATGTTTGCTT
TAACCTGTTAACTCTTCTTTGAAACCCGATTAGAGGACCGGATGATGTTA
TATTTTTGTTAACTAAAGGTGCTATGACTGAAGATTTAGATATTAGTCTT
TCAAAATTGAAAAATTTGATAGAATCATACTTAATTCTAACCTTCAACTC
CTCGCTGACTTCAATATTAGGTTCAATAATGGGGAAACTTACTGCTCCCA
TCTTATTGTCCCTATTAACGATATTTTGAGAAGAATTTTCTGACGCAAGT
TTGGACTGCTGGGAAATCAACCCTTTTTTTATTTTATTAAGGCCTTTATC
AGACCGAACACTTCCTCTTATTCGATGTGATATACTGGCATCGGAGTTGA
ATAGTCGTCTTGTAGTTCTATGTCCATTTGTATCGCTTCTGACAAATTGA
GAATGTATCAGATCATCGATCTCTAAGTTTTTCAATAATGCATTTTTTTT
GGGTTTTGGCGATTCGTCGTTTGCTGTTAATGACATTATCTGCAAATTAT
ACGGAGACTAATTAATGAAGAAGGAAGAAGAGAGAGGGCGGTATGAATAA
CACCTATGAGAAAAGAATAGCAATGCTTTTCCTTTTTTACCTTTTATATT
CGTTCTTTCTTCTTTTGCCTCTTTTAATATGCTTTGTTTCTGTGCTATTT
TCCCGACTCTTTATTTCAAACAATGAAGCCCCCAATTAATCAAGAACCAC
CAAAATAGCATGTCAGTTGAACACTCAACGACTAAAAAAACGAATAATTT
CTTGTTCAATTGGCCTGAACGTTTGACTATGAAACTTTCTGCTCTTCTCT
GATCATTGTAAACAAAGAAATGTCAATAAATTATTGTTACCCGACTTTCT
ATATACTACAAATACCGCCAATGATGCAGTGAGCAAGATATCAATTAATG
CAAAAACAATATCGAGTAAGGTAGAAACATCTCTGTGATTAAACATCGTA
CATATAAATACCATATATAAAAGTATGTGGGAAAAGAACGTTCAAAAAAA
AAAAGTAAGTAGTAGGTTAAAAATAAAATCTCAAAAGAGGGAAAAAAAAA
AAAGAGGGATAATTTTGGCTTGATTACATTGCGTTACTTAAAGTAGCCTC
ATCATTCATTCATTATCATCGTTTCATCGACATTAGGTGACGTTTCTCAG
TAAAAATTAACTTCATCATGATCATTAATTTCATATTCATATTCGGTTAT
TTTTTTTTTTTTTTATATTTTTTTTCAATGGTGTTTTTGATGGTTTTTAT
TATATATATATATTTTTTTATCTTTTATCTTGTGTAAGCACCCCTCATTA
CTTGTATCGTGCGATATACAAATACCAAACAAACTCTATAATCATAGAAT
AATGGAAGTATATATTACCATAGATTCTTCTTGTTTTGGTTTTGTAAATC
CAGTCCGCTTAAAGAACGATTCAAGCCCTGTTCCAAGCCATCATCTAGTC
CAGAGTGACTCAAAGATTTATAGATCAAGTCGGCACTATTCAAATTGTGT
GCGGACAACATGGACTCATCGTGATAAGACTGATATGAGAAATTAGAATG
TACTGAGCCATTTGTGTGCTGTGGAAGCAGTTGGGACTGTGAGTTTGCTG
AAGATGGGCCGTTAAGGTTGTACAACTGCTGGGAAGACAATGAAGCATTT
TGGTATGCCACTGGTACCCGTTGTTGAGTTTGGGACTGTGCTGGTGGTTG
CGCTTGGGATAGGGTTTGGCTGTTGATTGGGATTTGTGAATTTGGAGGTG
AAATTTGAGAATTTCTCAGTAAGGGATTAACGGAATTGATTTGATAATGG
TTGGCAGAATAACCGGATGGAATTCTTGAGGATGGTGTTAAAGTAGCTTG
TTGTCTTAAAAAAGATTGTTGTTGTTGCGCAGCTGACTGAACATTTTGCT
GTGTTTGTGGTTGAGGTTGTTGCGGTTGGTCTGCGGAATTGTATTGAGAA
CTATGGTGTATGTTCATTTTAGGTGAGGTTAGTGTTGGTTGCATGGAGAA
TTGTCCCTGTGAAGAAATTTTTGGTGTTGAGCTGGCGCTATTGTTATTAA
TGATGACATTGTTACCGTTACCGTTATTACTGTTAATAGTATTGCTGTTG
GAAGAATTGTTAACGGCCTGATTGCTAATACTATTCGCTGCAGCTGCTGC
ATGGGCCTGTAACAAACTTGTATAAGATTGTGACCTATTCATGGAGCCGC
CAGTGGAGTTTGGCTGCAAAGGATGAGCAGATGTCATTTGACCTTGTTGT
TGCAAATGAGATTGTAAATTAGCATGATCCAGAATCTTTCTTCTGATAAT
AATAAATCTTGGATCATATACTTCTACTAGCCCTAAGTACGAGCACAAAA
CATTGATAATTCTCTTGTGGGAAGCGGATATACCCATGGGATAAGCCAAC
TCGTAATAATACTTTTCTCTATCCTTAAATAACAATAATTGGGAATAAAT
TTCCAAAGTGTCAGGGTCATTGAAGTCCAGTTGTTGGGGTGGGAGAGGCA
AAGTGGAAGTTGATGGTAAAGGCGCATAAAATCTCTCAGTGGACATCTGG
GCTTGATTATTAACGTTTGTTTGGTACAACGATGAAGAAGTATGTTGGGC
AGAAAGTGAAGGTTGGTTCAGAATGATGTTACCACTATTGTTGTTATTAG
AACTGTTATTGTTAATGGTATTATTCATTGGACTGTTCATCATGCTATTA
GCATTAATGCCGTTCATTAGAGTCGAGAATAATTGATTGTTAGAAGTATT
ATTGTTTCCGCTTCCACTCATTTTAGATAAAGAATCCAAAGAAAGATTAG
ATGACGATCTGTGTTGTTCTTCTAATTGTCCTCTTTTCTCTCTCTTCTCC
CTCTCGATTCTTTCTCTTTCAGCTTGGGGAAGCATTTTTTTATATTCCAC
TTTCAATTTCCTCCCGCTGATTTCCTTTCCATTCAAAGAAGTTATCACTT
GAGTAGTTTCTTCAGGAGTGGTGAAATTCGCAAAGGCTAGTCCTCTGAAA
ATACCGTTATCAAAGTGGTAATTGAAGGCATAAGGAAGGGGAAGATCCAT
TTCTTCAATAATGTCTAACAATTGCTCTTTTTTAATAGCAAACGGAATGT
TTTTAATAACAATAGCATTTGGGATAACATCATCGTCCAAAGCACCATTG
GTGGGGGCATTATTCAAATTTGTAGAAGAAACGTTTTGTTCGGCATTTTT
TGCAGAGTTCTCACCAGTTTCCGTTTGCACACCGTTTTCTTTGTCAATTG
CATCTCTAGTTTCGATAGATTGCTGATTTGTTTCCTGGTCATTAGTCTCC
GTATTTATATTATTATCCTGAGCATCATTGATGGCTGCAGGAGGAGCATT
CTCAAAAGAACTGGTCTCCATTTCTTATTGTTGTTGAACACGCTTTCCCT
AGTCTGTAGCCTGCCTCTATGAGTACTATATCACACTTCTTCTTGCGCTA
ATCTCCAAAGACCTGCTGGTAATCTCAGCTGAAAGGCTGCCTTTAATTGT
TATTCTTTTCCAGGAAAAAATCGCAAAGTTGCAGCATCCGTGTTTCGTGA
CATCATTGAAGGTTACCCTAATCTATTACCTCGGATTAACTTGAATTAAT
AAGGACACACAGGTATAGGGAAGGTAAAGTTGAAGTAATGATAAGAAGTG
GGCAGCACCGAAGCAGTTTATCTGAACTAACTTCTGTACGACTCGAGAAT
ATAGTAAGAACACCATCATTAACCTGAAAGTTAAAAATGTCAGACCCTGT
AGAGTTATTGAAAAGAGTATGTAGTAGGGAAATATATCAAAGGAACAAAA
TGAAAGCTATGTGATTCCGTAATTTACGAAGGCAAATTACTAACATTGAA
ATACGGGAATTGATATTTCCCGTTGTGTTAAGGCTGAGAAGAAGGGTGTT
CCTTCATCGGGTTTCATGAAATTGTTTAGCGGTTCTGATTCATACAAGTT
TGAGGAGGCTGCTGATCTTTGTGTCCAAGCAGCCACCATTTACCGTCTAA
GAAAAGAGTTAAACTTGGCAGGAGACTCGTTTTTGAAAGCTGCTGACTAT
CAGAAAAAGGCTGGTAATGAAGACGAAGCAGGAAATACCTACGTAGAGGC
TTATAAATGCTTTAAAAGCGGTGGAAACTCTGTGAACGCCGTGGATTCAT
TAGAAAATGCTATTCAAATTTTTACTCATAGGGGGCAGTTCCGGAGAGGT
GCTAATTTCAAGTTTGAGCTTGGAGAAATTCTAGAAAATGATTTGCATGA
CTATGCAAAAGCTATAGATTGCTATGAGCTCGCTGGTGAGTGGTATGCCC
AAGACCAGTCGGTAGCATTATCGAATAAGTGTTTTATCAAATGCGCAGAT
CTAAAGGCTCTTGACGGTCAATATATTGAAGCAAGTGATATATATTCGAA
GTTGATCAAGAGCAGCATGGGCAATAGATTGAGCCAATGGAGTTTGAAGG
ATTACTTCCTAAAAAAAGGGCTTTGTCAGCTAGCTGCTACTGATGCAGTC
GCTGCTGCAAGAACTTTACAAGAGGGTCAAAGTGAAGATCCGAATTTTGC
GGATTCAAGGGAGTCAAATTTCTTGAAAAGTTTAATCGATGCTGTTAATG
AAGGTGATAGCGAGCAGCTAAGCGAACACTGTAAGGAGTTTGACAATTTT
ATGAGACTAGATAAATGGAAAATTACCATTTTGAATAAAATTAAGGAGTC
CATCCAGCAACAAGAAGATGATTTGTTATGAACGGCATATACTTACGCGC
ACATACATATATACATATATATTATAAATGTAACACTTGTTTTACCCGAA
ACGGCGAAGTAATTGTGTACCGCCGTGCACCTTTTCCTCGAGATAAACAT
ATAGCGATGACTTAGAGAACAAAGTAGTATTAGTATCATATACTTCCAAC
GTTAATCAAGCGCAATAAACCTTTGTTCGTGTGTTTCAAAGTTATTGCAA
GAGCGAAGTTGAAGCCATCTTTTCACGAGAAGTTAGCTGTGGTTCGAGTC
TGTCGCACGCCGTGTAATGTAAGGATCTTCCCTTAGCTTTTCTGATCCGG
AGCCCTTGAGGGATATTACGCATCGCGTATCTTCATACGATTACTGTACT
TTGCTGACTTGCATTCTTGATATTGGGCTATAGTTGGCACTTCGCTCGTT
TCTTTTCTTTCGTTATATAACGTAACCTTTTTTTTTTTAACTTCCTTATC
CTGCCCCTTATCACTCTGAACCCCATAGATAAACAAAGACAGAACTCTGT
CCTACTTTATCTATTACTAAACTCAACACATTACAGCCCAATATTATAAA
TACGTTCTTCTTCGTTACAAGAATAGGCGAGGTTGTACGAACTGCAAACT
AGCTGCAAATTAATTGTAACACTTAAGTGGAGAGCAGAGAGTAGCAGCAC
TGAAGGAAAAGGGAGAAGCTTATCTTACTGTAGAAGAAAATGGGATTGCG
TTACTCCATATATATTGAAAATCCGTTATCTTCCCCATCATCATCGTATA
AATCAATAAACGACCCGTTATTCCACTCTCAGCATCGATCGCAAAAAAAC
GTGAGCTTCATCACCTACGGTTGTAGACATTGCAAGACACATCTTTCCAG
TTCCTTCCAGATTATTTCTAGAGATTATAGGGGTAGGACCGGAACTGCTT
ATTTAATGAACAAAGTTGTTAATGTCGTTGAAGGAAAGGTCGAGCAACGA
AGAATGTTGACTGGCGACTACTTAGTCTGTGATATTCTTTGTCATTGGTG
CAAGAGGAACGTAGGTTGGAAATACTTGCAGAGCAGCAATGATGATCAGC
AGTATAAGGAAGGAAAGTTTATCTTAGAGCTGAAAAACATTTGTAAATGT
ACTTGATGTCTTCCTTTGTCTGCTATCTAGCACCTCTCGTCTTTTAGTGC
TTTTTAGCGTATGATTCTTTTTAAGAATCTGGTCTTTCTTCCTTCTATTT
TGATTGGGTATATTTCTATTCGTGTTTCATTACTGGTCTGGGTTAATTGG
GTTTTGGTTTGGTCCAGTTGTTTTCAAGTAGCCTTTATTTTTTCATTGTG
GTATTTTATCTTATCGATTTATACTTTTTTTTATTCAAAGAAAATTAAAC
AGATAATCTCTTATGAGCCTAGCTACTTTGTTTTTTCTTACAGGGCCATT
GACTTATGCCCTGAACGAGTCTTACTTTACTTTTTTTGTATTTTCAATAA
TGTCGTGTTTCCCATGTTGTAATACGCCCAAAGATTATGTGGTAGAGCTT
TTTTTTTTTTTGGTTAGTGTATTTACCAAACTGGGATGATTTTCAAAACT
TATGAAGCAGTTTCAATACATAACTGTCTAACGTAAAAATTTTATAAAAT
GGAAAAATAGATGATGATAACTATAACAATTTTAAAGTACAACATATTCT
ACTTTTAGAATAATTCACAATATACAAGGACGATCCTGGAAAAGGGTAAA
TATGATTCAGCTTCGAGGAAGAAGTACAAAAAGAAGACGAAATGGTCCAT
TACAGACTAAGCACTATCCAACAAAAAGTTAGTGGCGGCTTCTAGATCCC
AGTTGCACTTTTCCAAGGCATTGTGCGCTTCTTCTTCAGTAAATCCCATG
CCACTTAACTCCTCGACGGCTAGAGACTTTGGAGTAGTTGCAACCCCGCG
GTTAACTATTGGACCTTTTGACAAGCTAGCATCAACGATAGGATCATTCT
TCAATGGAATTGGTTGTTGTGGAATGCTTGGGGTAGCTACTTTGGTTGGT
TCAGCTTTGGAGTTACCAAATCCAGCAAAAATCTCGTCCCACTCATCGTT
GCTTACTTGAGCAGGGTCACTGGTTGACTGTTGTTGTACTTGTGGTTTTG
GGATAGTTGGGTTAGAGGAACTAGTTAACGTCCCTGTAAAAGCGTTCATT
TGTAGTTCGTCATCGAGATCCTTATGGTCTATGGTTTCAAATTGCTCCAT
CGACCCAGCATTCGCAACATTCTCAAATTCAGATTCCGAATCAGCACCAT
TATCTTCCTCCACAGCCGCTTGTTCTAACCCTGCGAATTCATCATCAAAT
TCGTCCTTAACAGGCAAAATGGAATTGGTGCTTGCCTTTTTTGAGTTACC
TTCATTATGTGAAGGAGAAGTGCCTGGAGCGGGATATTTTATGACTTGTT
CCGTGTGGATTTCCAAACTTGATGTGGGCTGGGCATTATAGGGAGTTTGA
AGGGTCTTCACTGTTGCTGATGGAATTTCTCTGGTATCTTCAAACTCATC
ATCGTCTGAAGAGGATGAATCGCTTTCGTCAATATGCAATTCCTGAATTG
GTGGAAACTCTTCATTTATTGTCTTTGCTTTTGGTTGAGCAGAGATTTTT
GGAGATTCTTGGATAGAACTGACCGACTCACCGTCTTCATTTGAATTAGC
CCTTTTTGTGGTACTTCCGTCTTCAATAACTTCTGTAGTTTCGTTGCTCA
AAACATCAGTAGAAGCGGTAGCTGGGGTAGCTTCCCATTCACCAGGAATG
TGAGATAAGTTTCCAGTATTATCTCTATTCGCAGTATTATTGATGGTGTC
ACGTTCTTCCAACGTTTCCGGTAGCTCAACATCATCTCTTACGGATTGAG
GAGCATTGTTTGCAACAGACGATGTCAAGGATTGACTTCTTGGAATACCA
TATTCATTCAAATCACCATCAAACCTATCACTTAATGTTTCAGTTAAGTT
TGGATTTGCTGTCTCATTTCCTGACTGGGTGCCGTTGTTTGTATTGGCAT
TTTCACTATCGCTTTGAGATCCCAAAGTTGGAACGTCTCTATCAAATACG
TCACTTTCGGTTCTTTCTGTCTTTTCTTCATCGTCTTTAACCCGATTAAC
ATTCAAGTTTGAATTCTCAACAGTAGTTTCGACAAATTTGGATACAGTGT
CTTCGTGAACATTTCCTCTTGATGTGGCTTCTTTGGTTGTTGTATCTGTA
TTAGAGGCGCTTTTCGCAATAATGTCCTTAGCATCCTCAGGTAATTGTCC
CATAGCTAAATTCATTTGTCTTTCGGATAACTCTCTCACATTGTTAGCGT
ATTCGATGTTTCTCTCCTTTAACTCTTGATCAGCTTTTTCAAAAGAAGCT
TTTCTCTGTGATAGATCGTCGAACATTTCTTGCAATTTAGAAACGTGCTG
ATGGTAGAGATTTTCTTGTTCTTCAATTTGTCTGTTACGTTCTTCCAATT
GTTTTTCACGGTCCGTTAAATCAGTATCCTTGTTGGACAGATCCTGGTAT
TTAGCTTGTAATTGTGCGTGTTGCTCCTCCACGGTCTTTTGGTAGTCATT
TAACTCCTTTTGTTTAGTTAAGTAAACGCTTATCTTTTCGCCAAGACCAT
CGATTTCCTTCTGCAAGTTTGCTACTGTGACTTGATTCAACTCTAGCTGT
TTTGAATTAACATCTACCATTGACCTTTCTTGCTTGACCTGTTGTTGTTT
TTCATTTAATTGTGACTGTAAGGAGGCTGTCATCGAGTTCAAATTCGTAA
TTTGTTCTTTTAATTCTGCGTTCTTTGTTTGAGATTCTTGCAAATCAGTA
GTTAGTTCATTGAGTTTGGACTCAGCGGCATGGTAGTTTGCTTCGGATAC
AGCCAACTGTTGCGCTAATGTTTCGTTTTCTTTGTTTACTTGAAGTACTT
GTGCTTCCAGTTGTTCCGTTTGTTTAACATTTTGGTCATGGGTAGAACGT
AAATTGTTCAATTTGATTTGAATGGAATTTTTCATCTCAGTAACACGTTT
CAACTCCTGGGTCGCTCTTGACTTTTTGTCATTAGTTATACTTGCCTGCT
TGGACAGGGAGTTTACTTGGTTAGATAAATTAGCCATTTCTGTGGTAGCA
TTAGATAACTGAGCAGAAGCTTCACCATCTGCAAATAAATCCTGGTTCTT
GAATGCATTATTGGAAGATCTTGAAAAAGCGGATGCGCCTAAAGCAGCAG
CACCCACTGCGGCGCCTACAGCAGCACCAGTGGCAGCGCTAGTGGCAGCG
CCTGCTGGCATGCTAAACACAGAAAAGTTGGGAACTTGTGGCAGTGTTGT
TGAAGCTGTACGTTTGACTGGACTTGAAGCATGTTTTGGAACTGGCGGAG
GCTGAGCGCTAAAAGTATCACTGGATTCCCTTAGTTGCTCTTGTTCCTCT
GGTTCTTCCTTGATTATACTTTGACCGAAGTTTGAGGTGGGAGTAAATTT
CTTCAATCCAGAGGAGGAGTGAGTTAAAGGTGGAGGCTGCTGTGGCTGTT
GTTGTTGTAATGTTGCTTGGCCATTGTTATTATCATATGAAAAACTATTA
TTTGTGTTGTTTTGAACCACAGTTTGTGCTTTAGTGGGAGAAGGAGAGCT
GAATGAAGGGTTCAAAGCCAGTAAATCATTCAAAGAACCGTTATTTGAGT
TTTGAGGAAGAACTTGTGGAACTGTTGGTTGAGTATTAACTGCTGGGGCA
GAAACTTGGTGTGGCATATCCTGTAAAGAAGGCTTACTTGCTCTTGAGGG
GATGGCAATTTGAGGTGCACTTTGTTGTTGAGGAAGTGGGTTTGGCGGAT
AAAGTCCTAAAGCGGGGGACTGTAATAATTCATTGGGGATAACATCCGGT
AATTCGACACCAGCATTCTTTTTTTGAATTAAGAACATGGCAATAGCAAA
TTCCAATTTGGTGAATTCAGCATTGTTGTGGATGTCAGCTAAGTCCCAGA
TGGTGGCTAACGTCTCTTGGTTTAATCTAGAGGATAAGAAGAATGGAACC
AACACAGCAGAGCTTAGCGAACCAGCATGTTGCTTATCTAATGAATCAAA
AATTGCATCAAACTGTTGTTTTTTTTCAAAACTTAAAGACCAATCTGAAG
CAGCATTACTGAATGCACCAGTAGATAGACGTGATATAGTAGAGTGTCTT
GTTAGTGAAGATACGCCAGTGGAGTTAGCACTCAAAGGAGTAGTCCTGTT
TGGTTGATTAACAACAACAGGTTCTAAACGAATAGAATCCCACAGCTGAG
TAGGCAACACGGCCGGTGGTGTGTTCATACTAGGATGATGAGACATACAT
AGTTGGATCAAATACATGGCCATTATAAACTCAGATTTGTCTAAGACACC
GGATGCGTCTCTATCACAAAGAGCCCAAATTTCACCTAAAGTTTGATTTG
GTAATCTTGCCTTTAAAAATATATCCTTGGCTTTATCACCAGCAACAGTT
TGAGCACCCTTTGCTGTCCTATCAAACAGTTGTGAAAATTTAGCAATATC
ATTTGAGGATAAGGCAGGAATATCAGTGTTGTTTGTATTGCCGGTTGCAC
TACCGCTTTGCATAGGGGCTGGGTTCTGATTTATAGAAAAAGAAGCCAGT
TGAGTAGGTGTGCTCTCATATAGGGCAGCGGAAATTGGTTGGTTGGGAGC
ATTTTGCAATTGAGCGATCATTCTCAAAGCAGCCGAAAACTCGTTCAAGT
TCAAAAACCCTTTATTGTCTATATCGACGGTAGCCCACACTTGCGATAGT
AATTGCCCTGGAAGACCAGAAGACGCGAAGAGCGGTCTGACTGCCTCGCC
AGTGACCACCCCGAGATCTTCCGTATCCAATTGGTGAAATTTCTGATTAT
AAAAGGCTTGTTCCTGAGAGGATAATGGAGTTCTAAAAGTAATAGATGCC
ATGGCCTATATCGTTCGAATCCTATTGAAAACACACAGATAAAAACAGGA
AAAAAGATAGATCTAGAGCTTCACGAATCTATTTATTAGTTTCAACGCGC
TATATTATTTCGCGAGAACCAGTAATTCTCTATTTAAAAGCACTCTATTG
CCTATCACAAAGTGCTCTGTTGTGTGTTGTTTTCAATGTGCTTCTGAAAA
GGGGTTTGTAATAGTTGAAGATTTTGATTATAGGAGAAATCTAATCCCCC
TCCGAAGCGCCGACGGGTAATGATTGTGTAGTTTTTCATTTCGCGATCAA
AAGCATGTATTTTGACACAGCTAACAATACCTATTATCATTTTTTGTTGG
TGTTCTCATCGATTGTCAAAGCACAATAAAAAGCTATGAGCTCGACGATG
TTGGATGATGTGGATAATAATATGATGGGTATCAAGTCTATCAGCCTTTA
TGAATTACTTAGCGATGTGGTGAAACAGGGCGACAAGACGCGATTGGTGA
CGGCGGGTCCCGAGCAAGTTTTGCCTGATTTAATCCGGCATATCACTGAA
ACAATACCGTTTGACCTATTTATAAACCTTAAGAATGAAATGAACGATGC
GAGAAATCTCGTTACTAGATTAAATTGGCTGGGTAAGTTTCTGAATGATA
ATTTTTTACAAAATCATACATTTCCATTCACAATACTTCGGATATGCGAA
TTGTGTTATGATCCTTTCAAATATTACAAGATCAATGAATTGGAGAAGTT
TGTAAATGCGCTAGAAAAATGTTGCATGGTAACTAGCAGTTGGCAGGTTT
TTGATAAAACACACGGTGAGAAGCAAGAGGACGATAAGGAGAAAGATATT
AACTTCATCAAGAATCAAGAAGATGTCTCACTAATGAAGATACCGTGGAT
GACCGAAAACAATACTAGGGAGTTGGCACCCTTTATTAGAGAAATCGACT
CTATAATGAGTGTCAACCTAGGCTACGATGACGAGGATGAAGAGGAAGGA
TTTTTTGATGGTGATGAAGATAGGGAGATGGGGAATAAGAGTAAGCGTAA
TGTTTTGCTGAAAGATGAAAATTTCATGGTGGAAGAATACTATGAGGATG
ATTGCGGGATAAACGATGATAATAGCGATAATAAAGGACAAAATTGTCAG
AGCGATGTTACGAAGAATAATAGCGATGATGAAGATGACGATGACAACGA
CGACGATTATCGTGAAGATGGTGCAGATGAAGATGATGAGGATGATGATC
ACATGGGCAGCACAGATGACGATGAAGATGATGACGAAGATAGGCAGGCG
GGCGAAAGTACCAAGGTGCAAAATTTTGACAAGAAAAATGAAACTCCAAG
GAAGAGGAAGCCCACAGATTTAGATAACTTTGAATATGACGAATCACCAT
CATTCACAAACATGGATCTCACGACGCCAAAGAAATATAAACATACCGCA
ACGGGCAGGTTCTCCATAATAGAGTCGCCATCGTCTTCGCTCCTCAATGC
CATGGACGGCAGTAATGAGATCTCATCGAGCCAGGAGGAGGAGAAAGAGG
ATGCTCATGAAAACCATGAGGGTAGAAGTGAAGGACTGTTACCAGGTGAC
GAATTAGTGAGTCCATCGATGAGCTCTTCACAAGAGGATAAGATGGTTGC
GATTGCTGGTATTACCTACCGTGAGAATATTAGCAGTCCATTAGGCAAGA
AGTCCAGATGATCGAGAGATGACTTCTCTACCAACAACTTCCCATTTGCA
TAATATCATTAAATATGTTTTACCAAAAAAAAGTTCATCTTTCTTATTTT
TAAAATCGATAGTTCTTCAGGATCTTGGTCACATATATATATATATATAT
ATATACACTTATATAAAATAAGACGTTTATTTAATCTTGTTTTCTTACGA
GTTTCTTTTTTTTTCTTTTTTTATTTTCTACTTTTGCAAGGAACAGTGAC
CTTGCCAATAAATAATGAAGACTACTTGGGTTACTAGAATATAAAATACA
TGTAAAAAATTCATTTATGGTGTGAGTGTGCGAGCGTGCCTGTATACATC
TAGCAGCTTGCTTATTTCTATTTTATGTGCATGGAAAATATATTATCACA
CATCTTACCATCTCATCATGGACATGTCACTTCTGATTCTCATGTAATCT
AATAACCCTTCAATTTGGCCTGTACCAGCAATAGCAATATCTTGGTCCCA
TAATCTCTTACCGGCCCAAGCCTTAACATCTTTGACTGTGATTGCATCAA
TTTTCTTGAAAGCCTCACCCAGAGACAGTTTGGAGCCCTTGATTAGGACT
TCTGCGCCTAACAAGTTAGCGTCATTGACGGGATTACCAGATTCGTATAA
CTGCCCTAATTGTAATTTCAACAGCGATTTGGCACGTTCAACTTCAGTAT
CAGTGACAGAAATGGTCAATCTGTTCCATTGTTTCAAAGTGAAATGGATG
AGGTCGTCAATCATGGTAACGTTTCTCGTGGCCGTAGAGAACCCCCATAA
ACCGGAATCTTTGTAAGAAAGAGAGAAATGATTGAAATTGTCGCATAATT
GGTACTCCTGTATGTTGTCTAACAATTTGATACCTTGTAATCTAGAAGCG
GGTTCGAAGGCGTTGTATGAGCCGAAAATTTGGGCGGCTAATTTAGCAAC
AAAATAATTTGGTGAATTGACAGGTTCACCTTCCACAGCCAGCGAAATCC
ACGCCTTTGGCAAGGTGTCGTCTCTCAATCTAACTTCGGAACCCAAGAAA
GCGGCCTTTTTCTTGAGTACGGGCTTGGTACCGGTTTGCAAACTTAGGTT
TTTGGATTCGATGGAATTTACTAAATCCTCATGTTTGATATTACCGGTAC
CAACAACAACAGCATTTGAATTCAAGAAATGGTTATTGGCAAAAGATTCC
AGATCAGCAACAACTAAATTCTCCAAGGACTCCAAAGTACCTCTAGTAGG
CAAAGATAATGGAGTGTTTTGGAAGGCGGTGGAGTGTAAATGTTCCAAAA
CTCTGTTGGGATGGTCGTTTTCTTCAAAATCTTGAACTTGCTTCAAGACA
GATTTCTTCGTGGCCTCGAAGTTAGAAGAAGATAGCAAATTAGCCTTTTG
TTGGATGAAAGACTGATTCAAGAAGTCTAGTGATTTATCGGTAGAACCTG
GCAAAGAAGATACAATGTAAGATTGGAAGTCTCTGGAGATATTGGAAGAC
AATGCCAAACCTTCCTTGGCGGCAACAGCAGAGTTTTCTTTGGATAGAAA
GATGTTCTTCCATAAATTGGAAACCCCGTTGTTATAAGGGTTTTCGTTGG
CAGCACCGGAGCCGAAGACAACACCGACAGAGGCTGTGTGAGCGGAAGGA
TTATGCTCAGTGGCTACAACTATACCGTTAGATAATTGCGTTACTTCGGC
CTTGGGGGTTGCTACAGCTGTAGCCAAAGACCTCTTGAACTGGTTAGATA
CAGTCTTTGAAGTTACTGTTCTTAGCATTTTTTTTGTTTATATATCTTGT
GTTTTCTTTCTCAGTGATATGGTGACGATGATGTTCTTCTCGTATTATTA
CTCCACAATTGTCTTGATCAGCAATGGTAGCAATTTAATATTAGGATTCG
TTACCTATACGAACAGGGATGATATAATATTTTTTCTGTGAAAGCTATTG
CTTTATTATACGCTGTTTTCCTCGAATAAGACGGGGAAAGAGAGTAGGGG
AATATCGGTTAGGGAGCGCTGTAGGCCTTTAATTTTCTTGTTTGGTTTTT
ATTTGGTGCAGCTGACAGCGCGGGCCCTTGAACTTCTGGAGGACAAAAAA
CACTGTTAATTTATTGGCATTTCATTGGTGCAGAAAGCGTGCTGTCCGGG
TCACAGTTAAAGTTCATATACATGTTACCCTACCCAGTCCGGGTTATGTA
AATCGTGAAAAAGAATATCTGGTTTTAAAATCTCTCTTTTCTTTTTCCCC
CTGGTGGGTATGGGTGAAATGCTAGAGAGGCAAAAAAAAAGGTTGCCAAG
TAAAGCGAAGTATTTGAAGTATACTGCAAGCATCACCGAAACAGGAAATC
ACGAAGCTGACTCATCTGTGATTTTCCGTCCCCACCATAGTGATGTAACA
TGCAGTAACGCACGGCGGGCCGAAAGTCGGACTTTACCCCAGATTTGTAG
TTGTATCCTATTGGATCACGGGCGACGGACAAGACCCGAAGTGCGGACCG
GCATGGTCAGCTTGCACGGAAGCTTTAAGGGTTTCCCTTGTTTCGGCATT
AGAAGAGGCATTTCGCACGTTTTACCGGGTCAGAAACTTCGAGGAAGCTG
TGACAATTGGAAAAAAAGGCAAAACTAAATGCAATGTATCCGGTTGCCCA
TGCATTATTTGTGATGTTTTCGGATGTAGTTCGCTGCGCTCCGCGGCGAT
ATATCCTCTAGCGAGAGGCATATGTATAAATATATATATATATATCTAAC
AAAAGCATTCAAGTTTCTTTCTCTGGTGTTACGTCTTTGTTCGACTTTCT
CTGCTTACAGCCCTGTATGACCAAAGAAAAAATAAAAAGACAGCTACATA
CCAGCAGAAATTTTTTATAGTATTACACTATACATCCAAGTTTTTTCACA
ATTATTTATTGTTTTTCTCACATAGAAAATTCCGCATACTGCGATTATAA
TGAACTCTACAACCCCATCGATTCAAGATCAATATATTTTGGCCAGCAAA
GTACGCTCCAAGCTGGCAAAATGCGTTAGCGTGACTACTAAAAACAAAGA
CTACAACCTGAGAGTTTTAGTCGGGCACGCAAACTTGCTGGATAAGATTA
CAGAAAATGTGGAAACTCATAATGCTGCAACCAACGCCCTTGCCGGAGAC
CCTTTCAGTAAAGGACCTGAAAACTTGTCCATCGAACATATCGAATTGTC
CAATGCTAATGCTAGTAAAAATGACGTCGGTAAGGAGGAAAATGCAGAAA
AGACGATAGAAAGTGAAGATTACTGTGATTTTTACTCTAGTGACGAAGAT
CCAGATGCTGACACTCTATCTTCTACTGACAGTGAAGACGATGATGATTA
TGAAGACTATGATTTTGAGTACGATTACTCTGGCGGTGATTATAACAAGA
AAATTGACATGTACTTTAGTTTTCACACCGCACCTAATTATCAATATTTG
ACTCACACAAACTCTCATTCCGAGCAGACGGATGAACTTGCCGAATCAAC
GCCGCGCTACAATGCTCTTCCCGCCACTGCCTCTACGACAGAGGAAGAAC
AGGACACTGAAACGCTCGATGCTGTGAGTTTGCATAGTTCAGCGCCAATC
TTCCGTGTGCTCTCTCGGCGGGTAAATGGACAAGAAGATGACAGCGAAAA
CGAGAGTAGTAGCGATGTCGACGATGGTTCCGTACCATTAACGAGATTTC
ATTCTTGTCCTATCACAGCATAAATTAAAATGAAGGAAATAACACAACTT
CGTTTTGCATTATCATATTCACATCTGCATCCTATTTTTTTTTTCTCATT
GTTGTTGTATCATTATTACTAACTAGTGCATCACCACTTGTCTAAATACC
AAACGCAAAATATATATATTCTTACTTCATAACGTTCAAAATAAAGTTTT
TAGTTTAAAATAAAATAAAATAAAAAAAAAAAAAAAAAAAAAAAAGAACC
TTTTGTTTTCGCCCAGTATATGGGTAAATTAACGGTTCCTTTTATTAGTC
ATTTTCAACTCTATACCATGCTCCAAAACGGCGTTCGGCACAGGTTTTTT
ATTTTACCACGATAACTCAATATGTACAAGATTATTGCATAGGCGAAAAG
TAAAGTTTTAATATGGTACTTTGCGCAATAAAACTACGAATTCAAACGTA
AAATAAGACTACAGAGACTAAGGTAAGACCTGTTCTGCTCAGATAAGTGG
CGTTGTCCAAGTATCAGTTCTACGGGAACGTAAGAAAAAATTTTGCGTGA
GCTCTCTTGAGAACCAAACCTTCTTTTTTTTTTTTACGAAATGCTATTTC
GTTGCAGTGAGAAGGATTTTTTGAAAACAGAAATGAGTTAGGCCAGGCTG
CTCGTACTCGCTTAAATTAGGAGTGCGAGACTGAAGACCTATGGTAAACA
AGACTTTTTTTAACTAATCAAGCATGCGTAATGTTATTTTTACAAAATAA
AGGTTACAATTTGAGATTATGCAGAAGCATATGTCTATATGTATGCAACA
AATATGATGAGGCCTATGCAGATTATAAGTAAATTATTTTTTTTTTTTTT
TGGCTTTGACATTATCATGATAAGGTGCTACTTGCGTTGTTAACAATTGT
GTTTAGATATATCGTATCTTTTCATAGCCAGTGGAAACGCCGCCATATTC
TTCAAAAGCTTCTCTTTCAGTTCCGAATTCTTCTACTTCGACCCACTCTT
CGAGCCATTTACGGTCAGTTATCTTGGCATCGCCTGGAATACCCTTAATT
GGGTAAAAATACACTAAAATGCAGTAACTCAATGCTGCAAGGAGATAACC
AACGAAATAGTTTAGGTAGTAAACTTTCATAGCGCCAATAGGCACAGAAA
CTCCCACTGAACCTAAAAAGCCTGCAAAATTAGGAGCAATACCAAATATA
TAAGCTACCACCGCCCTCCAGTTCGTACCATATTTATTGTACATGTAGTA
CGATCCTGGCTTGTCGGTGTAGCAATGGAAAATATTAACGTAACCCTTTC
TGACAATGAAGTAATCGGCTGATATTACACCCGCAATAGCACTTAAGAAA
ACTGCATATGCCGCTAGTGCCGTAGTAAACTTTGACGATGATGATAATAA
ATCCCAGGGGCAAATCGCCAACGATATTAGAGCACAAATATAAGAACCGC
GTCTGATATTGATGAATTTAGGCAATAATGCAGTCAGATCGGTACCTGCA
GGGATCGAGTTACCAGACAAGTTGGCACCCAGCTGGTCAAACGCAAAAAT
GAAAGATATTAAGAATACACCGGCTCTGTTCCCCGAAGTATAGTTATCCA
AGTACCTGTTCAGAATGTCTAGGGGACTCCAATAATTTACTCCGTACAAT
GTATAAGCTGCGGAGACAGACAATATTCCGATTAAGGAAATAATGGCATA
GCAGACGGGTAGCGCAATCAATTGCGAGTAAACAGATGACTTGTAGGTCT
TACCGAATCTAGTGAAGTCAGGAGCGTTTAGGATTAAAGTAGAGAAGTTA
TCCAGAGCACTCATAATAGCTCTAATGACAGACCATGCTAAAACCGTCTT
GCTGATTGCGCCACCATTGTCATTTAGGGAACCCAATGCCAAATGACCTT
TGGCCTTACAAAGAGTCCAAATCAAAAAACCGAAGGCCGCAAATGGAGTG
ATGGCGGATTTGAGTGCAAATATATGACGCAATTTGTCAGGTGGAAACCA
TAGGAACGGTAAACATGCGACCCAGAAGACCATGAAGCACATGAACTCGA
AGTTCGTCAAATTGGGGTTCTTTATGGTGTCTTTGATTCTAGTATTCAAA
TTAGTACCGAAGATAGCCTTTAGCATCAACTGAACACATTGACTACCGAT
ATAAGCCAAAGTAGAATTCCAGACACATGCCATGACGACACGGTTGATGA
CAATCCAGATGGAGAAGTAGATACCAAATGATACTCTTGAGGAAATGGGG
AAAGAGATATGGTAATTGTTCCCCACTTTGGAACCCAGTATCAAGAAAAA
TGCGACAAACGTGTATCCAACCCAAATACAGATCCAAGTCTGCCACCAGT
TAAGCCCTAACTGTAGCCCAGTGGCTGAGATTTGCCATGTATTGACGTTA
AAGGACCCAGAAATCCAAAAGAAAATGTACTGCTTCCATGTCCACGTTCT
TCTTTTTGCCTCCACGGGCCGCAGATCTGTGTTGTACAAGTACGTCGAAC
GGAGGGACTCCTGTAAATCTTTAAATGTCCTAATTGGATTTTCGGGCTTA
TGATCGGCCAAATCGGTAGAGTCATTCTTAACCTCAAAAAACTCGACAAC
TCTTTGCAGCCAAGACACCTTTTCGTCATCCTGAGCAATGGTTATATTGT
TTTCTGAATCGGTATCTTTTTTTTCAATGACATTAGCATCAATCTTAGAA
GTAATTTTAGTCGCATCACCCATCTCGGACTCTTTCGTGATTTCTTCGTA
ATCCTCCGTCGGTATAGTGTCGTCCTTCATTGTTTTTGAAGAATTATCGA
ATCCAGAATCAGATACCGGCATTTTCTCTTATATAGAATTAATGAATGAG
AGGACTAGTTACCGCCTTTTATTTCCGCAATGTGCTGCAAAGTAAAGCAA
AGCTGTCCAATACTATGTTTTAAATTTTACAAGAAGGTCGAAGCAATACT
ACTGTTATATAAAAGATAGGATAGCATGTCATCGAGTAATTGAGCAAGAG
AGGAAATGAAAAACTTTTCCGTTGGAGAATTGATCAAAAATTTTCAAAAA
TACGACATGTCCCTGTGTTGTCCAGGCTGACACAATAGTTTCAGTAGCGA
GAACCGCCAAGTTTTATTGCAGCATCCTTTAATGGCAAAGATGGCGCGAT
AAGGACGAAACCGGCAAATCCCGAGCATCAACCACAGTGAACGCCGCGGA
GAAACTCAAAGGCGAAAGGGGAGAAAAAAAGAAATTAATGGCACATACCG
CTTTGTGGCATGGCTCAATCACATTTCTTTTTCTTCTTTCTGATCGCCCG
CAGGAGAGGCAGCGCCGTTTGTGTCCCATCGCAAGGACAAACTAGCTAGG
ACATGAGACTTCTAAGCCGTTCAGTCGAAAGAGTTAGGGCATTAGTCTCT
AAAGATAAGTGTGGGGGCTTGGTTGAGTCTTGATTTAAAAGCTTGGAGTA
GGCATTTTACGATCTATTTTCTCTCGAAATAAAGTAAAGGTATTGCTGCA
AAGGAATTGCCGTAATATTTAAAACTTCTTGCTTAAGTGATGTAAAGGCA
GTGAGGCGATAGCAATGTTTCGTAGAGCCTGTGACTAGTGAAGCATAGGC
AATAAATTGTTTTTTTTTTCTGATTTTGTATTGCCGTCTCTGCGTCGCAG
AGATTTGGTGTTCGTACGGAGCGATAATTGTTTTTATCTTTTCCAACTTA
AAGGATCGAGGAAACTCAAAGGGTGGCAAAAACAAGCGGTATAATACAAG
GTGAACTGAGTTGGAAAGAGAGTAGCCAAGACTATTGAACTATAAAGTTA
AACAAAATATGGCCACTATTGCATCAGAATACTCTTCGGAGGCGTCAAAT
ACACCCATTGAACATCAATTCAATCCTTACGGTGATAATGGTGGTACAAT
CCTGGGCATTGCAGGTGAAGATTTCGCAGTGTTAGCAGGCGATACAAGAA
ATATCACCGATTACTCAATTAATTCTCGTTATGAACCCAAGGTTTTTGAT
TGTGGTGATAACATAGTCATGTCGGCGAATGGATTTGCAGCAGACGGCGA
CGCTTTAGTAAAAAGATTCAAAAATAGTGTAAAATGGTACCATTTCGACC
ACAACGACAAAAAACTATCTATAAACTCTGCAGCAAGGAACATTCAACAT
CTTCTGTACGGGAAGAGGTTTTTCCCTTACTACGTTCATACGATCATTGC
GGGTCTTGACGAAGATGGTAAGGGCGCTGTCTATTCGTTCGACCCAGTTG
GCTCCTACGAAAGAGAACAGTGTAGAGCAGGTGGTGCTGCGGCATCATTG
ATCATGCCATTTTTGGACAATCAGGTTAATTTCAAAAATCAATATGAGCC
AGGTACAAACGGTAAAGTCAAAAAGCCTTTGAAATACTTGTCCGTGGAAG
AAGTCATCAAACTGGTGAGAGACTCGTTCACTTCTGCTACAGAAAGACAT
ATACAAGTGGGTGATGGGCTGGAAATCCTTATTGTCACCAAGGATGGTGT
AAGGAAAGAATTTTATGAGCTAAAAAGAGATTAATGCATACATATCATAG
TATAAAAAGAAATAGACCAATATCAACATCAATTTTATGTATTTTTTTTT
TCTTTTGGTATAGCATTGATATATTGAAATTTGTATATATTGCTGCGAAC
ACTATTTAAAACAGGTTTTTTTTTTATTTTGGCAGTTTGAAACCCTTTCC
TCTGATGACTTTAGTGTAGTAAATGTAAAAGAAATCAGAGTACAACAGAG
TTTGCAAAAGTCCCGCGAAGAAGGCAATCTTGTCCAATTTTTTATCTTCC
GTGCTGTACCTCCAAATCCAGTTAGGAATATACAATGCTCTGTATAATCC
CATGGCAAAAATATAATGAACAGTTAGACTTCTAGTCTTCCCACCCTTAG
ATAGCATGTACAATTGAGGTAGAATAGCCACACTCTCCAACCATACAGAA
AAACTCCATGCTAATTCAAGAAAAGTGAACTTGTGATGGAAAAAAACACT
CATTAGAGCACTCCCAATTAGTAAATGCTGGATCTTAAAGGTATCATGCA
TAAGCATTTCATTATACGCAATGGTGTTGGTTCTTTTAGACCCTTGTAAT
AGCACTACAATGTAAGCGGTAGATACAATGAAAAATATTTTCATTAGAGC
ATTGTATAGGGATACCCAGTGAAAAGTCAAGAGATCCAAGTATCGTGTTA
TGAAAACCAAAGCGTACAACGTTTGGGTCTTGAAAGAAATACCTTCAATG
TACCTTGTGGTCTTGATATTATGAATCAGGATCAGTATACTGGTTAGATG
TGATAAATCACCTGTCTTGATGGTCGGGAAAAAGCCCTTTCTCTGTTAGT
AAGATTGGGTTCGATCTACGGCGGGAAAAGCCTCATGAAACTCCAAATAG
TAACATACCTAAGATTCTAAACGGATTCATTGCTTACTGATTATGCCTCA
ACTTGCGCGTATATCTCACTCTTGAACAAGTGCCCTCAGCAAATTCATCT
GCCTCGAAATTTGAACTTATTTTTAACGTGTTCAATATTTAGCTAAAACG
TCGTTTTCAGTCCGGGTACCGCAGATAAGCCATCCCGGATCTTTAAAGGA
AAACGAGGAATTCAGTGGTGCAGACTACACTTTAATCTCAATTGACCAAA
GTGAGTCCTCAAGTAAGACGAATATTATTTTTCTTTCACGACTCAATTGA
ATTCCTAATAACACTTTTGTTTGCTGTATTAGCTTTTAGCTTTGAGAGCG
ATGAAGCAAGAGAGAAAAATAAGGGTAGAAAAAAAAATTAGAAATTGAGG
AGGGGAAGGTATTCTAACCTGGTGAATTCCCAGATACATAAGTATAAGAA
TTTCTCGGCAGAGATTATATACAATAAAGAATAAGGTTCAGTTGGACGAT
TGCGATAGTAGCGTGAATAACAATTTACTTTAATCAATCGTTAGGATACT
TCTAATGGGCTTTTTTAACAATAATCCGGTAATTGAATTCTTCCACAGAA
TAACGAGAAAACCCAGTACCATTGCGATGTGGGTGTTTGCTGGTCTGATT
TGTTCAAGTACATTTTATTTAATGTTCATGTCATCACCTACAATCGACTT
CAACTCGAAGAGTAAGAAAAAAAATGATAAATAATCTCCCTGTTCAGTAC
TTTGGTAAAAGCACGCCATGGAAAATTATTTAGAACTTCCTTATACAAAA
CTAAATATTTGAGCATATTCTATATTCATACATAGATACATTCTTTGAAT
TTCAAGACTCTTATTTCTCATTTTGAAAGCCAAGATTGGAGGAAAAATCG
TAAATTTTTATCCAGTCAGTAACAACTGTTGGCCAGTCGAAAACTCTATC
GAAACAGCTTCTATATGTCAGATAAGATAGATTTATTAAATTAAATATAT
TCAGGAGAGGAAAGACAACATGAACGAAAAAAAAAAAACAGTGTAGAGAA
GCACTACAAATATTTTCTCTTCCAAAAAATATAATATACATAAAAAAATT
AGAAATTTATCTTTGTTAATGCAGTAGACTTTTAATTCTAAAATTTTGAT
TTAAAAGTTGAATTTGTTTTCGCCGGCCTCAAGATCGTACTTACCTTCAA
TGACATCTTGAAGGATACCAGCGGAAGCAGCAACTAAACCCAAAAATGGT
TTGGATGGATCTAAGACCTTTGATGTGTATTCTGGGTGATATTGAGTAGC
AATATAGTATGGGTGATTCTTTAATTCCAAAATCTCACAACGCTTTCCAG
TGTCGTCCTTACCTACAAAGATCAACCCGTTGTTTTCCAATTCATCAACC
ATCTTTGGATTGATTTCGTAACGGTGACGGTGTCTTTCATGGACTTCGGA
GACGTCACCGTATAACTTCTTGATTTGACTCCATTCAGTTTCATTTTGGA
AAAATGTTGGTCTCAAACCTAATCTCATTGAGCCCCCCATGGTTTCCTTG
TCAATTTCAGGCATGAAAACGACAACGTGATTTTTTTCATCAATGTCTGG
ATAAAATTCTGCCGAATGACTGTCTTTTCTTCCCAACACACTACGTGTAA
ATTCAATGGTGGCAATTTGTAAACCCAGGCAAACCCCTAAGAATGGAATG
TGATTTTCACGAGCCCATCTAGCAGCCAAAACCATACCTTCAGTACCTCT
AACACCAAAACCACCGGGGATTAAGATACCGTCTGCGGTACTGACCATGT
TCCATGCTTCATGAAATTTAGTTTTGTTGCTTTCTTGTGCTTCAGGTTCC
AAATCAGTAGCTTCCACCCATTTAATGTCTAACTTACGACGACACTTCAT
GGATGAATGTTCCAATGCTTTTATCACTGATAGATAAGAATCTTTCAAGT
TGGTGTATTTCCCAACCAAAGCAATCTTCACTGTTTCCATGGATTCATCG
AAGTTACCTGTTGTGGCCTTCCATTTAGACAATAATTCCAGGCCTCTTTG
TTTTTCTTCTTCTGTAAGTGATATTTCATCTAACTTTAATCTGGCGTGTA
AGTAATCAATCATCTTTTGTTCCAGTAGCAACAATGGGACGTGATAAGTA
GAATTAACATCGTGAACGTTAACCACCTGTTCAGGCCCCACATGACAAAA
CATGGCAATCTTATCGATTGTTGGTTTATCCAAAGTTTCACTACATCTAC
AGGCGATCATATCTGGAACTAAACCAAGAGACCTCAAACCTTTGATGGCA
GCTTGAGTTGGCTTAGTTTTTTGTTCACCGTGGATGACAGGAACTAGAGA
AACGTGTATCAAGGCAAAATTTTCCTTTCCAACTTTAAATTGGAATTGTC
TTAGTGCCTCCACAAAAGGAGCACTTTCAATGTCACCAACTGTCCCACCC
AATTCAATGATACAAACATCTGGTTCCATACCGGTGTCATCTACAGGAAT
TTTGGCCACGCGCTCAATCCAATCTTGGATAGCGTTGGTCAAATGAGGGA
CAATTTGCACGGTTTTGCCTAAATAGTCACCTTTTCTTTCCTTAGCAATA
ACGTGCGAGTATATTTTACCAGTAGTAATGTTATGATCTTTAGTCAAAGT
AACTCCAAGGTATCTCTCGTAGTTACCCAAGTCCAAATCTGTTTCACCAC
CGTCGTCAAGCACGAAACATTCACCATGTTCCAAAGGAGACATAGTACCT
GCATCAATGTTCATATAAGGGTCAATTTTAATTGACGTAACCTTTAAACC
GAGGGTTTTCATTAGCATACCAGTTGAAGATGCAAGAACACCTTTACCGA
TACCCGAAATGACACCACCTGAAACAACAACGTACTTCATTTTCTGTCTA
TAAGTTTCTTTTGTTCTATTGACCAATTCACTGAGAAACTGCCTGAAACT
TTTTCGACCTTAGAATGGCAGAAAAATGGCAAATACTGTAAAATACTTAA
CATTTAACTAAATTTTATTCTATGCTTTTCCTCTCGATGAGATGAGCTGT
GAAAAATTTTGAAAAAAAAAAAAAAAAAAAAAAAAAAAAAAATTTGTTAT
CACCAATAACGAGAAACCTAACTCTAAAACTTAGGGTCAAAGAACAGAAC
CCTAGGCTTTGTATCCAGTTGAATCACTAATTACGAAAGAATGCTGGTGG
AAATAATAATATCATATTGGTGCTCAAATAACAAGAAGACTTCTTTGGAA
GAAATTATTACCAATTAACAGTCCACTTGTAGAGCGTACATATTGCCGGG
AAGTTGATTACCTTTCACCAGAGGTACAGAGGAATAGAATTTTGCAACAT
GTTCCCCTATTTAACAAGAATGAATTTATCCATAAAGATGGGAGGGCTAA
CTTTAAAAGAAAGTTCCCCCAATGCTTTTTTAAATAACACCACTATTGCT
AGGAGATTCAAGCATGAATATGCCCCACGTTTCAAAATCGTACAGAAAAA
GCAAAAAGGTAGAGTGCCAGTTCGTACAGGTGGTTCAATAAAGGGATCCA
CTTTGCAATTTGGTAAGTACGGATTACGACTGAAAAGCGAAGGTATTAGG
ATATCCGCGCAACAGCTGAAGGAAGCAGATAACGCAATTATGAGATATGT
CAGGCCTTTAAACAATGGTCATTTGTGGAGGCGTTTGTGTACAAACGTTG
CTGTATGTATCAAGGGTAACGAAACAAGAATGGGTAAAGGTAAAGGTGGG
TTTGACCACTGGATGGTGAGGGTACCCACAGGGAAGATCCTTTTCGAAAT
AAATGGTGATGATTTGCATGAAAAAGTCGCACGGGAAGCCTTCAGAAAAG
CAGGCACCAAGTTACCTGGGGTATATGAATTTGTATCCTTGGATTCTCTG
GTTAGAGTTGGATTACATAGTTTCAAAAATCCTAAAGACGACCCAGTGAA
GAATTTTTACGATGAAAATGCAAAGAAGCCATCAAAGAAGTATTTGAATA
TTTTAAAGTCTCAAGAACCACAGTACAAACTCTTCAGAGGACGTTGAACG
GATTGAACACACCATGTATACATGTATATAACTATTGAAAAATATCGATA
TTCACAATCAAGTAATCTAGCCATGGCTATGAGTTTATTAATTCTAGTAT
GCACTGTATACTCTCTGCGGAAGAATAGGAGTTTTTCCCCGGAGTGAGCG
CTGAAGAAACACATGACGACGTGAAAAAACACTTGTTTGATCCAGCTGAG
GTATAAACACTGAGAAATATTTGAGGGTCAAAGAAGCACTAGGAACGTTA
CAGTTGGAATTTGCTAGTCAATCGAGTTTCCAATTTCGCAACCTTTATTA
TAGTACTAATCTTATAAGCCATGGATCGCAAAAAAACACTTATAAACTCA
AGTGTTTCTAATAATAACAGTACCATCAAGGGCCTACAGTTATTCATTGC
AGATCTTCGTTCTGCACAACAAGCACAAGAGCAGGAAAAGAGAATACAAT
CTGAAATTGTCAAAATTAAACAGCATTTCGATGCTGCAAAGAAAAAACAA
GGCAATCACGACAGATTAGGTGGCTATCAAAGAAAGAAGTACGTTGCCAA
GCTAGCCTATATATATATTACTTCTAATACGACAAAACTAAATGAAATTT
TATTCGGGTTGGAGCAAACGGTAGAGCTGTTGAAGTCCAGCATATTTTCT
GAAAAATTCATTGGATATATGACCCTTGAGTTGCTTTATGAACGTAGTGA
AGTTGTTGCCAAAGTTAACGATGAGGTGAATTATCAACTGATGAAAGATC
TCTCTTCTTCCGATGATAATTTCGTAATGTTGGCGCTGAATTTTGTTGGT
GTAGTAGGAGAACTTACGAACCGTCTAGCGTACAACGATGATATCACAAC
AGGAGTATTCAAGATATTAAGATCACCGACCTCCTCCATTTATCTCAAGA
AAAAATCAGCATTGTCATTTCTAGCACTATTGAAAAGTAATCATTCTATA
CTGACCGAAGATTTACAACGTAAGCAACTATGGATACAAAGGATATTAAG
CTTATTGGATGATACGGAAAACTATAGGTTAACTTTAGCTACGATTCCGT
TAATAGAATTCATTGCAAAATACATTGATCCCAGTTACTGTACGAGACTA
TTACCACAGCTAACAGAAATTTTGTACAATTGTGTTGTTGTTGGTACTTC
AAGATCTAGTGACAATCAGTTTCCGTTAGAATATACGTTCGCGAATATGC
CAAATCCTTGGCTTATCACAAAAGTTGTCTCTTTGTTGAGCATATTGATT
GCCTCACCAACTGAGAGGGATTCTGGCTCATTACTACAAACCAACAACAT
AGATAATGAATTACTAAATAAACTTCGAAAGTGTGTTTCCGTTGCCATCG
AATTAGGAACCAGACAAGCTCAAGATCCCATGGAACGTATCGTCCAAAAC
ACAGTATTGTTTTCATTGATCAATTTCGCCTCTAAGCTAGATCCGTCGGA
TGAAGCTATCAGCAATTCTGTGACAGCCTTATGTTCCCTGCTAACATCTA
AGGAAATTAATATTCGGTATTTAACGCTAGATTCATTGGTCAAATTATGC
TCATCAAGCGGGAAACCTGCAATTGATGCCGTTCGTTACAAGAATTTGGA
TATGATTTTTCATCTTTTGAACACAGAAAGAGATTCATCTATTGTTAGGA
AGGTTGTTGACTTGTTATATACCTTTACTGATGTTGAAAACGTTAAGATT
ATTGTGGACGGTTTACTGCAGTATATTTTATCTCCGAAAAATCTTGCTGA
ACCGCAAATAAAATCTGATATTGCAGTTAAAATAGCTATTTTGACCGAGA
AATATGCCACGGATATCAATTGGTTTGTAATTATTTCGTTGCAGTTGCTA
TCATTAACTTCAAATACAACTATTAACGATGATGAGATCTGGCAACGACT
ATGTCAAATTGTAGTGAACAATCCATCTTTACATAGAATAACATGTGAAC
GGTTGGTGGACTATTTATGTAAAAAGCAAGCATCTGAAGCTATTATTAAA
GCTGCGGCTTTTCTACTAGGGGAGTACTCAAGTCTCATAACAGACAGGAT
TTCAAGCGCAAATTTATTTACTTTGTTTGCCGAGAAATATTTTAGTGCAC
CAAATGTGGCTAAGGCGATGATATTGACTACGATGATCAAGTTGTACAAG
ACCTCACCTGAGATCGGCTCCAACGTCATCAAATTTTTCCAATTGGAATT
GAACTCTCTTGATATTGAGTTGCAAACAAGATCCTTCGAATATCTCAACA
TTATTCAACTGGCTAAGGTGAACGGAAATACAGATATTTTGCAAATTTTA
TTTGAACCAATGCCGCCTTTTAACAGCAAATCTAATCCATTATTGAAGAG
ATTAGGGTCACTGCCGGCATCAGCGGGTAGCACAACTTTAATAAATACAC
CATCCGAAGCATCCTCCTCCACGCCTGACTTACTATCAAAAAGAGCAAAC
TCTTCCAGGTCGATCATGGTTCCCATGCCCCCACCATCTCGTAGGAACAC
CATTGATGATGTAAATTCCAAAATTAGTTCATCTGAAGACTTTTCAGGAA
AGGACTCTTATTATTCAAGGCAGATCCTCGCTCCAAATTGGAGGGAAGGT
TTCACAAGAATGATTTCGCATAAGCAGGGTGTGCTTTTCACATCATCTTT
GATGAAAGTTTTCTATCGGATAACCACTCCTGATGCACAACAGCCATACG
TGTTTCATATATCTCTTGCCTTCATTAACCTGACTGAGTGGGAAATCACG
GGATTATCCACACAGATTATCCCTTCAAAAACGCAAGGTAATCCTGAGTA
TTTAATTATGAATATTAATACACCTTCTACTGCTACTATTGGGCCCCATA
AAAGGGCAGAGCAAAGCTATGAAGTTTCAATAAGAAAACCTTTCGACGTT
GAAGATAGTCCAATTTTGGCAATTCATTTCAAATGTGGCGGTAGTACAAA
CACTATCAATTTGAAAACTGCCATAGGCATGACTACAACACTAATTAGCA
GCGATGTCAATCCTAGCATGCATTTGAATTTGGCACAGTTCATCAGCCGT
TGGAAGACTTTGAGCGATGCTTTGGGAAAAGAGGGAGAATACCAAAAATC
TGGCATAAAGCTCAACAAGGATTTTAGAAAAGTTGAAACAATCAGTTTAG
AAGACGGACTTCTACTATTGACGCAAACAGTGAAGAGGTTGGGCTTTGAT
ATAGTCGATCAGACCAGTGTTCGTAGTACATTGTTTGTCTCGGGTATTAT
TCATACGAAAAGTGAGGGAAACTTCGGTTGTTTAATGAAGATACAATACC
AGGTAAATGGAACAGTTAATGTTACCTGTAAAACAACGACGGCCGGTCCC
CTGGCGAAGTACATTGTCGAATGTATAAAGAATGTGCTTACGAAGTAAAA
TTTTCTCAAATTCACTATAATGAAAATCATCCGCATTGTACATATATAAA
CACACACACACATATATATATATATTTGAGATTCTATTTATTTTCATTTT
GTGTTGTAATGCTATAAAAAAAAAGATCTTCGTATAAAATCTCAGTTCAT
TCAACCTACTAAATGATTCTAGCTTCATTTTTTGGAGGTCTAGCACCAAA
AATGTCGGTACCAATTCTGACTTCCGCTGTTCCTTGCCTTATAGCCTCCC
TGAAATCAGCACTCATCCCCATAGACAATTTCAATGATGTACCAAATTTA
GCATCAATCTTCTTCTTCCACTCAACCAGCGTAGCAAAGTCTCTGTTTTC
TTTGCTATCTTCATGAGAGACGTTCCATGAACCAATAGTCATTAACCCAT
TCAACTTAATATACTTGCATTCTTCGGATAAGAAGAAGTCGATGACTTCA
AATATTTCTGCTTCATTATTCAAGCCCGATTTTTGATCCTCATGGGAGGT
ATTAATTTGAACATTACACAATATTGGGTTGCAATCTGGTTGAAATTTAG
CCCTCGATTCGTTTAATTTTTTGGCTTTCTTCAAGGAGTCGATTGTTTCA
ACAGAGTATAAATTTGGCACTTTAGCCAAATCTTTACATTTATTCGTTTG
CAAACCGCCAATAAAGTGCCACTTGATATCGTCTGGTAGTAATTTTGCCT
TTTCGATCAACTCTTGAACATAGTTTTCCCCGAACTCCCTCACACCATGG
TCGTAAAGAATTTGTATATCGCTAGCTGGTTTCAATTTCGAAACAACCAA
TAATAAAATTTTGGAGGCATTTTCATTAACATGAACATTTTTTGCCTCTG
CATTCACAACTTCCCTTACAGATTCGTATTGGGCAATTAATTGTGTCTTT
CTATCTTCATCATAAGTAATACCAGTGGACATATTGCAATGTGATGCTGG
AATCTTAGTCAAAAAGGAAAGAGTGATGCCTATCAGTTTTTTTTTTTATT
ATGCATTTAAGAGTAGTCTCTACTTATGAACATTTTCTCTGGCCTCTGAT
CACGTTACTTTATTACCCGGATACTGATCATGTTATGGTCTTTAATCAAT
AAGTAAGTTATAGAGCCAGTTTCAAGGTCGATAGTTCAGGTGTATAACAA
TACTTTTTGGTGCTACCTTGAGCTATTCCATTAGTTAAGTTTGAATTAAA
TATATCAACTAGCAATCAAGTCAACTCTAGCGCGCTTCCACACGTTGTGT
AGATAAACTGGCTCTTCACCTTCAACAAGCGTCAATTTCCCGTCTTCAAG
ATCAGGGCATTGGACAGTAATTTGTGCATAGGATCCCCTGTTACCTGTTG
CTCTAATAAATCTTCCGGGATTTATAACAACTACGTTTTGGACAACTCTT
GCAAAGTGTTGTAATTCACTGGGTATAATCATTATGTCAGGCGAGAACCC
ACCAACAAACTCTGTTAGTCCCAGATAACTCACGTCTAAATCTGCACCAG
ATATATGTTCATAAACTTTTTCTTCTTTGCTTTCCATATCATTGGTTTCC
TTCTTCGTAGATACGTCTTTTGGTTTTATTCTTGTACGAATACTACCTGG
AAATATGGGGTAATACCTGCGCTGTTGTAAAATATGCTCAGAAACACGAT
CTAATCTATATCTTGATGAGGTAGTACCGCCTTTTATGACTTCCTTTAGA
TCTTTGAATGTATCAACGTTTGAGCAACCGAAGTATATCTCATTTATTTG
AAAAGATGAAGGATTAGCCATGCATTTGAAGTTCCTTTTAGGCAGCTGTA
AAGCCTTTCTAATTAAAGAAGCTTGTGGATATGCGGCGTGATTAGAAATT
GCATCTTTTGTGGAGGGTATCAATACGGTTTGGATATGTGGTGATATGGT
TTTTAGAATAGGAGTAAATAACTTCAAAAAAAGCTCGTCCAATGTTTTGG
GCTGTGTCTTGAACTGGGGAAAATTTGGCAATTTACCACTCGCTATCAGA
GGATGGGTGATATCTATAAATGGGCCAAACATTATCAAGACGTGAGGTTT
TACCTCATTATTTATACTATCGATAAATTCTTGCAACAATTCGAGGGAGA
AGTTATCATTTGCAAAGTATGGGCCACAGGTCACGATAACCTTCAAAGAA
GAACCTTCCAAATTTGCTTGAAACTCCTGCAGTTCCTGCGATGTGGACAC
TGGGGAGTTTGGATAAGGTAGCGGCAAAATAGAGTTAACGGTGAAGTAAT
CCCCATTAGCATTTTTACCTTTGAATGCCACAATTTGGCCTAAGAAAAAC
GAAAGCTCGTTGACCTGCGATAGATCTAACCTTACCCTTCTTCCAACGCC
GCCCATTCTTGAGGTCTCTAGGGAAAGCGATTCTGGATTCAAAAACTTGT
CGTAGGTCGGCGAATCTGGAACTATCCTTCCAACAGCATAAATTTCGGAC
TGAGATTGAATAGTTGGATCAGCGAAGTCGTTTGGAGATAACTTATAGTG
ATTTTGAATAATCTTAGTAAACGATTCAATTTGATCATCGAGGACATCAG
ACGCTTCCTGTAAGTTTTGCCTCATTGTTCTGAATTTATACTTTTTAGCA
TCATAAAATGGTTCTACTTTGACCTGGTTATATGATGGTTCTTCAGTCGA
AAGAAGGCCTACATTTGGATTACCAGATGATATTTCAATATTTTCAGGGT
TCAAAGAATCCAAAATTTCACCAGCAGGAACATTTTGCCTCGATGTGGTA
GGAGTGTTTGTTGTTGGAGTTTGGAATGTCGACGAGCCGGGAGTCTTGGC
ATCCGAGCTTTTAGCGTGGGACAATGGAGCACTGTCACCCACAGCATCTT
CTGCCATGCCTGGAGTAAACTCCAATTTTAAAGAACTATTTCCTTTTTCA
TTTGTTTCTGCCTCAGAGCCTACATTATATGTTTGCTTGGAATCACTGAG
TGAAAAGGGACCATGTAACTTTCTTTTTTTTAAAGTCGGAGTCTTTGGAA
TACTAAGGCCAAACAAGGGACTTGAATTCAAACTTTTTTTAATCACTGGT
TTTTTTGTGGATGTGTTTACCTTAGAGGACGATGAAATTTGGTTAGCACG
CTTTTCCATTTGTAATTGTAAAAATTGTTTAAACTCATCTATGTTCTTGG
AAGTCAGATCTGTGTGAGTTTGACGCCTTTGATTGGAGAACTGCTCCCAT
TTAATGTATAGATCCTCGACGGACAATGCATGCAGTTTAGTTAAATTCTC
TAATGCAGTGATGATTTCCGGCTTGTCTGCATCAGGCCCAAAATGAGTGA
TGACATCGATAGATCCGCTCATTTTTTTTTTTTTCAGTCACTTGCTCCTG
CCTAAATTTACCTTCAAGCTTTGTTGAACCAATTGACAATCAATTATCTT
GATATTTTTATATGCAAATATATTATGTATATGAAACAAAATGTTATATG
TGTCTACAAAGAGCTCATATTATTACAGTTTTAGAAAAGAGAAAGAACTA
AGAAACTCTGGTGAGACGCGTCACGGTAAAAAAAAATTACGCGTCTACCA
CGCTATTCTCTATTCGTTTGAGGCGATGAACATGATCATTTTAAAGACAT
TCTTAGGCAAACAATCGAATAATCGTTCGGTTTCTTGCTCAGTATAATCT
GGAGTAGTTTGGAGGACTCTCAAACAACGAGCTAATACCACGGCACTGGT
GAAGTTCCACGAAGTATTATCAGTCCCCATAATGAAATAGCTCATTGTTT
GGATAATCTCTGATATATTAGATTTCTTGAATTGTTGGCAAATGGTAGGA
GATTGCAGCATCTTCCATAAGGTCTCAATTAAAAATGTTTCTTTCACACC
AGCGGTGTCAGGCTGAATTTCAGTAACCAACATGCTTAGAATTCTTGTTG
CCGAATGTTTTTTGAAAAAGTGCGATAACATTAGACTGTCCCTGAACTCT
TGCGCTAATTTATAGATTTCGTTTCCATAATCAGAAAATTTATTAAGCAT
TAAAAGGATCTGTTCCCATACTTCTTCGAAACACATTCTCACCGAAACGC
CATCATCGTCGGCATTCTCGCTTAGTGTATTTAGAAACTTTTTCCAAACC
AAAAGACAATGAACGAGAATTATGGACTTACTGGATATTTTTGATGGAAT
TGAAGGCGTGTCATCAGTAGATTTCAAAAGCATAATAGCAACATCCAGTA
GTTCATCAAAACCATTTTCATTCGTCAACCAATCGGTCATTTTTTGATTT
TGAAAACAAGTAATCAAGGGTTCGATCAGGTAATTTATATGTTTCATAGT
GAACGATCCACTTTTTATCCTGTTTATTGCCTTTGACATGTGATTGAAAT
AGACATCAAAATCCATCAAAGTGTTGCCATTAGAATCAACCATTAAAAGA
TGACTAATTTCATATACAGTCAAGGAATCCCTTGGGAAATTATCCATGAT
AAGCAAATGCATCTTCTCTGATTTTTTGTTATTAACTAGTTTCATCTTTT
TGGAGTTTATGTCTTGTTCAGTTAGTGCTACGTCTCTTTCTCTCTTTACT
GTGATCCTTTGCTTTTGACCCATATTCTCGTCCCCGTTTATTTTGATTGG
TGACATTGTTTCCAAATCAGGCTTTTCATTCTCATTCCCATTTCCAATAA
GTTTTTCTGGCTCATTTATTATCTTTGGAGGATCTGTACTGAATTTTACT
GTTGGTTCATTATCGTCCTTCAATTTCCTTTCGGTATTTTCACCACTGTT
TTGAAAAATTTCACTTAAATTCAAATCAGATTTTTGAGAATTTTCCATAT
CTATATCATCTTCCTCCTTTGCTGGGTTTGGCTGGTCCAGTTGATAAACA
CTTACTATTTTCGTCATTTCTGAAAGCTTTTTATCTTTGTCATTATCATC
ATGAATAACTACGCTGTCTGTGCTTGATGTTCTTTTTCCAACGTTATTCT
TCAACTCTAGTGTTTTATCAGTTTCCAAGTTTTTGAAGGGATTAATCATT
GTCATTTCCATGCATTTCTTAACATCATTTTCGTCTACAGCATCGTCGGA
TTCCTCATCCCCTTCAGATTTTTTATTGTCGATGGGAGTGAAGCTTACAG
AACTTTCTCTAGAAATGATGTCTTCTACCTTAAAGTTGGCATCCTTCTTT
TCAAGTTCATGACAGATTTTCATCTTGGTAGATACAATGTCAAAATCAGC
TAGCAATTTATTAAAACGATTATTATCGAATTTATAAATTTCAAAAATTA
GATTGAAATAACATGTGTAGTCAAACTCTTTACCGTAGATTTGAAAGAGT
ATCATTGATATTTTAGGCATGAGATCGTTCGTTCCTGACCTCAGAGTGTT
ATCATGTTTTATGTTCAAGTTACGGAAAATCTCTAAAAGTAACTTGAAAT
TATAATTGAAAAAAGTGGTTTTGTATTTCATATAGTATAGTTTGAAATCA
TTCGGACAATTATTGGCATTCAAGAAATTGAATAAATCCGCGATAGTTAT
AATCAAGTTAGTAAGCTCGTAGGGCTTTTCAGGATTCATTCTATTCTTTA
AGATTTCCGCGTAATCAAAACTATTAATAGAATATAGCTCAATGAGGTAA
TTTAAGGGAACTCCATTTGTAAACTTCTCTATACTCAAAAATGGCTTGAA
ATCATTTGGTGACTTTATCATAATTTGGCGTAGCTTTTTCATAATCATGG
GAAATTCAAATTTTGGGGCTGATGATGACTGTTGCGATGTCAACAGTAAC
TCCTTTTGTAAATACTGTAAAGCATCTTTGATCTGAGCTGGAAACGAAGC
ATCATTGAATTTTTTGTAAAGGGTTTCATATTCACCAAGTTTATTACTGC
CTTTTAATGAGATTGGAGAAGATGACATCGAAACATCATTTTTATCCATA
TATTTCTTTATCAACGGGTTAGAGTAACTATTTGATAACTCATCAGTCAA
GTCGATTTGGTTTGACGGAAAGTCATCAAAATTTGTGTAATTTTCAGATA
CTTTTGTGGCGGCAGTAGAAGAAGGAGGGGCACTAACTTTTCTTTTAGTA
ACATTATTATTATCTTTGGTGTTGCTGTTTGAAACAGAGTTCATACTGTC
ATGATGCCTTGCCCTTTTTTCATTTTCTTTACTTGAATATTCACTAGTAG
ACCTTAAGTTTGTTTTCAGCTTATTTGATAGTTTACTGGCTATGACACTT
CCACCAGCTGTGACTGCAGGAGCGTTGAGTAGGGAGGTGGAGGAAGATTG
AGTCGGTTGGGCATAACTTGGATAGTTCCTTTTCTGCTCCAGTAAACTGG
TTTTTCTTGAAGAATTATTCGAAGAGTGAGAGTACAATCGAGACGTTGCA
GAGGAGGCGGAGGCAGTAGAGGACACCCTGGAAACTTGATAGTTTATATT
CAAATGAGCAGGGATTGCCAATTCTGTTGCTTTTTTCAACTGTGGAGAAA
AGGAAGAACTCAATAATCTTTTGGCATTTGTAGGATAACATTTGTAGAAA
TACCAAAAAGTTAACCTCATTGCCTCTCTAACGGTTGTCTGTGAATCTGA
AATGCCCTTTTTTAGCCATTCTTCGATGTATATGATGTTATTCTCCAACT
TTGAGGTTGGCGAAGTTGTATTTGAATTGTTGAGCGAAAGATTGGAGTCG
TTGAACTTAATCAGGAAGCTACGCAGCAGTATTGCAGAGCAAAATCTCGG
TGTTACGGTTTTCTCATTTATTAATAAAAAAGATAATTGGAATAGTTTAT
TATGGAAATGATTTATATCAATGATCAAAGTAATTAAACAATGAAATGCA
GTTTGTGAAGAGATTTTCTTGGTAGATGATAACAAGTTCTTGAAAATGAC
AAATATTTGGTCCAATATTGATAGGGGCAACTGATCGTTTAGGATATGGA
TTAGCCTCTTGAGGAAAAGTAATGCAGTTAATGATAACGTTGTCCTCAAC
GACGAGGTAGCTCTTGAAATCAACTCAATCAACTGCACCTCCTTTATTAC
AGTGACAAATTCCTCTGGATTATCTTTGGGAATGTTGCCGGATATAATGT
TGTCTAATTCAATTATATTTGATTGCCTTAGCTTCCAATTTTGTTCTGTT
TCCTTTACACTTTGGAACGGTGCCAACAAATTCTCCAAGTCTTGTTGTAA
TTGGTTCAAAGACTCATAGTTTTTTTTCATCGCTGGGTCTTTACTGCTCA
AGTTGTTTGATAACTGCGGCAATTTCGCTTCGGCTAATAGTAATTGAAAC
TCGTACTCTTCGTCAAACAAGGTCGATTTATCTTCTTGTGAACCATGCTG
GTCCTGTGACTTTGCTAAACTTATGAATTTTTGCTTGAATTTCTCAACTT
CTAAATCGTTAATAAATCCATCTATCAGATCCTGTGAATTTTCGTCATCC
ATTTTCAAATACTTGTACATTATATCGAAAATAAGCTCTATTATTACATT
ATTGTTATCATCGTTTGCGTGTTCATTTAGGTTGTTATTTAAAAGGTTGG
TGAAAGACAGCATGAAAAACCTCAGTAGTTGCAAATGATTTGAATTATTT
TTCTCGTTGATCTGGATCAACTCATCGATGGTCAATAATGTAGATTTTAT
CCTATTCAGGTAATCTCCGTTTTGGTTTTCACTTGGTCTTCGCAAGAAAT
TTGCTAGAATAGCTTGGATCTTCGATGGATTAACCAAATAAATGGCTTCA
ATGGCTTTAATGGAAGCCAGCCAAAATTTCTTCTCATTAGGCAACTCGAA
AATTAAGTGGTTTAGTAATTGCTCAACTAGAGTGTCATTGAATTGTACTG
GAGACTGCATGGCCACACGTTTGATAAGGTAACAAAGCGAGGAATGTGAT
AGGAAGATTAACCGCGGGTACGAACGGTAAGCGTAATGGCCGGAGATGAA
CAGTAACGCAGCGAAATAAGCTTGGATCGACGATTCGTTAACTAGTTCCT
TTTTTACATGTCCTTTGAACCGTGTAAGCAGTGCCATTTTTTCCTCGATG
GGTACAGACTCGTCCTTGAATACGGTATACAAAGGGAAGGAATCGTCTGG
ATGTGTATTAGTGTTGCTGTTATTATTGGTCTCATTGTTGAAGGACGACA
TTATTTCTGAAGAATACAAGGTCTCTCCAAAAACCCTAATAATTACCGCT
AAATATGCCTGTCAATCGGATGAAGGGAAGTTTCAACCTCAAATGTAAAT
AAATAGATGTTTAGCGTTTTAGAATAAATAAGTAAATAATTTGATTTTCT
ATAAAGATGTTAATGCGCCAATACGCGCCGACGGGGTAACGCATTAAAAT
AACATGGTATTTTCGTTTCATTACAAAAAAAGCACTATATGTACTAATAA
TTATGCTACACTTGTGTTTATATTGCCAGCGTCGATGTTGATGACAACGC
AGAGTTCATACGGTTTTGGTTTTGGGCTTCACTTGTCTCAGTAGGTTGAG
GGTTTGTATGAAGTTTCAGAGGCTCCGTTAGTAAATGACCCATTCTTTCT
ATCTTGGTCCTGAGATAACCTTCTATCTCCTTGGAGTCTATGCCTTCACT
GGAGTTTGTCCAGTGTATGGGTACCATAGGCACTCGTTCAACGCACTTAA
GGTAAGGCGCATGATCTACCTGTTTTATCTTTTCCGGGTTATTTGTCAGC
AGCCTGACATTACCGATGCCAAGATCCAGCAAAATAGCCTTACCCAGCGA
GAAGTCCCTAGCATCCACGGGATGTTTCAGCATTAAGTTGGCCTGCACTG
TGTCAGCACCTAAGTCTTGCAGGTTGTAGGCCTTGAGTTTCTCACCTAAC
CCGATGCCACGACCCTCTTGTCTTAGATACACGATAACACCATGGCCGTT
TCCACCTTTGATGTTGCTTGTGGGTTCGTGGTCGCAAGCGATAAGCCTAC
CGGCCCTATCGAATTGTTCACCACAATCACAACGGGCGCTCCATGCGTTT
TCACCGGTGTAACATTCAGAATGGATCCGTACCAGCGTGTCGTTATGGGC
GTCCCATGTAGTGGCTTTGGAAGCTAATAACTCACCTGTACTATCATCAA
ACTCCAGAGCTAATCCGAGTCTATCGTCTTCGTCTGCCACAGTTCTGCCG
GGATACAGTTTGCCAATATAAGCGCCCCTGATCATTCTATCTTGTTGCGT
CTCGCACTGTCTTCTACGGAATAGCGAGCGCGACCGTATGTCTTCACCAA
ACACAATGGCTAGATGTTCCTTGTTGTCCCTGTTGTTACTGTAAAGATGT
AAAAAGATATCCGGACCCTGTGTGGTTGGGATACGAGCTCTTGCGACACA
TTGTACTAGAGGCAAGCCGCCATCGCCGTTCCTGCCATCACCCGTACCAC
TAACCTCGTATTTGCTGCTATCCTGTTTACTGTTGTCGTAGTTATCTATG
GTCATCCTGTAGGTTTGTTGTAGTTTTATGTACGCCACTTTTTGTAATGA
CTCAATTATTGTCCACGCCAGCACAGCAACTTCTTTATATATACTATAGC
GGCGCTGGCGCTCACCCCACAAGAGCGTCCGACTAATTTCTGACAAATCG
TAAAAAGAAAAAGAAAAACTCAAAGGAAAAAGAAAAAGTCTCACCCTACA
CAACTTGTTTTCAAAAACGGTATAGACCCTACTATTTCTGTTTTAGCCCT
ATGCTAAGTCTAGACATTACCCTATCCCTTTTAACGAAAGCCCTTTTGTT
TTTTTTCTGTGTGTCCGGCCGCTCAGCCAAACAACAAACAAGACTATAAT
CTGGAGCATAAGTACCCGAGCATATATAACTACTTGGCATACGAAGTAAA
AGCATATTGCTCCCCACTCCTATCGCGCGTCCCCTGTACAACAAAGCATC
AACTTATCGGGTAACTTAGAGACAGCATTAGTATATATACCAGCCATGTC
ACAGTTCTTCGAAGCTGCTACTCCCGTTGCAATTCCCACAAACAATACCA
ACGGCGGCTCCAGTGATGCCGGCAGCGCCGCCACTGGCGGCGCCCCCGTT
GTTGGCACCACCGCTCAACCCACCATCAATCACAGGCTTTTGCTGTCATT
GAAAGAGGCTGCCAAGATCATTGGCACTAAGGGCTCCACCATCTCACGCA
TAAGAGCTGCAAACGCCGTCAAGATCGGTATTTCTGAAAAGGTGCCCGGT
TGCTCTGACAGGATCCTGTCCTGTGCTGGGAACGTAATCAATGTGGCCAA
TGCCATTGGTGATATTGTTGACGTGCTTAACAAACGGAATCCCGAAAATG
AGGACGCAGCTGAGGGCGAAGCGGAAGAGCACTACTACTTCCACTTTTTG
AACCATATTTTACCAGCTCCCTCAAAGGACGAGATCAGAGATCTGCAGCA
ACTGGAGGACATCGGTTATGTGAGGCTCATTGTGGCCAATTCCCATATCT
CATCGATTATCGGGAAAGCAGGCGCCACCATCAAGTCCCTGATCAATAAG
CACGGCGTTAAGATCGTGGCTTCCAAGGACTTCTTACCTGCTAGCGACGA
GAGAATTATCGAGATCCAGGGTTTCCCAGGATCCATCACCAATGTACTTA
TCGAAATTAGCGAGATCATCTTGAGTGACGTTGACGTCAGATTCAGCACA
GAAAGATCTTATTTCCCTCATCTGAAAAAGTCCTCCGGTGAGCCAACTTC
CCCTTCTACCTCATCTAACACTAGGATCGAATTGAAGATTCCAGAACTGT
ATGTAGGCGCCATTATTGGCCGTGGAATGAACAGAATTAAGAATTTGAAA
ACTTTCACAAAAACCAATATTGTCGTGGAAAGGAAGGATGACGATGATAA
AGACGAAAATTTTAGAAAATTCATAATCACAAGTAAATTTCCTAAGAATG
TCAAACTTGCTGAGTCCATGCTTTTGAAGAACCTGAATACTGAAATTGAG
AAACGTGAAAACTACAAGAGAAAATTGGAAGCTGCCGAAGGAGATGCCAC
TGTTGTTACTGAACGCTCTGATTCTGCTTCTTTCTTGGAAGAGAAGGAAG
AACCTCAAGAGAATCATGATAACAAAGAGGAGCAGTCGTAGTATATACGT
GTGCGTGCGCACGTCCCACACAGACAAAACAAACTATCATCTTAACGAAT
AATGTTGCATCATTACTAGTTTAAACTGTATTTTTATTAAAGGGAAAAAA
ATGATTCAATATGTATATATTTATTCATGTATATGTATTTTGAATTAAAA
AAAAACGTTTTATAAATACTCAATAAAGCCGTTGTATTTTCTTTATTACT
ATCGAAATTCTTGCTTTAAACATTTCGCGCATCGCCGGCTAGAGGCACAG
AGAGGGAAGGGGAAAATAACATGAAAAAATCGTAAGTTTCTAGGCAATGG
TATAAACAAATAAACAATAAACATGCAATTACAGCTCTAGAACACATATT
ATCTTCATGGATGAATGATAAACTCCAAGAAGAGCATAACGAAAAAGACA
CCACTTCACAAATTAATGGTTTCACGCCGCCGCATATGAGTATAGACTTT
CATTCAAATAACAATAGCAATATCATCGAGACTATTGGCGTTTCCAAAAG
ATTAGGAAATTCTGTATTAAGTGAACTGGATTCTAGAGCTAGCTCAAAAT
TTGAATTTTTAAAAGATCAATCCGAACAACAATACAACGGCGACAAGAAC
AATGAACCAAAATCGGGCTCGTATAATATTAATGAGTTCTTCCAAGCAAA
GCACGACTCTCAATTTGGCCAGATGGAGTCGCTAGACACACATTATACCC
TTTTACATACGCCCAAGAGAAAGTCACAACATGCAATCCCACAGGATCGA
TCGGATTCGATGAAAAGGTCGAGACCGTCCCGCTCAATTCCATACACTAC
ACCAGTGGTAAACGATATCACAAGAAGAATACGAAGATTGAAATTACGGA
ACTCATTGGTTAATGGTAATGACATAGTGGCTAGAGCGAGATCTATGCAA
GCAAATTCTAACATTAATTCAATAAAGAACACACCATTGTCAAAGCCCAA
GCCATTTATGCACAAACCAAACTTTCTAATGCCCACTACGAATTCTTTGA
ACAAGATCAATTCCGCTCACCGTAATACATCCTCCTCTTCGACAGCTTCA
TCGATACCAAGATCTAAAGTACACAGATCGATATCAATAAGAGATTTACA
CGCCAAAACCAAACCGGTAGAACGCACGCCAGTTGCGCAAGGAACAAATT
CGCAATTGAAGAATTCAGTTTCCGTTTTTGATAGACTTTACAAGCAAACA
ACGTTCTCTAGGTCGACGTCTATGAACAACTTATCGTCAGGAACCTCTGC
AAAATCCAAGGAACACACAAATGTAAAGACTCGGTTGGTTAAAAGTAAGA
CAAGTGGTTCATTGTCCAGTAACCTTAAGCAAAGTACTGCCACCGGCACA
[truncated: 11,983,336 more chars]
