# Supplementary material for: Accurate short-read alignment through r-index-based pangenome indexing
Source: Genome Res. 2025 Jul;35(7):1609–20. doi: 10.1101/gr.279858.124 (PMC12212348; doi:10.1101/gr.279858.124)
Supplement: Supplement 2 [file Supplemental_Code.zip › moni-align-1.0.0/data/mouse/reads/mouse.chr19.R1.fastq]

@simulated.1/1
CTTTTATCCATGTGCCTCTGTGAGTGTGTGCTGGGAGTGTTGGGATGCCTGAGGAGGCCAGCAGAGGGCGCATTGTGTTCCCTGGAACTAGAGGGTGCTA
+
HHHHHHHIGIHHIIIIIIIHIEIIDDIIEFIEDIHIIIGECFCIBEIIFIFIAII?IIIIAHIIIIFIHI;IIIIHFFIIGICIIII;=B8IG=IHII?I
@simulated.2/1
CTCAAGCGCTGACGTTAGCAGCATCCTTTTAAAAAGGAAAGAAGAAAGGCCCAGAGCATTCTGGGTAATGGCATGCAAATGAAGAAGATCGCGGTGTTCC
+
HHIHHIIHGIHGHFIIGGFEIIGIFIIHICIDIIFIIGIDHIIIIIII@IIHGIIEII?DIGGGEI?BHIFIIEFIIIIE<IGIIIIIFDHII=I9IAA:
@simulated.3/1
CAGGGGAGTGGGGGTGGGTGGATATGGGGGACTTTTGGTATAGCATTGGAAATGTAAATGAGTTAAATACCTAATAAAAAATGGAAAACAAAAATAAGAC
+
HIIHHHIHGIIIHIGFGIHIIIGGFHEIFGHFEIIFIGCIHFECIBIIIIIBF>IADHIIIHICEIIHIIDE;I9EIICII9II5DEIBI:ACEEI7II>
@simulated.4/1
GGGTTTGCTTTCTGAACTTCGCCCATCAACATTGGCCTTCAGGGAGTCCAGAGTAACCTACTACCTCCCCCATAGCTCCCCCTCCCTCCTCCTGCAGCCC
+
HHHIIHIHIGIGIIHGFFGIIHGGIHIEIIDIIIGIEFFHHFIIFGIHIGGIDHIIADI>I@FIBIBCIIIIII5?HIIEEHGIIIABIB@I=IIIGIIA
@simulated.5/1
TAGTGGTGAGTCAGTTCTTTGGGCTGTGAGCAGTGAGGAAGAAAGGTTCATGCTGTATGGAACAAGCCTCCAAAATGGAATAAGCACATGGCCATCAGAT
+
IIHIIIHIHGHHHIFFIEEIIGHIFEIFDIFIIICIDIFEHAIG?HIDGI@HIII@IIIIIII@IIIFI>IIE=III;IIFFGIHD9IFI@8I;IIIIAC
@simulated.6/1
AGGGAAGGCTTCTGTGAGTGACAGCTGAGGGCACTGCTCGTCACGGTAGAGTAAGGCGTGGCAGCAGGAACGTGAGGTATCTGGTCACGTGTTGTTCAGT
+
IHHIHIIHIIIIHGIHIIIFGEIEIIGIIHHIHIIFGI<?IGGGEIIIIFAFH@IAFIDIGHIH<IGIECI=HHIFDAIII@I9FIIIID9BII/ICAII
@simulated.7/1
AGCTCTGGTTTGCCCCTGGTCCACTGCACTGGCCGAAGGCAGAACCATGCTTTTCCTCTTGTATTTCACCTATTTTCAGTAAGATTTTCAGAAAGATTTG
+
IHHHIIHHIGIIGHIIIIIHFIIIIIIIIFIIFDIEEHFFIF@HIDIIGBIIBIHFCIFIDCIIIFCII;IIIIIAIFII5A><IHIEIIEH6I;FGBID
@simulated.8/1
TTCTAACTAGACCCATTGTCAAAGCTTTTCATTTCTAACTGTTTGTGTTAAAGTCCTTTTCCTTTTGGGTTCTTACTGATTAAGATCTCTTTGGAGACCA
+
HHHHHHIHHHHIIIFIIEIEFHIHFEEEIIIDCIIEEBGECDEIIIGHIIIFEIBDI@IIEFEEGI?EFCIIII@EIIAIIBIIFEIIIGC>GIIHF;;;
@simulated.9/1
CACCAAAAAACAAGAAATATTTAAATATACTGCTCCCCTAACCCTTGAAAACTCAAGGTAAAGCATATACAAATATTGCTATATTAATGTAAGAATGAAA
+
HHIIHIIGGIHGHHIHIIIGFIIFHIIHHIIHIIIHFFIIII=IIIIEI=CIEIFI?EIIHFIID?EIFIGHI>ICHI3IIIA?IHI,7I%IEIIGIIBI
@simulated.10/1
GACATATGCTTTAGCACAAAAGCTTCCACCTTTGGCAATAAAGAACTTCAACATTGCTCTTCTCAATTCAGATACACATCAGTTTGCAATGCTCCCCACT
+
HHHHIIIHHIIHIIIIIIIIIIIIIHHFHHEFGHFDIDIIEI>GDIIEIIE>HFIG>EDAICIIEIACF@IIAEID:CFHEIIIEII=II=GDGIIIHFI
@simulated.11/1
TTATTTGGTAAGTGCTAAGTATCAGTAGGACTTGAAGTTCCTTTTTGTTCACAGTCTGAATGCAGGGCTAATGTCCATATTTCTAGAATTAGTTCACAAA
+
IIIIIIIHHIIGIIFGGIIHGIFHIIFGIIIIIGIIFIIFEFIEIIGCIIEIIIGIGIFAGI>=CEI6ICIIIBIGFIDF?;>@FGBDFE>IGBI24?II
@simulated.12/1
AGGTGGAGTGAGTCTATCTACCTCATCTTCCTGGTAGGCACTATTCAGACCCTCCATCCAGTCCCCAAGCCAACAGTTACATGGTAGGGAGGATTTTCAA
+
IIHHIIHGHIIIIHFGIDGIEGIIHGCBFHIHHEIGHDFIHEIGICCIIEHGH@GIIIGI;FIICIFIIGGDCIBIIEBIIDI+IFII?EIIII78IIFI
@simulated.13/1
ATGAACTTTCCCAGTGTAGCTATAGAGCCAGGGCAGGGCTGTGAGGCCAGCGGTGTGGGGACTGCCACATATGTGTAATGCTGTGTGCACAGCCATGGCC
+
IIHIIHHHHIIHIIHIHHHHIGIFIEFIHEDIEEFIIEIIIIDIIIIIHDIEACIIIIIIEBAIIIGIIIBIICIIIECIIIEII@IIBI=AI=BIIII=
@simulated.14/1
GGTTATATAAATGTGAGGAATATGTTTTTATTTACCTTGTCCTCACAGTAGCCAAATGAGTTTCTTTGACACTAGAGTCACTCAGTGAAGCACAAGTTTA
+
HHIHHHHIIHGGIIHIHFGIIIHGGHIIGFHIIHEFDI@IIIIECIBGFIHHIIIHDGICHIIIF<?IDCIHDIIII>GBI?=4ICF=IIGG@3>6?IIE
@simulated.15/1
TTATGTTCATGGGCATCTCTATCTTTTCATCAGGGAAGTTTCTTCTATAACTTTGTTGAAGATATTTACGGACCCTTTAAATTGGGAATCTTCATTCTCT
+
IIHHIIHHHGHGHIIHIFEIHHHIGCIFIHFICCHIIHFGDDDBAIFIHHIIIIEEIIII@<?IIGIAIII@I?EIIIIFIDIIIGHI>I=FII?G<I;I
@simulated.16/1
TTTTCTTTTTTAGGATTTACTGGAACAAAGGGCTACAAACAAAATCAAGCACCACCTACCAGGACCAACTGAAATCCACACTGTTCATATTAATGTTATT
+
HIIIIHIIHIIHIIHHIHHHIIHGIHGHIHHIGFIIHEGIIEDIIGFH?IIGH>>DIGIIAIIF6AIHIFICIBI+IB:IIBI9ICICIIIIIII9DID;
@simulated.17/1
ATTGTCTGCAACAACCCAGGTTCCAGATGGGAGGGCACTCCAGTAAGAGCATCTGTATGTAAAACCCAAAATACTCAGGGGGTGAGTTGGAATGATGAGG
+
IIIIHHHIGHHHGIIIHIGGIIIHIIDHFIIIHHGFEIIFGGIGIDIFHIHGIIBIIIIFFCBEIIBIIBIIHIIEAAABIIIIIGIGIEIII@I=IIII
@simulated.18/1
AGTGAGGAGGCTTGGGGAGGTGCATCCTTTCTGTGACTGTGACTTTGACCTCCCAGGTGCTGTTACCGTGGTCACGATTGTGGACCTGAAGGTGCTGTGG
+
IIIIIIGIHHHEIIIGIIIHHICEHEIHIEIIIIIIIGIIEIDIB@FIIIDFBIH9AI?HIDIGIIIGIEIIIIHI?HIE<>IEI7EI=I>FIIIII<@6
@simulated.19/1
GGCTTACAACCTTTAGGACAGGTGGCCTCCAGGAAACACCGGAAAAGGATGGGGGAGGGGGGAGTGCCAAGGCTAAACGAGGAACATAGCCTCCAAGTTG
+
HHIIHHIHIIHHHHIHIHIGIIFIIIIIGHFIIIEDIIIICIIIIIIFIIFIIIIIIFIBIDEIIIIIIIDI?FAI>@IHIIIHD:GEIC8AE;G9I;IE
@simulated.20/1
TGTTCTGTACTCAAGGCTGGTTTTGGATTCCTGAGCTTTGTGCTGCTACCTGCCAAGTGCTAGTAGCTAAGGCAGGTTTGGAATTTATTACACAGCCCAG
+
IHHIIHIHGIIIHIHFIGEFHHIIHIEEIDHIIIEIHIBDEIIIHIEEIE<CEI?IF>GI:HBEIGGIHFHIBIGIIIIDDICI<@AIFAIIII233IEE
@simulated.21/1
TGTCATATTTTTATTTAAACTGAATTGCAATGCATAGCATATTAAGTGTCATGAGAGAAACTGTAGAGAGGGCTCAGTGCTTAAAAGAAAATACTGAGAA
+
IIIHHIHIIIFHHIHIGIIIFIGHIGIIIGIIGGICEIGF@I=HIGHIIIFIHF?IDGIA<IHIBIBIIIIFIIIAIIFICD?DIHFCIHIHII;0=III
@simulated.22/1
TTGCTGGAAGAAGCCCCATAGTGACAACTGAGCTAGGCACTGGTCTTAGGAATATAGCAGAATATCATTAGGAATCATTTTACTGACTTTTTTTGTCAGT
+
IHIHIIHHIHIHIGIFIIIIIIHFHBIIIHIIICIIIECIHIAIBBGHI>D@IHIH>IIGID@IDIHCDIC<GHIIICDFIII6<HD7EDIGHID@I9H3
@simulated.23/1
ACAGCAAAAGGAAACGGGGGATGGATGGGCGCTCACTTCTCCATGTGATAACAAACGGAATTTGGAAAGCACACAGCACAATGAGTACGTCACAGGCATC
+
HIHHIIIHHHHGIGGIEIIEIFFIIFCHGHIFDIIIIHIIEIICCIIGIAIHBIIIIIIF@I8FIII?I>G>IEBIHIGFIIDIA>E5I>IH85@I=IFD
@simulated.24/1
CTAAAAGCTGCTTGAGAGGAAATGGTGTATTTTGCATACATTTTTTACATCATAGACAAAGGAAGTCAAGGCAGGGCTGAAGGGAGGAACCTGAAGGGAA
+
IIHIHHGIHGIIHIHIIIIIIIIHEIHIDIDIAGEEIEHIIHIDGDIII;AIEBEIHIIIFCAII@IG>>GCFBIHF<III<H9I<II>HIIIIIIIEDF
@simulated.25/1
TCCAAGGACTTCTTATGTTAAAAATATGAAAACTTTTAGTGGGCTTATTTCTTTACAGAATAATAAAAAGAGGCATATATTATTACCTAAAGTGTCAATT
+
HHHIHHGHIHIHIIIIIIIHHGIIIGIIIEIIIICIFCHAGEII?IICIFFDIBDICIGEHIBIII>IDIIABIIICI:III>??.IIIIICIIHII?II
@simulated.26/1
CACCTGAGGCCACACTGAGGTCCCAGCCCCCAAGGACCATGTCTGGACCTGTAGCCCTGAAACAGCACAGGTCTGTCTCGATGCCCATGGTCCATGTTAT
+
IIHHHIIIHHGIIIIFEIDHFIIFIBFIIIIIGHIIIAIHIIII@IIGIFIAGI@II>FEIC>IBICII@BI:AFG?3GIHIGIIIII7EIICIHIIIII
@simulated.27/1
AAAGGCGTGTGCCACCACTGCCTGGCTTTTTNTTTTTTTTTTAGATTTATATGAATATACTGTAGCTGTCTTCAGACACACTAGAACAGGGCCTCAGCTC
+
IIHHHIHHIIIGICIIGIHHHIIIFIHHEIGGEFEIHFFHICEHIDDGDFHIH@HIGIDIEIIHI>HEIIEHIIAAIIEHCHC:GGBFIII9@@@IIIHI
@simulated.28/1
GTAACTGTCTCTCTTTGCTTGCACATGCATTTCCTATATAGGTTAACATTGTTCCTATAGAAGAACTGTATCACTAAAAATGATGCAAGAAATCCACTTC
+
HIIIIGIHGIGIFHHHIIIIGHGFICIGIIHIHIIFIHHFGIIIIEIGAGGICIIIIEIEFBII:FDID=IHIH5IAIAIBIIICD?>IEIICIIDIGII
@simulated.29/1
CTCCTATCCATTGAGCTATTTCTTCAGCCTCTTCAATCACAGTGGAAGACACAGATAATATCAAACATCTTATTCAGAGTAAGGTTGGGACAGGGAAAAC
+
IHIIHHIIIHIHIHFIHHIFIIGGFIIHHFEIFHIHCIFGIHFIII?=FIFGGIIII8HIIFIIIDEID@;IIDHIIEIIAE?IFIIICFGHGCIIGICF
@simulated.30/1
CTAACCTGCAGCGCTTTGCACGCAGCGCCCTCAACCTAGTGGACCTGGTGGCCATTCTGCCTTTCTACCTGCAGCTGCTGCTCGAGTGCTTCACGAGCGA
+
HHIHIHHHHHGGIIIIGIHIIIIGIHFEHIIHIGHIHIGGIIIIFGGIIII?II>IFHHFCIAIID?ACIGIED;H<IIBGIIGIEIIG=GIG;DI<I6B
@simulated.31/1
CCTCCATCTTCTGCACTGTTCTCAACATTATCTTCCAAGCTCCTACACAACATCCGACAGAGCTCTTAACAACGGATGGATCTTCAAGCCCAAAGTTCCA
+
IIHHHIHIIHHGIIIGGIHHIIFFHHIIIGIGHIHCGIEIIHIDGIHIIBGBIEBHIE<IIIHI??FI@@IIHHIBIIIIIII7BIC<IIAA>I?IA4<I
@simulated.32/1
AGTCACAAATAATATAAAATATCTTGGTGTGACTCTAACTAAGGAAGTGAAAGATCTGTATGATAAAAACTTCAAATCCCTGAAGAAAGAAATTAAGGAA
+
HHHIHHHHHIHGIHIHHHIHIIHIHIHFIGIHIIIGHGHGIIDIHIIIBFDHE@IIFIEIIIIBFFIA@IIICHI;IIIGCIICI@E?ICIHIBBID9BI
@simulated.33/1
GCTCGTGTTTCTAGCTACATATGTAGCAGAAGATGGTCTAGTCAGCCATTATTGGGAAGAGAGGCCCCTTGATCTTACAAACTTATATTCCCCAGTACTG
+
HIIIIHHHIIHHGHHGGIGIIGIEAIHIIEHFFIFFDIIHFIFIIFIIBI?HI?IHIIIEIII?FEIE?IIIBI9FF@IF<<GIIF9F?=IHI4=>HI5I
@simulated.34/1
AATGGCTAAGATCAAAAATTCAGGTGACAGTAGATTCTGGAGAGGATGTGGAGAAAGAGGAACACTCCTCCATTGTTGGTGGGAATGCAAGCTTGTACAA
+
HIHIIIHIHIIIIIIGHIFHHIIIIIGHIIIIGIIIIHIFD?IDIIC=IEFIIGGFIEIIIIHHIBAIIFG>FIIFIIIEII=I@IHH7IIIIIAFGIII
@simulated.35/1
CCAACCATTTTACTGCAAATAATATAATTTCATTCCTTCAATTTTAAAAAATATTTCTTTTTATTTTATGTGTATGTGTCTTAGATCCCCTAAAACACGA
+
IHHHIIHHIIGIHGIHIEIHEFIHIGIHIIGIIDIEHIIEGIIIIEIDHCIIIEFFIIIEEAIII>IICFIGEG@?EIAAFB<I9BC@AIIHHE@;IIIG
@simulated.36/1
GGAAGGAAGGAAGGAAGGAAGGAAGGAAGGAAGGAAGGGAAAGAAAGAAAGAAAGAAAGAAAGAAAGAAAGAAAGAAAGAAAGAAAGGAAGGAAGAGAGA
+
HHIIIHIIIGIIIHIIGIIHIIECDIIGIHDIHAIEIIFIIGHIIIGEGB?E?FIGIEIIICBIHGC<IIBI@IHIDIII=3IH?IDIIIGH2CDIGI=@
@simulated.37/1
AGTTATGGAAACATGTCACTTATGGAAGTAAATTTATATTTTACTCAAGGGAAGAGTTAATTCAAATAAACATGCAAGTAAAAAAAATGTATGAACTATA
+
IHIIIIHIHIIHIHHGIIFIHHIGIGEHICIIIICIIIACIGFIIDIIIIAEIDIBGH>I@FH@IIIE:IE@:@II=IAII7IIIIHHCE6DIEIIIIID
@simulated.38/1
GAATTACCCGGAAAGAGGAAGCCTCAAATCCGGAATTTCTCAAATCAGACCTGTGACCGTGTCATGCAGAGACTGCTGTGACTGTTGACTGGGCGGTACC
+
IHIIHIIHHIIIHIIGIIIHFGFHDIIHHIIIIIIGIIFEHIIBDHIIIDBCIIIFAC>IDFGGBDD?BHC<I=IHBDEI@GGIH7FII>H>IIIDI/ID
@simulated.39/1
AAATAAAAGAAACTCACCCCCATCAGATCTTATGTAGCCCAGGATGACCTCAAACTTGCTGTGTAGTGAAGGGTGACCTTGGACTTCTGCTCTTCCTGCC
+
HHHIIHIIDHGIIIEIIIHHGGIIIEIIGHHIGIIFEIAGIGI?GIDIIAIIFBEFIIEFGGHDGD<IDA6EHIDIHIIGFADIIEDI?IIIIIHFIIBA
@simulated.40/1
CCTTTGGAGCCTCCAATCCTGGGAGCCAAAAAGCACAAAGTCACATCACACAACAAACCTCACGCAAGAGATTTAATTAGGGGGAGGAGGTGAATCCAGG
+
IIIIIHHGGFIIFIFFIHGGIIIHCEGIIHIEIEGHIIEIDCII@IHIIIDFCGEFHAIADD>H@I@IGIEC?AAIIIIEC@BII=ACI<GI@IEGEIII
@simulated.41/1
GTGAGTGTTTGAGTACCTGTATTCAGTTGTCCAGTGTAACTCCGTTTCATAGCTTCAAAACACACAAAAAGCTGGCCCACTTTCCTTCCTATAAATAGCA
+
HHIHIIIIGIIIIIGGGGIEIFFIIIIIIICIIHIEAIFIICAHBHGAEIIFHE?EHBDIIIGIIICI>G?IAI9?IHI@IIFIIIGIEFBIIDIC<I>H
@simulated.42/1
AAATTCGGGTTGATATAAGCAGCATCTGGAAGAGCCTCACTTTGGTGGCATGGCCTGTGAACACAGGATTATCACTGCAGGAAAGCACAAGCAGATGACT
+
HIIHIIGIIIGHIGHHIHHICIIDFIIHEIIHIIHDFIIEBIDIHIIICHI@IHDIGIIIIDIBCCIIIIII>?CH?II=IIII>A9GI:6?IIIGII?I
@simulated.43/1
TAACATGATGTGGCCCAGGTATGTCCTTGTGATAGTTTGGTGAAGGGTTTTGCATGTTTCCTTTCAGTATTGTTTTATTATAAGTGCCTCCAAGGAATGA
+
HHHHIHIHGHGFIIIIFIGIHIHEIIGGIIHIIHIBIGFIEHHEIGEIHIHFIIIBI;HEIDICIIIDIGI:AIHICI<IICIDIDFI?IHF>EG<IIII
@simulated.44/1
CTGAAATTCTTTGAGTTAAGTTAAGATGAGTTACAAGACTTAGAATTTTTGATTTGTAATTTCTTTGTCTTACTTTTAATTGATAGGTAAAATTGTATTA
+
IIIHIIIIHHIGIIIHGGIFIIIIEHEIFHCDIHCICCGIIIIIIFHIHIIFAC@ADI?III=I>I4>IEIIIGIDFIIIIACBAIAFGEI<IIIIIII6
@simulated.45/1
GACTTTACTGATGTCATTTACCACTCACAGGTATGTTTGAAAAGACAGATACAGTGTACCATCATTCATTGTAGAAAATAGTTTCAGACTACAGGGTCTG
+
HHHHHHIHFIIIIIGIHGGGIHGIIIIGIIIGGHBGIICIIGIIFIIIBCHIEIBI;IG;HI6IIIBI39IDICFICIAIAIII>HIIIGGIICIFIIFF
@simulated.46/1
CGATAAACACCATTGACAGGCTATCTCACTCACAGCACCTACTAATGGATCAATAAGCTACACCGTTCCTGACCTGTTCAGTTGTACATTGTGCTGCAGG
+
IIHHIHHHHIGIIHEGIIIIDCIIIIGIEGEIIIGIIIEBDIIBIIIBCI?CIGIBIII>HEGIDIGICHIAGIICIIGII>IIHI<IAIAIIIH=I?IE
@simulated.47/1
CTGCAGATAACCTGACCATCAAATAAGTAATTCTGGATATGCTAGGATATTACTCAGAAAACAGACAGAATCAGATTTAGGCTAAGCTTGCCCAGAGTCT
+
IHIHIIHIIIIHGHHIGFIHIGIEHIDGIHIIIIIIIEIHEIEFHII>IIEEF=DIHHFIIHICDIIIIGIAIGII;D@EIDIIIEIIGIIIEFIIIIIH
@simulated.48/1
TGCCAACTTGGTAAGACTGTCTGGCCAGTCAGTTTTAGAGTTTCTTCTGTCTCTGCCTCCCCAGGGCTAGGATTATAGGTGTGCATTACATCATGGCCAG
+
HIIIHHIHHIHIHIFHHIDEGHEIEDHIGHFIHEIIIIICGHIDIIEIIIIAIIIIAIIIII=I@AIICBIAII?II9GII;IDBBG=>BI<I<I9<IHC
@simulated.49/1
CTGGAAGAGACTAAAGGCTTCAGTTCTCCCAACCCCCCTCACCAGAAATGAACAAAAACATTTACCTAAGGCAGCACAGCAAAGGGACTCGGCTCCAATC
+
IHIHIHHHGHIIIFIHGHDIGFIIFIGIIIGCGI=FHFII>IDFHHABFGDIAIIA?IEICI<II=?IIAICIIIHIHFII?>DIHIIGIIIICCIIDII
@simulated.50/1
CCAAGCCTCCAGACAAGGGTCACTGGTGACCCTTCCAATTCTGGATTGTAGTTCATTCCAAATATAGTCAAGTTGACAACCAGGAATAGCCACTACACTT
+
IIHIHHGIGIIHIHGIEIIIHIIIIGFHIIIIHFHIIGEIDIIBDIHHIIIIIFBG<@GIAF=E@DIIHAHDIBIHII9DCF@@?A?IE@IHGII=:III
@simulated.51/1
AAACCAGTTACAAAAGAACACTTCTTACCACTGATAAGTGGATATTAGTCCCAAAGCCATGAATAATATAATTTACAGACCACATGAAGCTCAAGAAGAA
+
IIHIHHHIHHIGIGIIIIEGEHIIIBIIIFHIIFHDHHIFIEIF@AIIIEDFFIIHI?H?@@BIBIFHIII>EE?IF?HIEIE8IIIII>IIFIIIDII?
@simulated.52/1
AGGAGGTGGCTGCACTATGATCTACTCCATCAGTAGAGTTGGACTTAGATAACATAATTGGGAGCTGGGAGAAATTAGGAGATAGGGCCACGTTGGCGGG
+
HHHHIHHIIHIHHHFHGGGGFIIHIIHHFIIIIFB@IHBDGGIGGIGI@IHIIIIIIIHII>FCDIG>BII:IEIE>I8F@>IIII=C2HGI>IFI1==@
@simulated.53/1
ATGAACATAGTGGAGCATGTGTTCTTCTTACTGGTTGGGACATCTTCTGGATATATGCCCAGGAGAGGTATTGCTGGATCCTCCGGTAGTACTATGTCCA
+
HHIHHIIHGGIHGIFHGHGFDCEEDIHHHHIFHIIIFFIEDIGDI=EGFCEIAIIIIDIIIIBIIGIIIGDIB=GI@CG<;=IHBGCEBIIHAIIIII8I
@simulated.54/1
CGTTCCCCTGTACTGAGGCATATAAAGTTTGCAAGACCAATGGGCCTCTCTTTCCACTGATGGCTCACTAGGCCATCTTCTGATACATATGCAGCTAGAG
+
HIIHHHHIIHIHHIIFIIGFEIEFIIIEGIIHGIIFIHIDIFGDIIDEIICDAIFEDAH@IFC:HIIIAI>IFH?IIFI@IIDIIIIH;HIIIGGGBI=I
@simulated.55/1
TAAAGTTTGCGTGTCCAATGGGCCTCTCTTTCCAGTGATGGCCGACTAGGCCATCTTTTGATACATATGCAGCTAGAGTCGAGAGCTCCGGGGTACTGGT
+
IIIIIHHIHHIHHGHGGIIGIHGGHGIDHDIIDIHDIIFFHIIIICIIFIIICCDIIIIII?ICICCIIHHIIIGFFHIH?DIIIHI?@?AIIF::HEF7
@simulated.56/1
TTTTCAGCTTAGGTCTCTGATCATTTATAGTAGTTTGCCAAAACACTTGCTTTTGATCTCTCCTGAATTTTTTGTTTTAGCCACTAAAGGTGTTTTGACC
+
IIIHHHIHGIIHIIIHIGGIHFHIDGHGGGIIHGIFIIIECEHCGEFIFIGIDIIFEH<DIIDIIFGIHDBGI>IIECEFI>IIGIE@IHIGAIE@:EII
@simulated.57/1
TTCCCTTTGCTTTGCTTTGACAGTCTTTGCTGACACTCATATACTGGCTAGCCTGGCATCAAGTTGCTGATCTTCACTCACTGCAACTTCACAGAATAAC
+
IIIHIIGFIGGHGIIGIHIHIIGIGCIIIIIIIIFIGGIGFHIGIDIGHADI:IIIFGIIIIEIIAGCI@H@IIBIIIIB@CEEIIIIII?II;GGIIII
@simulated.58/1
CACTACCCCCACAGTAGTGATGCTACCATCAGCTCTGCTGCTTTTCCATCCATCAAATTTGAACTAAAGCAGTATCATTTCCTGTCTTGTGCTTCTAGCT
+
IHIHHHHIIIIIHIHGFFIIEIIHCFBIFGFFIIGHFHIGFIEIGICHBIHHCIICI;HFEIFIIIICIIIGIGICGF>I>IDIIIDFI:III@@ICCII
@simulated.59/1
CACTTTAAAGGAAACCCAAGCTTCCACTCTCGAAAAGACAGACTCTGCATGTCACTTTTCCAGCTTGAAAACATTACAGTCTAAAAAAAGAGGTGTGAAA
+
HHHHIHGHIFHIGIFIFIIFHDGHEFIGGI@BDIIFIIEECDIEIIIECEIIBIIHGIIAICIAIIIIHEIHDEIIEAIIEAIFI5IIFCIII6I@I=IB
@simulated.60/1
TGTCACCCACTGGCTCCCTGAGTGACACCATCGCCCACATCTAGGAGTGTTATTTTTGTATCATTGTATTTTAATTATGTGTGTGTGCTTTTTTTGTATA
+
HIIIIIGHGIHGIHIIGFIIGIFIGIFGEAFIHCIGIICIIAIIII>CAHIHIIIIIFG@IIIII6E;CIIIIIIIAE:DG>IHII>IE<@IICA6I>II
@simulated.61/1
GTACTATATTTGTTTACACTTGAATTTAAGTTTTATTGCATTGTGTTCAGACATGATAAAGGAAATGATTTTAATCTTTTTGAATTTGTGAAGATTTTTT
+
IIHIHHIHIHIIIIIHFIHIIGEEGGFGIIDHIIEAIGGFIIIDFI@IIBGIIIEIGIEEBGID@I@IGEBDI;IAII?IEE?@IIIIIIG@IHHIIIIG
@simulated.62/1
AGAGGCCTCACTCATCACCTCTGGAAGGATGAGTGGGACTAGCTACAAAGTTCTATGGCAGTTCCCATGGGTGCAGTGTAGTTGAAACCATCCACGCTTT
+
HGHIHIGIHHHGIIIFIHHEHIIIHDGIEBFIHHIDICIIIIGIFIIIEEIIIIHIHBHEBCHFHHIIIFIEI?IIIBCI?ICFIBI:DI@06I@IIIIA
@simulated.63/1
AACTCACGCACTCCTGAGCACCACACTGTGCTGTGGAAGTGTGTTGGTTTCTATCTGCCGACTGTTTTTCTTTGCTTCTATAATCAGTCACCTTAACACA
+
HIIHIIIGHHHIIIHIHGFIEIIIIIIGIFGFAIIIFIIAIIIIFFGICIAGDIIIIA<EHBBBHIIDF>HIIAIIHBBIDHGI<IBIIFIB?>;<H=CD
@simulated.64/1
ACAAGGAACCAGTCGACATTGAATATGTAATGTAACTGGTTTATTAGACAGCCCTTAAATACCTACCATGAATTTCCTCTAATTTGCTTTCATTAATTTC
+
IHIIIIIIIGHHFIIGIHHHIGIIHGGIIIIIIIIDIIGHIDIII@DF=GIGEI>IDHBGCFF?AHA7IIBI@FIIHDI;ICIDFIIIDD+AIGIAE=;F
@simulated.65/1
GCACATGTGTGCATGTATATGTGTGTACTTGTGTATGTGGTTCACAGCAGCATGTTCTAAAGTAACTATCGCTGCTCTTAAAAGTGAAGTGGGTAGACTT
+
IHIHHIIIIGIIFHHIHFHIGIHGIIIIICIHEGFHIFIHIIHIIGIIIECE<B@IIEIGFIIEIGCABIIHI@C7IAIIF9IIIII<I9C:FIB5I@II
@simulated.66/1
CAGCTTGACAGTGTAGCTGCGTGGGACACAGCTATGGATGCTTCTGAGACCAGGCAGGAACGCAGAGAGACTAATGAGCAACCCTAGCCAGGCAGCAACA
+
IHHHHHIIIGIIHGIIIIHIFIHFEGIEIIEII=IIHHIIICIIICIIEIIIIIIFCIBIIIIIIIHIIHIIE:IIIIBI;II?II7HI?CI<=IIIGIF
@simulated.67/1
CATATCTGGTGACCCCTCCCAACTTTGTGCTTCCTAAGTCAAATATGAATTTTTAATCATGATACTTAAGAAATAATACATTGAGGTTTTCCATTCTTTA
+
HIHHHHHIIIIIIGIIHIIGGGHDIHIHIEFGFIIEICGGIBEAGIIBIFIFIICFFIBHECIIIF3E>G>IIDIIHB9:IDAIIII=5I?IIEIIII8D
@simulated.68/1
TGCAGGAATAGAAACCCCGACTAAGACACATATGAATAAATATTATTCATTCAATTTACGCTTAAACAAAGAATAGCTGAGGAGCATTAAGTATATTGTT
+
IHIIHHIHIGHHHGFIIIIIIGGDGIIIGHIEIGCGEHIHIHIIIGIDFIIEIDIII:III@CIIIIDGIIGIIHIC:IAHIIIEIIIHICHII4IIIII
@simulated.69/1
AGGCTTCCTGCTGCAGCTGCAGGAGGATGCGGTTCGCCTGCTGCCTCTCGGCCTCACGTTCCTCTGCTGTCTGTCGCCTGCGTGGGGAACAAGCAATTAC
+
IHHHHHGIIIHGGIIHIIIIEFIFGIHIGHGHIFIIGGIIIIIIHIBIIIFEIIID?IIIECI<GGIGHIAGGEDIIIIIIIIIHH8IHIEI?<FBBFII
@simulated.70/1
ACTGTTCTCACATGCCGTGACTTCTCACGAGGCCCTGGCCACTCTCCCCTCTCCTGTGCAATGAGGTCTTTGCACTTTGGGGCAGTTTAGGCCTCGTGTG
+
IHIHHIHHHGIHIIIIHIIIIIHIIGIGGIDHBHFIHIHEAIFEIIBGE>FHI@IEIFIII@@DII;IDFI7HIH;IIIEICIC@@EIIIGIAIB:IIIE
@simulated.71/1
TTGATTAGGCTAGAACATCTTTCCAGTGAATACCTCAGTTCTCTTGTCTTCATATGTCCAGTGAGAAGATTACAAGCATGGGCCACCATGTCAGACATTT
+
HIIHHHIIHHIIGHIIGFHGGIIIBIIIIIIIIHGHHIIIIFFAFEFIDIFIIIE<IFIICGICIBE@IIGIIIEE>II>AFGFICIHIB7IEIICI?:?
@simulated.72/1
AGCCAGGCATGTGACTGTAATGAGTTTAAATATAAATGGAGATTTTTCTTCCTCTCACAGAAGTTCAGAAGTCGATAGCCCTCCCTTCACAATACACTGC
+
HHHHHHHGHHIIIHEIGFIIFGIIFGHDFFHEIIEDIDIGFFEIEGIFIDEDIFGII?FIEBHIIGDIIFIHGIIIIIIIGFI9AB>I?AGGFIDD9I?I
@simulated.73/1
TGCTGTTGAGGTTAGTAGGTCACATTTATTAATAGCAACATGTTGTGTAATCTGTCTTTCTCCGTCAAGAAGTATTTTATTTTTAATATTAAGAATTATA
+
HIHHIIHHHHGIIHIIIHIIIIFIFHGGFHGIIDIGGICIIIDIIGHI?IIIFIGDIIEIIIDHIIIAIICIIIG>BBFEIICII@IHII=EBII::E>?
@simulated.74/1
AACCAGCCCACAGAATGGAAGAAAATATTTGCCAGATTAATCCAACAGACAATTAACATTTAGATTATATAAAGAATTTTAAAGAAGGGAACACTACTCA
+
IHHIIIIIHHIGHIIIFFHIFHHIIFFHEIIFIDBDIHIICACBI@IGICGCFIIAIIIDEIIIIIIII=IEIIFI9CIIGII?GIICIHICIC<H>5@I
@simulated.75/1
TGACCATTTTGGCTAGCCAGCTGGCAAGCTCTCAGGATCCACCTGCCTCCATCTCCCAGTGCCGCAATTACAGGCATCCACAGCCTCGTCTGGCTTTTTC
+
HHIHHHHIIIHIIIHIIHFEIGGIFIHIGIHGIIHIIIHGIIF=IIIIIHIFDEIIBGGGFI7I=I=@EFIHEAIIBIIII<ABIIGEDI9>FAIIII=I
@simulated.76/1
GTGGGAGAGCTGGCTCTGCCCCTTGATAGCTACAACATTGGGTGAGCTAGTCAAAGCAGTGCTGGAGAGCTTGCCCTGGTGGTATAGATGTGGAATATAA
+
IIIIHIHIIGIIGIIIGIIGIIEGFHIIIICGHIIIDIIFDCGGIIIFIIIIB>IGIIICIFIAI@?A@IIIIGGIDIHII=?FE=IIID=FA<>IIBIE
@simulated.77/1
ACCTGCAGGGGGAACCCACGGCTGCACTTGCCCCTGAACTAACCTTTGACTTCACTATTGAGACTGTGGGTGAGTAAGCCAGATGTGGACATAGTAGTAT
+
HHIIIIIIHHIIIGIIIIEGHHHHIHIFHIIIIIDIIFIIEFCHFIIIDIEGIGIII<@I>IDGII?AI?IIIIIIIDIIIHDGI8IEIII8II94I4II
@simulated.78/1
CCTAAAGTTGTTCTCACATGTGATCTGTCTACCTCAACCACTGTGGTACAGGGATTACGGGTGTGTAGTACCACTACGGCTCCCCCCACCCCCCTCGCCA
+
IHHIHIHIIIGIGGIFGGHFHIIGIFIIICBIIIAHIIHIEEIIDIGBIIAIIDIIC<HIIIIIIFIIIHIIAIBI;III@C>E;IHAEA0ICH@3HDCA
@simulated.79/1
TTTCTTAAAGTGAGGTATACCTTGGAAAGAAAAGAGCCTGCACGCTGTTCACATGTCTCCACTCGACATTGTCCTTCATAATTTGAGAATTATAAAGGGG
+
IIHHHHHHHGHHGHIGGHGHIGIIHGIFHFIHFGII@AIIIEICEDIIIIIIIFCI>IGIIIAIIIIHFGIIID9IIFII6ICIEDDIIIIIII7GI8ID
@simulated.80/1
AGTGCTTTTTTTTTCCCTAAACAATTGCTTCAGTACCATCTCTAGTTTCCCCCTGAAACCAGGAAGGATGTACCCTACTAACGGACGCCCACGAGTCTAG
+
HIHIHIHHIGIIFHIHIDIHFIGHIDGEHEGIGEIIGEIDIIIIDIIHIGIBHIIDI>FHIIGFIHIIIIIDID;FII@IICF@II<IIA=I0IBBIDEI
@simulated.81/1
GTGCAATACATGATGTATACAGTGTGCAATGTCAATTACACAGCAATTAGCACTATCATCCTGATCACTCATCCCTTCTTTGTACTGACAATTTTATATA
+
IIGIIIIHIHIIIHHHIIGFIEIHIIFEGIIIICAIIHGIDHIIGFIIHDICBIFI>F@@IIE9IDHIIDIHBCIIFE@IF6ICBEIDHGIIBHEIIAHI
@simulated.82/1
CGTCTCAGGGCTCTCGGAAGCGGAGGGGGGAGACCCCGCCTGTCTTTCCCAAGCCCACCTGCACAGATACATAGAGAATGCTGAGAGGGATGATGATGAT
+
HIHHIIHHIIHIHGIIIEIIEGHIIIIGHGGIIIDIGIHIGFIDIIGFGIEEIIDII@@IIFIIDHCIIG@IIIGI=IIIC?IAHIED>8EIIICIGI9E
@simulated.83/1
TGCTACAGTGTGTCAGTAGGTTAGAACAGTCTGTTAACAAGCTTTCCTCAGAGGATTGTACTCTCCCGATGTGCTTTACACCGTCATTGTTCTGATCAGA
+
IIIIHHHGIIIHIHHIIFHFFHIHGFEIEICHIDCFDFEHHIFCBFGIIIFIDI@GIIICIIIGIFIIII@AECI57FEIIIIIEH?IIII@41IIIEBC
@simulated.84/1
GGAGACTTGGACTGTGGACTCTCAGACAGTGTTGGAACTGTGAATGAGTATAGGGGCTTTAGTCACTGAACTTAAATGCATTTTGCATTAACAGATATTG
+
IHHIHIIHGHHHFIIIHIHEIHIGIGCIHIFCIIIGEIIHGIIGIAFIGIAIIIEHII?HHIIHCIBII@B3HDIGHIIFHH@I;IIIIEIIBDIGD@I;
@simulated.85/1
GTGTGCAGAACCCCAAAACAAATTTCACTCACAATTAAAATAATGGGTATTTGACTAGCTATCTGTCCTAAACAAGCCAGTAAATGTCAACAGAATATCA
+
HIHHHHIHIGIIHHIIIFIEIDHFHHHGHHIIABCIGIEACIIHHGIIGIBIII?IIIID>IIIAI=IIIBIHIIIFIIEI?IIDIIGC<GICI4IHICI
@simulated.86/1
TTTTTTTTGGGTTTTCGAGACAGGGTTTCTCTTTATAGCCCTGGCTGTCCTGGAACTCACTTTGTAGACCAGGCTGACCTCGAACTCAGAAATCCACCTG
+
IIIHHHIIHHHIGHGGGIHIIHHGIDDHIGIIIIBHIFIIAGICECIIHGFICIH>IFDFIEIII7IIIHI>=IIHIIIIIIIHIFI8BHI<FI?;IIIF
@simulated.87/1
GTGGTGCCACCCCTGGGCAAATGGTCCTGTGGTGCATAAGAAAGCAAACTGAGCTAGCCAGGAGGAGTAAACCTCGAAGCAGCATTCATCCATGGCTTCN
+
HHHHIHHHIHHGIFIIIFFIHIIIIFIIFEGIIIFCGC@FHGGDCEAFIEIIIIIGIFGIIHEIFIIGIII@AIII?EIIIIIIAIIICABIIGI>IICD
@simulated.88/1
CTGAGTTTCTTTTAGGGAGCAATCATGAAAGGTTTTCATAAATAGAAGTAGTTTGAAATTGAGAATATTATTGATAACTTGTTGACATTCTCTGGGATTG
+
HIIHIHIIIIHHIIIHIGGIIGIFGIEIIIIIIIIDIIIIIIF9IIIIGIHIIHBIHAIHIGFABEICIIIIICIIIIFGIIA=IIII?IIII'E?IDI<
@simulated.89/1
CACATATTTCAGACCCCTATAAAATCTGCCACCCTGATGGCAGCTCTCTAGGCAGTGAGACAGGATTCTGCTTCCCTCTTGAGGCTGCTGACATCTCTGG
+
IIIHHIHHIIIIHGGGIIHGIHGIIEIIIIFHIFICFEIIIIAGIIBGIHIHIICEGIDIHCGI@GIIIII>DGGII5II;@@IIIIIIDDHII?GIIIB
@simulated.90/1
GATAATGTACGGTGCACAGTGTTATGAACGTGTACCTACTGAACTATGTACTTAAAGTGCTAAATTGATGTTATGTTCATCTTACCACTTGAATACAATG
+
HIHIIHIIHHIHHHIGIGIGGGFHHIIIIFIIIIDIIBIIIEIBIDIIHIHIFGIIBIDIFIGIIIIDICI@DI5IE8CIIIGECI?DHBII>HGIIEII
@simulated.91/1
CATCCACCACTACTACCCTCTAGCTGCCCCTATTTTCCATACCCTAACTTCCTCCTAACTTCATGTCCTTCTGAGTCTAACTGCTGTTGCATTTATATGA
+
HHIIIIIIIHGHHIIGIFHHIIIIHHCIHIFHEIIIDFHHFIE:DEIDIFIGIIHGIG@ECDIA5IGEH@IIBHHBICICIHGHFIIII?IAII=I<II=
@simulated.92/1
TGTGGGTTGCTGGGAGCTGAATCCAAGACCTCTGCAAGAGCAACAAGCGCTCTTAACTTCTGAGCCACCTTTCTAGCCCCCAAACTCTTTAATGTAATAT
+
HHIHHIHIHIIIIGIGGIIIGIGDIGIEIGFIIIFECIIIGDHIDIICFEGDI@FFIIID@IIIIIIEIIIIII=I;III<IFIIIBBIIC?EIEDDGEI
@simulated.93/1
AGATAATTGTAATTGCTCGGCTGGTTTAGCAGAGGTAAGGCTGACATAATTACTTGATATATTGTCTATAAGCCCTCTAATGGGTCCTCACAACTCCCTT
+
IHHHHIGHGIHFGIHGIGDFIIFGIIGIIIIIEIGIFIIIBIG=FHHHIIADIII?IBIIICIHC8IAFIAI?;I:EDFEII@I>@IAC9.IBIIF=IFI
@simulated.94/1
GCAGAAACAAGAGAGAAGCAGAAGGTCAAACTAATCCCATAGCAGCCTGTCCTCATGAGAAATCCATTCCTGAGACCTGACCCTCACTCATCTCTTCCAA
+
HHHHHHHHIGIIGIIFHIHHFEIDGEIIIEIFHIEDIGBIHCECHIIFIICIEHIAG@9HAHFIIIG5IIBII<?CGIC?IIGIHIIIIHH=CDIII>I6
@simulated.95/1
TCTTTGCATAGGCTCATAACAAAAACCACACTCAACCCAACTTCAACCCATGGTCTTTAACAGTTCCACCAGAGTTCAAAAGTGTAGAGAATATCAGACA
+
IHIIIHIHHHHIFHHIIFHFIIIIIHHGIIDIGIIDIAIIIEGIEHE?IIBIIIB<ICIE9IIIICIH?I@5BGIAAEIII>III@IDIIIA?IG<;3I?
@simulated.96/1
TTTGGATAACTTGCCCAGGACTCGCTGTTCCCACATTTCCATCACTAGCTCTTGGCATCCAGCTCCTCCTTTCTGGAATACTTTTGACCCAACAAAGTCT
+
IHIIIHHHIIIHIHIFIGGHHIEGIHIIHIFHIEIGGFIHIIHIBAGIG;IIBCBIHIDIIBI9C@IIIIEI?IIIAIIC=III?;FIC=IHIGIEI?IB
@simulated.97/1
AAAATCAGAAAACAAGACTGGGTGTAATGGTACATACCTTTAATGCCTAGGTTGGGAGGCAGAAGCAGGCTGATCTCTATGAGTACTAGGCCAGCCTGGA
+
HHIIBHIHHHHHHIIGFIGFIIGHIIGIGIIDIHIGIIBIAGIIIIHI<EBIG=EIIIGIIGIIIIE7@FDI<BCIIIIEGIC1>IH>@IIIIIIAI=II
@simulated.98/1
TACATGCAACCCTCTGTAGTTTCAAAACACATTAAACATTCATCACCCTGCTGGAGGGGTCCGCCTGTGGATGGACGTCAGGTAGTTGGTAAGAGCGCCG
+
HHHHHIHIHIIHFHFIIHHFHHFHGIEHIFHIIIIIIEIFEFFCGIIEIIAHDBI<DIAFIII<IEIIGIIIFI<IIHDIFGEIDE,II;EIIFGCI8?I
@simulated.99/1
TTTCTCATGAGGACAGGCTGCTATGGGATTAGTTTGACCTTCTGCTTCTCTCTTGTTTCTGCACACACCCACGTGTCCACCATGTTGTGCTTGCCATTTA
+
IHIHIHIHIHHIIHIGIIGIIEIIIIHIHFHFIGEHGIIIFEIGIGGFIIEGIIIIIIIIIIIIH?CIBI>DIIDI6IIIGID?CD?:BB@I@GF?IIEA
@simulated.100/1
AGACATTGGCAATGTCATCAAGCGAGCTCTGATTAAAGTAAGTTGGCTGTATTTGCATTGTTTATTTTTGAACTAAGAAAAATAGATGGTAGTGTCAGGA
+
HHHHIHHGIIIIIHIGIGGIFGIEIIGIFIBIFIBDGIEIIEIII@HHCIHIIHIFIIII@IIIIIE@A=AEHIIIIFAI?EIIICIIHI=ICBIGEEII
@simulated.101/1
ATTGTCACTGGTTATGGAGTCAGGTAAAAGATCGATGCATTACATTTCCATTCTCATAGCAAAGCAACCGATCAATGTGTCATTGAAACAATCAGTTCCT
+
IHHHIHIHHHIIIGHHIFHGIHGIGGIGEGIFIHF=IGGIIDIIIEGHIDIIIF>ECHDIIIIHIAIIDID?IAIHGIEICBIIHIIIFFGBF?@I>FI?
@simulated.102/1
AGGTTTCTAAAGAAATATTGGCTCAGCATAAAACAGTCTCTAAATGCCCTTAGCGACAGCACACATATAAGTAGCCTAGATATGAGGATCCCAAAGTGCT
+
HHIHHHHIHIGIIGEIFIFIGFFHIICDCIBIEIHBFIIIBIIICBHFIEGIHIIIIIIIII<IIIIEIBFIHFAIAAIAIBIDH><DIIHIFE@GIHEI
@simulated.103/1
CAAATATATTATATATCTGGCAATTTGTTATAGTAACACAGAACAGACTTAAGACATTCCTACTGACATGTCTTATTTATACATGTTTCTATGCCATCAA
+
IIIIHHIIIHGIHFIHGHGGIGHIIIIGFIICIIHHFGDG>IBIIIGIIAIIIEGGIIEBIFIHI?IIIBGIEII5II3FIC?IIEI>:=>E4III1CII
@simulated.104/1
CTAGCTCTGAAACTTAGTATTCAACCCATTATAGACCAGCTCCAACAATTCCAAAGATCCCTGCTGGTCCTCTTCATGGACTATGGTACCGGCTTTCTGA
+
IHIHHHHIHHIIHIGIIHIIFHIHIIIDIHDIHGHIIIAIIDDHFCEIIEHI5FHIIIII=HIGGIIGIIIIEIIH@EIIAE:IHGIIIDEBIAI9=II8
@simulated.105/1
TGGCCCATGTTCCAGACAGGAGGGCTTCTTTCTGATCCCTTATAACATTCAACATTTGTGTTTTCTCTGATTCAGCTCCAGCACAGACCACAGTAGTGCG
+
HIHHHHHIIIHFGIGGIIIFFIIEHIFGGIIDEIIIIGIIIIIIIIFFH=HEAFIEIF@I:IIE;IBIIFFIIICEIF?EII93=FBI0<IDAAEIFIII
@simulated.106/1
TCTTACTCTATGAAGAATTGAGGTGGAATTTTGATGGAGATTGTATTGAATCTGTAGATTGCTTTTAGCAAGATGGCCATTTTTACTATATTAAGCCTAT
+
IIHIIHHIHIIIGIHIGIIIIGIIIIIGFICDDIICIIFI@IIIIFIBIHIGIIHFIFIIIIH>II>@CEIIFIIIDIIIHII<FI8I@I<9IC@IIII8
@simulated.107/1
AAATGAAATGATGGCCCGGGCCACTGCCGCAAGTCAGACAACTTCCTCGGGCACGCCTTCACTTTGTTAAGGCCTTTTGTGTCCAGGGACCTTGCGGGGG
+
HIIHHIHIHIHIFIIIIIIHIIGHHGGHIIEFIFIHEGEHIDFIBIHEIIICIAGHIIIIF?II@IIFDIII>7IE7HII@HIIFIEI8I<<=IAI?E6I
@simulated.108/1
GAGAAAATGTTGGAGTCAATGTTTATAATACTCTTTTGGCTGTATCAAATTTGAGGTGCCTATTGCACCTTCAGGTGGAAGTTATAACATAGATAGCCCA
+
IIIIHIHIIIIHHGFIIHIGIIIHHIIIFHIHIHIFGIIIEHGBCFIIIIIIDEHIIDIIC5IEDEIIBIIIIFICIIIIIIC?IIDHIIBII?GIII?I
@simulated.109/1
TGATTAAGGATGCTGAACATTTTTTCAGGTGCTTCTCAGCCATTCGGTATTCCTCAGGGGAGAATTCTTTGTTCAGCTCTGAGCCCCATTTTTTAATGGG
+
IHIIIIHHHHIHIIHFHGIHHFIIFHHIGFEHIFIFIHIIHIIIIDAI?HDIIIFIIIHIIFFIIIAIIBHIH>DII9IEGI9IIAIII=IAIIIII9:F
@simulated.110/1
CACTTTAATGACCAAGCTGTCTCCTCAGCCTCCACAGCCTGCATTTNTAGTGCACACCCTGGTGAATTCTCTGTGTCCTCCATCTTTGTTTTCTCCTCTG
+
IIIHIHHIGFHIIGIHIHHHIDGEDGHEIIGGIIIDDGAIGDDF>III?AIAIIIIIHCAD;III?HIIICI<IIIA@I?FEIIIEBI:;IEAFIBII?I
@simulated.111/1
GATGTCCGACTAGGCCACCTCCTGCTACATATGCAGCTAGAGACACGAGCTCCAGGGGTACTGGTCAATTCATATTGTTGTTCCACCTATAGGGTTGCAG
+
IIHIIIIIIHIIHGGHIGIHGDIIDIIGFIDIIIIECIHGIDIIIHIFIIDIFID@IIHID>CBD?IIHCIHD>EI;IIIDEB9CIFII>IIIAG=HII;
@simulated.112/1
GTAACATGCTGACGTTATCTTTTTCCTGTTTGGAATCTTCATGTGAACTNGGTTAATATTACAATAAAGTTTTAAAGTAGAAAGGTTACATAATGTGTTC
+
HHIHHHHHIIIGGIHHIHGHEI:GGIEGIGHIIGIGDIEIIDFDEEGIE8HIIICCIIHI<=?AIIIIIDHCDFHIIC9HII76IIDBIIHIII>II6?I
@simulated.113/1
AGGAGGACCAAGTGGGAATGAGCCAACTATCTGAGGGATTGCTAGCGACTAACCTGTGAGCGCTGAGTCTTTCCTGAACCCCGGATCTGCAACGAGTGCT
+
HHHHIIIHFHIFIIIGFGGFIIIGICHIGIDIHHDBIIIIAIIECIIIGFIGICFIIICCCIIICG@IAIIIIHIICIIIIIIII;I;=I@A>II9<;II
@simulated.114/1
TCTGAGAAAGGGGACAATGGCAGAGGCATGGGAGAGAATGGGATTCCCAGACCTTAAAGGAAGGAAAGAATATCCCTGAAGAAGGAAACAGAGAAGGTAA
+
HHHHHIIGHHIHIHGIFFFIGICIGGGDIGIEIGII@IIFEGDGI@C?GIEFBFHIDI=IHDIIFII?D@IIIDIDIIFCFHIIIICB:IIIIIII=DII
@simulated.115/1
GAATATTTCTTTTTTAAATTCACTTTATTTTGTCGAATGAGCATTTTTTTTTAAAGATTTATTTATTTATTTATTATATGTAAGTACACTGTAGCTGTCT
+
HHIIHHIIIHGGIGIHIHIIIIIIHGGIIICIGCFEIIIGHADIFCIFIHIDIIIII>II>IFI@ID?IAIIAE9IH:AF9EAIII>DFIDIGICHIIA<
@simulated.116/1
TGATGGGAATTGCACTGCATTTCTATATAGCTTGTAGTAATGGAACCATTTTCTCCCGACTGACTTCTGCCAATCCATGAGCATGTGAGAGATCTTTTCA
+
IHHIIHIGHHIIIHIIHIFIEIHGEIIIFGIIBCGHII=DEIAIIIIHIIIHFIDEIGGDIIBCCII@IEHII<IIDIBIICIIIEII==FIIIDI@<H@
@simulated.117/1
GTCCCAAGGTCCCCAGAGGACTCTCGACACTTCAGGTGTCCTAGCACACCCATGATTGTGGGATCACTGCTGAGTGGAATAAAACATCTGTTTCAAAACA
+
HHHIIHIHHIHGIIIGIIHGFIHGHHHHEEIHGIDGDGIIGIHAGIIDIIDGIBFIAI=BIIDI?II@II89IEGEIIGIIGE>GGI@IIAIDB=IEIEI
@simulated.118/1
ACATCCCCAAATGACAGCAAGAATGAGTACAAGTGAAAGCAATTTCCGCCATCCCTTCTATCCCTGTTTGAATCCTTTCAGTCTCCCGGTGCTCTCAAGC
+
HHHHHHIHFIHHIHHGHGIHIHCGEFIHIIIIGIIIIHEIDIGIFIGID=IIIBG@A@F:E6>FIFEGIIFIIIIIE?I?II?III<DII;DCIIIIEII
@simulated.119/1
CTGGGTCATTTCCTCTGAGCTGTCAATTCTCTGTCACCCTCTTGCCTTTGCTCTTCCTTCCTGATGTTCCGAAAGCGTGGGTTTCGTGAGGGGTGGGTTA
+
HIHHHHGIHHHIHIHIGHHGIHIIEIIIIGIGGIIIIIIEIIGFDICIII>I@GIIBCIIGIIIIIII=AGCFII5I@CAIG;IDII>I7I<CIICH4ID
@simulated.120/1
ACTCATTTGACCTAGAAACGCTTTCCCCTTAGAAACCAGAGTTCTGACAGATACACAGAGTAGGCAACTTCTAGTACTTTCCCCACGTGCCCTCGATCTC
+
HHHIHHIHHGIIIIIIIGIIIFGBEHHGIIIICIIDHIII@HFII?GIDIIFDIBCDGDIIFIDEIH>IIIHAIIFICIIDI7IAIFIII;I<IFII=2F
@simulated.121/1
ATCTAAGACCGGACTGAGGAAGCAAACACTATTGCCAGATTTCTCCTCTTGAGGTACTGACAGGCAAGAGCTGTCAAAGCAAAAGATAAGAAAACACCAG
+
IHHHHIHHIHHHIGGGGIIGFGIIIDIIIFFDHEIDGCGFHGDIGFFIIEACDHIBFDII?IIIEIIIA>II;I>IG,IIF=HIIIHFIG=G:CEIDA>E
@simulated.122/1
TAATCAAAACGATTCTGGAAAACAATGGAGCAGATGACATTGCAAGGAGCACAGCCGAGAATGAAGGTGGGATCACAGGGTACACCTAACGAATTGGGAA
+
HIHIIHIHGIIHIIIEIIGGHGIGIGGEHIIHIDFIIIBIIIHIGEFGDCAFHFIGHIGIIIIIIIGIGIEE=EDIIIIIIIIGC>:D@5IIEE=9IBII
@simulated.123/1
TTCCAATTGTGGGTCTCTGTGTTAACTCCTACTGTAAGAAGGAGCTTCTCTGACGTGGGTTGGGCAAGCACTCCTCAATGGGTAGAGTGGTATGTCATGA
+
IIHIIIHHHIIHIIHIIIIHFIGIHIGIIIDIIIFIIGGFHIHHIICEIIIIIHIIIEICII@>H?A@IG=DIGIIII?FGFIIIDIIIIFBHIIEIII@
@simulated.124/1
TAAGTCAGGAACTGGTCAAGATATTGGAAATTGATTAGAAGTTACATTGTGCTCCAAAGCTCAGGACAGGTAGAGAGGATGAATAAAACCATTAAAGAGA
+
HIIIHIIHHHIIGHIIFHIIGGGIGIIIIIFFIGGFCHIIEIIEDIIIIGIIAAGGIC>IDDAIIFII<IIEIII>CII<EDHII3D4A>IAF@IIIB?@
@simulated.125/1
ACGAGCATGCCACTCATTGAGTAACATTGTATAGGTCATTTTAAGGTGCTGGACCATTGTCTAGCAGGCCGTGGATGGTGTCCTATGGCTCTTTAATGGA
+
HHHHHIIGIIHIIIHHHIIIGIIIGGEIIHEIIIIFFICIHIIHIDD?FGIIIGIII<IFIIICBGIIIII@IF5*EI@IIIBIAIED<FEDI:II=IAA
@simulated.126/1
TGCTTAATCTCATGCTCTTATACAATTAAAGGATTTGCTGGGCGCTCAGCTGTAATCTTAGCACTGCTGAATTGTGTACGGACACTGCAGGAAACTGCTC
+
IIIHHHHHIGHIHIIHEHGHIDGGHIFFGIIICHIIIIIEIIIIBCHIBCGFADIHCIFIIHIIII5?IIHIIII@C<IIDIIBIGIBIIGIBIIIDCII
@simulated.127/1
AGACATACCATGTCTTATTTTACTATGGTACACTCCTCTACAGTTTTGCATGTAAACTTCCCCAATTTCCTCTCTGCAGCCATTGTCTTCACTGCTTACC
+
IHIHHHHHIFIIIIIIIIIGGIEHIFDHIFIDGGIIGBHEIFGIFIFCEI9CHI@HICBF:I9IAA=G<IEII?B@HH;CFIIC=I<II?IEGIFICIGC
@simulated.128/1
GCACACATTGTACCTCACACAATAATAGTGGGAGACTTCAACACACCACTTTCATCAATGGAAACAGAAACTAAACAGAGACACAGTGAAACTAACAGAA
+
IIIHHHHHIIIIIHHGIGIHICIIGIEHIFIIGFHIIIIIIH?GIFDIIICAICHIIIIIIC8GGFCAIIDDADCICIII>@IIIEIIHI:I<DA8IIGF
@simulated.129/1
TACCCATTTTTTGTGTTTTGGGGTGGGTTTTTTTGTTGTATTTCTTTTTTCCTCTTTGACATTTAGTCTTGGTCTAGGCAGAAATGTCCTGGATATTTCC
+
HHIHHHHGHIHIIHIIGIFHIIFIIEHIFIIIIEIIGGIIDIGDGIGIIHD@IHDFICFI@IIHIIA:BG@:I??II>IE9EIGIFBICF<EIIIIII@D
@simulated.130/1
TACTCTCTTGATTGTGTCTGCCAATAAGCTGGCCTGGCCACTATAGGATAAGGTAGAGATAAATAAAACATATCCAGGCAAAACCAATGTCCAACAAAAA
+
HHHHIHIHHHGGIHIIHIIEEEIFGFIIHHEIGD>DIBDICIHCFIAIFIIIFHIC;GGIIIIIIGIIII3AIAIFIIBIBHHII>EAII?III:IBFII
@simulated.131/1
AGAAGGTGCAGGGTCCCCTTGGTCCTGGAGTTACTGACGGTTGTTAGTGATCAGTCATGTGGATGCTGGGAATTGAACTCTGGTCCTCTAGAAGAAGCAA
+
HIIHIHIIHIGHIHHHFIHIFIIIEIHGIEFFHGIIIIFBIIDIIIIIDDIFIIIDIIIIIFGIHAIFIDIHIG>IIEGIDIIIIIIEII@IDHI=GBI?
@simulated.132/1
CCTGTAACACTTTTCACAAGTCATCTTATACTTTACCCACAGGAGAGACTCTAAATGTATTTTATAGTTCATGTTATATTTGCATTTTTCTCAAACATGC
+
HIHIIHGIHGHIFIHIHIEIIDGGHIHIIIBICEIIIFGFIGIIIIIIFFIGIIIDIFH@IG@IGCI@IHEDBIIDIC@EIBEBII<II:IGI=IIA77F
@simulated.133/1
GCATGTCTCTCTGGCTTAGGGATGTACCCCTAACCAGTGCCCTTTGGTTGTTGCCATTGTACAAATAGGAGTGATTACTAACCAAATAGAATGAAGATGT
+
HHHHHIIHHIGHGIHEIIHIIIIHEBBGIFIIIDGHIIIGHIIIIGEIIHIIHIIDHIIIBIIIIICIIIIDDHG<IHFEIIICIH>II4II@IEI@IEI
@simulated.134/1
TGATGAAGACATCATGTACTTCAGACACAAGACCCTGAGGATCTAGCTGAAAAGTCTCCTCTGGGTGCTAGCTTTCCTGGTACCAGTAGGTGCTGTGCAA
+
IIHIHHGHGHIIIGIIIIHIGIFGIIIIBFIGIIICIIBBHIDIIIIIIIIIIIDHICGIHCEIIH?IIIGIHIIIHIHI=IIII<,4EGE?I;FI=<CI
@simulated.135/1
GAGTTCCAGGACATTCAAGACTACACAGAGAAACCCTACCTTGAAAAACCAAAACCAAAAAGCAAAATAAAACTAGAATATTATTTATTCATGCATTCAT
+
IIIHHHHHGHFIHHIIIFIIIHGIIIIIHIEAFAIIIICIFIII?CHCBFIHGIGEICBII@IAAI<IBIIHHIHFIAF>IB;IIEIIBIII>>IIIGEA
@simulated.136/1
GAGAGTATAACCAATCAGATGTGAGACATGCAAATGAGGTATGATAATGAGGTTCTGTCAGGTACTGAGAGTATAACCAATCAGATGTGAGACATGCAAA
+
IIIIIIGHIHIIFGIFIFHGHIGIHIIIIHIIIIGHFIICIFIIIAII=II@;G>IIIAIIIIIGI;EI9CDDEI?IADIIIIIDIIDIIIDIFIEI?CH
@simulated.137/1
GTTGGGAGGAACAGGAGGGCTTCATCAGTTGGCAAGAAGCTGATGTCATATTTACTCAGGTTCCACCAGACAGCATCCCATCACTAGACATGGTTAAGGG
+
HIIIHGIIHIHHHIIFGIIHHIGEGGIIBHIIHIIIBIEIBFIDIFHIDIFGIDIEAGIG@IHIIIIFGIIIIICIII?III8?@=BIEIIIIFEIHIIG
@simulated.138/1
GATGTTTGCAGCCAACCATTGGACTAAGCACAGGAACCCCAAATGACGGAGCTAAGGGAAAGGACTGAAGGAGCCGAAGGGGTTTGCAAACCCATAGGAA
+
HIIIIGIIHIFIIHIGGIIEIHGIIHEIHIEEIGF>IFDDICIGGI=IIIHAIIBAIIBIIFGGGH5F9GIIFIIIDH?BEF8DAI;HIII=IH<IIBAI
@simulated.139/1
GCTGCCTGCAGTATGACTTCCTCCTGCTCCACCTGCCTCGCTCCCCTCTCAGGGAGCGGGAAATGGGGGTGAGGGAGCCCGGTTGTTCCTCTCACCCTCT
+
HHHIHIGHFIIIIFEFIEDIHIIIEIHHIEDBIFBIHIIICIIIII@CGIGBIIFGII=IGDEEIIIIIIIIIIHIII>>CIHI<@@I7BHGI6I<?CIG
@simulated.140/1
TTACACATAGGACTGCATAAATCCAATACTAATATTAACCTATTAGCATTTCATAGGTCAATAATGGGGCTAGAATTTTCAACAAATGGTGCTGGCACAA
+
HIIIIIHHHIIIHEHIGHIHHHHHIIIFHIFDCFGCIGIGIIHIGBGIGIHIDIIIICIIIHE=DEII?IIFICD@=FIADICIIC=IHD;IHGI>CII3
@simulated.141/1
GAAACTGAAACCTTGGCTCAGGCTGTGACTGACAACTTACTGCCCACTGATGTCCCAGGGTCTGACTACAGAAACATCATTGGACCTCCAGGGCCCCCAG
+
HIIIHHHHHIIGIIIGFHIIGHIIIHFGCGFDIIIGIBGHIDIFDHIDIACIIEIHGIIIIIIIIIIIHI?GGIIHIDFDGIIIIDIAII:;IIIGICII
@simulated.142/1
TATGAATATTGATGCAAAAAATACTCAATAAGATTCTCAGAAACCAAATTCAAGAACACAGGAAAATGATCATCTGCCATGATTAAGTAGTCTCTTTCCC
+
IIHIIHHHHIIGIFHIHHHGIHIIHIHIHDCIEHIDDIIIIIEDFIEIHDIIECII<FFEDGAGIIH=I?I@IH;FIIIII3HIHIC:<H2IBIIEIIGA
@simulated.143/1
AGAGAGGGGGTACACACACCATATTAGGTCTCAGCATCCTGCTCAGGGCAGGCCTCAAGCTCTGACTTCATGCATTCCAAAGGCCACAGGGGAAGCATGC
+
IIIHHHHHIIGIIIIHFIIGIIHHIIIIEGBIFIGFHIIIGEGIIDGIEHGIIIIIIIHIDIDE=II@HIIIGBIG@I<E>IBIIGI:IBEI>IIIG@EI
@simulated.144/1
TCCATTCACTGGAAAGGAGACCATCTGTGGAGTAGGTACCACTAGGTCTCTGTCCTGGGAACATGGAATGTAGGCATCTGCAATTAATGTTATTAATTTT
+
IIIIIIIIIIGGHIIIIIHHFIGIIFIIIIHCFFIDIIIAIDHE@IHIGICIIIDGIIIIADEFADIDII:IIDIFIEGIIIFDEI:@FEGII8IH7>IC
@simulated.145/1
GAGCCACTTCTCAGTGCCCACCCACAACTAACGTTAAAAAAACCATTATTATGTATGTGGTGTGTTGTGTGTGTTTGCAGCTGTGCATGTGTGCATGAGA
+
IHIIIIIIHHGHHFEGIFFIGIIIIIGGHIGGHEGGIBIIIIIEICIHIICIHEIDCIIDI?IIIIFHIA?HIAI:IFIDIDGIIDIHIIIICII57GEB
@simulated.146/1
GTCAAGTTTATGCTGCCTGGTGCATAAGCTGCAAGTGACACAGAATAGGGGGTAGCAAAAGTGGTTGTTAGCTAGTCACAAGCTTGTTTCAGTAAATATT
+
HIHIIHHHHIIIIGGFEHHHIIBIIGGIIGFIIIGIEIIHGFGEIBIDGIEFIGIIEIIII@IE?AEIDIDIEDH@FIFI7CIIEDIIIBI>IIEIIC@I
@simulated.147/1
AATCAGCAACATGATAGGTTTTCTGCTAAGAGTCACATCTAGAAGTTGACAGATTCCAGAAAGGAGGCATAGAGGAGTCCATGAAGAATGGAGTCTGGCA
+
IHIHHHIIHIHGHIFIIGHGHIIIEGIEICIIIIGHFCIHEEIIIGCGCIGFGGBGIIDGA@IIIHEIEAIBHBIIIFEI<2EIDGI=AFB@@A>II?;<
@simulated.148/1
GAACCTGGAGATGCCTGGCCATGCTCCCAGTCAATGAGGTCACCAAGGAGATTTGAGAGGAAAAACGAAGGAGTGGGATATCAGCTATCCTCCAAGGAAC
+
IIHIHIHHHIGIHIFGHHFHIIBICIFHGIHGIIFIBIIGFIEFGHHI@IIIHIIIDIIAIE=IFBIHIGGIIDGHIIIAIICGI9?@I?HI>=IIFFID
@simulated.149/1
AAAGCTGAATAAACAGAGGCCCCAGGGCCAGCTGCACCTCTCAGAATCAATAAGGCCTTGACCAAATCACTTAATTTCTTGGAATCTCAAGTTCATTATC
+
IHIHHHHHHIIGIIIIFGIGEGIIFIFGDDCFGDHCGIIFIF?DIHIIDFIIIIGBEGIBI=HIIIAE?CIIIIDID?IIGEI@HGHCCIAI@II@IE0>
@simulated.150/1
GAATGTATATAGATAAAACGATTAAAAAAACAAAAGAGCCCCAGCTACCTTTTAAGCCATAGACACATTATAACATGTTAAAGTTTTAAAGTTTCATGAG
+
HHHHHHHIHGIGIIGGHHIIIFGIHIIFIIGIIFIDFEIIIIIHAIEI>IGIEDIDDHIII<I@I?HIICI=IBIEGIIF=HIEID@7III@I@EIHIEH
@simulated.151/1
TGTGAGGGATGCTCCCAAGTGCTTGGCACCTAAGTAGAAGTGAACGCAAGACCTACAGGGGAGGGAGACACCAACTCAAATCCATTCTGACACCAACACT
+
HIIIHIIIIIIIIFIIHGHEIGIEGHDGDDEDGIIGIGIEIBGI@HFGGICE>IIGIIIID9BIIEIIHIEIII@?IIICDCCGIIIGIIF?ICDI<II;
@simulated.152/1
GCCCTGTTTGATCTCACAGTAGGCCCAGCAAGGAGAGAGGGGCGGTCATAGTTCTGTTTATATAGAAAGGAAAAGGTCACAAGGGAAATGCTATTTATCA
+
HIIHIIIIIHFHIIHIEIIIHEIIIIFFHCIGIIIIHIFGIIGHIIFGIGEIDICDEEECIF@FIIFFID<III;AFEG@IAF5II@IDAIIIA@III?D
@simulated.153/1
GTTGGCTTTTGTTTTGTTTTTAGGATTTATTTTGTGTCCGTGCTTATATGTGTGTTGCTCTTAAAGACTGACTGACAGTCATTGTTGGAAAACAGCGTTC
+
HIHIHHIHHIFIGIHHIGFHHIIHEIFGHCFIIHIEEEIHEG?IIHIIGI@IIIIFDIIAIEEDIIIIDAIIA?IEIIHIHIIIEIEAIHFIIII+EIIB
@simulated.154/1
AGAAACTTATGGAGATTCTTTATCTAATACTGCTAAAAGTCAGTGTAGCTTCATGACTTAAACATGTGTTTTGGGGATATTTTCAATTCATTTGAACAAT
+
IIIHHIHIFIHHIIIHIIIIIIGHFGIIGGIFFIIDAEGIGIHFIHIFGEIIB@@IEGHCBIIIG>6IIHIID@GI?D:IHIDIFIIEIBCIIIIA:I8F
@simulated.155/1
GGTGGAAAGCCTTCAACACATGTGCCTCGCACCTCATGGCAGTGACCATGCTGTTTGGGACGGCACTTTTCATGTACCTGCGGCCCAGCTCCAGCTACTC
+
IIIHIIIIHIIFIIIIHHGGEFHIHHFIIHIFGHGGIGIAHCIIFDIH>IIBIIIFIIIBH?AE>HFIIF@IIIIIAI@IIFB@II;<AICI5HIDIC8I
@simulated.156/1
CCTGGGGAATCATTAGACACCTTTTAAGCAGAGCAGTTCATACCTAACAGCAGTTACTGAGGCTCATGTGGGCGACACCACAGGAGCAAGCCCCGACACT
+
HIIHHIIIHGIIIIHIHHGIIDGIIFGGBEIIIIGEIIIHHIIIE@IIHIIHIIIBEIIH?II?I9CIIIIC6IG@EEI@II6IE>IIFIFIII8?CIHD
@simulated.157/1
CCTTGAAGCGTGAAGGTGAGCTTGGAATTCCATTAAGAATGTTACCTATTCAGTAACATTCAAATTCACTTCTAGTGGAGACAGTGAAACTAATTAGGCA
+
HHIIHHHIGICHIGHHIIHIGGIIIIGIIGIIGEIGIIHIIFCFIIIDDHCDIII?EIFIE?IF=I>IIIBIIIGIIF:GIIFI:@G.B7?DBHIAIIFI
@simulated.158/1
CAGTGAGCGATGTAGCAGACTCCTCCTATGGTTCCGAAACCCAACCACGGCAGGAGGGTTTGAGATCTATACAGTTCTGGAAAGCTACTCAAATCAGGAG
+
IIIIIHIIGIIIHHGIHIHEGIICGGIIEHIIHDEIEDIGII@AHEFHIIIIIIHHFCCFIBIIIGGIII<IIIIIGCBIIIIIIHBCHIIFI<IIGII@
@simulated.159/1
TTACTCAACTGTTAAAAAAAAAAAAAAAAAAGAAACAGCTGGGCATTTGGTGGCAAAAAATTAATTCCAGCACTTGGGAGGTAGATGCAGGATAGTCTCT
+
IIIIIIHIHHIIIHFIDIHFIIIHIIFIIHFIH@IIIEIHIIIIBIGDICIEIIIIICI9II?FCII;IIFI;IIIGGHIII9IBIIIIEAIDICF;?EI
@simulated.160/1
TCAGCTAACAAGATGGCTCACTGGGTAATCACTGCAACCCTAATGATGTAAGTCCAATCTCCAGAACCCACCTAAAGGTGAGCAGAGAAAACTGACTCTA
+
IIIIIHIIIHIIHIIIHGIIIIFCGHIHGIIEIIFFEHIIIIIIAIGHIII@IEGIHDIGFCI;IFEBDIIH9IIFEHA>GGIB3<7IEFDIIF2IIIIB
@simulated.161/1
GGCTTTGAAACGTTCTACTCCACTCAGTCTTGAAGGTGTCAAAGACTGCTTGAGATGTGGCCTTGAACTCTGGCTGGAAAGATGTTGAGTAGAAGAAATC
+
HIHHHIHIIHGGIIIIIGGIIFEHHHIGFGIIDCIIIGIGIDIIGIHIIIFFAFAIIHIH>HICIIDGIIGIIIIBBICIGHEGDIBIHIIICFII>C8I
@simulated.162/1
AATATAAACTATTGGCAAGCTGTATTATAAAAGTGAAAGTAAGCATATTATAAAAGCCACCAAATCTTTTTAATCTCATGTCCACTCTGCTTTTGTAACA
+
HHHHIHHIIIIGGHIGEGHIIIIHIGIIHIDGIIEGIGGCIIDFIIBIFG?HICGIIDFCGIIII?II>FC7IFGIGIHEIH=FE=IA?IIIIAI>AI:5
@simulated.163/1
GGAGTCACACAAACACTCTAAGCTAAAACTCCACACGTATGCAGAGGACCTAGTACAGAGCCATTCAGACTCCGTGATGGCTGCTTCAGACCCTTCTGAG
+
HIHIHHIHIIIIIGGGHHHIHIIFII@IGIGHIFIDIIIEICHIIGE>D>BIGIGHIIIFCBIIDCGIIIIIIIIIAEIDGIIIIIE=BIIEIDIIIIII
@simulated.164/1
GCTGCCTAAACTAGATGAGAGAAGACACACTCTGGCACATCGAGGAAGAGAACGAAAACCAGAGAGAGGAATGGGAGAATCTGTTCCATGTACAATGCTT
+
HHHHHIGIIHHIHIIIIEIIIIGIIIGCHHHFCIIIEICEEIIGIFIIGFIDIDCIIIHFGII>ICIIIIIEGDIDIHFIFI=CE?AIAIIDBF=?IG@C
@simulated.165/1
AGTAACTATGAATCAGTCTTTCTTCCAGTCAAACTCTGTATCTGCTAATCTAGCTGTCAGTGAAAGCTATTGCTTAAAATCATTTCTCTTGGAACCTTTG
+
HHHHHIIGIGIHHHHIIIEFEIFFIHHIIHCIFHGIECBIIIIIIICGAIIICIFIICI?II@GIIBIIDIDI?IHEDGI9CHII<IEIDGIIIIBFI0C
@simulated.166/1
AGTGTGCTCAATGCTTGGATCCACAGAGGGACAACAGGCCAAACCAAGCCAGAGGTCAAGAGAGCCACTGGCCAATATAGAGAAGGCTGGCAACCACAGG
+
IHIHGHHHIIGIIHIIFHIIIIGHEGDDDHIIGIIIIIFIDGIIIIHBBHI@IIFIIICIIGIFIFGFIIHIEICIIIIB>IIIIII:HAICI?F>IIHI
@simulated.167/1
GCAGAGAGGAGTTTCAGTTGAGGAGCTACCTAGGTCAGGTTGCCCTCTGGGCAGCTGTCTTGACTGTTAACTGAGTTGTCAAGGCACACCTTGAATGTGG
+
IHHIIHHHHIHHIIFGEHIGGGIGFIHHGGIFGIDGCGIIGIIICIHGIHIIHIDIGIEIEH@CHBIIEIIIH@IEIIHED=CI=IICCDFIII>IAIDI
@simulated.168/1
TCCAGTGAGCACTCAGATCTATACTCGAGTGTGTGTGTGTGTGTGTGTGTGTGTGTGTGTGTGTGTGTGTGTGTGTATGGACATGTGAACATGCTCATGC
+
IHHIHHIIGHGHHGIIHGGGIIIGHIH;FFHHHIIHEIEIIIFHEGID>GGBIIIIFCDCIIIIFE>D>GIFDIIIFII<CCE=7:IIGHFBHBIIC8II
@simulated.169/1
ATCATGGGAACCTAGATATAACAGCTGGTCCATCAACAGCCTTTAGTCATATGAGTACTCATATGTGTCATGTGAATCTAGGGTGATCAAGTATCACCTT
+
HIHIHHGIIIIFHIGFHIEIIFGGIFIIFIHGIEDEGI>IIBBHFCD<IIFCIGIFCIIIIG?IIDED>DII>DEIC4BI@IIIICHDIGFEEIG5IGDI
@simulated.170/1
GAAGAAAACTTCCCAAACATAAAAAAAGAGATGCCCATTATCATACAAGAAGCCTACAGAACTCCAAATAGACTGGACCAGAAAACAAATTCCTCCTGAC
+
IIHIIIIHIIGIGIHIGIIGIIHHHIEGIGHGGIIIIIIIFFIEGIICIEI<IIBII=AECIA>IECIDHID@@CGIIIIEH@BDFIFI;IIIC@I?I?I
@simulated.171/1
TTCCATAACTTATCATCTTTGCACGCATACACTGAACATTTTCTGAGCTCCCCACTCTGTTCCAGGTACTTTGTAAGTCACTGTGGTCCAGCAGTGACGT
+
HHHIIGIGIGHHIHFIHIHFIIHEIIGIIHHIEIEFHIHIIIICIDIHDICFCFGIDBIIIF@IDFEIIIIIGDIFII<IIIIIIIIBI3IBIDIFIIII
@simulated.172/1
GTCATTATGTGAGTATCCTCTGAGGACTTCATTCTGTGCATATTCTGGCATATCAGTATTCTTTGGCAAAAAGCCAGCCTCAGGCCGTGGCTGCCCTAGA
+
IHHIIHIHHIHIGHIIHEIIFEHDIGIICIIIFIIIGIDIIIGACDI?HEFIIIIIIIIFIHI@IIIAIIIID;IGIIDAII5I:7II<B?FFIIIIIBI
@simulated.173/1
ACTAAGGTCTTGACTCTCAAATCCCTTTCAAGTCAATGTATCTTTTTCTTTCAGTGTTAGAATGGACAAGCCCTAAATTCCTAGCCATGATGGCAGTGCT
+
HHHHIIIIIGIGIGIIIIIIIHIIIIIIGIHHEGIHACIIHAGEFIG?CIIIIIIIIIHICIII1IIIIIBEIIDIHEIIIHI:I@IIICECII<IIIII
@simulated.174/1
AGGCACTCTTGTAAAGATGTTTCTCTATGGTCATTTCCAGGGTGTTTTTTTTTTTTTTAATACGACTTCATTATTTTAAATTCTATTTTGAGTATTTTTA
+
HHIIHHHHIIHHIIHHFIIFFHEIIIIIEGIGIEIIHIIIEIIDIIFI=IHIIIBBIE?GII:CIII6FI>IIAHBICBAB<DIIG8D:I7FIDBEIIIB
@simulated.175/1
CTAACAGCAAAGCAAAACAAAACAAACCCAATACAGAAAATACTGTAAGTCACCATGACCAAGCCAAAAGGACTAGTCAGGTAGATGTGCACATTAGCAA
+
IIHHIIIHGIIIHGHGIGIIFEFHGIIGIBIHGIIIIFIIBGBCCIGIBIIBI@IIADIIIIIHDIII@II?HIIHII@I@IF>>8I<IFE@IIDIIIII
@simulated.176/1
AGGGGATAAGGGGAACGTTAAGTGTACAGAGGGAATGTCAGAGTGATGTCACATGCCGTCCCCAAAGCTGCCACATCTGGTGACAGGAGGAGGGTGATCT
+
IHHHIIIHIHIIHHFIIGIHIIHEIGAIIEFIIEIIIHDHHIIDGIICHBIIFEI=IHIIC@IEBI<BFII>G@?ICIGAIEDA?EI=IIE-GEGIII/C
@simulated.177/1
TTCATTATACATGCTGATTATTAATGATAATATATTAGTCCTATAACAAATATATTAAATACAAGGAATAAAAATGTGAACAAATGTGGTTGAAACTAAA
+
IIIIHHHGGHIIIIIIHIIIIFHIIEEFGE@IGBIICH@GIGHIG@EIIAGIIFIFI?IIEEIFIICBHDIIIIFIIIHII>>EC<DIA=AIH/>II:9I
@simulated.178/1
TATGACTGAGAGGGTAAGAAATTCGTACAATTTTTAAAAAGTAGATCTGAGGAATAGGTTATAATAATAAATATGCATGAATACATTTGTTCTCAAGGTA
+
IHHHHIIIIHHHHHIHIGIGHGHGIDFIFIIGIIIIIIIIIFFCBDI:IHF?<@IIIAIH?I9IIHIIHIEIII<IIHIF>II@IIGCIAIICI9HEI@E
@simulated.179/1
CTGAGCCCCTTTCCCAGATTAGGACCAGGTCTGGACCCTTCCATTCATTACTCCCGCCACTTTACCATGGCATAAGAACTAGAAATACCTGGATGCCAGT
+
HHHIHIHHIIIIHHGIIHIIFIHGHGIFHEIHIDFIEBHCIIDHCII@IIAGIAIIIIFFIHAIIIIBDEIAHGG:@GIBI7<IIID=III5<7HIIBB4
@simulated.180/1
AGAAGAAGAAGAAGAAGAAGAAGAAGAAGAAGAAGAAGAAGAAGAAGAAGAACCCAGTACTCCCACCACAGCAAGTCCTGGATACCCCAACACACCAGGA
+
HIIIIGIIGIHHGGIIIIIIIIIIIFEGIBIFICIF@CHIIIDIFIIIICIGAFDFEI>AIEDI<III=H?IIIIIIIBC@I@?GBIHIEIIIIDF9AI:
@simulated.181/1
AAGAAGAAACAAAACTAGGAAAGGCCACAAAATTTAGGAATGACATCCTCTTCGTTCACATTCTAGAACTGAATTTCCAAGGTGGGTTGTATCAACATGC
+
HHIIHHHIHGIHIGHHHHGEIGHFDIIEEHHIIIEECDAGICGCIDIIHIEIIIHFCIFIHBGIGIIHHE=BI=IBHI>C=EIIIGHDIIIDIAI2FIEE
@simulated.182/1
GTCGCCCTTCGTTGGAGGGACAGTCTCTTGCCTGAGGTCCTACTTCCTGTTGGGTTCCAGGCTCAGGTGGAACACTAGAAAGCCCTGCCTTGTTGGCCCC
+
HHHIHIGHGIIIIIHIIGFIHHHIHFIFHICAICIIFFIIHICIFIIIIGHGA@EAII@@I@I9HIF<?FIDIIIIIICIIII@AI>C@BB;FIIIEDIF
@simulated.183/1
TTTTAAAATAACAGAATCATAAAAAAAGCATAAAATATTAAAAATATGATATGAGATTATGAGAAGACTATAGAGACATTTCATTGGAACTGTGGTGTTT
+
IHHIIIHIIGHHIIHIIIHIIIIIHIGIGH@EIHIICICDGFCHIFIEEHEIII?DFFII@IICIIHIDGDHIIE<DD:BEDIIFIIIIIIIIIDII?IC
@simulated.184/1
TTTCCGTCCTTGTATTGCTTCTTTTCTGTTATTATCCTTTGAAGGGCTGGATTCGTGGAAAGATATTGTGTGAATTTGGTTTTGTCGTGGAATACTTTGG
+
HHHIIHHHIIIGGHHIGIFHEIIDEIGIGGGIIFIIIHIIGEF>EFIIIIHFBIIIEHII@IIIECI>II?ICIIFGIIGIIHIIEEA7GIIIIIIII8A
@simulated.185/1
CTACATTGGGGGTCCTGTGTTCGATCCAATAGATGACTGCGAGCATCCACTTCTGTATTTGCTAGGCACTGGCATAGCCTCACAAGAGATAACTATGACA
+
IHIIHIGIHIGIIIFIIHHFIHIGDIADDIIEEGIIIFGIHIIHHEHIFIIFGCCI:HGIIBIDI??IIIIEC9EI;I=EIIICHIFD@@FA;IDICG9I
@simulated.186/1
AGTCTTNATAGAAAAGAGTAAAGACTCTGTGCCCAGAGGACATAAAAAAATACCAAGCCAGGGGAAAGGGTTAAAGTGTGCTTATTATGTCTCCTGGAGG
+
HIHIIHGHIIIEIHFIIIIFHFIEIIHIGIIGIIIGGGHFHIDGBIIDIDIHIIFDAGA=IIIIEHIFGIHIIAGBEGI7IIIFIII@IGBBB:II7F=I
@simulated.187/1
CATAGAGATGGACCCTACATACTCCTCAAAGAAAAAAAATCCACCAAGATGACATTTCAATTCTTAATATCTATGCCCCAAATATAAGGCCAGTAAGTTT
+
HHIHHHHGIIIHIHIIGIEFIIGEFHHCHIIDIIIH?IEFHIIIEDFIIEIIFCIIIIIIBIIBG?GIIDIEAII;IA9?IIHIIIGDIIIAIEIIIIII
@simulated.188/1
GATTGCTGACAATGGGTTACAGTAAGCAGCGTTCACTTCAAGCCATCAGAGAAGTGTCCATCTTCGCCCTGGAGTGTGGGATTGCTGGCCTTCCTTGTTA
+
IIIHHHIIGGIIIIFFIGIIIGHGEIFHHGIHIDCGDGIGIIGDHGBBDEIIIEIIIIIEEAICIIG>I>IIIIEG2AAFI@III?;;IIIIIGBIIFC8
@simulated.189/1
AATGGGGAAAAACTGGAATGACAAATGAGAGGAGAGACGAAGACTATTTTGAAGACTTGAATTTGAAAAAAAAAATTTGAAATACTGGTGCATATACGCA
+
HHHHIHHIIHHIIIIHIIIIIGICIIIEHIGIHCIHEGEGIIEGIGIFCIBIIC@IIDEEIBI?DII?FIICI<@GI:G;IEEEIGIIIHBG<IIDIII7
@simulated.190/1
GCAGTCAACTGATAGACTGGCACATTTCATTAGTCTGGACTAGGAGCCGGGCATCACTGACCTGAGCAGAAAGACTCAGCACCCAGAAAGAGTATTCAGA
+
IHHIIIIHHHHIIGIIIIHIGIIIIIEFEFCICFIEGIIIF@IGFIH@IIIAIII?FIIIIHFCFICIAIGEIIBIGE8=IIIE@I:I>FII?IBIIIHH
@simulated.191/1
GAGTTTATCTTTCTCAAGTTCTCCAAACTGTACCACAGAAGTTCAAATCCTGTAGCAACAAGTTAAAACTACAAAATAAGGCATTCTAATTAAATGTCAT
+
HIIHHIIHIGIIGGIIHGEGIHIHIIIAHIGIHIH=IIIIEBEFHIII@EIIIGI@II<IEIIB@IC=GIIDGDGI:IDFIEIII;;7HC?IHI@9FIHD
@simulated.192/1
TCTAACAACAATAAAAGGAGAGGCCATGAATGTGTAAAAAGATCAAAGTGGCAGTTCATGTGACATTTTGAAAGGAGGGAAGGAAAGGGGAGTGTCTTAG
+
IIIIHIHIHGHIFIGHIIFGFIIIIIHIEIDIHIFFHIHIIIDGCEIHIBIIIIIIIIIFIIBI8IAI=G@E?II<II@IHDIIF@CBBIGI;G?IBID@
@simulated.193/1
TAATAAGACCACATTATGAAAATGATTTCTGTATATACTTTTCTGTGGAGGAAGATATTTTAGAATCATCGCTATTATGATTCTTTATATAAATTCAGTA
+
IIIIIHIIIIHIGIGHIIHHIHCGEGIGHIDIEGIDHICGHGIGIIHIIAIIIC<GAH?FGBII=II<BGIHF@IIIBIHCAEI;II@@IIIIGIII9II
@simulated.194/1
CTCTTCGGAGGGCAGAAGAAAGTTGGATTCCTTGGAGCTGGACATGGCTGGTGGGAATGAAAATAGGATCCTCTGCAAGAACAGAACAAGCTCTTAACCA
+
HHIHHIIIHGIIHIGFIGIIGIEAEIIGIIGIIGIIIIIIIFA;IIFEGIIICIICBIIFIG>F?6IIAEI@IAIIIA?II=IIF?G7IEIII>IIGB1H
@simulated.195/1
TTCAATTTCTATTTGGAAAAAAATTAAACTGAAAATTTTTTCTCTGATAAGAGTAATTACTCAGGATTAAGCATTTCAATTTGCTTCTTTAATGGGCAGG
+
IHIHIHHHHIIFHIIHIIFHFIGIIIICCDIIHIIGIDAHF@IIFHIEFHFIIBAEI?>DCIIIHDH7II?GIIIIIG>IIIIIIICECIH4II<DHIEI
@simulated.196/1
ATGCAGGACACAATGAGAAGACCAAACCTACGGATAATAGGAGTAGATGAGATTCAACATGTTCAACTCAAAGGACCGGCAAATATCGTCAGCAAAATTA
+
IHIHHHHHDGIIHHGIGIIGIIIIGGIIIHBIIGBFIDIIIEHIICF<FIIIIIACDIDCICFI=II>EIBHIIIIE<IFIEIIGBIIIIIIBIIEHI.I
@simulated.197/1
TGGGGTTGGGCTAGGAAGAGTGGGCGGTGGGGGATCACAGAAGAGAGTATGTTCCACCAGTATCTGCTTAGTCCTCTGGGAATGGGGTCAGACAGTGAGA
+
HHIIHIHGIHIIIIGIGHIGGIGIIIHCEIDDDHHIHHGCGIIIIIFIIIHEIIDFDIFEIDIIEI>IIC=EI@IHIA4BIIH=III@FIIIDDII@CCI
@simulated.198/1
TCTGCAGAGCTTAAACCAAGATAGGAGCAAAATAACTTCCCAAAATAACTGTCCTGTGATGGTGAACAGGCGCGGCATTTCCAGGTCAGGGGTCACTTGT
+
IIHIIIIIHHGIFHGHGGEFIIHIFFABHIEIIFDIIIGIIBIHEFIII@HIEDICICAIEIHBIIIIIG;IF<HIEIIIAIH>?II?G8:>II5H@C?I
@simulated.199/1
GAAAGTGGGCAGCCTTGTCTAGTCCCTGATTTTAGTGGGATTGCTTCCAGCTTCTCTCCATTTACTTTGATATTGGCTACTGGTTTGCTGTAAATAGCTT
+
IIIHIHHHIIGIGHIIGHGIFIIIIGIFDEHGIIHADAGIHFIIHCIDF>IGDEEBHCIIICIDAIIEHFBFDIIH@IIIII=AIDAI@DB9I?AI9IIH
@simulated.200/1
GAAGAGACACCATGACCAAAGCGACTTTTGTAAAGGACAATATTTAATTGGGGCTGGCTTACAATTTCAGAGGTTTAGTCCATTATCATCATAGTGGACG
+
IIHHHIHGIIGFFHHIHIHIGFGIDIGIDFGHCHFIIIHGDI@BHIIHIGIII?IIIIEBIIAIFIGI@=>DII<CIAI6GI>IIIIIBCIIIEIIIEHA
@simulated.201/1
AACACCTTTTCCTCCATGCCATTCCTAAAACGCTGAGAAGAGAAAAATCACAGTAGGGAACATGAAGCATAGACGGCCCTAATGAAGAAACACTAAGGAG
+
IIHHIHHHIIIFHFIHGHIBIGHIGHHEIEHCIHFIIGIIIIDIIIII@I?FHIIEIAIIIIIC?IIII@IIIIIAAIIDIHI>I?I7ICFHFDI/IA;@
@simulated.202/1
GCAGAACTGCTGAGTTAAGGGTTAAGGGTTGATTCTTTCTGGCCACTGCCTGCCAGCTTTGCCCACGTCATTTATCATTAGAGCTTCACAAGAAAACACA
+
IIHHHIIHIHHHHIIIIIGIFFGIIIHIIFIGIIIIIIEIIHIICIIAGIIC@IIH;ICDEF<HFIBII>IIIICBIIII>BD?HIIGHIIID@I<III5
@simulated.203/1
TGAGCCATGCTCTTAATACAGCACTCCAAGCAACCAATGAATCAGATGCTAAAAACAAAATTAGCTTCCCTTTCCTGCTTGGCCTGCTTTTGTAGGTGAT
+
IHHIIHHIIHIIHHIHHIHFHGEFIFIFFIIIIHIIHHIIFIFIADBIIIIFII7I>I<IEIIIAIIIIIIIGIIII8FFI@FIF@AIIIFICIE6AIIA
@simulated.204/1
CCTGACTTTTTCTTAATTACAAAAATTGGAGTATTCCAAGGTGAGGTAGAGGGTTCAATATGGCCTAATTTTAATTGTTCCTCTACCAGTTGAATCACAG
+
HHIHHIIHIIIIIIHIHGIIGIIHGGIDIEIIGIEEIID@I?IIBEII@IBGI;IIFIICI@IEEAFFC?IF;BII>FIG>IIB>IIAIFHII@III?+I
@simulated.205/1
TTTAAGATTGAAGTTTACTAATAAAAGGAAGAGAAAATAAAAAAATGGCACCAATAAGTAACATAAAAGTGGATTTTTTTTATCGAACAATATGATCTCT
+
IHIIHHHIIGIHHHHIHIIIHHIIGHFIIIIIAIGHBIDHIEDACII=IIBIIIIIBGI;@HIIIH@IIH;I;I2IIIIGG=I:C6EI-HII<IIIEFI=
@simulated.206/1
ACCTTAAACTGTCTTTTTTTTTAACCTTCTACCTTGTTTGAGACAAGATTTCTTATTTGTTATTTTTGTCCTTCTGTGTATGCCTATCTATCTTAGAAGC
+
HIHHIIHIHIHIIHFHIFIGFGIFIIIIHIDEIIGFG?DIIFIGIHIIFIIFIDIIAIEIBIIE@IIIIIEHI?DI@FIIBIHICFIAIFIFIDI;IH;D
@simulated.207/1
GATCCGAGGACGAGGACGAGGTCAAGCAGAGTCAAGCACATCCGCTTTGGTTTTATTTTTAACCGTTCCCTAATAAGAATGAAATATTTCATTCACCGCC
+
HIHHIIHHHIHIHIIGHIHIGHIIHIHIIEGFIGIICGFIHHCGIAIIGGAIIIIHHGFHIFI<IIAIGII=IIHII==EBAI3IGBICFEH>IIEF:IA
@simulated.208/1
TTAGATGTCATTCTATTGGAGGTGGCTCAGAATTGTACAAGCAAAGGAGGTTAAATAAGGGTGGGCTGAAGGGGTCAAGAGACATGGGCAGCCCGATCAA
+
IHHIIHHHHIIHIIIHHIIHGHGHFFIIFDGIDEBIIIDIIIGIIDHEGHIIEIDIIII?I;HII=DIIDIIIEIIGAI>EHIIIEIEE>IIG>IIIIID
@simulated.209/1
TGTTCACTGAAAATTGGTTTTCAAAAAGAACATGTGGAATACCTTTCAGCTTGAAGGATTAAAAGGCCTGGTTTTGAACCATCTGGTCTAACCTGTCATT
+
HIIHIIHIGHIHIGFHIICIEIGIIIIGFEIIHHFIICAGHIIIIE@IDEFEIIBEFEIIII?IC=DHCBE=HIHIAHFIIIIAIIHIA@EGDI>DIAIG
@simulated.210/1
TCTGGATGGCAGAGGCCCTTTGAAGTCAGTGGGAATGGGCTGCATCCCCATTGAGGGTGTCAGCATGAATCGAGTGATGGCGCAGAGATCCACTCTTGCT
+
IIHHHHHIIHIHIFIFHEIGGHHGGFGFDGEHFGIIHIHIDFIIIIIIHDIACHGHIIIIIIFIIGIICII?I=III2III@C6IICDIII57F4I9III
@simulated.211/1
CAAGCCTTGAAAGAAAAATGGTGTTTCTACTTTGCTCTTGGTTTTAGGTTCTGTCTCTACAGAAGTTTCCCATCCATTAGGAACGCTGGTTCCCTCTTCT
+
HHHHIHIIIIHIFHHHIGIFEHEGHIIGIHIEBIFIHB@IHDIEIIIH=GIIIIGI=IIEIIDIBIHIAIHCG@III<FBIGFDIIII@IIIEIGIIGIF
@simulated.212/1
GCTCGACTCCAGAAGTGGGGTCTGAAAAGAGGACGAGGGGCATAGCATACAGAAGGGGCCCTTGTCTTCCAGGGCATCAAGACAGTGTGTGATCCTTCAA
+
HHIHIIIHIIHHGGIHIGIIFGIEIIIIIIIIIIIIGFHGADBGFDHBGII;CIGEIBIFIH>EIAHIIIBHI<DIFIIHIEI2IIIGIICIII@>:?>7
@simulated.213/1
TTTCTGGTCCAGTCTATTTGGAGTTCTGTAGGCTTCTTTTATCTTCATGGGCATGTCATTCTTTATGTTTGGGAAGTTTTCTTCTATTATCTTGTTGAAG
+
HIHHIHHIHGFIHHIHEHIIIFHIHFIHGIGFIIDDHGDIDIIGIGHIIII@IIIIIFIFFGFIABHIIIIGF>IEIIAAGIIIID<HI?IIFHIIIIIC
@simulated.214/1
TAACAGCAGGGTACCAGACCAGTGATCTCCAGGGATGAGAGACCCATGGTGGGCTGTCAGCAGTGAGACCTTCAGTGGGGGAAGGAAGCTCCCTGTTGCT
+
IHHHHHHIIIHHIIIHFIIIIIFIEHIHIEIIIIIAIEFIHCIIEGHI>GIICGIEGIIGA:>GIFDFIHII<HIIIFIGIIII=IAD:>IIIIH=:IFI
@simulated.215/1
TATTGTATGGTTGTTTTGCTTTCCTGTATGTCTGTATACCATATATGGCCTGCCTCCTTCAGAGGCTAGAAGAAGCTGTCTGATCACCTGCAACTGGGAT
+
HHIIIIIIGIHIHGGHIHIIGHIHHGIGGFFIIIIDEHDIIIHGIFIHBAFIDIGICGDGIEIIIIIGD>H?IDEIC?II9IGIIGII:IIHDFI<FIFE
@simulated.216/1
CCCGTATCCTGTAAGTAACTCCAATAAAACTCATTGGCTCACCAAACTGAACATTGCTGGTGTCTTAGTTTAGGATTACCATTGCTGTGATGAAATACCA
+
HIIIHIHIIHEGIGGIGIHIGIGIHIFIIEHCI>IGIGIIICEEBDBICIB?@IIIHI?HIAFBIFEIIIGBGIIGGAI;IG?AIIIEIHEI?5@I@=@I
@simulated.217/1
ATCTAATAAAAATATCAAAAAAAAAAAAAAAAAAAGAACAAGAGATAGAACTCTTGGCTCCTCCAGCCCCACATCTGCCTGGTCACTGTCATGCTCCCAC
+
HHIHHIHIHGIHIGHFGHFHHIIHIEHEHIIFIHIHHCICIIGGIGCBIIIFIHDIGIIIIFIII<IHIIHIIIIIFIAIBGAIIGII8;<I@CB74IF>
@simulated.218/1
AGTCTCTGGATGGCCTTTCCTTCAGTCTCTGCTCCACAGTTTGCCTCCATATTTTCTCATATGTGTACTTTGTTTCCCTTTAGAAGGATGGAAGTATTCA
+
IIIHIIHIIIHHHIHHIEIIFHGHEIIFIDFIIDICIGHCDDEIIIIAIFIAFEFHII><I=AIIHGEABIEIII9C?IIIGIH<H@G=IIBEIHBIII8
@simulated.219/1
GAAATTCCCAGGAACTAGTGAGAAGCACAGATCCCAGATTGCGTGCCGCCCCAGCAACCGAGTCCGTGTGGCGCCCATGTTCTAAACATCCTCCAGGTGA
+
HIHHHHIIIIIHGHIIGIIFEIIIIIIIIHIFIIIIEHIIIBFDIIHHAFHIII:@IIII9GGIH1IIII@I;BFEIBDII=IGI2BIIEIIEIII8??C
@simulated.220/1
CCAGCTGGACAAGAAATTTAGAAAAGCAGAGGTGTCACTTTGGCTGATCTGTAGGGATGGACTGCGGCAGAGAATGTCATCTACATTCTGTATGATCTAC
+
IHHIIIIGIHGIIIIGFIFIDHGIHHFIIIIIDHIBHEHGIHIIIIHIII@IIIIDIBGHEEIHII@IIIIAII:IIB@III=ICDFICIIIIFI>HGCI
@simulated.221/1
AGATCATGCAGACACCATTTCCTATCGCTCCAGTACGCGGTTCTATCGCTCCCATGCGCCGTTCAGTCGCCAGGAAAGACCTCATCTCCACGCGGATCAC
+
IHHHIHIHHHGIGIIGIIIIIIFIIIGEAGCIGIEIBI@HIIEIEHCFCHIIFD>?IIIHBI@ICE>?>IIIIIBBFII=IICI?FGIEIIII2IFIA@I
@simulated.222/1
CAGAGGTCAGATTTCAGATGGTTGTTTTCTCCTATTATGTAGGTCTCAGGACTTGAACTCAGGAGGTCATTAGGCTTGGTGACAGGTACCTGTACCAGCT
+
IIIIHIIIHIHGGIIHGIFGEIDEFDIIIIEIIIIICEEIIIIIA>EHGIDIIEI<CFGFI>GDIAIHBIIIIDIIACB>3IEIHII?IID0II:IIIIA
@simulated.223/1
CCCAGTGTGGATAACATTCCTTGTAGACATGTTTTGAAAGATGGCCACTTGGTGTCCTCTGCCCTGGAGACGACTGCTTCTCCCACACGCAGCACCCCTT
+
IHHHHIIHIIHGHIHIIIGIIHIHIIGDIIFIIIIIIIGIFCHFDIHGEFI=IIIBIE9FFIIDFFEGDF;HIEIDIIIF@GIFEIIIIIIIFDIIIIII
@simulated.224/1
TCATGGTAACATGAATAGACTCTGAGACCGTGGCTCCTTATTAACAGTTTTTTTGGGGGATCAAGGATTATTATACATGTCAATGCTGGACAATATGCAG
+
HHHHIIIIHHIHFHIGFHHIIIEIIHHIGFGGGCIGIICIFIIEDIEDFIIIBI?IEGII>>IIIIGI;F>;IHGBIII?EDIHEIIEIDHIII;E9=B6
@simulated.225/1
ACTGAGGCCAGACAAGGGAATCCAGCTAGTGGAACATATCCCACATACAGGCATCAACAGCCTTTGAGATAGCCCTTCCAGTTGTTCGGGACTCACATGA
+
HIHIHIGIHIGIFIIFHGHGGFIGIIIIGIIIIIGHIIEICIIHFI=FIFIIHIIHE9DIIIIIGIIHBCII>I:IGIB9DIIEBAAIH>I4IID:8;?I
@simulated.226/1
CTGGGCCAGCTTGAGGACCTGAGTCTGGGTCCCCAGGACGCATGTTAAGATGACGGTTATGGAGACATGTGCCTGCTCTCTAGCACTAGGCCATGAAGAC
+
HHHIIHGIIIHIIHIIIIIGIIHIIFIIIHIBHIIGIHICIII@IIIIIIIGIICH=GG?DIDI<IIBFB;FI=IIIHIIIIC596I9I=I8I?D@IDFG
@simulated.227/1
CAAAAAGGCTGAGTAACATATAAAGGAAGTCCTATCACAATGACACCAGACTTCTCAAAAGAGACTCTAAAAGCCAGAAGATCCTGGGCAAATGTCATAA
+
HHHIHIIIIGIIIIGFIHIFHHIIFIIIIIIFFIIIFIIIIIHFCDI;AIGEIDE@IC<I@IAGIDGDIGGIIIDEIIIIIDICII6I?IABBIFIIIIF
@simulated.228/1
TACAGATGGGATCCTCCACTGGAAAAGTTCCTTCTTCTGCCCTATAAAATCTCCTAGCCCCTTGCTTCTTTGTGCACAGTCCTCACTTCTGCCACCCTTT
+
HIIIIHIGIIGHFIIIIHGIGIFFICIEIFDDHIIIDBIFIIIIIIEGIHIIIIIEIIBIIFEII<5ID<IICICIIHAAEI?AEIIIE=FEIEAFICIG
@simulated.229/1
ATAAGAAAAGTACCATTATTCAAGATTAACATGCAAAAGTCAAGATGTTTTCTATATTCAAATGACAACTGTACTGAGAGAAAAGTCAGAGCAACAAAAT
+
HIHHHIHIIHIHGGGDFFGHIIIGIGIGIIHGFGIIIHIFFIIG>EIHF<F>ICICIFIIE?IHCIEIIBEIE@<HFIDI=FI7GDD?5IIEGI@II4DG
@simulated.230/1
TAAGCTGTTAAGCTTGAGGTTTGAGCTGTAGTACTTCACATTCACTGTCTAATCAAAATGGTGTCTTGGCTTGTGATGGTAAATGATAATAAATAACTAT
+
IIIHIHIHIIIGGIIHIIHGHIHHIGIIHIGHIIAIIHEBGDIIDIIHDFIIIHIHBIIIEBIFGDIE9CIIIIIGIAI??G@CEIIII9HII@8IIE7B
@simulated.231/1
GCAGGGCAGTCCCAGCCCCCCTCTACTTGGTAGAGAAGAGATGCCTGGGCAGAGCTAGAGATTACATAGCTAATCCAGGGCTTAGACCTAAGTCTGTGGA
+
IHHHHIIHIIGHHIIFIIIHIEEIIGIIICHDHEIIFIGIIEICFFFCIAIIIDFIIIGIEIIHIDCIIFIIII9III@CFIE9FBDI?IADIIIHI@I6
@simulated.232/1
AAAGTTATCAAAAAAGACAAGGAGGGACACTTCATACTCATCAAAGATAAAATCCTCCAAGATTAACTCTCAATTCTGAATATCTATGCTCCAAATGAAG
+
HHHIHHHHIIHGHHIIHIIEFHHIBIEDGIDCIGIIHIIGBIECIGF?IIIHI:GIF;IHIDII>CII>IIGCIIIH>@I;?III?HIEII=III5HICE
@simulated.233/1
CCAACTTACTTCATAGGATAAACATTAGGTTTATAAGATGATCCATGCCGGGTTGTAAAATTTCATGTTCTCCTCAGAGAATGGCTGCTTTGGGTGAGAA
+
HHHIIHIHHHIHHIIHGHFIDIFIHHGCIIIEICDIABEDIHGHCBIEIIII?IICEHBIDIGIIEI6<IIIE>IIFII?IHBII<I:<IBIID7I>IG<
@simulated.234/1
AGGTTCGTTCTTCTTAATCATCTTTCTCTTCTGAAATAGTCCCTCTTCCATGTTATAGACTACACTTTCTATTTAAGAAAAAGTTCAAAGTAGAGACCCC
+
HIIHIHIIHHIIHIHHHIIIIHCGFGFIFEIICFCIIIGIFFGEIIIFFIIICIIIGAIFHAIIIIFIHFIBIF=E=:CFBI>ADHI9DGCE??IIBCII
@simulated.235/1
CATGAAGAAACAAAGGAGATGTGAAAACCAATTGTCCAAGAAATTAGAATGCCTTTTGCTTATATGACCTCAGGTTAAACAATTCTCTAAAATTCCCAGC
+
HHHHIIHIGHIIHGGHIIHHIIIFIIIIIHIGFIFEIIDIFICIEIIIIGADIICGBIAIGIIB=@IBIIIFIBIEIDIIIFIIDIHBID?:IHCIIFII
@simulated.236/1
CGTTCTTCTTGAGTTTCATGCATTTCGCAAATTGTATCTTAGGCCACCAATAGATTGGGAAAGAATCTTTACCTATCCTAAATCAGTTAGGGGACTTATA
+
IIHIIIHHIIGIIIHIIIHHIIHDGHGIIEIGHIEHIHDIGGGHCFBFHFIIFDEEIEIDIIIIIG@CIBDIEBIB?ICIDIIIII9FIFHIIDIIBEII
@simulated.237/1
ACTTGGTATGATTCAACTTTGTGGAGAGCCGTGCCACGAGCAATCGCGTGCGTGCTGTGAGCAATCGCCATTATAAGATGGCACTGGCTTCCACTGCACC
+
IIHIHGHHIHIHIIHFIIGIIIGGIIHEGCDHGHEDIIHIIIIIIIIHFEIFCI;DGHGIEDIIEH?IIF?CCIBII<IIII<II6IBIIA<1HA?@I>C
@simulated.238/1
CAATCTCTCCTCTATACTTGAGCATGGGAAGTTTGTTTGTACTTAGTTGATATAATTGCTGTTCACCTACTTATTCAGCAAGCAGAAGAAGAGTGAATAC
+
IIIIHHHIIHHIIHHIGHGIIFHIIIHIIIHEIHFIIDIIDIII>EDA@BI=DIIH?IIF;GFIFIIC>ICIA@DCICGIIIIC?I8<IGFDEIIGIIIC
@simulated.239/1
TACAATAAACTTAATGAGGAGGGTCTGAGAGAACAGCTCTGATGACAAAGTGTGTGCCTTGCAAGAATAAGGTGCTGAGTTAGACACCCAGAACCTACAT
+
IIHHIIIHIIIGIICGHHIHIHHIFGIIHIECIDDGIIIIEGEIEDIHIII?IDD@IHICIEIGIEFI==IICIDIBIBDCIIH>III;<IC:IIIIFII
@simulated.240/1
TGATGGTTGCTTTTCTCCTCTCACAGTCTCCAAAGCACCTTCAAGTACCATGAACTCTAGCCAGGGGAGATGGGGTTTCTAGATCAGTACCAGCCTTGTT
+
IIIHIHIIIGHIHIIGHGIIFGFBDHHIHIIIIIIIFIIFIGGIIBIEIEHGIIIG@FIIHIIDIIAIE@IIEDGIDEG;IIEIIF8E:4EI>BIBGCCC
@simulated.241/1
GACTGAGTTGTGGCATGCCATCAAAGTTGGCTTTCTAGAGTTTTCTTTCTCATTCTGTCACAGGCCTGGCTGGCACGAGAGCAGATTTAAATCAGCTTTA
+
IHIIIHHHIIIHIIIFFIIHGGHHIIIGEIIIIAHIICHCHHFEEGIIIFIIIIIBIDIGIGCIIEAI@IEDICHDIEII=IFII@H@IAII@G>ICIIG
@simulated.242/1
GAGCCCCGGAGCCCGTCCTGTCTGGTGCTGCCGTACTAGTCGGAGGGTAGCACACCTGGTGCTTTGCTGGCTGAGGGGAGTAAACGTGGGGACTCTAACT
+
IHHHIHHIHIIHGIIHHEIIGHIIHFIIIEDGIIADIHGEGHIIHIFFIEFIII>IIF@I;H=FIHII>IIHIICG:II<HII;<IIIEDIICI@BBIII
@simulated.243/1
TACCTTTCCTCTCTGAGCATTAGCAGTAGGGAATGTTATCCGTGTTGGAACTGGGCACCCGCCCAAATTCTGCTGGTGCCTGAACTGATACTGAGCTGAG
+
HHHIIHHHIIGHFIGIIHGHHHIIIFIHGHIEEIIHIIIIIICIIGHADG;D8AIIGBIIHCBAIIIIIHCI@EHICDII/ID=IICHGA69IIABI6IF
@simulated.244/1
TGTTGACTCTGTTGCATAGTTATTAGCAATCATCATTATAAAGGTCTTCAATGAAAAAAGACAAAGTGGTACAGAAAGAAATGCAAACTGTGTGTTTGGG
+
IIHIIIHIHIIHHGFHHFIFIHFIIGIGIHIIIIIIGHICIIIFHI>HIIIHIG><BHGFGIDGIII?D=IIDGGIIDCIIG>IA<IIIDIIGIFI6EAB
@simulated.245/1
AGACAAGGCTGCCCACTTTCTCCCTACCTTTTCAACATAGTACTTGAAGTATTAGCCAGAGCAATTCGACAACAAAAGGAGATCAAGGGGATACAAATNG
+
IHHHHIIHHIHIIGGIIIIGGHHEIIICIIIAFBIHDFIECIICDEGCGCIIIIA>GIEI>EIHEIFEIIII>CIIHIHBIIHIIIIIIIIIIB@III!I
@simulated.246/1
TGAAGGATGTAATATATATGCATTGGGCTTCTTCAGAAGATTTGGTCCCAATTTGTGAATTTTACATTTAGGTATATGCAGGGTAAACATCATTTAAAAC
+
IIIHHHIHHIHIHIGIIIIHHIGHGIFDFIIHAHDBIIBCEFH@FC@@EIIGC>IIEHID@HFIGIIIGIIFIBIII3?IIIII8IE?8IIIGEIII:II
@simulated.247/1
CTGGAACCTGTAGTGTTGAACATTTTAGGCTTTTCATCTGAGGCATGCACCATTTTAGTTGAGCCATAATGCAACTGCTTTTTTTCATCATGTTTGATGA
+
HHIHHHHHGHIHIFHIHHHIHFGHIHIEFIGHFHGHGFGHFIIIIIEIIGG=IIBIBIIIIFBIGICIGIDGFB?BIE?IAHIIIIIIGIII3FGAEIDB
@simulated.248/1
TCATTCCCAATCCCAGTAACAAGAGAAAGGGCTATATTTTGGTCACAGGAAGCGATTGTCTTCTTATGAGCTAACAGTAGGAAGGTCGAAGGTCATGCTT
+
HHIHIHHHIHGIIIIIIHIIFEIHIFIIIGEIFIFFIGIGGHIGII?CIGIDIAFFI>IDF;@@IFIG@IIFI@I@;CIIA?I=BIIHIIIGCBC:9IHI
@simulated.249/1
AGGAGCTTTTCCCAGGAGAGCCAGTCAGGGCTGCAGGTGCCAGGAGGCAGGTGGGCACAGTCCCAAGCAGGCACAGGGTGAGGCTGGGCAGGAGGGAAGA
+
IHIIGIIHIIIHHHIHGIHIFIDIICHIICDIEIIADIIBIDGICIHIIIIEIGIAICIIFI>IIIIFBCDHHIIIEI;GIDGIAIIIIIIIIB1CHI>=
@simulated.250/1
TGAAAAGACCCAGATATAGATGTCCCTTGTGAGACTATGCCGGGGCCTAGCAAACACAGAAGTAGATGCTCACAGTCAGCTATTGGATGGATCACAGGGC
+
IIIIHIGIHGIHIIHHIFHIGIIDIIDEFIIHIDHIDFIIIIIDIIIIGHHCH>GIIII>IECICIECIGICGIGBI@EIAI7ICBB;EG=6<I/IIIF?
@simulated.251/1
GACAGCTCACTGCTGGACGCTTTGTCTTTCCACAAGACTGTACCATGCCAACCTCAGACTGTGGAAAGGTCTTTTTGCAATGTCCTTTAATAAGCCAGGA
+
IHIHHIIIHIHGGGHGIGDHIIFIEFIIHGGIIIIIIEIIGFCHIIFIIF=>CIFCIIIIEIDIFEICIGCIIIC=II:H'IA=DIIBAI@I=;CIIF=I
@simulated.252/1
TACATGGGAGGAAAGTAGAATGGAGCCTTAGGGATGCCTAATAAATGAATAACCCTGAAAGGTAGTATATAGTTGCAGCCTTCAAACTCAATATCAGAAA
+
IHHHIHHIHIHHGIIIIIIIIIGI@IBDIEIIFIFGHEBIIIDD?IDHII@DIIIIIIFGHI?I8ICCEDGIIIII=IICIBCHII@G:BGIIC8F7@FG
@simulated.253/1
TGGAGAAATTCAGAATTTTAGTCAATAGTGGTTTTAATCAACTGACACAACTACAGTCCGCTCAAAGTGTCAATTTGCTTGGATTAAAGAGCTCATAGGT
+
IIHIIHHHHHIHIIIIGGEIGIIIHIIDIGHIIIIIICHFIGFGIIIEGIDIBIIIFAIIIHIIIG@IIIII<FII@FBGI;AI?IIGA@IIIIIGHH?4
@simulated.254/1
TCCAGGAGAAAATACACATACTCATGTCTAAAAAACTGGCTTCCGATTTCTTAGACCTGCGCTCAAATTTCTTCTTTGGTGTTTGTGAGACTGTGACCTC
+
IHIIHIGIHHIGIIHHEFGGFIHIFIIIHDGHIDIIHFIHIHIIFFHIFCIIII>IIDIIIIACIGIF=IIHFIFIDDFIIF=IGDII<IBI=I?I=GGH
@simulated.255/1
CCCTTAAGCATGCTTGTCTACAGAAAGAATCAGCCTGCGAGTGTGTGGTTTTTCAGTCTTCGGACCACACTCTCCAGGCTTCTGCCCATTGAAGCTGGAC
+
HHIIHGIIHIHIFHFHIIIIIHIIGIIIIEHIIFIIIHIHGCHIEDAHIIGGGIDII@F<GAIFAI<IE>I;IIIIDIIGHIIGIIFIIIIDIIIG69I9
@simulated.256/1
CTCAAACACAATTTAACACACACACACACACACACACACACACACACACACACACTCACATACACCCCTAAAGTAACTTACTGTTTGTCAAAGAATGGTC
+
IHHHHIHIIGIGIHIIIEHHIIGFIDIIDGIIGIIFIIDIIIIDII?IICIGHEHCI?IGEIIC>II?FHIBHGDIIGBCIHI;BIIIEFHIGFFE8GFI
@simulated.257/1
TTAAAGGCAAAATGAGTAGGAAGTTCGGTGTGAGGTTGTGCCTACTGTAAAGCTCAGAAGCACCATGTCCCTAAAGTCTCTCCAATGTAACTGCCCATAC
+
IIHHIIIIIIIHIIFHHEIHFIHGIHIHFGCHIGDFIHIIBICIIIIIIFIIIIIGID@IF@IGFICBIIIGDIHE8IIIAIGIBGIIDEII<IIIIHI;
@simulated.258/1
CAACTTCCTTTATACTAGTGGAAATTTATTTTAGTTAGAGTTGAAACTACTTAAGTATTTACTAATACAGAAAATAGTGACAAGCCAACAGTGGTTGTTC
+
HIIIIHIHHHIHIIHIIHHDIGIHIIDIGHDHHIFFIIFFGIEIIDIIDID@GBII?CI?=IIIHIIIHHIGIIH>HFII8I9IDDIIDI<IDI:;FICD
@simulated.259/1
GTATCCAGGGCTTGCTGTGTTGGGAGAACTGGTTTCTGATGATGCCATGTAGCCTTGGTTTCTGTTACTTATGTTCTTGCCCTTGCCTTTTGCCATCTGG
+
HHHHHHIHHHHHIGFHGIFEGIIIEDGFIIIIIGICIDBFIGF@GFA@GECICIGIIIIG@EAIH?GI4EBFIBIGIIHII?IIIBIIHGIIHIIFDIII
@simulated.260/1
TGACAGCCTTTCCATTTGTGCTTTCTATAGTACCTGCCCCGTCATTACCCATTCCCAGAAGGCTCGCTGTAGTTTGAATACTTGGGCAGACATGCAGTTA
+
IIHHHHIIIGHIIHIGIDHIHHIHIIDIIGGGFGGICGHIIIIIIFI?EHAICDIIIBGEAIIAI9IAIIII<FIG;BF?IICF4CB?HIIIICD6II5>
@simulated.261/1
TTTGACTATTTTAATCCTGCCAATCTATTAGCATAGGAGATCTTTCCATCTTCTGAGATCTTCTTCAATTACTTTCTTCAGAGACTTGAAGTTCTTATCA
+
HHHHIHIIIHHHGHIIIIGIIHHIHIFGHIIFIIIDGICIGFEHIIFIIA?EHIDIFHIIH><FIGIIIEE?IIIIH@IHIFII@IFI6II7III@I5?B
@simulated.262/1
TTAGATAAGAGAGTTCATCAAAGGTCATAGTGGGTGATAACCATTCATAGATGTTTTTTTTCTATTTTGTTGAGAAGTTATATTTTGTAAATAAAAAAAT
+
HIIHIHIHHGIIHHFFIIIIGGFIIIIIDGIFHIIIHIEGGI?IIEICIHHIEIG?IIBIIDHEI?IIIDIIIA>DF4I;D0IIDIDII7IBIDGICAII
@simulated.263/1
GGATGTCAGCAAAAAACTTTGGGGAGACCCAAACATCAGTCTATAGCAATCTAGGTTCTTTGTTAATAAGTTGCAGAGAAAAATAAACTCTCCTTCAAAT
+
IHHIHGIHHFIIHGIHHHCHIFCHGDHIIHIHEAIIFBIIGHII@IDIFEIIHFFDII<IHIIEI;GHIIB@BHDII;EHCI?IIGACID8CIFIIIIII
@simulated.264/1
TTATGCACAAAGCATAATGTATAATTTAAATGAAAACTAGTACTCTTAAAAGGTTTATCCACATTATGCCCAAAGCATAATGTATAATTTAAATGAAAAC
+
HHHIIIHIGHHGHIIIIHGFGHDGIFIGDIIHIGIHHIIEIH>CIDIIFIAI;FHF:FGIF9HGEIHI99IIICBCDI?IIGI:IIICCEGIIIIIIFDH
@simulated.265/1
TAAGGTAAATATATATTTTCACTTTAAAACAAGTGAAGTTTGCTTTGCTTTGCAGTGCTGGCATAGAGTTCACATCACATACATGCTAGAAAAGTACTCT
+
IHHHHIIIGHIIHFHGIIIGHIFGIIHIIIIEIIIIIIHIIIIIGIICIIGGDHIICI>I?FIIHIIEBICEGEII@AIFGCI@IIIIH6;A;AII>III
@simulated.266/1
AAGATGGTTTACATCAGCTCTCAGCAGGTCTGGGGCTTGGAGCTGTTTGGAACAGTGTGTAGTTCACAGCTGATATCTGGATGGTGTGTGTCAGCTGAGT
+
IHHHHHHHHHIIIHIGICGHGGIGFDICGGIIIEGIIIFHCCIFIIIHEAHHHAIIGIEIIGIICAIEIIH;I@CEIGIIIIIII?7ID9BIC:ID8CII
@simulated.267/1
CATCTCCAGAGATGTGTCATTAGTGGGAGAGTACAGGGAGCCAGACATTCAAAAACTTAGGTAGGAATGTCCTAGTCAGAGAACAGGGAGTAAGCGAAGA
+
HHHIIIHIHHGHIGIIIHGIFBIFIIHEHIIGIFHFDCIIAIHIGDHDIIIIIIHIIIIIIIA=EIFG?IIIHE@IAIFIA<IH<IIEI?IBII<IIIIE
@simulated.268/1
GCAAAATCAGGATCCTGCCAGGCCCAGGCCCATACAGCAGAGTTCAGAACAGAAGCTAAATTGAAAGGTTTGGAGACCTTTTGGTCACACTTCCTCCCAA
+
HHHHIIIHIIHHGIHFIHIIIIGFIIFHIHHIGGIBEIHGGIIIGGFII@<GE?IID@IIDIHICI>?IIII?AIICIIIIIA1IC@HBIIIG@IIIIII
@simulated.269/1
AAATGAATAATATTTTTAAAAAGACATAGAGTTGGGAGGGAGTTGTAGAAGAAAATATGAGAAGAGTTGTGAGAAGAAAGCGGAGGATCGGTAGGTAAAT
+
IHHIHIIIIGIGIIIIIGEGIDFEIIIIIHIIHIGGGIGHI?IAIIIIB@IDCGIIIFBIIGFIIGIBIIIAFIHIIFIIII@CHEDIGIA6IIAI=IGC
@simulated.270/1
TATAAATTATATTTCAGCAAAGTTCTCTTGAAAAGATACTGGGGTGTAGCTCAATATTTGAGTGTGGTTCTGGGTTCAGTTAATAACACTAAAAAACAAA
+
HIHHHHIIIHHHHHIIGFIIIEHGIICEEDIGCHHIBIIIIECBDICHIDIGIICH=ICIGICIEIEIIICEIIIIIGIE:FCAICIIIIIGIIIG<IEB
@simulated.271/1
ACTTGAGAGACTCCTCAATATGCTACTTTACCTTAGGGAACTCCATGACCCATCCTGTATAATCCTCGGGCTAAGGTGTAAGATGTCTATATCTCGGCAG
+
IIHHHHIHIIIIHIHHFIIIIEIIHEIIFHDGIDIIIDFIIIIIIFIIIHIIEIHIFIIII?EIFFIIGII@@II?I<IIIHIIFBHICIII@GCIIIFC
@simulated.272/1
GAGGTGCTAGACCTGGTGATGCACATGGGAGCACAAAGCAAGGCAGTTGTGGGTTTGAGATGGACCTGGGCTCCATGAGAGAGAGAGAGAGAGAGAGAGA
+
HHHIIHHHIIHHFGHGHGHHIIFGGIHFDIGGIFIIIIICEG>FIBEEHIGGIEBIIDIIIIIIIFIGCEAIFIFI@IIIICH?IIIIII?EIEIIIDHI
@simulated.273/1
ACTTGGCTTTGTCTGAGGTCAGGTTGTTTTGATGATATTTTCAGGAGGCCAGCACAAACAGGACACTCGGGAATTGACAGTGGGTCAGGTGAGGGATGAT
+
HHHHHHGHGIHIHGIFHFIIFIHGFIIIEHFFIHIGGFFGIIEIGDFEFIDIIIIIIIIIIIEIHIIGGIEIII5IIA;IGIIB2BBIIIDIEED8I?II
@simulated.274/1
ATATCTGGTGCTGAAACCCTCAGTTTCTATACACAGGTGCATACATGGGGGACTAACTATGCTGCAGTTTGAGAGAAAATCTAGGCAAATGGATGCTGAG
+
HIHIIIHFIHFHIHHIFIEHFIGIBHCEIIFHDDIGBIHIGCIIIHIFGIIIIEICHGEGGIHIFIIIIHIEIIIG?IIGBIG=II?CII?7III@;GII
@simulated.275/1
GCATTATTTAAGAAAGAAAAATGCATGTGAAGCATTTGGTATGTTTTTAACTTGTGAGGATGCTGTGACTCAGCATGGCCATCAAAGCTTTGACACGGTT
+
IIIIHIIHHGHIIHHHFGHEIICIGIFIGHIDEGIGEIH@DGEF<GFEHIICIBHIFIFBIIIIIBIIBFI@EIIIEGI>IHBIIIGEII3IBHIDDID>
@simulated.276/1
AATAGGGCCTCTGGACAAGCCAAAGCAGGTAGACAGGGGGAGTCGGCTAGGGGAGGGGCAGGGAGGAGTGGGGGGGGGGAGGGTTTGGGATGGTGTGATC
+
IIIHHIHHGIHIGIIHIIBIHIHIGIIIIEIGIIIDIHIIICHIIIIIIIIADIIHIIEAII>>EIECIIECI@IHIBIICCIICII=IEIIEAIII>I>
@simulated.277/1
ACGGAAGACATTGTGTCCTCATCAACTTCAACTTCTGGTTCTGCCCAGTCTAATGCAATAGGATGTCCCCACAACTGAATTCTTCCTGTTGACAATGATC
+
IHHHHHIGHHHIHIHGGIIIGHIGHGHGIHIHGIIIIGIFIIIIIFIFIII<IEIIIH;IDDEFGIEHE?GHFIG<DIIF8FE6E=IIIIBIEDIDCDHA
@simulated.278/1
GCTATCGGGTCGCCTCGCATTCAGATGTTGGGTTCTCACACTGCCACTTCACTGTCACAGGAGGTCACCATCCCTGGTTTTGATGATCTAGACAGTTCTG
+
IHHIIIHHIIIGIHIHGGHIIIHIHIIEFFIEIEHIIIIIIIDIIIIBFGIGI<IIII@II@G=CGIIAGIIFI;HIFIIIIDIIHIIBIIDIII=AI@I
@simulated.279/1
TGTGGGAAGATTATTATTATTTTTTTTTTTTTGTTATTTGAGAATTGCATACAGTGTAATTTGCTCACACTCACCCCCTCCCTCAACTGTCCCTGGATCT
+
IHIHIIHIIHHIHGFIIIIIFHIIHIIHIEIFHFIIIIEIGCBIIEIIFHIAICIHIIG:BIICHIIIED?=IIHIHFHBII>IIIII7IE@BBII?III
@simulated.280/1
GAGCGTTTTCAGAGTATCGTGCCTTCATCTCCTTGTAGGTTCAAGCTGAAGGTCTAGACTCTAGAGGAATGAGGTGAGGACTCTTCGGCCCCTGAGAGAA
+
HIIIIHHIIGFIFHIIEIGIIEGIEIHIGFIGGIIIFIAHIBGIHIDFIIGIIIIIGDBIBEIIII;II:DII:IID:ICFEI:FI:G5I=E7IIFCGIH
@simulated.281/1
CTGGAGCCAAAACTTCTAAGCCAGCAGAACCTAGAGTTATGGGGACAGGAAGCAAAAATTTTCCTAGAGGGTCACTAGGAGTGATAGTAAGTGGAACTAT
+
IIIIHIIGIGIHIIIGHGHIGGIIHHHFGEFIIIFCIIIIIFIDIBIIGDFIIFIHDHD@EDIIIIHC<IGIDDICDIII?=H=IDI9F9ICBI6IIIHI
@simulated.282/1
AAACTGGGCATTTTTGTTGAGACCTTTGCCCTCCTGCTAAACAGACACACAAAGAAGGGAATGCACTGTGGGCATCCTGTCTCAGTCAGAGCAGAGCATC
+
IIIIIIIHHIHIGGIIHFIHFFIGIIIIICIIHIGIIIEIEIIIIGIHGIF@I@@IEFICIFIGIGI?I=IIIIEBGI<IEFC;IIFIII@IIIHIHE9;
@simulated.283/1
AACGAGGAATATTAAGGAGGTAGCCAGAGATTCCCTAGCCTCTCGTGTTTCCCCCCCCACACACACACACTTCATACCCGCAGACCATCGGAGACCTACC
+
HHHIHHHIIGIGIHHGIFEFIIIIHGIHHIIGHIDDIIGICIIF:FIIIIEEAFI<IDIF>D;CDICDICIIHAG=I=II>F>GE@IFIIIIIAIIIIII
@simulated.284/1
TATTTTGATCCAAGTTAACGCTTTCCCAGAAAACGAGTGGCATTATGAAATGGTTTTCTACCTGAGTTTCCGTGGAGGTTAAGTCATTTTCTCTCTGACC
+
IHHHIHIHIIIHHIDIIGIIIIIIFGIHEIIIIIGIIDFFIIIGGHHIGEIEEIIIIIIIIIIII=II@IFI<IIEIDFIDIIIIHIHEI@IDI9IB:II
@simulated.285/1
AGTTTGCAAACCCTCACTCGAGGTGACATATCATATGGTTCCATGTATAGGAAGTGCTTGAGATAGATAAACCTGAAGAGACAGGAAGTAGTTTTAGAGT
+
IHHHIHGHIHIHIIIGGIIIHGIHGIFIFHIGIIIHIFICCBIFIIHIHIIIIIFD?IIIBCIIIBIII<IEDIII<IHI8IHIIIIII8II=IIC?8>F
@simulated.286/1
TGATGTTGGAACCAAAGCAGCTGGATTATACAGACAGGAAGCAGCTCTGCTGCTTGGTTGTTACTTCCCAAAGCAAGATAGTTTTCTATGCCAGTGCCTC
+
HIHIIHHHIIIIHIIIIIIHIHIHGFIHHDIIFEGIHDIICFI@>IIIFCGDIIBEGIIDIHIIIIH;@I9IF>GH<HEIIIIIAICIBBID2<?IE>I6
@simulated.287/1
TTCAGAGAGCTTTTTTTTTTTTTAACTCCTTATGGACTGACAAGATGGAGCTGATTAAAGGAAGCCAAAGGATGTTGGTCTGTGTGCCAGGCCACTTCAG
+
HIHHIHHGIHIIHIHFIIHIIHICIIFHGIIIGIEEEDIIC?FHIIIHEDIHI?EIGHIGIIBHIIIEICI>7DABHIAHFC99HIIIE?DFIIIAIIII
@simulated.288/1
TGTTAACATAGAAGAAAGTGTCTTTCTTATTCTAAAAATTCTTACGCATGGCTAGAGATTATGTCACATGAATATATATATACCTATATATTTAAATATA
+
HIIIIHHIIIIHGGGIIHIIGIIEIFIIHGIIFFIIII?D?IIIFIIIGIHGIIIFAIGIII@EBIAIE>DBEIEG8I@?I?=<II:IHBIEIIGE<BAI
@simulated.289/1
AGGCAACTGACACTTTGGGAAAAGATCTTTACCAATCCTACATCCAACAGAGGGCTAATATCCAATATATACAAAGAACTCAAGAAGTTAGACTCCAGAG
+
HIHIHIHHIGGGFFIIHHHIFIIHDGHFIHIFIIIGDFIICIIIIAIFIIIIABIIDBIIHG9I=IIICDEID;IE=IIEI;DIII?IIDIGICIIII?I
@simulated.290/1
CATAATGCCAGAAGGTAATTTCAGGCTGTTGGCAGAGAAAAAGTAGTTACAGTCTTACTCAGTGAAGGACTGGGTGTGCTGCAATACCAACTTTTTATGC
+
HIHIIHHIGIIIIHIIFIIGFHIIFIGGFCIFIDIIEHIDIIIIEIHHFGBIIFIII@ICBCIGIBIIEA?>G?BIFIEII?I=IDI6IIDI3III<II9
@simulated.291/1
GGTCTATGTGGGGCCCAAAGGAAACTCTGTTATTCCCAAATTCCAAAAGGCAGAAGGGACAAATGGCTAACTGTGGTGCCTAATAGCATACCTAAGCCCA
+
HHIHIIIHIHHGHIIIIFHGHFHDIIIGIIIIIHIIIGHGIFII@GI=IDIIIE?IIBHFIBGIIIIBGBDA?FIHIIIAHIII<HII6IIIIIF:I=CI
@simulated.292/1
AGGAAGCCCCCTCCCACCACATCATTCCACCACATTTCAAATTACATCAATGTATGATAAACAGAGCTTACTCAACAGATGAATAAACTGGAGACAGACA
+
HHHHIHHGIHHIGIIHFIIGGIIFIIHIIFFICFIHCGIBEDGFHIIIIGBICHIIHFDIBIIIII9IIGBI?II:>IEIFIIAAD:IIIIA=DIGEIIF
@simulated.293/1
TATCATACCATCCACAAATAGTGATATCTTGACTTCTTCCTTTCCAGTTTGTATTCCCTTGAGCTCCTTTTGTTGTCTAATTGCTCTGGCTAATTTCTCT
+
IHIHHIIHIHHIGIIHIEIIIGIIHEIGIIIIHIIIIIIH@IIIIAEIFIDIIDICGI@FIBII6IIHBCIIIIGI=5IIIH;BIG@EIC>ICHII/BII
@simulated.294/1
GTGTGATGGACTAGACTTGGGCTAGTAGCAAAAATCTTCCTGCCTCATCTTTCTGAGTGCTGAGTTTATACTCATAAGTCACCACACCTGGGCTTATACA
+
HIIHIIIGIIGIHGHIGGGHGGGIIHFIIIIGDIAFC;IGIIGEECIIIIIHHEAIIIBDAI9IEIBIII?CDIGIFII9IIGII=IIIIIIIIFII8?F
@simulated.295/1
GTCTAAAATCCAAGTATAACCAGGGCTACGAGAAGTCGAGTTGCTGTTCTTACTTGAGCGTGGCCTGGGTTTTGAACACTCGTGACCAACATTCCCTGTC
+
HHHHHIIIIHFIIFIHIHIIHHIIDEIIIHEHFGIFEHIEDADIDI@AIFHIIIDIHI<DFIIIIBIIIICIIAIIBEII?IHI?>CI*IIAHE7;II6<
@simulated.296/1
TCCAGACAAATACTTGCTGTGGAATCTGATACTTGCCTATCCAACATCCTTTTTTTGCCTTTTCTTTCAAATAAAATTGCTGCATTATTAGAGGCAAAAA
+
HIIHHIHIIIIIIIHIHGIHGDIIAHEIAFGGIIIHGIIEHAIIIIIHIIICFIBBIGHIIIBIA?IIIICIC@III>I?BE?I@<IFIAFII>IIAIAI
@simulated.297/1
GGACCTTTCCAGGTGGAAGCCAGCCAGAGGTCCCGTAGTGCTTAGGGGTGGACCCCCAAAATCACAGCCCCACCCCCACAACCCTGGGCGGCAGAGTGAC
+
IHHIHIHHIHHIIGIIHIFIHIIDIGIIIIIIIGFDBGGI>IGIIFBHHIIEIADIIIGICIIGIF@GG>I=IHBIIIBIFBIGI=IIII<2=5HCIIII
@simulated.298/1
CCCCGGAGGAACAGAGAACAGGGAATGAGAGACAAAGACAGACGATAGAGGATGAAGGAGAATAGAACAAGGGGGAGGGCAAAGAGGTTTTTTTAAAAAG
+
HIHIGIHGHHGGGFIFHIIHIHGIIHHIEIIIEIGIIEIGIGIHIIHDFIII=CAFI=IEII?IIEIDIIIIGDID??IIIIDI7D:IGFIHIG@CHIEI
@simulated.299/1
TAAAGGGGGTGGGAGAGAACCCACGTCTCGCCAGAGTTCCGGTGCTCTGGACAGGCAGACGCAAGTGGGTGTCTGGCTATGGGAATCCACAGAACCCCAG
+
HIIHIHHIIHIGGHIGIIFGEIHIFFIFIHIIIEIIFHCHFHIIHICEIIDIIIFIIGFIGGIID@IIIIIDHIIGF5HFEIDIIIIIIIIA7IFDIIF?
@simulated.300/1
AAATTCTCCAAACCAAGTAGCTGACAACATAAGAAGCAATGAGTCAAACAAGAAGGAGGGGAAGGGCACATGAACTAGTCATTCCTAGAAATGGTATTCT
+
IIIIIHIIIHIIGGHIGIFHIHIIIDFIIIIHGHGHFDAGEIIAIIIGEDA;AHI@?IFIIIIFGIFFIIEIHDII<BI=E@IFI:IFGIBE<IIIEIIA
@simulated.301/1
CTTTTCTTAGCAAAAGTCCACACGGCAAACAAAGGACATCTGCTCGCTCATCCTGCTTGAGGAGATCAGCCTCGAGTTGCTAGATCATATTTATTAGATG
+
IHIIIIIIHHHHIFIIIIIGIFHIIIGGBGIEIIGDIFHGHIIIGIIII@IIIEIGBBF@FIHGIDDDI8FFGH@IBIIIIICDIGI=I@IE9GAIBII=
@simulated.302/1
AAGGCAGATTTCTGAGTTCGAGACCAGCCTGGTCTAAAGAGTGAGTTCCAGGACAGCCAGGGCTACACAGAGAAACCCTGTCTCGAAAAACCAAAAAAAA
+
HHHIHIGIGIIIHIIIIIIHFDIFIIIHDGIIGIICHDCIBCGIEIIIDEIGHIGIIIH?CIIGFIIIIAIIBFF=I?IIIHIE@FGFIHIIIIIG;BII
@simulated.303/1
TCATGTGAGCCATTGAGTAGCACTACCTGGTCTCATTCCACACATGCTATCCCTGTTAGTATGCAAGTGGTTCATCTTGTTGACACACAGTCATGGCATA
+
IIIHIHHIHIHIIIIHFHIIIGIHGHFH@HICECGIHIAIDHIGIIEGIIEICIEICDEIIF@IG@IIEI;BICIIEI>IEBEIIIIHIFICII@E3IE9
@simulated.304/1
AACTCCAGTGGCTCATGCTCTAAGATCAAAAATTGATAAATGGGATTTCATGAAACTGGAAAGCTTCTGTAAGGCAAAAGACATAGCCAATAAGACAACT
+
IHIIHHHIIHIHHGGIGIIEIHIFIEHIHHHHIGIDGCIICGIDHIF?FEIICIIIIIIICIGIIDI@IGFD@G;IEB@IIIIIED6II=HGIII@FF67
@simulated.305/1
ACAACAAACGCAATCCCCGAGGATACTGGTCTATGTATGCTGGCCCAGGCATCTCCACACATAGATTTGTCCTATGTCAAATTTCATATGACGAGCTATT
+
IHIIHIHIIHHFHHEIFGIIHIGHEBDHHHIIDIDHIFIIFFHIIGIFAIB=IIIB:IECIHGD@IFFIFHI9IDCBGFIICIHIIFIGGIIIICI=HIE
@simulated.306/1
TGAGTTCAGAGCCCAGCTTCCCACATAGAATCCCAAACATACACAGCTCAGCACCTGTCATGATAAGCAGGTTGCCAAAGGACTTAGACCTGTCATGGAA
+
HHHIIHIIHHIIHIIIIEIEIHGIFIIHEFIEHHEIIHIIFIHIIIHIIEHAIHGBIIIGIGIHIHIIII9;IIGII8IIFBHE@HII9HIEIII7@0II
@simulated.307/1
TTAGTAGCTTTTACTGATTTTAAAGTGCTGTTTAGCAAATCTGAGTAAAGTCAAATTTTCATTGTAAGTTCAAATGCTAAATCATTTACAATTTTCAATA
+
HHIHIHHIHIHHIIGFGIFEIGIGIIIIIIIAIHHIFFEGIIIIFIHI>FIIBHEIIFIIIIBBA;GI<II9:IF6??BFIB<FCA4IIEI<;IEH=CGI
@simulated.308/1
GTGTTTCTAATTCTTAGAAGGACTGTCTCCGTCAGAGCTGAAATGCCATACTTGACATAGTACAAAGTGGTAACAGCTTGGAGTCTGAGGAAAACTAGGT
+
HHIIIGIHHIIIIHHIGGEGFIIHHFIIFEIIDIHIHCIIII;II8GEGDIIFIIIDIBIIIIID@I=IIIIHI>?C>8HIIEIIIBIIBIAIFI7I5I;
@simulated.309/1
GAGCACTTATTAAGAAAGCTATAATGTTATGTAAGGAGACTGATAGACACAGATCTGTATGTTCAAAAGGTAACCCTATCTGAGAGGGGAAAAAAAGGAA
+
IIHHHIHHIHHHGFIGIFEIFIDHGGFIIGIFEIIGCIIBDGCIDICIA?IFDF=A?I?IDHECHHEIIIBGADFI:AII>AIIIEI?IIA=FIAII;II
@simulated.310/1
CTGGAACAGACCATGACCATCAGGTGATTCTGATGAGGACCCATCCCGGAAGGAGCCACAGCTGGGGAATGAGTGTCCCTCCGACCCAGAGTGGGGAACC
+
IIIIHIHIIIHGHGIIDGHIFIFFIEGFIIIIDI<IDFAHIECCIII=AGCICIBIID?CAII;IFI9II@EIEGIIIAGI=IAI;=III:IIBDDI?E2
@simulated.311/1
ACCACACACACACACATACACACACACCACACACACACACCACCACATACACCACACACACACACACACACACCACATACACCACACACACACACACCAC
+
HIHIHIHHHIHIHGIIHIIIGGDGIGHHIIHDIIDEFGEAICFII?IIICHCI=DGFIIB?II9EID?II>IDII=IGIIEIIIAIIHE:ICADDEIIAH
@simulated.312/1
CTGAGTTGTGTTTAAATTATACCTGTTCTCTCTCTCAATAGCAGTTATTTACCACAAAAGAACTCTCATGTAGAATTACAAATACTCCATATTACTTCTT
+
IIHIIHIGGHHGFIHIIIIIFIIDIHIIHIFHGIHCCIIEDCIIIHII;HHIIIDACIIIAABEDIIBIIFI?ICIE@>IIIIIIBEFBI2IIHICIIID
@simulated.313/1
CTTCCTGGTTTATTAGCAGCTGAGTGGTCTACGGTTTAATGGCATTAACCAAGGTGAGCTGCTATCTGCCTAGGAGAGGAAGGAAATATGCCCAAATCAG
+
HIHHIIHIIHIIHHHHGGIIIHHIGEFGEIEIIICIGIIIEIIIIGGIEDIIDIH?=BIHII>II?F?IIHIHI=FIFIEIICDA@IAI9>EI?>I<IIG
@simulated.314/1
GGCAACGAGAGGAGTGAAGATGACCCGGATAACAGCCAAAATGTCTCTGCAAAGTTTTAGAAACAGAGATTTGGCTAGTGAAGTCATGCATCTTAGCGGA
+
HIHHIIHHIHHIIIHIHIHHBHEHHHIIGIIHHHFGIIIEIDHDIEIHIGIIIEIIIIII:IFBIIBII@CIIAGIIIIFICIH>BIG7IIIGIIA>II>
@simulated.315/1
TATAATGCATAAATCCTGTCTTTAAAAGATAAAATTGTAATTCTCACATGTAGCCATGGAACTAAGAGCATCTGGCTTTTTTCCATATTTTCTCTGTAGA
+
IHHIHIHHIIIFGGHGIIDIIGIIBIIFHIIFIECFIIBIIIIIHIIIIGIIGEGBAIIFEHI??=I:HG<I@II;IGIGDI<I?IIEDAICI@65I<HH
@simulated.316/1
ATTGGGTACACAGGCTGACCTTGCCTACAAAAAAGGGGTGTTAAAGAAGTGAGAGACTAGAAATGAGGGCTGGGGGTGGGCACAAGAAAGGGAAGAAGAA
+
HIHIHIHIHHHHGIHIIFIHIDGIIEIFDIIIGEHIIIIHHGFFGEHHIGIIIIEIIIDHEDIIIBF>7IDIGD?@IIDIFIB:8HHII@IG:EH?III@
@simulated.317/1
CACAGAATGACTAAGGGAAGATCTACACCCAAGCTCTCTGGTGTGGCTATTGAAAAGTCTCAGGCATCACTGGTTGAGGTATAGACATCCGTTTCCTTCC
+
IIHHHIIHIIHHIIGFHIEDGIIIIFIIIIHGIIIIHIHCI?GBHIBIHBGIFFIIGCICIDDIIIIAIIBIIIIIIIIIFIG@HICI:9IHIEF@II0I
@simulated.318/1
AAATTAATTTTTAAAACTGTCATAGAACCTAAGTCCTAGGTGATCCTGGATATGAAGTTCTGGGAGCTGGCGCGTATCAGCTACTCAAGACCCCTTCTTA
+
IHHIIHHHIIIIIFIHIGEIIIFIHFIIGIIFIIGIEHIIGIIFIIECI@IIGIHGI@I=BIFIIEI?IIDBIIIIFICGIEII8I:I@<IIHII=IIIH
@simulated.319/1
AGAAGCCAATAAAGACAGAGACTCAAGGCTGCTTGAATCCTTAGATGACTATGAGCTAGTGCTTGCAGTTGTGACAGTGTTGGTTTGGTGAGCTTCTCTC
+
IHIIIHHIIHIIHHIIIHHFGEIIDHIIIFIIGIFIC?HFFIIIIHIC@IEIHFI=FAGCHIII=HIDIIIAIIIIGIIIEDI>III<IHIIIII9I?C2
@simulated.320/1
GAGGTGGAAAAGTACACTTTTTGAAGAAAAAAAAACAGAATCAAACATTCAGAAAGATGACTGGGCCTTTCAATTTAAAGTAACACAAGGAATTGTTATT
+
IHHHIHHIHIHIGIGGIIIIIIIHIFIFIIEHIIII@IIII?IIGICIIIEICIIIB@GFGBIDI=IHIIGIBGFCIIII9BEGHI9BIHFIIHI<II=I
@simulated.321/1
ATGGGCAAGAACCAATCCCCGACACTATTAATGATACTCTGTTATGCCTGCATATAGGAGCCTAGCATAACTTTCCTCTGCAAGGCTCCATGCAGCAGCC
+
IIHHHHIHIHIIIIIGIIHFIHFIEIEEIDFGIFFHFIDFEGGGI>BEIIEI@IHE@IEGHIHIIIHIDIII<D<1HIIICHI8IIIIIII9IBGHIII?
@simulated.322/1
GTTTAGACAATAGGTTCTTTACCTACAGCAAGAGACCTGATCTGAGAAAATAAACAAAAGAATAAGTAAAAGAGATACAAGATATTGTCCTCTATCCTTC
+
HIIIIIHHHIIIHHFEEIGFIGFBIHIFIIHIIIHIGIAGEIFAEBIIIFIIIIIHDIIIIIIIIBDFIIHIDFIBIIIICBGE=I:IIHI@IIIDB=IB
@simulated.323/1
GTCAAGATTATCAAAGTTCATTTTAGTAGGACAACAGGCTGGATCAAAATCAATTTCTTGCTCTTTCTTGAAAGCCAAGGGCAGGCCTTCTTTAGTACAT
+
HIHIHHHIIGIIHGIEHFHGIIFHIIAIEIGGIIFIIHI@IHHIIBICIFCIGE?CIAIII>ADICIB>IIIIII@DIAIIAI2CH<II=IIIFI8I>II
@simulated.324/1
GGCTACAGGGTGAAGTCCGAACCTGTTAGAGAATGGGATTCAAACAAAAGGTGGGAAGTGTAGCAGGACTGACATCTGAGGTTGCTAGCACATGCCCATA
+
IIHHIIIHHHGIHIIIHIHIHIHGIIHHCGGEIIFIIIBIIIII@IIFEIFFHICIFICIIEI?I=FG@HIIIIIII=BHIIII=IHIFIIEHGCII;IE
@simulated.325/1
GGAGATCACTTCTACACTTCATTTCTTTTCCCTTAAATCTCTATCAGAGGCAGTAGGTTAAGATATATATGAGCTGTTTATTGTTCTAAAATCCAAGGTT
+
HIIHHIIHHGGIGHIIGHGIGIIGIIIIIGIIIGHIIIHIIE@IHCHII=@IFIHB>GIEHIFIGFFFIGIDIHIFIIIIEIIII@?IIIDIEIII5IFI
@simulated.326/1
AGCTGACCTGGAGTCTCACCCATTTTTTTTCCCTAAGATTTATTTGTGTGTGTGTGTGTGTGTGTGTGTGTGTGTGTGTGTGTGTGTGTGTGTGTCTGTG
+
HIHHIIIHIIHHIIHIGHIIIIIFHIFGEIIIIGIBIAAIIIIIIIIIGIEIIFIIHIIGII>HIGDIEIIBIIEHIBFIHDII:DFCICBIIIIICBII
@simulated.327/1
GAGGTTCTTAAAATTTAGGATTTTGAAGTAGATAAGGACGGGTCTAAGTATGTATGTATGTATGGTATCCTTCGGTATGGTAGTCATTTGCATTCAGAAT
+
HIIIHIHIGHIHIIIHHHIHGIIEIDIDIFDFIIIIIFDBFIGIBIIIEIIIIGIIIIFHIG>IGCIIHIG@FFIIIIIGHDIIIG>III@IAGI@?:>I
@simulated.328/1
CCCCCTCAAATTCTCTTTCAGATTTTATTATTAGATCCCCGAAGAACTGAAGATTTTTATGTTACAGGTTCCAGCAAGCAGAAAGTAGGAAGAAGTTAGA
+
IIHIIIHHIHIIIIGIGIIGIIIIIIHGEECIDFGIEHAICIIIIFI>IADC>IIIIIHIIEIII>IGIGHIIIIII<:IDIBII@FI@EI@2III>8HI
@simulated.329/1
GTTCTTCCCTGCCTGACTGACCAGAGAATAGGTGGAGCTCTGTCAGGGTGTGGGTTTTCTCCCTCCCCCCTTCGCCTGGGCCCCCCTTTTAGTTTACAAC
+
IHIHIIGHDGIGIIIHIIIIIFGHGIGIIIFFFIHIIGIIIBIDIHGEGAEHIIIIDII@IHIIIEB@CCIDIEGBIGCIIBDIBBDIFIEIG@II@I5A
@simulated.330/1
TGAAGAATGCATGGGCTGCTGCAGACTGTTAGGGTCATTGAAGTTAAACTGTGTACATTTTCAACATGGATGACCATGATCAGAATGTAGTTGTTTGAGT
+
IIHIHIGIHIHIIIIHFIIIIGIHIEIIIGIEFIIIIHFIIIDBIHCIHBHIIIII@?GI<IIIIAFHIBCIAIIB>CFFFI=IIIHII;II=EI;IIA1
@simulated.331/1
AAGGGTGGAAAAAATTGTGCTGAAAATATGTTATGGACATGTGATGGTTATGTTGAAATATCAGGATAGTTTTGATCACAGAACTTGTATACACGTATGA
+
HIHHHHIHGFIIIIGHHIHIHHGFEEIHFIDIHIGGEGCIIIGIIIHBIIIIGIHHIICIGIIFIIIIIIIID<I?IIAIIGIICCEIIIIIDIC?;</I
@simulated.332/1
AAAAGACTTTATTAAATCCAGCTGCAGAAGATGTGGTATCAAAAAAGTCTCAACCGGGTGTGGTGGCGCACGCCTTTAATCCCAGCACTTGGGAGGCAGA
+
HHIHIHIIHHIFFIIHFEHIEEHHFDIHFFFHHIIIHIIIIIIBAIGD=CHCIDIIDI:H<A@HI:IFFIGHIIIFII6ABIDC>IIIII?<DII@DCII
@simulated.333/1
CAAAGTCGATCATTTCACGTCCCCGATGCATTAGGGAACTTCTATCCTAAGTCAGCTGAGTGCTTTTCATTACGGGAAGTCAGGAAAGCTGTGGTGAACA
+
IIIIHIIIGIIHHHIHHHGIFHHHEHEEIIIIHHIIDHIIFIEFIIIIIIIIIHIBIEIDDIIHIIII;IEIIIABHI=HCIEIII@I>IIII>IAIHII
@simulated.334/1
GAACAGGATACTTGACATAAACAACTTGAAAGGAAGAGCCCAACACCCTCCCATGCACCAGCACCAATCATGATGCTGGACCACTTAGTATTATCTCTCC
+
IIHIIGHHIIIIIHIIEIHGIIGIIIHEDIFGCIIIIHIFFICIIEBIIIIIIIIIFIGEC<IIIIIIIHIGIGICIII@IEIII>II=7<IG?I=EIAG
@simulated.335/1
GGCCAGCATATTTTTTTCTATAAAATGCAGAGCAGTTAACATTTTAAGCTGTGGCTACTACATGCAACTCAGTCTTGTTCTTTTGTCCTTTATTAATAAC
+
IIIIIHHHHHHHGIGGGIEIIIEDIEIIIICEGIGCHFIDIIDIIAIHGEIHABIHIGGIGIGIIIGIIAF<DIIIIII;F@CHIIIB7HG:IGAI>FII
@simulated.336/1
TGTGGCCTAAAGAGAGACTCAATACCAAGTAGTGTGATCTGGTGGGTAACTAAACCACTGCATCCCAGGGACTCTACCCTTCCTACATCTCCCATGTGCT
+
HIIIIIHHIFHFHFGIIGIIIHFGAIIFGGHIGIIIIGCIFIHIEDGIBFIII?FHIHIIIIFIIFDII<DI?BEHBEEICIAII8IIIGGIFFI@I9I>
@simulated.337/1
TTATTGACAGCGTTGAAATATTTTTATAAATAACGTCAACAAAAATATCACACACTTTCAGTTTTGCTTCAACCTGGTTCTTGATATCATGTTGATTTCT
+
IIHIIHIIHHIGGIIGIGHHIIIFIIEHIIIGGGHIIIIAFICIGEHIHEIIIED<BIDIIAIHIIIIIGHGIIEHC?I.@ID>8CIIABIH@FEIIAC@
@simulated.338/1
AGATAGCATAAGCCATCTCTATGCTGTGTTCTGCTCCCAGATGAGTTGCGTTCTTTTTTTTTTTGAACTAAGAATGAATAATTTATAATTCCATTGTGTT
+
IHIIHIHIIHIHHGIIIGIIHIIGDIFIFIIIFIEDEIIBI?ICIIIIGED;IHIGGA?IC<AI9?DIFEIEE;II6I?IIFIIDII:IC7II??IIIHI
@simulated.339/1
GAGCATCTCTGCAGCACCCCCACTTTTTTTTTTCAAAGAAGTAAGCTTTTATTTCCATGTTTGTCAAATTAAGCTCACTTTGGAGGGTTTTGTTAAAGAC
+
IHHHIIIHIHGHGIIGEHIEIGEIIIGIHIIIIHHIIIIIHIEHIIIIDBIIIICIHIBIC<IFICIGHCFAA>IBFBIGIIDIIIFAIH?CIDC>EIDE
@simulated.340/1
ACCCATGGAAGGAGTTACAGAGACAAAGTTTGGAGCTGTGACGAAAGAATGGACCATCTAGAGACTGCCATATCCAGGGATCCACCCCATAATCAGCTTC
+
HHIHHHHHHGIIIIIHFIHIIHFIIIIGGIHGICGEHIIIIIFCHIGC@CIIGGIBIAIDDIII9=IBIG>GI<@?IIIIIAG?IBH=I@D7IEA;1EII
@simulated.341/1
TGTGTCAGCCTCCCAAGTGTTGGGGTTGGAGGAATGGGCCAGACCTGGTTGAAGGGACGCTAGCCTACTCGAACATGGCCAGCAGGGCTCTGGCAGGCTG
+
HIHIIHIIIGHHIIIGIFIIIIEGICGIEGIGFFIGIEHHEIEIIICIIIIIFHHEIH?GEIFDIGIIBIIDIII@IEIICIIII<;;@IAEBIEIIF-I
@simulated.342/1
TTTCCCAGTGCCCTCATTTGCCCTTCTGCCTGTCCAGTCAGTTTCTGATCCTGCAGCACCAAGGCTTAGGTCTCTTTAACTGCTTGTTTTGTTCCATATC
+
HIHIIHHHIGHGHIIHIIIGEHIGGIIFIIIIHIHIEAIGIIGABIIIHCIDIIIIIAIDEIIIIIIIIIIIIIIBIAEAI;DIADD@IDICIFBIII7I
@simulated.343/1
TGCGCTCTGCGGGAGGGATGGGGGCGTGGCTGAGCATTTGGGAGCGTGGCCAGCGAGCCCTTGGCCTCCGCCCCTCCTTCAGGCCCCGCCAACTTGGAGA
+
IIHIHGIHIIHIIIGHGIGFIIHIGHFGIIEIFEHFIIFEIDHAFIICAGIIIDHII@IGEFHIIDHD8GIIHBI8IFBBFEIFC=AI@IB=II<II<EG
@simulated.344/1
CATGTATGTATGTATCTCTGTGAAGCACACTTTCTCATGTATGTATGTATCCATCTCTGTGTAGCACACTTTCTCATGCATGTATGTATGTATCCATCTC
+
IHHHIHIHHIIIGIHIHIIFIIHFIGIIFHIHGHIHIIIDIIIEIIIIFI@IHFIABDAFII@IHDG<IAEIHIIIIIIICICG3II@@>IIIFDII;AA
@simulated.345/1
CTTCTCCTGTTTCCTTCAGAAGAAGATGTAGAATTCTCAGCTCCAACACTAGCACCATGCTTGCCTGGATGCTTCCATTCTTCCTGCCTTGATAGTAATG
+
HHIIIIIHIIHIHGIIIGIIGHFIEFIHFIFEHIIHGICII>GBICIIIG@BICIIIIIEDIIEICH<ICIIIFIIIIEIDIBD8FD?D=IAIDIII2II
@simulated.346/1
AGAAAGAATATACCAACTACTTTATCTTTCATGAGAAAATATAAACCTGCTCCCTAAATTACATGAAGTCATTAAAAAGGTAAGCTAAAATTAAAATATA
+
HIHIHIHIIFIHIGFHHIGIIFCIIIIFIIGBIDDIIIIIFIIGIIIIIAHFIIIG;BBHIAIICGGIDIIDIIAGIIAGIHIIH7?HI5IIIIG8GBII
@simulated.347/1
TAAGATTCTCCTTTCCATAACTGATCTCTTTCCTTGTTTTGGTGTATCTTAACAAGGTTTCTAAATGAAAAAAAAAGTTATTTCTTAATTTTTTTCAATG
+
IIHHIHGIIGIIHIIIHGGIIIIEHFGFIHGFHHHHGEIBIIHIDFIF<AEEIIDII=IAIAGBIIIIIIHIGIIIEGII8=I49HIICDE<B7>DGIII
@simulated.348/1
CCTTCCTTCCTTCCCTTCACTTCTTTCTATCATAATGTCTTTTGGGTTTTTTACATGTATTTAGTTATTATGTGTGCACTCGAGTGTGCATGTATGCACA
+
HHIHHGIIHHIGHIIIIHIIIIDIIGIGIIIIIGHIHFIFIHIDIFICECIDBIIFIIIDIIHFDIECAIIIBI@GGIDIIIICDIHGIIIIICIIIIII
@simulated.349/1
GTGCTCTCAAACTCATGATCCTTTTTCCTCTCCTTTGTTTTTTGTTTTTTTAAAGATTTATGTATTTATTTCTATGTATGTCAGTACACTGTCACTATCT
+
HIIHHHHIHIIHGFIGIFGCHEICEIFIIGIIGIGFHIGI@FII@HIFGHIIFGIIIIEIIHH;IIIACA9I;GIIBIGIIIEHII8I9ICIIEIF6II<
@simulated.350/1
GTGTGTATGTGTATATATAATCTAATATATCTTATATGTGATATATTTTATATATAAATATGGTATAATATATCTTACATATAATATATTTTATATTATA
+
IIIHIHIIIHIHHIHIHGFIHHHIHIGIIIFHIFEIIDICIBDIIIHBDGIIIIIHIAC=IFIFDIH7D@HIIIFIDBDEHI=AI7IG<;EIIIIG>IIF
@simulated.351/1
CTATTTAGAAAATTAATCATTTCTTTCAGATTTTGCAACTCAACGTAGTACAGGTTTTTAAAGTATCTGCTTAGTATTGTCTGGATTTCCTTGGTGTCTG
+
HHHHIGGIHIIGIIHHGHGIHIIIHHFICIIIIGIIDIGIIAFFHI;>>HHIIICIFGIIIIFIIIFIBIIIIGCIAIF@CI9@CCEIIH?II5:@FHHI
@simulated.352/1
GCAAAAGTCCACTTCTAGCCTATGTCTAGAGAGGACCTGCCTTACCTGAGCACCTAGGCAGCTCCATTTCTGTTCTTCCTGATTTACTGAGTGCCTACCA
+
HHIHHIIFGGIIIIHIGIFGIIFFGEIGEDGBIEIHHICIA?IIIGI?HIHHG?IIGIIIEIII>IIIDI9=ID@IIIFI@IIADIII?D4CI=CI@55G
@simulated.353/1
TGCATTGTTTACCTTTTTTCTAATCAGGATACATATTGAATGCCTTTTCCTTATCTATTATGAAAATCAAATTGCATGGTATATTTTCTCAGTTTGCTTC
+
HHHHIHIIGHFGIIIGIIHIHHIIGIEGFHGIHIHGGII>FFIGGIIDGIIIHIIIIIFIIBDIEHIGIAIICIID9IIIGII@I6BBCIC9ICI=<@II
@simulated.354/1
TATCCTCTCCTACCCTCTTAGGGATGCAACAGATACAGTTCTACAAGGTGGCTCGAAAGCACTGCAGATAAGGGTTTGTGCTATGGCCATATTCCCTGTG
+
IIHIHHHHIHHIIIIHGGGIGGIEIFIACIIEGFGIIEHIBBEIFHIIIFIIIE?>CHFII;IDI@IFIAIDGI>GIIIIII@AE:GFEF4:FCHIGI@A
@simulated.355/1
ATTTCTCTAAGGTCTCGAGGACAGGCACCTGGAGTTCTTATCAGCAGGAGTGTTGGGTTTTAGAGACACAGAGGCAGGGAGAATGTCTCCTCAGAATGTG
+
IIHHHHIHIIHHIIIIIHFIEGIFIIGIBFDIFFIHBCIGIDIIHGCIEFIIIHIDIIIIIIIFI?IDACCIII@I<@CIEIBIGHIIDIIII78HII>A
@simulated.356/1
AGAAAAGGAAGAAGGAAATGATTGACGCTGGCCTGAAAGGTCAAGTTTACAAGTTTACCTTCCTCCTATACACCACTAGGTGGCAGCACCACCTAAAAGA
+
HIHHIHIIHHIIHHIIHIIHIIGIIEIDEGEGDGAEIIDIIIIBCIEGEHICCIDAHII>III>IFI:IIIEFCF;IIIICD9:HIIIIHIIIIGIA4@I
@simulated.357/1
CACACAATAAAATTAAATTTTATTAAGATTAATTATAAGGTAAATGTGGTACAGCATTTAGTTTAGGAATAACTTTGTCTTCCATGCACTGCTTTGTAGG
+
HHIIHHHHGIIHHIHFIGGGIHIHIIEIIHHFEFHIIEIHEIIIFIDIHFI?IGIHBG@IGIIIIIIH==GDBFGICIBEI@BI<DIIDH@HCHIIIHII
@simulated.358/1
CGTGACTATCTAGTTAAACTCTTTAACAACAGCTACATAATTAGAATTTGGATTCCCATTAATTTTCCCTGGGCCTCGAACCATTTGCAGCTCACACTGG
+
IIHIHHIIIHHIIGIGIGIIFIGHGIGDIHEEHGDIEA?IHGEI>IGIIIDIEIIFI?HFGIIGFDFGFHAII?IIA<IFHDIIIICII>I=I@II3AII
@simulated.359/1
CAGAGGCCATGGAAGGTGCTGCTTACTGGCTTTCTTCCCTTGGTTTGCTTGGCTTGCTTTCTTATAGAACCCAAGACAACCAGCCCAGGGATAGCACCAA
+
IIIIHIHHIGGIGGIIIHEDFHIIIIIIIHIIGDIIIIIHIIIIDBGGEIDII?IIIIF=HIIIGIIGDIIIIFDHCDIFIEG<HIGII@HI?IIIHEI<
@simulated.360/1
TGGGTTAGAATTTCTCTGGAAGACCAGCACATCACTGATTTTTGTTTGTTTGTTTGTTTTTTGCATGTTGCACTTCCAAGAATTGCCTCCCTCTGTGAAC
+
HHHIHIIHHIIHIHHGIHHGIIGIIEGFIEIIGIIEHCDFFIEHIIIIIB:IIIIICIEBIIBIIFIIGIF?IICGIGAIGE@IBII7=IIGHIE<8?II
@simulated.361/1
TGACCTATGTCCAGGAAGAAAAAATGCAAGCAAACCGCTCCCTCGTCTTCTACTCAGTTCTGATATTACCAGGTATTTCGAAAGGGCTACTGTAGAATGC
+
IIIHHHIGGIHIIHGFHHIIIHDIIIGE?IGEIIEIIIDGIIDIIACIGHIIFEIIG?I<BGII>@IIII:IGAHIG5II>IF<IIAIDAGIH:II;?EB
@simulated.362/1
CATGAAAAATGCCAGGGCTGGAGGGATAGCTCAGAGGTTAAGAGCACTTGCCTGGGTTCAACTCTCAGCACCCACATGATGGCTCACATCTTTAACTCCA
+
HHHHHHHIIGHIIHIIEIHIGIIIHIIHIIEGHII=GDFGGIIIBIIGFIIIIEIGGIGDIIGII=IIIFIIDI;D>IHCICGECIF?IEI>ICIIDE>I
@simulated.363/1
TTAAATCCAGGTCTAGCTTTTCGGGTGTGTTGGGGTGCCCAGGACTGGGTGAGGTGGGAGTGCTGCGTTCTGATGATGGTGAGTGGACTTGGTTTCTTTT
+
HHIHIIIIIHHFIIIHGHHIIFEFHBIHHHGBIIIGICIHIGIIH>GAEIBHGIEIFIIIGDCIBCIIIIIDIAIIDIIEIII;IIIH?IIGAIFIFDGI
@simulated.364/1
ACATGCTTGTGAAGACAATGTCAATGGCAGCTTGTCAGTCAGATCAACTGAGGACACATCCCACCCCTTCATGAGCATAGATCACTGACATTCCCAAAGA
+
IHIHHHIIIIIHIEIIFHIIHIIIIHGFHGIFIGI@IIGEIIIGBEFIGIIIHEFIHIFEFI?IIIIIIGFGIIIIABHIE?II@@AAFCIIII>8<CI<
@simulated.365/1
TAGTGAGCTTGCTTTTTTAAAGGAAGAAGATTTTGGACTTTCAATTTCACTCACAAGGGAACCCCAATTCTCAAAATCCTTAACTCTTTCGTTTCAGAAT
+
HIHIIGHHIGIIIIGHIIGHIEIFHGIEIEIFIEAIDIGIIHHBIIFIGIIBIII=IIIIIHIIIBIIIDIBCIIIIIGHH?IFDIAII9DA<H@GII:I
@simulated.366/1
CCCTGAATTCGATTCCAAGCATCACAAAAAGGAAAAAAAAAATGTACATATGATATGAGGCAGAGATAAAAACAGAGAAAATAAATTACCTTCCCAAATT
+
HHHIHIHGGGGFIIIGHFIFGEIIIHICFGEIGIIFFFIIFCIAIEAIIIIG@CICCIICIAIID?HIICAIABG;E=GIIHFI7E>H<IEICC>?IGBI
@simulated.367/1
CCATCCAGACCCTGTGATCTAGTAGCAATCGTAACTCCCCATAGTTCTAACAGCAAGTATGGGTTACTCAGCTGCCCCACTTACAGGAAAAAACCAACTA
+
IIIHHHHHIHHHIHHHGIGHIHIHIIDICIIGIIIEHFIEIIIIIBAIFIEIFIICBIIIE?EBIIIII>B3B<IIIF8IHDIIAIIII4E>EEIHGIII
@simulated.368/1
ATGTGCATGGGTGTTTTCCTGCACGTATGCCACATATCATGTGTATGCAGTAGCCACAGAGGCCAGAAGAGAGGAGAGCATCAAATCCCCTGGGATTAGA
+
HHIIIHHGIHIIGFIHIIGGIIIHHEIGHIIIIFHIIIDIHIIIHGCIH@IG;IIIIIICHDEICFIC;IIAFIIEIII>CIAE<III0IEIHIA:IIBI
@simulated.369/1
GCCAAGACCAGGTAGCAGGAGTGGGTGGGTTGGGGAGCAGGGCGGGGGAAGTGTGTAGGGGACTTTGGAGATAGCATTTGAAATGCAAATGAAGAAAATA
+
HIIHIHIHHGIFIHIIIIHHHIFHIGDIICEHGIGIHFH@EIIFDDCHIBIEIIHGII=IIICEGIGDI<IGIAIIHIIII=6ICCH>>I9;I3IIIIEF
@simulated.370/1
AAAACCCCGTCCCTTTTAAGGAGAATTATCCTCCGCCTAGGACGTATTACTCCCTGATTGGCTGCAGCCCATCGGCTCAGTTGTCATCACAAGAAAGGCA
+
HIIIIHHHGIIIHIIIIFHFGFIFDIIIGHIIEIFII@FFIFIIIHII@GHIGIIIIIHIIIGIIAIIIIII>GCII;IIDC@IIAIIEGGI?IIHII;I
@simulated.371/1
CCTCCCACACTCCCCCTTTAAGTAAATCTTTGACACAGGCATAAAGTATGCTTAAGCTGTCCATATCTGTCTTATTTACTTTGCTATGCATGACACAGGA
+
IIHIHHHHGIHIHIGIHCIHCIFFIGIFFEHIFFIGFIFI@IIFHIDFIDIFBIIIF=IHH8IIBIFIICCEFIIIIIF=II:@A?HII=IIIIIG;IDI
@simulated.372/1
GCAGGCCCGGAGGACGGCCTGGCCGAGGAGTGGGGGAGTGTTGTTGTTTGCTGACAACTGGGCTGAGAGGCTGCGAGCTCGTCTCTCCGAGGTCGCCTTT
+
IHIIIHHIIGIHIIIIFFGEFIICHIGEGIIFIIICIGGEGIFFHIHGDH9IIEFG?GIIFIAHHEI>BIIIIIGIIFID=;IIIIID7BFIDIEAIIII
@simulated.373/1
ACATTCTAATTTTGCTTTAGCCTGACTTTCTGGCATGGGGAAGTGAAGATAACTTTCTCCCATAAAGTATTTGATAATCTTGACATGCAGCTTTGGACAA
+
HIHHHHIIHFGIHHIIIIIIIIIIGCHIIIHIEDHIGIGIIIBIEIHIIEHGICIII=FIIII@I>>HIDAID9II6>I?@>BIIIGDBIFIIAGIDB?I
@simulated.374/1
TAAAACTATCCTGCTCTGAGTTTTGATAAACAGGAGCCATCTTGATGCTTGGGACGTGTTTTTGTTTAGCCAGCAAATGAGAACCCCTTTGACTGTGTAG
+
IHHHHGIHHIIHHGIIIGIIHIIDIIEFFIIIICGIIABIEIHFFCBIIIDECICDCAIICHII:BIIIII>8HE<@IF@GBIIAAIH4IEI/BIF<@II
@simulated.375/1
CCAGTACTCTTGGTTACCCTCCAGAACTTGGCAATAAGAGCCCCCTGCTGAAGATACCACATACTCAAATCATACAACATGGAACGGCCAAGCTGGCACT
+
HHHHHIIHIIIIIIHFFHHIHHIHIGHIGIDIIIIGFDIIIIIEIIFFEIIGAGIHCIHIIGGGIIE@<>EII>>I@IIIIIC>III?BAIII3I4IIIE
@simulated.376/1
AGGACCTGATGCTTATTTCTCTTTAGGACTTCCTGCCTGAGCATTCCTGTGAGTTTGAGCACTGTCTCTACATCCTGATGCTTTAAGCTTTAGTGATCTG
+
IIIHHHHIIFHHIGGIEHHIIIGIIEIHHIEFIEFIIGFEIHEAEHGIIHIIFID@GE=GBDIAIEIIICFI?CIIIH=III:IEAIFII4EHIII>;GI
@simulated.377/1
TAATTCTCTAGTTCTTTGATACACTCTAAGATATATATATATACATATAATATACTATCTACCTATCTCTATTTATCTATCTATCTATCTATCTATCTAT
+
HIIHIHHHIHHHIIIGDHIGIIGHIIIIHGIIIIAICIBIEH@HCEIIHIIIDIIIHHIC<EHIIIIHFII?IGIIFFFHE?HIG5@AI;IDIIIFI=FI
@simulated.378/1
GGAATGGGAGCATCAGGGATGAAGAGGATGATGTCTACCCAAGCCCAGTGCCCTAACTAGCTCAGACTGAAGAGGTAAAAAGCCTTGCGCAAAGTTGTTA
+
HHIIIIHGIIIIIHGIIGIFHIIIGIIHEFIGBIHEEHIBFIIHGGGII?9CH@IDIIIIIIIG=DAIDIHIIGFII>IAIIIIIIDD0IF<BIIHEIII
@simulated.379/1
ACTGTTTTAATAAAATTGCTTCCAGGCAGAAGGGCAATGTTGACACTTGGTTTGAGAAATCATGACAAGAAGGCCTACGGAGGACCGGATCCTGAGGGTG
+
IHIIIHHIHGIIIIIIIIHFIIIHIIIIIIDHIIIICEIFIBGGIBGGCEIIIAGIIGIGIII?IGEAHIIEGAA>FDIG=II==ICIE;ABDCICICI5
@simulated.380/1
GATGGCCCAAGGGTAGCTCTAGAGAAAAGAAGTTACGAGTGGATGCCGTATGTCCAGTCACATCCCTATAGAAGCAGAAGTGTGACCTGAGAGGAAAGGG
+
IIHHIIHHHIHFHHHGIHIEGHIIDIFIHIFFEGGCDEIGHBGIBIIIIGIDIIIDGGIC@HHIHIICIGIICIG;=II>IC<GI2IIFIIDCD:IIIIC
@simulated.381/1
ATCAAATTTCTTCTGTAAATCCAGTCACCCAGACATCTTAAGTTCTTCTGTAGAGTATGAGTGTAAGTAACTTGCATATGTGGTATTTCAAACACGGGAT
+
HIHIIHHHIIHGGIGIGIGHIHFIGHIIFIFHIGIFDHBGEIIBII?BEIIFIFII>ECA@IHIFIII<HII>DII:EIIAB@IIFI>HGDH<I8=8HIA
@simulated.382/1
AATCCAGGGTGACCTCATCTCAACATCCCTAATTTTATTGCTTAAGCATATAGCCTCTCTGTCCAATTAAGGTCACATTCGTGGGCTTAAGGATATATGC
+
IIHIIHHHHHHGGFIIHIFIIIGIIFIIIIIEGEIIIIEIGBCGEIIGEIHDEIIAH@AIDHIIGI0GHGII:HFIIGAGDI@AIGCIBIIIIBAII>IG
@simulated.383/1
ACACACAATAAAAAAAAAATAGATTCAACAAAAAAATGAAGGCAAACATAAATGTTCCTTAATATTAATAGGTCAATAACAGCATTCTTATGGCATATTT
+
HHIIHIIHIHIIIIFGIIHIGIFICIFFFGIIIGHIIBIIDGIFHGIIIIGHIFFA@=IIIICHHIE2IFEIIAII>IE=4II7=:H?GID*8BIIGIDI
@simulated.384/1
GAGATGCTGAACACCTGCATGGCAGCTTGCTATAACAAATGTGGCTGCATGAAAATGCTAGCATTTCATGGCTAAGAATCTACAGATAATGACCAAACTG
+
IHHHIIIIHIHHHHIIFGIGIIEIIHHIIIDGIIHEIEIGIFIEIBIGIGIHIDEEHGI@ICB?II@ICA0DA<IIIGDHIIII@GBCIFIICGI>IEI;
@simulated.385/1
TTTTAAAAGATTTATTTATTTTATGTATATGAATACACTGTAGCTGACTTCAGAAACACCAGAAGAACATATCAGAGCCCATCACAGATGGTTGTGAACC
+
IHHIHIIHHGGIIIGFGHIGHIHIIEFIHEIIIEIGIGFIIIIHFICBIE<@BFBI=EHHII8BFBEIIIIIHIIGICHIIIIIIII@HI@5I4F=IIGI
@simulated.386/1
CCTGCCTCTGCTTTCGGAGTGCTGGGATTAAAGGTGTGTGCCACCATGCCCGTTTAGCCGGTGTTCTTCATGTTTGGCCCAGCTCAGGGAATTGCTCACC
+
HIHHHIHIHHIFIIHIHIGEGIFFIHGCHFIIIIIIIIB>IBDIICIIIDI>BIICF:BIIFII?IDIDIIIID>HEIII?I:<FIIII9I<IIIAIIHA
@simulated.387/1
GCCCTCTGCCCGGCCTGAGCACACGCTGCAGCCCCTGTACCAGAGGCTGAGGAACACAGGAGTCCCCCACTCTGTCTTTCCACAGAGTCTGTCCTGGACC
+
HHIIHIHHHIIIIHHIIIIAGFFGHHHDFICCGBFIIDGGIDGFEHGIFCIIFBIIII?IFIIA@A>@FGIIAI>IIDIIIIEIIAIFD=HIAIGIIFII
@simulated.388/1
ACCCTCTAGACAGTATCAGGGGTTGGATTCCTTTCATGGCATGAGTCTTAAGCTGGACTGGTCATTTGTTGGCCCCTGCCACAATTTCTGCACCCCCTTT
+
HHHHIIHHHGIIIIHIGGIIIGIGEIIGGIIDFHDGIIFEIGGIIHHDIIIIICIGIIFC?IIFHA@DGIIII?F>D=FEIIHFIIDIIIIIE@IIBE@B
@simulated.389/1
GATATCAGCTTTGGGCTCCTGAATAACAAGAGAGAGTTAATTTTTTTGGCCCCTGCTGATGCCACCCACTGCTGCTTTCCCTGGGTACTGGAATGTTGGA
+
IIHHHIIHIIHIGIHGHHIGHIIFGHEHHIIII?FII>IGCII?IDHFAFI?IIIIF?CIIFIAIIEIA@IEIDEGEHDIIIDEEAIIIICGB3IHB@94
@simulated.390/1
GTAAGTCTCCTAACTGAAAGTTTGTTTCCTCTACTGTTATAAAAAGTGTATTATGTAGGTTGGCTATATTTTGCATACATTTGTTTGCATGAGTGCAGGG
+
HIHHHIIIIIIIGIHIIHGFIGIHIIHHIECCI7DIIHGEHIFIIIIIEIG@DBIIIIIIIHGIC=IDDHI;IIIIFIIIIDIGA@I8IIHI?IIID7II
@simulated.391/1
CAGATATGGGCCAGCAAACTAATCGAGTCTTCCCTCGCTTTCCCCCAGCGCCATACTGCCACCAAGAAGACCAATTAGAAGAATAGAAAATGGCTTAAAA
+
HIIHIIHHIFIIIHHIIIIHFIGGGIIFIFDIIGGGIICHIIFHIIIIDEII>HIICHIDIEIGII@I?IICIGII?DIDIIDIGGI>IIIEIII9HG@C
@simulated.392/1
CTAGCTAAAATGGATAATGACAGGGATGTTCAGGAGTGCTTTTCTTCTACCTAGAATACTAACTGAATAAAAGCTAAAGCATAATAAATAAGTAATACAC
+
HHIHHHIIFHGHFIIHHIIIHDGIIIIIIHBIBIFCHDIDFCHIIFCIDIIIFIDGIIDFIII>FIIIGIDIICFD>ADHD@HIHI?IIIIG65IFBIIA
@simulated.393/1
TGTATATGTATGTATGTGTGAATATATGTATATATTCACAAATGTATGTAAAACCTACCAAGATTATTTTAGCTTTGCCTGTGTATACATGTATCCAGAA
+
HHHIHHHIIIIHIIHGFHIHEFFGIIHIIHIIIIIGFIDDII@ICIIGIGIG@ICII@=IICFIIFE@@EIDHFD@BACIII5IFIIBIAFGIIDFB<I7
@simulated.394/1
TTGAGGATCTCCTGATACTAAAACTCCTTTCCTCCTTTATTCCAAGTGAGCACATGGCCACCTCTGTTAAAACATCATAAGTGTCTGTTTTTTCATTTAA
+
IIIHHIHHIHIIHIFIHHHIGIEFIHIHIGGFIIFDIGIID>HIBEIFDIII@E?I?IC>BDEIC6IBAHID?AIIIICGIFIIBHDIC4I@5IGGI3?G
@simulated.395/1
AGAACTTTTACATATAGGGATGCCTAGGGACTGTAGGAGTGGAGTTACTGAAAGCCTTGGTAGCTCATATCCCACCACTGTGATCCCTCAGTGATGCACG
+
IHHIGHIHIGHIIIGIIIHIEIIHIGGIFDFIAIDIHHHEEII@IHIIEIGFIIIIIHIIIII;II<>ICIIIIDAHACGIIIIFIEGA?II@II?II:I
@simulated.396/1
TGCAAGCTCTGTGCTATCACCTTGTTTTAGGCACCACTTTCTATTCTGCACATTTTTTTTGTTTTGTTTTTCTGAGACAGGGTTTCTCTGTGTAGCCCTG
+
HHHIHIIHIIIHHHIIHEHFIHFIIGBHBIHIICIHIFIIIBIIIFII?EGBGFFHIDHIADIIIIIIIIIGIHIIIHIEIAIIIIFBIBIH=FIIII<5
@simulated.397/1
GTTTTCTATATTACAGTACCACTGTTCTCTAGAACCCAGGTGCCTATGAGCACTTTGTCTGTTGTCTCTCATGTTTGCCGGCTTTCATCCAAGTATCTTT
+
IIIIIIIGGHIIGHEIIIIHHCHFIIIIICFGIICIIAIDHEEGIEIADIICI?II==IIFIDCI?GIFHIBGFF;IICEID@IIH5I9CIII<IIIAF;
@simulated.398/1
CTGTCCGATTTGGGATAGCTAAAGATCCTTTCCCAATCTGTTGGTGGTCTCTTTGTCTTATTGACAGTGTCTTTTGCCTTGCAGAAGCTTTTCAATTTTA
+
HIHIHIIIIGGHHEHGHGIIIIFIGHGHIIIDIHBGHFHCIFEEIEICIBIIDIF?IAI=FIIGIIHIIIIHIII>IIAECIHIIIIGDI=IIDIE@;2E
@simulated.399/1
CCACCTGTTTTGCAGTGTTCTCCTGTATTTCTTTAAGTGAGTTATTAATGCCCTTCTTAAAATCCTCTACCACCAGGGGTATCCCGGTCTCGCTGTGGTG
+
IIHIHIIIIIIIHIHIIDGIIHIIEIIIGDIICGIIIEIIFIIGHCIGA?FI<=IHICIIIIFIII;5IIBIGCHBIIIIIIBHGIDCI2I@II2:IHII
@simulated.400/1
TAGGAACTTGCTGTTATCTAGGAAAAGCACTTGATCACTTGAACAGCTCTATTAGTAGCACAACTTGTTCTTTAGACNAGGCCACTTGTTCTCATATTGT
+
HHIHHHHIIGHHGIIGIHIIIGEIIFIGHFIIFGIDDHIFEHHIIIHFEEIGGIHIII?I?IIIIIDIIIIAFIIIIBIBID;AEIIIIIGBII>IIIGI
@simulated.401/1
CTTCCTGTCTATCCCACAGACAAGCACCCATGACAAATAATGATGATAATATATATATATATATATATATATATATATATATATATATATATATATATAT
+
HIHHHHIIGGFHGFFHGIFHHEIHFFGGGIFIBIIFICIEIFGIBIGIHIFDHHIIIIDI>GI>?DIIC:IIIIGIIIEFIII>@III55D=@IICIIII
@simulated.402/1
AGAGAGGTTGAGCTAAAAGTTTTTCTGGTTACTGGCTCAGGGGCATGTTATTTTGGGAGAAAGTCTCTATTTTTGTGTTCACAGAAAAGGACATTAGGCT
+
IHIIIIIHFHHGIHGIGEIIGIIGGIIIFGHIIIIIIDGAFIIIIGIFEIICGII=IAII=GCIIII:DGEIGIIECIGAEIDIIIBIC>III@I;>IIA
@simulated.403/1
CCCTCAGCTCCAGGGAGAGGCCGGTGGAAAGTGTCCCGGAAAATGGGCTGCATCTTCAGCCCCAAAGCCCTGCTCAGGACTCCTCTGGCTTCCCAGGCCC
+
IHHHIHHIHGHIIHGFGHHIIGGHEBGICIIIIIIIIFDIFBGFCIIAGIDHIIEC>I@CBIIAIIGI>ED5=I=;IIGI;CIA>3<IIB?IB<I<F887
@simulated.404/1
AAGGTGCCAGCCTGATCTTTTGCTTTGCTGACCGATGATGTTAAGTATTCCCTGACCCAGCACCGGCTAGGATGACCTTTGCTACAAGGAATTTCTTGAT
+
IIIHIHIIGGHGIIIEIIIIGFDHGIGIIIIGCHIIHCDICIIIICIDGDDFIIHAHIHIAICIIDA>H@IIIF?IIA>IIIFI<BCI>I@@I=FE=IDG
@simulated.405/1
TGAAAGGCTATCATGAAGGAGGTGAGAAGGACAGAATTGTCTCAGACCTTATTCCATTCTAGGGAGTGGGGATGTGTATGCAACCTGCCAGTTTAGTCAT
+
IIIHIHHIIIHIFIGFIIIGHIEGFEIEIGIHGHBIFIIIIII?IBDIFIBICEIIIFFIIIIII;F;AIIDI@I?IIGE<BII@D@EII<IICIII;II
@simulated.406/1
CTTGGGGAAATAGGGTTCCTTAGCCAGAAGGCCAGAGTATAAAAGGAAGAGTGGCTAAAGGGAATGTTTTCAGAGTGTTGTTCCTATGGTGAAGGGCTCC
+
HHHHHIHIHIIGIGHGIHIIGGIFFEIEIIIIIHIGIIHIFCDDDIIIGEIBHIIGIGIIIIIFEH@GIIIII=IHAGGIIDC=IIIII5III9=IFIII
@simulated.407/1
ACAGCAAGCTATATAGTTTTAATGGGTCTATATAAATTGTTGGCTTTATCTTTACTGTATTAATATAAAATGACAATATAGATGTTAACATTTCCATTTT
+
IHHHHHIGIIHHIFGIHFIIGGFEIIHDHHIIIIAIIHIGIIF>I@IBIIGIIIIIIIIIIIEDIGII=AFFGIH=IIFII@IIIIIIIIIFD>IIDII?
@simulated.408/1
TCTAGATTGGTATAGCAAAAACCATTAATTACTCCCTAGGATCTGTTTTATTGGCAAACTTTACCTGTAGAATTCACATCATCCTACTCTGGCCCCTCTA
+
HHHIIIIGHIIIIGHHIIFGDIIIHIIGIIEI@HIGIIIIIDIIEIIIEIIAIFIHHIHEIIIIIGBFBFIIIIIIDIADIFI;IC>E@DI<:<I@IIIC
@simulated.409/1
GCTGGTTTTCTAGAAGATTCTAGATCCTGTCCAGTATGTTCATCATCACACCCACCTTACAGAAGTTGTTCCTGTATATCTGCACCACAGGAGAGAGAAG
+
IHHHIHHIHIIIIGIGIHIIDGGGGIGIIIIFIIGAIGIIIIEIGIFIDHDF@DIIIHIICCIIIIDIIHAIIIIIC?I<FHIIIIFIBHGH5CI4IIIE
@simulated.410/1
GGTTCAGCTCAGCGAAGCGCTCCTCCAGCAACCCGGGCTCAGCGGGGCCGGCACACAGCTCTAGTGCGCGCAGTTCCAACGCACCGCCCAGGTAGCGGCC
+
IHHHHIHHHIHHFIIGIGIGHHIGGFIIICIICIIHFID=DEDIGIDIIIDIEIHIFF@??FIIIIID@<IIIIIFDGDIII6=FII7IBH8DIII=II<
@simulated.411/1
CCTGCCAGCATGCAGCCATGCCTCCTGCCATGGGGATAAGGGACTAAACCCCGGAAACTGTAAGCAAGACCCCATTAATTAAATACTTTATCTTATCATG
+
HIHIIHIGHIHHGHIHFFHHIIFFHGHGIIGGIII@DHIGDGIFIFIIIIGIIG>EIHGIIF:>FIBI>7IIIIGGC:IGH=IG=@8A:II:IIBICFII
@simulated.412/1
GCATAGCCTCACAAGAGACAGCTATTATCAAGGACTGGAGGTTAAGAGCAGTGACTGCTCTTCTAGCGGTCCTGAGTTCAAATCCCAACAACCACATGGT
+
IIIIHIIIIIGGIIGGIIHIIFHHFIIFHIDGIIFIHDIBBCIFIIGID?DIFIIICEGICIE?HEIIDEIIIICIIDCI9:FII1IIH=D=IIIA52IG
@simulated.413/1
TTTTGATGTCTGTGAGCCTGGAGTGTGACGGCTGGGGTGTGGAGGGCTAAAGGCACTCTAATCATCCTGATGTATAACTTATATACGTAAAATTTTGTTT
+
IHHHIHHIIHGIHFHHIGHIEIIIIGIIIEIGIH@HIFGHHI@IGIIEIDG@EEDIIBCAI?IIIIEFIGIBEGIGIF7A=IDI:I@I>II=CIHCCI@I
@simulated.414/1
AAGTGACAAGATGCTATCTCTAAAGTTGAAGGACTATACAACAAAAGCAGATTGGATGAGCAGGAAACTGGCACAGACACTCCTCAAACTACAGCATTTT
+
HHHIIIIHGIIIHIGHIIHIHIDDIHEIHDIDIGIDIIHIIIDI@FICFIIEIHIGCD@IIH>IIIGBCIIHC@EIBIIHIF0III<III>;II=IIIII
@simulated.415/1
TTTCCATCAGTCTCTGCTTCACACTTTTTCTCCATATTACCTCCCGTATATTATTCCTCCTGAGAAGGACAGAAGCATCCACACTTTGACCTTTCTTCTT
+
HHHHHIIIHIIGGFHGHHFIIFIGIIEIGGDHBIIFFBHHFGIIEIHEFIIIFII@IIIIIIDIGD=IIAGIIIAI:IHIHFIHFII<IEIIIDGIA2I?
@simulated.416/1
TGGTGCAAGAAGTATATGGAAGACCATGGAAGCAGGCATGGCCATTGGAAAGCTGAAGATGCATGAGAGTAAAACCACCACTAGGAGTTCAATCACTCGT
+
IIHHHIHHHIHIIGHIGIGIHEIHHIGIIIIIGIIIDIEDAIIIADGIDIBICIIGIIIDBIIIGD?>IIF<IGIHII>A>?IHIGI=II<8D??DIIII
@simulated.417/1
CCCTGCACGGGCAGTATATACTCTTAACCACCGAGTTCTCTCCAGCTGCCAGATACATTTCACTTAGTCTCATTTTAATCTGATTAAAATTAAGACTAAC
+
IIIIHHHIHGIIGIIIIHIGIHIGGGHHIDIIIFIIIIIAG@ICIEI:IIIID>IIIBAAIIB7IIEAEI@IIIFIEGIIGII9G=GIICI=FIIIBI?D
@simulated.418/1
TCTTCACTTCCCATCTTCGCTTCTTGGTTCTGCTTGCTCTCATTTTTATTCCTCATTCTTTTGCTTTGCTTTGTGTTTTCTCTGGTTCTCACTGTCCTCT
+
IIHIGIHIIGHHIFIHHFIIHIFIIIFHIHCIFCIBIHIBIIIIIIGIGIIHCHGIGIHIFIIICIIGI8III@GEIIII?IIIIFIIAIH@FIII=BII
@simulated.419/1
GGGTTCATCACAGTGGGAAGTGGAGCCTCAGTGAACCAAAGGGTACATGCCATGTATGAGGACAGCATTTCTCCAACATAAGAGACAAGAATTGGACTGT
+
HHHHHIIHGIIHHGIFIIIIFHEIEIEIFHFIHIG@BBFHIGDIIFIEIE=CFIIIIFIIB>IIIGGIIECIIH7IIIIII6III<III>IAIIIFEGII
@simulated.420/1
CAGAACAGAGTCAGGGGTTGGGTGGTTCAGGTTTTTCTGCAGAACGTAGTCACCCTTGAGAAAAGCATTCCCATATTTTTGAAAGGCTATTTGGATATGT
+
IIHIHHIIGHIGIGGHEIIHIHIEEIHIIAIGEHFIIIIIIHDICHIIDIHIIIEAB<GBGBIIFHIIIBIII;II<AIICIEIFIE?I<3II0I=IH@C
@simulated.421/1
TTACATAAGAAAAACTCTAGTGCAGTAAAATCTAAACCAATTCACCTGCAAGCTAAATCTAACCTGAGCCTAGACTTTTTGAGTCCAGAGGATTTTCTTG
+
HIHHHHIIIIGIHGIIIFEHDHIIIGIFIFDHIFFIIIGIEIIGFDEEEII@GDIIHBIIFCGIIIG>HDH6II8:IIIIID><E;7IIAF:IDIIEIG5
@simulated.422/1
TGGACTTAGGAAACCTACCAATCTAATGTGTCTGTCTTTTTTTAAGTGGAAGTCTGCTTTGTAAACACACACTTACAAATGCTCTATAATTCTGCTACTG
+
IIIIIHGIIIIHIGIIIIHIEIFIHFIHEGDFEIBIDIIIIIIIFIIFIIIIIDAICIII>IF;AFEIIIIICGHHIGIDIGAIH:II?IIII=IBI5AI
@simulated.423/1
AGAGACTGAGCTCAGACATCAGGCTTAGAGGGAAGTGCCCTTACCCACTGAGCCATCTTTCTGGCCTGATTTTTTTTTTCCAGATTGGGTCTCATGTACC
+
IIHHHIIIHIIIIHIIHIDCIIGHGIIIGIFIIIIIIHIBFFIIIICCGE@IIIIICDHEEHGI=IBF<?III@IIE@D4IAIGG?>II<;D9IIIIIII
@simulated.424/1
TCTCACCAAAGTCAGAGCAGCAAACACCAAGAAAACGAACGACAGCAAATGCTGATGGTTGGAAGCACAGCGGATCCCATATTGACTGCTGGTAGAAATG
+
HIIIHHIHIIIHIHIHHIIGHIHHGEIEIIEICIFIEII?GIEIIIIIIBFIFGIGIIBEIIIIIII9CGIIAI@H?II5IAAGI;I?;<FIHIG>IBII
@simulated.425/1
AGGTAACTCAGACCCAAAAGGACATTCGTGGTATGTACTCACTAATAAGTGGACATTAGCCAAAAAAAAAAAAAAAAAAAAAAAAAAAAGAGCTGAATAT
+
HHIIHHIHIHGIGIIFIHFHIIGIIHHEIIGIHIFEHIEIHHIIFIIIIIIGBCIEIIFIIID?IE<DID?>EI@>IHAII>CIIIIIIIFCC<BIIFIB
@simulated.426/1
GGGGTGTGACTCATGTATGTTGTGCATTTACATGTATGTGCACTTACATGCACTTACATGTATGTAAAAGATTCACATGCTTAAAAAATAAATCTTTAAA
+
HIIIIHIIGIIGIIIHIIHIIHIGIIIIIIH?FICBGHEFIGDIIEDHCICIII;AIIIIIHFICHHG@IHEI=7CC>DGCIIFI9IGIBI8;IIHA;I:
@simulated.427/1
CACAGGAGGTTACTATAAACCAATGTTGCCCAGTATTGAGGTTTCTCTGTGCGGCTATTGGGCACTAGCAAAGATAAGGAAATACAGTTGCCGGATTAAT
+
IHHIIHIHIHIGIIHIIIGGIIEGIFFIGIIIIFIIIEIHFIIF>IFIIF>GFEIIIGDHHIIIIAEGIIIIIHBBIIICIIII9?IFIIIIGIICF@<I
@simulated.428/1
AAAATGTCTAAAAAGTGTGTGTGTGTGTGTGTGTGTGTGTGTGTGTGTGAGAGAGAGAGAGAGAGAGAGAGAGAGAGAGAGAGAGAGAGAGAGAGAAAGA
+
HHHIHHHHIIFIIIFIIIIFIIIIEIIIFEIGIEIGFIGHIIFDHFIIIIEIIGHIIDGIAIIE?>ACIIDIGIIFDI=@E:I;8BII@@I@FIII;IEC
@simulated.429/1
GTTGCAAGATAACTGGGGAGGAGTCTAGCCAGAATGCCAGAAGCTTGGGACATTGTCTATGTGACTGATAGCCACACACCTCTCCTGTGGGGGTTGTGGG
+
IHIIHIIIGGHHFEIHHHGHHEHIHFIFCHDHIFGIIHGCBIIGDIIEAAEBEE>FIGCIHIIIIIAIC=CCIAIII5IIIIIDIII?I@E;IIAIIDE?
@simulated.430/1
TGAGCCCTGTCAAGGCCATGTGCCCTGGCTGTCCTGCTGTGGGAAGGCTGGGAAGTTTTTACCTCTATGGTTCTTCTTCCAGAGAAACCATAACCCCATT
+
HHIIIIGHHIHGHIIFHIIGGIIIGIGHIEGIIHIBEIEIH@GEIGGIIIGFIBI>I=II=CIIAIIIIG=EIFIIF3IG;>III6DGIID?HII;IIII
@simulated.431/1
GTGAGAAAGAGTCTTGGATCATTCATTATGTCTGTGCACATGGTCTTCTCTCAGTGTCTAAGCTATTTTACAGAACCCAAGGATGTCTTTGGGTAGGTGA
+
HIHIHIHHHHIHIIIIHIIGHHIIHIIIIIFGIFIGICICI@IHFFBIIHBIGICFIHCBIIBIGDIICD9GIIIDEHBHIIII<EII<II/=H=I?A?1
@simulated.432/1
TCAGAATGAAGAGTGGATAGAATTTGGTATCATATATGCCACTGAGCGAGAAAGTGAGATATCTGGATTTGTTCCCCCATGAAGCAGAGAAGTTGGGAAA
+
HHHHHIHIIIIHHHIHIFIIDHHIHHHHHHBIEEGIIHIIIGE>FIII@?IIBIIEIICHIFDIIIBEHBBHIGIDDAIII6IA)IDIIIIIHIIFIII;
@simulated.433/1
CTTTTTTAGCATGAGTGCCTGGCTAGCTTTATGGCTCTTTTGTACGATAAATGTTTAGTGATTAATTGAGGGGTTGAGCATATTTACTCTAAGAATTTGG
+
HIIIHHHHGHIHIGIGGHIHHGIFGIIIDHHIBFFFHIFIGEIIEGHEGI@IIIIB@IDFCIF=HDII?IGFIGGIIIIICIEHIIE7;II:IIIIFII>
@simulated.434/1
TTAAAGTAAGAAAGCAAGAATGCAGAGCTGAAAGGGTTATTTGATAAGATCTGCCTATAGATTGTGAGGCCTGAGAGTGGAGGAGTGTGTCCTAGTTCTT
+
IIHIIIIIHHIIIIHIIEHIHHGIGHIHIIIIFIHIDCIIIIEIFI>IIDADIIGIIIDI=I?9II>FIDI?=9IEIHEAGIIIIIIII8F@;IIHC;F9
@simulated.435/1
GTCTTGTGTCTCTGTTTTAGCTGACAGTTGGCTGTTAGCCTCTGTAGATCTACTAATACATAGTTACAGATGTGCTAATTAGACATTTGAGTGGTATTTT
+
IIHIHHHIIFIGIGIHHIIHIIIIFIHHIGIIEIDAIBHIHICGIIC@IIEIECIIIICII@IIC@IBIIIIGIADBI:IIIIII?FIIIIE?8IIHD>I
@simulated.436/1
ATTTTACTATTTTCAAACTAATTCTGTCTATGAATTTTCATACCCAGTTTCTTTCATTCCTAAGCATTAAAACATAATTTCAAACTTTTTATTTTTACCT
+
IHHHHIHHIIHHIIIHHIFIIIEIIHFEIIHHIGGIFIIGGHGIGFIIIIGI>F>HIIDHIII<IIIHFB7:HII:5IHIIFIIICI9DIEIIIIFHG/I
@simulated.437/1
CTTCTCTTCTCTTCTCTTCTCTTCTCTTCTTTTCTTTTTCTCCTTAAAAACAAAAGCTAACTAGTTATCTCTTCCTATGTGCATTTTATATAGCCATCCA
+
IHIIHIIHHIIHGGHIIIIGGIIHFIIHIIEGIIIGFIIIIIIDDFIIDIIIFGCFIEIIHFI<IIHEGDCIIIIIIIIG<IIEGIIIHII5I8I56III
@simulated.438/1
AACAGTCTGGCTGCACAAACAGTACCCAACATTTTGCTGCTTACAGGAAACCCATCTCAGGGAAAAAGACACACACTACCTCAGAATGAAAGGCTGGAAA
+
HHHIIIIIHIIGFHFGGHIGIIIHIIIHIDIFIIDIFCCFGAEIBFIIIHCGIIGHED;IEICAIIIEFEGHI:@ICIIFCIIIHICII=;DIDIE9II>
@simulated.439/1
CCAGAGATAAAGTAGTTATTACTAAGAGTAATCATTGCAAAGCAAGTTCTTTTGAATAGACATAGTAAAAAGTTACATCTGAAACCTGTTTACCATCTTT
+
IHIHIIIIFHGIIEGHIIIIIEFDEIFIHIIDIIHBDDHGGIIFFACBIIIEIIIIIEIIAHHHIIHC@IE9IICAE?HIIIIIAAIIGIF@I!AIIIIC
@simulated.440/1
ATTTTTTATTGTTCCCTCAAGCAGTACATCATGACCACAGTTTGCCCTCACTCCACTACTCTCAGTGCCCTTCCCACCTCTCCTCTCCCCACATCCACTC
+
IHHHHIHIHIHHIIFHEIGHFEIIEIIFIGHIFIGIIEIH;IIIHICIEBDGG>AIIIEIFCEEE>=HIICIBHCGIIAHIIII?CCDIGIII<BIIC6C
@simulated.441/1
CACACGTAACAAAACCAGGTATCCTATGCATACTAGTAACCCCAGCTCCAGGAGAGGCAGAGGCAGGAGGATGGCTGGGTTTGCTGGCTTCCAGCCTGGT
+
IIHIHIHIIIIHHIIIIGDFGHHHICIHHIFIGIIHIIGIIEFICIGDIIDIIC?@I>IHGECFF@IE>>EIIIIAEIIC;A9EIIIIII@I?H9DI?I4
@simulated.442/1
GCTCTGGACTCCAAATAATTCATCGTTTGGAGAAAACAATTAGCAGCTAGGTTTGTAACAGGACAATGCCTTTACAGTGCTCTTCGATAGGAATCTTACA
+
IHHIHIHGIGGIGFGIFIIGIIIDHIIGGIBBIIDIIIDIIIHIHGGHICIBIBHEIEI=IIIFHIHFA?IIIDBHI:B<IDIF=:>EH@C?6GIEDEII
@simulated.443/1
CTCTCCTAGAAAAATTACAAAGACTAGGAAGATTAAAGTACAAAGGCCTGGGGAGTTAAAGCATTCATAGTAAAGCAAATTGGAAGTAAGAGCTTTATGA
+
IIHHIHHHHIIGIGGIIHFIEIFIIICIHHIIIIIIIGIFIIIIIBIBIHIIFIICIEIGAFDCH?ICIFIIDDAIHIBI?IGIHIIAIIF@I6BIID;I
@simulated.444/1
AGCTGCTCCAAGGCAGGCAAGTCTCCCATGTGTGTTATGCTTAGCTAGGTTACCATAGAGGCTGGCCTGGATGGGAGAAGGCAATGAGCTTGGAGAGAAG
+
HIIIHHIHIIHIIIIIIIHIIIIFIEIIGAGIHDIIIBADICIEIIIFIEFGIEIIDEGIIIIIIIBIIACII2IEIF=HI@E<?ICIAIIIIBGIFHDI
@simulated.445/1
GGTTCTGTGACCGCTCTGCATCTAGAGGCATTGTCAAAGCTCCATACTTTCTCACTGTTCACTTTCTCTCCAGTTCTCTCTCATTCTTCTGTTCATTTGA
+
IHHHIHHIHIHHIGIGIIIIGIIIGHIEIFIGIBIFIHIBHIIDHIEFHII>DIEC@IIIIGIII>D?IIIIFBIIIIDECIIFI?EIIIEII?==I0II
@simulated.446/1
ACAACAATATGAACTAACCAGTACCCCCTCCCCTCCCCCAGAGGTGTGTCTCTGGTTGCGTATGTAGCAGAGGAAGACCTAGTTGGCCATCAATGGGAGG
+
IHIIHIIHHHIHFIGEIGIIIIIHIHIHGIIIDIIIDFAHFIHDEIIDIHHHIFIIEHBIHHGIIIEICAIHIIGIDGIBIIECHFIIFEII:A.FIEDI
@simulated.447/1
CAGAGTCTCTGCTATTTGACCCGGACACTCCATTTCCCCCAAGGTTCCTTAGGAAATCCTAGTGGGCAACTACACTGGACCCAGTGTTCTGGTCCACCAC
+
IIIIHHIHIHIIIIIIFIGIIHFIHCIIEFGGHFIIIGFIHEEIIFFAIGBIGCBI=FIGIIBIEIBHIIDBHIIIIIGIIIIII99?BIC0III:IIAB
@simulated.448/1
AAAGATGCACAGACAGTGCAGTGGAGAAAACAGACATTTCACCAGGCAATCTTGGAACAACGTGGCAGCTGCCTACCAAGCAAAGGAAAAGACTAGGGTA
+
IIHHHIIGHIFIIHIIGIIIFGIIIIHGDIIEI@HIEEHIIIEAIGHIBIFIDIIDIIIIICAIG?IFIGIIH>BI?IE:IIIIAIIIB=HCI0@BIIEA
@simulated.449/1
CAAATGTGTTCTTATTACAGCCAGGCACTGATCATAAGAACTTTGCCTAAAATCTTCCCACTAATGCTAAGAGGTAGGGACCCCTATTCTACAGATGGAC
+
HIIIIHHIHIHIHHIIHIIIIHHHIGIEHFIGIIIGEIFIIAEI@IBIIGHDEIHI@ID?IIGAIHI?IDIEI@AI;ICHEIIHGHIII>F;IGIBDC0I
@simulated.450/1
AAGGAACAGCATCCTTCCCAGGTTCTCTAGGTCAGTAGTGGAGCAATTCCCTGGAGATTGCAAGACTCTGAGTNCAATTCCTAGCCCAGCCAAAAGAAAA
+
IHHIHHHHHHGIGIIGIHIGDIFIGICGIIIIIHIGHIEIICDGFIDIACDIIHCGDEECIFIIHIIIAIHBHBI<IAI9EIAHI9IIIIEIBI6IEHII
@simulated.451/1
TTGCTAACTTCCTGCCTCCTGCTTTCAGATCAGCTGTAAGCTCTCAGCTACTGATCCAGTGACATGCCTGCCTGCCTTCCTACTGCCAAGCTCCCACCAT
+
IHIHHHIHIGIHGEIIIGEGDIIGIIHHIGGIIFIIIHFEDIII?HF;BICEIFHIII@FIEI>GII>IIHIBAIBI@IHIIIIEIIIDBGIIHIIE>@I
@simulated.452/1
GTTGCCCTCTCGCCGGTTTCTCTTATAGCGAGAGCCCAGGGGCGGGGGTAGGAAGTTATCATCGGAACAACTTTCTTAACAAGACTATGTTCATTTGCAT
+
HIIIHHGIIIHHIHFFIIIIGIFIIIHGCFIFIIIFIIGEEFIFGIHGFDHIHHBIE=DIFDCFIIA=FDIG>E7IGIBI?GI>:F@BIIIHII7DIID@
@simulated.453/1
CATTTGGTATGTTGAGTTTTACTCATCAGCAAACCTTAAGAATACCAAATGAGCCTTTCAGAACCCAATCTGGGGAGATGGCTCAGTGGTTAAGAGTATT
+
IHIHIHHHIIIIIIIIHIIHHIIIHIFIBIHG@IEIIFIDICAIIFIDI@FIFBIIIIIF@IA@IIDIEC=?=IIIII@I=IIDIA?IF@III=D=@IBI
@simulated.454/1
TTTCTTGGAGAGTACAGATATTTTTTAATCTCCCCCAAAACAGATCATTCTGAAGCTCCTGAAGAGGCTACACAGGGTCTATAAATTCCACAGAAGTGTC
+
IHHHIHHIHIGIHIIHIHIHGIIIIIEHGHGGHHHIDDFFDFIHIIICIG;IIIFIACH6CIAIHGIFIIHFAIGIII>:II<IAGI<EIE=E:8II>II
@simulated.455/1
ATCAGACCCCAGTCATTCAGTCTCTATAATTTAATGGAATCCTAACAAGTTCTCAAAGAAACCTAGAGATAACCTAACCTTGGTAAACATAAGCTCTGAT
+
HHIHHHHHHHIIHFIIIIFGEHGIEIIIIIIIIEICHIIGIDGHDFGDABDIIGHIFF?FIIHCDIF;DCIFIIGIII9IIFIII@IIIDIIIFI;>III
@simulated.456/1
AATCACACACTTGGTATTTAAAAACAGTACAAACACTACATCTTAGAGCTTGATAAATCACTCTTAGGACAAATTCATTCAAGTGACTCTTCTATGTTCA
+
HHIIHGHIIIHGIIHGIIEHIFHIFCGIIIIIIFHHBIIHIICI=GHIFI@IIGIEIFGIFBIFDIIIIHCID?IIII<III:AI@IIHIBEAIIIIIFI
@simulated.457/1
CACCAGCCCTAGTTATGTTCTTAATCTAAATGATTGACTAAATGCTGTAGTGTTTTGCAATATAAATTGATGTTGGCAAAACTGCCCTTGTATATTGTCT
+
IIIHHHIHIIHHGFIIIIFGHIGHEHIDEIHIHIGHFFGHIEEIHFFIIIGIII9BHIIIF<II@IG@IIIGIE?III@IIIGIII>II=C?IICI;8DI
@simulated.458/1
TAGTGAATACTGCATGTCCACTGGTCAATTTTATTAGGCAATATCAAATCCTCTAAACTTAAAAGGACTAATTGGACTTTGAAATTAACATCAACAAGAA
+
IHHIHHIHGIIIHIIIIHIIGIGIIEIHIIDIHIDIIIIIFIIHAIIHICEIICIFIDIAGIII@HIHGEGAEIH;IGIFFI8EIIIII?;AB=IEAIDG
@simulated.459/1
CACAGCAGTAGTGACCCTAAGTAAGACACAGCCTCATACCATCCTCCCAGCTTGAAGCCTCTAGAGAGCCACTGATAAGCAGTTTTCTTTACCTCATATT
+
IHHIHHIHIGFIFFGIEGFHGHGIGFFEIGIIHHIBFIHEIGIH@IHDIIIICBBBIFICI<FCCEI=I>IHIIIIII<G=IIIIE=IIE@DII9>E<IA
@simulated.460/1
TTTAAACTTTTGGAACCCTAATTAAGTCCTCTCATGAGCTGATCTTTCCGTTTAACTTCCTAAAGAACTTGTTTTGAGAGGAGATCACGGGCTCCCAGTG
+
IIHIIIIIIIIGGHIGIFIHIGIIGIAFIHEDGDIFGIIIEIIIIHIIIIIIGIIIIIIIIFFAG?CIIHIIGDIFCI?I@=AIII9IGIEIGIIII>>;
@simulated.461/1
TGGATCTCATTAAAATGAAGATTCTGATTCGATGTGTCCATTGTTATGCCTGAGATGTTTTGATTCTTATAAGCTTTCAGATATCACTAATGCCAGTCCA
+
IHIIIHIIHGGIEIHGGGIIGIGIFIIEHIGIGHIIHEIHIFIIDAIABIGIIIHDEIEIC@D>AIIDIBIIIIAAEI@IIID@I?I@ADIIEII@<BII
@simulated.462/1
GATTTTAAGTCAGGGTCTCACTATGTAGCTCTGACTGTCCTGGAACATGTTATGTAAACTAGACTGGCTTGAAAAATCATGGAACTCTGCTTGCCTCCAC
+
IIHHIHIHIIHIHEHIIIGIIIHIEIIIIIGEIICIFFIIDBIIHIIHFFIGHBIDIGBCGIGIADBDF<AII;II=IICHIII8I;AI4@IIIHBIII?
@simulated.463/1
GAGCTCTTCAAGCTGTGGCCCATGTGTGCATTGAAAATTGTTTTCATGAAGAATAAGTTAAAGAAAGCAAGCCAATGTGGTTGTAAGTGTAGACCAAAGG
+
IHIIIGHGHGHIHGIIHIIHFIIIIGGHDHGGIIIEI=IAIIGIHIIIIHGGDEIICHIII>IIHDACF;IIIII?ICF>CCIIFHHII5DDIIDIFIII
@simulated.464/1
CCTCTTCTGTTGTGTCTGAAGATAATGACAGTGTACTCACATACATAAAATAAATAAATCTTTAAAAGAAAAAAAGACACAAACACAAAAATCACCTTCT
+
IIIHIHIIIIHHIIGHHHIGIEHDIHIIHHAHFHIDIFIIIGII:H<IIIHCDAIIIHI8AI?IIHIIIIHE>GIBEIIII@:IIGAIH5IDIIIIIIFI
@simulated.465/1
CTGTCTGTTCATCCGTCCACTTAGCAAGTCAATGCTCTGAGCATTCATTCTTATTGAATCAGATTAAAAAAGGAGCCTGGGACAGTTACATGATTTGTGT
+
HIIIIIHHIHIHHIIHIHHFHIHHFHGHIGIIEGGIIFBHGCGHIDIF?EIICEIIGCIIHBIIFFII9FIIIICIII?CIIHII@IIB@@I@I@IEIGI
@simulated.466/1
AAAGTGAGTTCCAGGACAGCCAGGGCTACACAGAGAAATCCTGTCCCGAAAACCCAAAAAAAAAGAAAGAAAAAAAAGAAATTAGTTGCTAAGTGGTTGT
+
HIIIHGHIIHIIIHIHGIHIGHIGEHIIEGGIIGIFBIEIDIEIIIEGDIDIHIHIIEIGGFIIIHHFIIIIIIEIII@>8AAC9DIIAIHDEEIBIC<2
@simulated.467/1
GTGTCAGCGCTACAAGCTGTCAGAGGCTGGGATGGCAGTGTCCCAGCGAAGCCTGTCAGTCAGTCCCCAGCCCCTAGGCACCAGGACTGCGGCACTTGGA
+
HIHHHIHHHHHGFIIIHHIIHEGIGIIHGFGFICIFIIIHEGDFIIGD8IIFIIBIIGE::IE??IIAIIDIIIIIDI@HAFF;I=IIIB>III7II6E6
@simulated.468/1
AGGGAGAGAAAGGGGAAGGAACATGTGTGTACCTATTTGAACTTTAGGGGGATTGTGTGGAATATAGGAGAAGAAAATAACAGGAAGTAGTCAAGAAGAA
+
IHIHIHIIIHIFHIIIHIIIIGIEFDIIIIGDEIHIGCI>IBIGFIE?HF<ACIII-=IIDBIII@IIIEDIGEIDGIIEIFEICHIIDCI@FIBF:III
@simulated.469/1
AAACAAAAAAAGGAGGGAAAGCATATACATGCACAAATGTGCCGAATTTGCACTCAAGCCTGGAGTGGCCATGCACACGAGAGGCTGACAGAGGGACTGT
+
HHIHHIHIHIGGHHIIIFEFIHHIIHFGGFCFIBIIHIFFIGGGIIIIFCIIEICFIGHIGAIIGI>IEC@HIIGDD<H@D5=IIIIIGIHDIIIIIEBI
@simulated.470/1
GGGGGTGGTCAGCAATATCAGTCTATGAGACAAAGAGAGGAGAAAGAATGGGGGAAGTTAGAAGCCCCATGAATACTTACAGAAATGACAATACCCAACA
+
HHHHHIHHHIIIIHIGFIHGIGIIFFIIHGGIIIFIIEIDHHIIEECGIFFIIEI?ID:GIIIGIBIHICCIII>IBEICIIEDDE?IICIIIII>>DG:
@simulated.471/1
CATTCGCCGATTCATGGACTCAGTTGTTTAAGACCCACTCATTTATGGACGTTTGGTGGGAACCAAGGAAAAAGCCGCTGAGTCCTTTCCTCAGGGAGCT
+
IHHHHHIHIHGIHGFGIHIEGEGIIICDGCIIIIIDIIIC?C>DIIDCHIHIIIIIIGICFBIIII<II?AIDBHGIHIADIIHH;ICC>HIID@DIII>
@simulated.472/1
GTCAATCAGTCTCCTTTAGGCCATTCGGATTGTGGTGGCATTTTTAACAGCACCATGAAATGAATACAATTCATAGACACTTTTTTTTAAACAGTTAAAT
+
IIHHIIGHHHIHHFIIIIGHFGHEHGEIIHHEIIIIHGDIIIIFIG?ADIEIHHIIHIIIBI@FIEAIIIFIIIHFG<I?HI9<IIIIFII@IIIIIBII
@simulated.473/1
CGGCCAAGGGGATAATCAGATTTTGTCTTCGGGAGTATCCTTTCCCTATATAGAAAAGGTTTTTTGCCCACACACCTATGGTCACTTGATCTTCGACAAG
+
IHHHHHIIHHFIIEGIIGIFIGGDHIIIIHIHGIIHHIIIHFFIIIFIIIIIIII>IIIIG@IIHH@ID8BIECIAIIG9IIIIIC?IIBI@>IIBH?IC
@simulated.474/1
CTTGCGTCAGTTCAGACGCCCAGCGTCACACCGCCAGTCAGGCCAGCTTCATTTCTTCACATCTGGCTTTCGGCCCCTTGGATTTCTCCCTGTCTCTGTC
+
HHIIHIGIIIGIIGIIIGIIIFIHHIHHIFHICIIIEAIIIIF@CDCIIIIECIHIIIEDFHGII@DEIII@:@BIIIC?CEI>CII;II=IEIIII>9I
@simulated.475/1
CGCCGCCGAGGTCCGCTCAAAGCGGCGCGAGATGCAGGTGGCCAGCGACCTGTTCGTGGGCGGCATCCCTCCCGACGTGCGCCTATCTGCACTCACGCTC
+
IHIHIIHIHHIIHIGIIFGFIIGIIEIIIIIHIIBIEICIIIHCIHGIIIIIIDIIIDIIII9GIF>GIGH>IG=>I@IIFIIIFIII=IIIEII=8;:I
@simulated.476/1
TATGGAGAGGAGACACGTACATCCTCACGTGGATAGAAAATCTGTAAAGAAATACCCAGAAATAACAGCACTGGTCCTCCAGAGAGCAGGGGATGCTGTG
+
IIIHHGGIIIGIIIIIIHGFIFIFIIIIIIIDEDIIGHGIIHGIIGFDGIIIIIII?GIIIIEIIIDAGAIICIIDC<IIIIIGI@IBI?@GIA:7IAII
@simulated.477/1
TTTGATAGCCATTTCTGAGAAAGTGGTGTCTGAATTTGGCTGAACTGACAAGGTATAGGGCATAGAATATCCCCATGGCAGGAATTGGATCTGTGTGCTG
+
HHIHIHHIHIHHIIIGIIIHEIHIEAIIGEIGIFIIGFHIEIIIIIIBIIIC=I?I@HAHIIHIBI>GIEFIIIIDIIII5HAIAII@I6DIIIC=?8BI
@simulated.478/1
CTATCTCTTCAGCTGGAAGATTTTGAATGTGTTCCAGCACACAGGTATCAGCTGCTGCAACTCTGGGGAAAGGTCCCACCGAGAGCTGGAGTCTGCTTTG
+
HHIIHHHIHIIIGIIEEIGIIIIGGHIGIIHDGIGIIIHABIID@BGIEIIEIIDHCIDFB<GIID@IIIIII@8B?EIFBIEIIIIHII?H7I@4IIII
@simulated.479/1
TAGGCAGTGTTCAACGAGGCATCAGTGTTCTCCGAGGCATCAGTGTTCTCCGAGGCATCCCGTGTTAGGCAGTGTTCTCCGAGGCATCCCGTGTTAGGCA
+
IIHIHHGIGIIIEIIEIIHGFIIGIFFAIDCEIIIGIFCHIHIIIHEAI>ICIIIIIIIGHH?II?9FIIIIGFBIICIH;ICIIII9IIIIEII?ID5>
@simulated.480/1
GGGAAGGGAAGACAGAGGGTCAGGAGTTCAAAGCTATCCTTGGCTATGTAGCAAGTTTGAGGTCATCCTGGGCTGCATGAGACCCTCCAAAATAAAAAGG
+
HHHIHHHGIGHIIIIIEHGIHIFIHIGIHIGIFEHGIDIIEGAGCGGICGI@IFICIB<DFHIHIIBAI;I?GII863ICI>IIIDIIIIEFIIIF5EIE
@simulated.481/1
AGACAGAGACCTGGTAGGCACTGTCTTGGACAAAGATATTCTGTTCCATTTCACTGTTAGAATCCTTACTTGACTTTGGACTGAAGGACTCTTCTGTGAA
+
IIIIIIHIIHHHIFIGIIHIIIGDFDGFIDEIFFIIIIEDIHIHIIIICABIIHIDIIIEHIIAEII@IHEEIIE?II@CGIIFI>BIFIHI;IIII3II
@simulated.482/1
AGTCTCTCAAGGGTTAGGTGCATCGTCTCTCATTGAGGCCATACCAGGCAGTCCCCTGTTGTATGTGTATCATTAGCCTTGGACGAGCTAGTGTATGCTG
+
IHIHIHIIIIIFGHHFHIHEFEIIFICIIAIGIIGDIDCICG?DFIIEGHIIIII7C8IHIIIFIA@DHCIIHIIFDIIGII8IEIBII;I@CIIAIIHD
@simulated.483/1
TTAAGGAACAAGGTTTGCAACAACAAAAGCTGATAACCGTGAGAATTCGCTTTTAGGCCTAGACCCTCACCTTCCTGTACAGATTTTAGCATTACAACGA
+
HIIIHHIIIIIHGIIIIHEIFHIHFHGGIDICIIBHCDIGCIIDIIIECIIIFIIIHFGI?GIII:?IH3II:CB?IIGIDFIE=@I=D?;GII?:IIIC
@simulated.484/1
GATGGTTGTGAGCCACCATGTGGTTGCTGGGATTTCAACTCAGGACCTCTGAAGAGCAGACAGTGCTTTTAACCTCTGAGCAATTTCTCCAGCCCTGTGA
+
HHIIHHHIHIGGGHIHIEGIIEGGGHGGIHIIIIIIIGIIIIIIIIHIIHBBIEFIIGHD@IBI8;GHHHIIFAIIII9=BI5D@6II@BFIIIIIII=&
@simulated.485/1
GTTTCTCTGCTAGAAATCATAACTTTTTGTTTCAGTACAGTAGTTGAGCAGAGAGCTGGCTGGCATTAAATAGGAAGGATGCACAAGTCTATCTACTTTC
+
HHHIHHHIIHGFGHIHIHIIHFIIIFIHHHHIIGHHCIGHIFDGIFIICHFFIIIF?HIH:II=IDHII@EIEDIFIII9IIEFH?IIBI>IIII9IIIH
@simulated.486/1
GTGTGTCACCCAGTGTATTTTTGGCCCAAACAGGTCAATACCTATTGCAAGGAGTTATTGGTCTGGTTCAATGTTTCTGGTTTCTGAAACACGATAAAAG
+
IIHHIHHIHFIFIIIHHIHIIHFHICIIEGGFIHGIIIDIFDCIFHGHIIIII<I4FGBIIFID@EIIIEFII1IIIIIIH=IIIIFACFIAII<IHIBI
@simulated.487/1
ATTTTTAATCATATACATGCATGTATCTATGTGGAGGTTTATGCACATGAATTGAAGTTGCCTATAGAGGGCATCAGACATCCTGGCGGTGGGGTTACGG
+
HHIIHIHIIHIIHGHHIEGGIIFFFIEFGGGFIIIIIIIEEIDIIEI@IAGI=@DEI@AIEIIIIDGFBI7<DIC@:ADIC:?II@IFDIIFIIEIIEII
@simulated.488/1
AGTATCATACAAGTAATGTGTTTAGGCAGACCAGCATGGAGAAAAAGAGCTGAGTAGTAACATTGATTCACCTCACTCTGTAAACCAGGCTGGCCTCAAA
+
IIIHIHHIHIHHHIIFHHIGIGGIIHHIIHIIGIIIIIEF?IIEIBIFGIIGDFABIEIIF@DHIF?FF@IDHI>IICHI@II/H9IIHI;F5III6G5I
@simulated.489/1
TATTTTGCCTGAAGATGGCCTCAAATGTACCACTATTGGTATTGGTTAACCTCCCCAGTTTGGGGGCTTATACTGATTACAAGTCTAATTTCTCTCGTGC
+
IHIHHIIIHIHIFIIGGIFIIHIIIIIGHGGHIICGHIIHHIIIIDHIEIGAIEDHIDCIIAE;GIDIEIDII@G;III>BI>DIIEIH4>II7B=A>GG
@simulated.490/1
GTGATAACTCCAGCTGTGTCAAGTTGACACAAAACTAGCCAATACTATGCCCCTCTGAAGACATCACAGTCTGAAGACCTACAACATGGTCTGCTAGAGC
+
IIHHIHHHIIHIIGHIGGIFIIHIIIGIIIDEHEFGIEIAGFIII@IECFFEHIDIIEGIIIE7;II;I:DIEIIIIDAA9;E>B?IEIIH7=I;G2@DG
@simulated.491/1
TTTACCAGGCACTTTTAACCTGCAGGATCTCCATTTAGCTTAATTGGCATATTTATGTATTGAGATGGGTGCCTAGAGGGCTTGGGCCACAGCATCTTTT
+
HHIIIIIIHGIIHHFIIGIDIIIGIIHIIIIIEIIGECIHHIIICIHAIGIIGGICFIIIHI;EIFIII@IIEIIIIEIGIGI;EGIIDI9IIIIIH@II
@simulated.492/1
GGAGCCATAAGAACACAGCAGAATTAGTTAGCATGTGTTCCCCCTCCCTCCCTGTTACCCTCCCGCTCTCTCCCTCTTTCCTGCCTGCTCTTTTCCTTCT
+
HHIIIIHHIIIHHGHGHGIHIHFHIGIIIHIFGIIHIFHIIGFEIIIIIICIIIDIEIIGIHBCAIIIHDF@IIIAIII9?CFFDF@FIIIIIIIII7IB
@simulated.493/1
CTCCCTCCCTCCCCCCTCCCCCCCTCTCTCCCCTCCCCCCCCCTTTCTTTCTTTCTTTCTTTCTTTCTTTCTATCTTTCTTTCTTTCTTTCTGAGACAAG
+
HIIIHIIIHGFIHIHHGIIGHHIGHIFHIGIFIEHIFDGIIIIIIFFIIIFIGCDIBIII:II:AICIIIFIBI?H?H<>II9>III<>7IFBII<ICBI
@simulated.494/1
GCAGCTATAAATATTTGGCATGGACCCCAAGTTCAGAGGAGAGACATGAGATAAAGTAAGCATTAATTTTGAATCTCTGTTACCTGATTTGATCTGTGAT
+
IIIHGIHHIHHIIGIIIHHHIFBDEIIIIIIFFIDGHFBF?DFCHIGFII:IIGIFIGIICIBICEIEIDFIIIGEI5<IIHIDAH45IIAIIGBIIIII
@simulated.495/1
AAGACTCCCAAATATAATCAAACTGAACTTTGTGAAATGCCTGGCAGAACTAGCTTCAGTACTATAAATAGTGTTACTGTGATAAAGTTAAATTCTTTCC
+
HIHHHIHHIIHHHIIGFGIIHIIIFIIHFIIGBEIFEGD?IEIGIIIEDIHIIIFIGIAFF<D?FGEIHDIIIIHIFII7I?IIIIIEEIFH8IEI2IIH
@simulated.496/1
TATTCTGGAGCCATTTTATCAATTTTCTGTAAATTAAAGAGGCCAAATACTTTGGGTTACCTTGGGTTGAAAATCAAATTACTGGTCTAACCAGCCAGAG
+
HIIIHIIHHIHIIGIGHIHIHHHHIGEIIIAIHFIGIAHHIIHDIBIBIEEAEEIIIFAIII@BIIHEIIIBG>HIIII2B9II-BHIFEHIFII:EBDI
@simulated.497/1
TTCCTTTTTAAGTTTGATGAATATATTTATCTAACGTATGAACCCAGGGATAAAAGATCTAGTAGCAAAAACAAAAGTACCACTTGAGTAGTAAAATCGC
+
IIHIHIIIIHHGGGHIEGGHIIIEGIFIDIIIEHIIIIHFDIDH<E?HIBHD@IBDI;ADI:IIEIGIIIIIDI>ICI3IIIIIIGIII=II46@I=I@C
@simulated.498/1
TAAATGTACCACAGTTTCTGTATCCATTCCTCTCTTGAGGGGCATCTGGGTTCTTTCCAGCTTCTGGCTATTATAACCAAGGCTGCTATGAACATAGTGG
+
HIIHIIIIHIIIHHIIIHFHIGHEHIGIIDGEHGIGIIIGGIIFIIFIHFIEB@EHIFIIIHHI;IBBIIIIIIIID@EIII>FIICIIHEGI=G4EIIF
@simulated.499/1
GAAAATGGGGTGGAGGCTGACTTCACGAGAAGAAAATTGAATTCCAGCATCTTTTCTTTAAAGGCTTGTTATTTTTAATTATGCATATATGTTTATGTCT
+
HHHIHHHIIHGHIIIGFFHGGFGHIHIIDHGD;GIIIIIGIAEIAI?BIHICIBAF?IIIHCIGIAIICIIEFDAIEE<GEI?II<III@I;III4IFI@
@simulated.500/1
CCTCCGGGGAATTCTGTTGAAGCTATAATCAGTTTAAATCTTATCTGGTTTATCAATTATTCTATTGATTAAACCAAAGTGATTATACACAAGTCCTCTG
+
HHIHIIHIGIHFGIHIEHIFIIIIHIIHIIHIIBGIHGDIIBIDIIBFEBIIBFIIIICIHIGHIIFGIBCIIHI=G@I/FF@IIB>DII?DIC93GII=
@simulated.501/1
TGTCTCGAAAACAAAAACAAAACAAAACAAACAAACAAACGAATACTAGAGCAGACATAGAAGAGCCAGCCCTTGCTTCTTGATAGGCCAGCCCAGTGAA
+
HHHIHIIIHHHGHIFIIGHEHIIGGIIDIIIIGGIIIAIDECIIIIIIIF:DIIIEIIICII=FHBFHE??FGIIIEIF:I>I@AHEIIICEF:IIIIHH
@simulated.502/1
CTTCATTGACAGCACAGCTAGTATTTCTAGGCTTCCACCAAGGCCTAAGGACCGCTGATTGCGAATGTTGAGGTATTGCACCTTGTAGACTGAGAAAGTG
+
HHHIHIHHIHIIHGIIIIIIIFIFIIIEIGIIFI>FCCCFIHGIGIEI=FIIDF@IIDGHIGCI<IBIGIAIHC>>ICIGI>IIIIIIEIII<IIIAICI
@simulated.503/1
AGAAAATTTCGTTCGTAGCACTTGCTATGCACTGCAAAACTTACATCGACACAAGATCAGGTTGCTTCTCAAATACCAGCTTATACATAAGTAACTTTGT
+
HHHIIHIHHHIHHDFGIHFGIIIIEIIIHHDIIBIIEHDFIAGHIIEIHFD<IFBIIIBEFHIIIB:IAIIHIIIHIEIGIBIIIII2IGIIIII;IBIG
@simulated.504/1
CAATCCTAGAAGAAGATGTGGTTCCTTTGAAAGGTTCAAACTACCTATTTTTCGTTCTGTGTACTTTCCTGTTCAGTGCAATGGTTCTCCTTAATGAATG
+
HIIHHIIHIGIIHGFIGGIGHFIGHIIDHIIGIGIIIIGIEDFIGFIEHCIGE<HIIIDIFDIEII9IIIIBDG<IDCCBDIII?I<GFIIIII<II>II
@simulated.505/1
AGCAATTGCAGCTGGCCATTGGCAGAACTAATCTGGGAGGAACAGACAAGTCAGGATTGGAGCTGGCAGCAGCTGACCTCAGAACAAAGCTAGGAGCAAG
+
HHIIIIHIHHHIIIIFIIIGIIFHEHEHIGGHCHCHICIIFIIIFDICIIIIII@FECB>HICIDII:IIIIIIGDIB94IIBI@AI>IGFI7IEIIIIF
@simulated.506/1
CCACTGCCCTTTCACCCCTTGTGCTGTTAGCTGATATGGCAGCCAACAGCAAGCCCAATGGGCTGGCAACATGCCCTTTCTACAGCTGATATGCATCCAT
+
IHHHHHHHHHIHGIIHHFHIFIGGGGIIIDCEIHI@IIEIHIGIFF@?IDGIAIIIEIBIDIICBIIIICIII@FEICDEGIAE<IBIAGGIFIDI;AIC
@simulated.507/1
GTCCCCAAGGGCCAAGGTTTCCTCCTTTGCTTTCTCTTGTGATGCTCTTTGGGAAGCTGGCTGGTCAGGAGTACACAAGCTTCTGTTTCATTAGAGATAA
+
IHIIHIIIIHIIIIGGEHIFIIFIIDIGDIIIIIIIIGHIFHGEIIHEDHII=IBFHGBII>ED@IIHC?9?IIGIIAIDIDIIII7IIIIIBI?IGI=I
@simulated.508/1
AACAACAACAATAACAAAAAGGAAGATAGAGACTGGAGTAGGTCAGCCACAAACTAAAAAATGCAATATCCCCCATGCTGGAAAGGCAGCCTCCACAAAG
+
IIIHHIHHIIIHFIFFGEGHIHGHFDIIFIFIDIHIIAHIIIHIH=I>AGAIIEIIGIIF<IEFHHCIEIIIIFI:HII6@DHIIGACAIIFI?7D:AIG
@simulated.509/1
TATCCGGACAGCGAAGGTCAAACTTGCCCCAAGGATCTATCTCCACGCCCCTAATCACCAGGAAGCAGCCTAATGATGACGATGCCCCCTTTCCCCTCTA
+
IIIHHHIHGIGIIIIFIHFIHIEFGFIEICIIGIGFIGFIIIGDIHIFIF<DIICGIIIIGIH@IIIIAEIIII5IH>IBIHIGFGC@EIIICEECIIBI
@simulated.510/1
AAGAAAACCAAAACACCAGGTGAACACATCCTCCAAGTTACAGTGACACAAAACAAAAGGAATGCATACGCCAAATGATGGTGAGGACGAGGCCTCGTTT
+
HHIIHHIGIIIIHIIIGHHHHFIIIIIGFII@IIHIHIGICFIIHIGIIIIII?FIHIG@IIGAIHIEI?:IGFI?IBEIIIGG7HIFDGHF=H;FD<EI
@simulated.511/1
CCCCACTGTCACCATCCATCATGGCTGTATCATGTAAGAGGCAATGCATTTGGTACTTAACTTTGCAGGTTCATGTTTCCCCACCACAAGTGTCTCCCAT
+
IHIHIHHHHGIIHIHHIIDIDGIDIIHIIBIEIIIHHGIHIGFDC?DHFGIGIEIIIBIIIIDFIIGI@IIIGIIBAFDGBIIGFDIIICIIE<IB>II@
@simulated.512/1
AGCAGAGTGAGTTTTAAAAGCTGTAAATTAAAATCACATTTCTTTTTCAAGTCCTTGAAACCTTTGTGAAGCAAATAAATCAGTCAGTTAGGCCCCTACT
+
HHIHIHIHGIHHIIIIIGHIFFGHIDDIFIIHIFIGIHGEEGBIEGDEA=AEIAIIGID>@GII@IIIIHGHIAGIDIGIFII;HIGEE;=AIIIIFAI:
@simulated.513/1
TCAATTATTCAACAATTCTTCACTGAGGATTCTTCTGTCTCAGACTCCCTGCAGGAAACTTGGGATAAGAGTAAGCAACAGGGCCTGGTTTAACTCCCAA
+
HIHIHIIIIIFIIIIIDIEIICIGFIEIFHIFIEBIGDGDIEA@IIEGCFIIIEIIIEI@FIBIIIIII>II@C=BAEII7IIG<FHHIIIIBII>II@I
@simulated.514/1
AATCTACTCAACATTTTGCTTGAAGGAAGTGATTTTATACTTTACCTATTACTCAAAGTCTCATTAGATCTGACATTTTGTCTTTTGATTACTCAGTACA
+
HIHIHIGIHHIFIHIGEHIHGIFFIFIIDIIGIIIFIEDIHIG?IHIHBAIII?@IIHIFICGC@EGHHHIIIIIAC=IIII8I@CI=>I1ECIIFI1;I
@simulated.515/1
CGCCTTCATGCAAGAGCATGTACATGCAGGCAGAACACTAATGCACATGGAACAAAAATTTGTTAAAAAAAAAAAAGCAAGTGAAACCTTGCTTTATTGG
+
HIIHHIHIHHHHIIEIHGHIIGHIHIEGHDIDIGGFIFGHGHIIHHIGG@IGIFEFGFI?IHIBBIIIHHCICEII=IFGCGF:IIIHADIICIIBIIG7
@simulated.516/1
TCTCCAGAAGTGAAGTCTTCATCTTCCAGAAGAAATAGCAGACTTACTTCAGTGGGTAATGGGGAACCGGGTCGTGGCGTTTCTGACATCAAATTTCATT
+
IHHHHIHGIIIHHIIIHIFIFIIIIIEIGIIDIFFAHFHFIBGIIIGHIIFEIBDI?EIAIFECIHEIIIAICIIGAIIIIIIDII9ICEIIIHA?CIIF
@simulated.517/1
AAACTTAGGGACGGAACCAAGAAGGGGGAGCGCGGGAGAGAGGGCAGAACAGCACATGAGACATGAAGGCAGGAAGGGGTCTGTTGGGTGGAGATGGGCT
+
IIHHHIHHFIIGIEGHIGIGHIDHIIIIIFIIIHIIIIIIIIIGIFGGIAFGIDBIIIIBHGIIEDCIIBIGBI8IBEIICII=DBDBGIEIIIBII=G:
@simulated.518/1
ATCTGGATTTGAATTCAATTTACCTGATCACAGAACTCCAGTTTATTTAGATTCCTATAATTACAGACTAAATCAATGCTTTAATGCAAATACGTATCTC
+
IHHIHGHHIIIHGGHFGHIEGIIFHIIEIHDIGGGIIIIDDIBIGDIICHHIIIIAIGGIIIIIDIIIFI=H;CIBBIIIEIIIH@(CIEIIIIH-F?ID
@simulated.519/1
CTAGCTCCATGGACTTACACACTTACATTCATGTGCACTCTCCAGCCCCATTAGGGGAAAATGTGAAATACAGCATGATGTAGGAAGGGTACCAAGGCCA
+
HIIHIHIGGFGGIGIEIGHGGIEIIHDIGIIIIHFIIIGHIGGG>IIDDIHIHBEAF;IFDIGIFIIE?DEIIHEI>IIIIIIFIIHDIIDIIIIIHIGA
@simulated.520/1
TGTTTATTCTTATAGCTAGCTCATAATCTTATCTTAACATTTCCTGCATTCAGTTAGCAGGTTTACTTAAGAGACGATGGCAGCATATCAGTGCAGGGGC
+
HIHHHIIHIIIIGIHHGIHIGCIIGEFIIHFGHEIIGIIGIEIIHIFFIGFI>IICIDIIIIII@I?DIIIII@IIFIGB9G9IGDIIIII;GI?IICII
@simulated.521/1
CCCCTGNCTATAGGATATATTCTTCTAGCAGGGCTGCCTTGTATGGCATCAGTGGNAGAGAAAGTACCTAGCTTTGAAGATACCTGAAGTGCAAAGGTGG
+
HIIHHHIHHHHGIIIIIIFHIEIIIFGGFCIFEEIIIAD?DII@IIHIIFEFIH>IIDIII>GAAEGAGDHIIB=IAIIHDI?IGIII6IC>FIHIDII>
@simulated.522/1
GGACTATACAGTAAATATTATAGGTTTTACAGGCTCTAAGGTCTCTGTCACAATCGTTCAGTCTTACCACTGTGACTACATATGAGAAACGGACCTATGG
+
IIIHHGIIIIHHHGHIGIIGIIFIHDGIGGIGIGDIGIEIDHCCIHFFIEIGDHIEIID?IIIGCCIIE@CICFE+IIII@=IIEI@GEIIG>I9EIIDI
@simulated.523/1
CCTCTATCTCACTGAAGCAGACTGCCTATAAATAAGAGAACAAACTGCAATGAATGCCGGCTGGTGGAAGGACAAGCTGCACCTGCTATGGACGAACTGA
+
IIIHIIHHIIIIHHHEIIHHIIHDGGIFIHGIIICIIIIFIIIIE?IBGFIIIIGICEIGGFIIFAIIICBII=IG?D?FIIICII>GI<HCB+IIIICI
@simulated.524/1
TGAAGCAAGGTCTTATAAAGACAGCAGGGCCTATATCCTGTATTAACAGACACTATGGTAGCATACACAGGCGTTGCACAGGACTTGTACTGTACAGGAG
+
HIIIIHIHHHIGIHHFHFHIIIIEHFIHIGIIGHIHHDIDI?BGICIGIGIIIHCFFIIHII=IIGDG@IHIEI@FHEFIAIIFIIHIGIA<BIIIIIE5
@simulated.525/1
AGCTGGCACAACCCACTGTGATCTGTGCCCCCACTCCCCATCAATCATCAATCAAGAAAACGCCCACAAGTTTGATCACAGGCCACTCTGGTGAGGACCA
+
IIHIHHIHGFIIIIIHFIFGFIIHGHHGI?HHIGIIIIBIIIIIIFIFI?IHCDIIIEIIB>IIIAI<FCI>I>IH=EIAIIFI=IIIH<IIIGIIAE5C
@simulated.526/1
TTCGACGCCGCTCAGGTGAGCCGGGGCCCGGAGCCACGCCCACGCCACGCCCCCGCGTGGGTACCACCGTCGCCCCGCCTCCACGCCAGCCCCTGCTGCG
+
HHIHIIHIHGIHIIGGIGFIGGGHDHIGHIIDIHIEDGIIIIIGBDFIFDGIIFIICIIIDHIDIIHIFD?II<IBIII?IIH?EHIA5IIIIIIII=II
@simulated.527/1
TATCAGCCATGGTCAGAACTTTCCCTGCCCTAGGTCTCTCCATCTTCCCAGAGAACTCAGGGGGTGCATGTCTGTGTGATCCTGCTCTGACTCAGCCCTG
+
IHIHHHIGIHHIIGIIFFEIGIIHFDIIIIGFIEIIGGIDCIIDAFHCIIFIII=IIHBI?CBAIIICHIIIIH<IIHI<IID;EIAHEIGII6II58II
@simulated.528/1
CAACTCTAAAATCAAAAATAATAGGAAGCAACAATTACTTTTCCTTAATATCTCTTAATATCAATAGACTCAATTCCCCAATAAAAAGACATAGACTAAC
+
IHHIIIHIHHHHHHIIHGIGIHFHGIIHIIDIIIDFEIIIIEEICIFIHDID?FEADAIBFII@BHCIIIIAIICI:FII:IIIHGDIAFIICIIIG@II
@simulated.529/1
AGTATTGGGTCTTGCTGTTTTATGTTTCAGTCACTCACCCCTCAGATCCCAATTTTCCTCTTCATTGTACCAAATTGAATGAACTTAACGATAATGTTTG
+
IIIHIHIIIHIHIGHFDFGIIIFHIEIIFIGGDIIIIIGHIIIBEGIIDIDBIIIIICIIAFIBID@IIHIIIICI@ICDIAII;;3BDIIIHCIFIIII
@simulated.530/1
GGTTGACTCCAGATCATGTGACCCACCAGAAACAATTGCTATCTGCTATCTCCTACTTTATATCCTAAAGTTTCTCATTGGGGGAGATTGCAAAGATGGT
+
IIHHIHIIIGIIIIIHIHGFIIIHFCDIEGIDCFHIIFGEIIHIDCIIICIIIIGAIIIBIIIBIGIIIICFIIIIIIGDIHBIE>?II<F>IBFII=HD
@simulated.531/1
ATGAGACAGAAAACAGTCTTTTAGACTGCCTCACTATGGGCTAAGCATCTTGTCCTCTAGAGAGAAGGTCAGAATTTTATTTTCCTTAAGTGCTTTCAGA
+
HHIHIHHIHGGIGGHIHIIHIIIGGCIICIEFHHHFIHFIFHIIIIGHIIEIIIBIIDC@IGIEFIHBICGCDIH>I@IGII0HDA:IIIGICA=EIB;A
@simulated.532/1
GTAGCTCTGGCTGTCCTGGAACTCACTCTGTAGACCAGGATGGCCTCCAACTCAGAAATCCTCCTGCCACTCCCTGCGGAGTGCTGGGATTAAAGGCTTT
+
HIHIIHIHHIIIIIIIIFGIIFGIHHIEEDIIEIHIIHDIIFGHGIIIIEIHHGIBIH@@IICCIIIAIEHGFAC8IIIIBIDHID?IIII>DIG8II@I
@simulated.533/1
CTGTGCCCCTCTAATGACGCCCCTCTAACTTCTCTCTCTAACTCCTCCCCTCTAACTCAGCCCCTCTCTAAATCCATCTCTCTCTAACACCACCCCTCTG
+
IIIIHHHIGHHHHIIGGIIFHGIIIIHBEIIIIHIIFEI>ICGHIFIIIIHHGBCIDIIDIIIFIIECG=DHIHIHIIII>IEI>I?6FIIII:ABIB:I
@simulated.534/1
CCAAGTGTGGGAGAGTAGATTTAGAACCGATTGGATGCAATTATGTGCATTTAACAACACACACACACACAGCGACTTGATTGCAATAACGTGATGAAAT
+
HHHIIHIIIHHIIHIIIHFIIICIGDIIFDIGBBIFI?FIEGFBIIBFIBEDIH;IIEIICCIBH>FAE@@DCEIBEIIIIIIIIEIIB?A9I:<CCIHI
@simulated.535/1
TGGTGCTTTGAAGACTTTCAAGTACTAGTGAACCTCAGATATTTTAAAATCTTTCCTTAGTACTTGAAAGATTGCGTATTAAAGAAATTTATATCCTTAT
+
IHIHIIHGGHHIHFIIDFIGICIGIHFGIIIDHGHDFIHIEI=GGHCIIHBFDGGBGIGIIIDI@CIBIA:I=II>FII;IIIIIBGIII@?8I?IIBI@
@simulated.536/1
TTATTAAGTTTTAAACATTCTTAGAGGCTGGCCTCAAACCTTTAGCAACTCTTCTGCCACAGATCCCAAGTACTGAATTACAAGCGTTATGGCTTTGGCT
+
HIHIIIIHHIGIFHIIGIIHIIFGIFIFGHIEBEIIFFIHIIIIIIIIGFIIIEIIGIGICI:H@FFDI@IIIIHII?C;II=CDEGHAIIIEII;DIEI
@simulated.537/1
GTTTCTGCTATAAGAGATTGACTCAAAAGGAACAATGATAAAACCTATATCATCAGAGGGCCTACTAGCATGTTCTAGATATGCACATACAAGAAGGGCC
+
HHHHHHHIIGGIHHIIHDGIIIHIAHIGIIIIGEIIIFIIIICIFI@GIIIIIIIH@DFIIHIIIIIDI?C@GCIECII8IDIIDI1I49IIGHGE7CDF
@simulated.538/1
CCTTCATCCATACTCCAGCCTCAAGGGGCTTCGATTCACCCTATTATCTTAGTAGCCCAGTGATGAACAACCCCTTGTTCACCTTGTTTCTGCTGACACA
+
IIHHHIIHHGGHHIGIIIIIGGHHGIHIIFAIIEFHFEI@IGIFFIICIEDHIAHIGIEIIIIICDI:I?BIFEGIIIIHIIFEFIIC@AHIII>:>-I7
@simulated.539/1
GCGGAGAGCTAACTTCAGCANCCTTATCAAACTTTTTACAGGTAATCTGCAATGGCTTTCTGTTTAGGTTGCNACATTTTTTAGGGAGTGAGGGTTGGTG
+
IIHHHHIHIGGEIIGGIHHEHIIIIIIHEIBACI@FDIGCIIIIFAIIGEIIAHHCIFIIIIIF?F>HII@>IIIIIBIIIBEII??A;:IIGF;I39EF
@simulated.540/1
TTAGTTGCCCTACTGTGCTATGAGCAATTAGTTATTAAAAACTGTAGCTTGGTACTAACTATCCCACCTTACTCTCTATGTATGCTACCCCAGCTTTAAC
+
IIIHHHHIIHGIIGFIIGIGGIEGGHIGIIGIIIHIEEIIFIIAIIDIHIIIIFFIGG?II?AAGIIIHIB=I?II@DIIIIB9GII@IEEG6@DHE6II
@simulated.541/1
GCCCTTTTTCTACACTCGATCTCCCAAGCTTAAAAGAAAAAAAAAATTCCACCAAACTCATGTTATATCAGAATCTTTGCATTGTCTTTGTACTTTTTGG
+
IHIHIIHGHHHGIGIIIIHHIGIEIIEIGIIFIGIIIHIGGIIIII>ECIDIIDCIFII@IIIIII>IIHIH@IFIFBIGI<;EBIGI8@IHICI@III@
@simulated.542/1
TCCAAGGGAAACAAAGAAGGCCTCTAATAAGATGTTATGAACAAAGTCCAGTGATTTTACTAATCACAGCTGCTATAGATTCAAACTAAAAAGGTCTTTC
+
HHIHIIIIIHHGIIIGIGIIIDIGFIIHHIEGFIIGIAIDIFIIGIGIGIIICIIIIIGICIIHIC?IHGIDII??I7;ICDIIFI9>9HGB:I:IHACI
@simulated.543/1
TTTCCTCAAGGTTCAATCTCATAGCCATTTCCCAGCCTCTACTGATTGACGCAAACACAGCAAAGGCTTTGCTGAAACATTTCACTCAAAGCCAGACACA
+
HHHIHHIHIHHGHIIGIHHIIFFHIIHFGIIDEIDIIBIEGDIIDGII?IIEEHIHHGIIIIHIGHIIIDG<IIIGGIB8IECIIG>IIGB:>IHIECIC
@simulated.544/1
CCAGGGAGTATGTTGAGATGGAAGTGCTCAGGGGGCCACCCTCCCAGAGGAGAAAGGGATGAGGTAGAGAGGAAGTATTGCAGGAGGGGTGACCTGGAGG
+
HHIHIIGHIIGHIIFGIHIHIIIIIIIIHIIIIIIIGEGICGHDDIIDIIIGICD:IIG9IIII;3I8III>IIF=?IBII@CDID9CIIIIEI:=II<I
@simulated.545/1
ATCAGACATCTTAGGGAAAGAAAGCTCAGAGCACTCTTTGAAAGAGACCCTGTCACACTCAGTGGGGACTTTTCAAGCAGAACACAACCCTCGTCTATTG
+
IHIIIHHHIIIHIIGHIGIGIFGIIIDIH@IIIIEEIFIIFIDICEIBDIIIIFBIIIFFDEIAIDI7?FAICIIDIIAAIIHI>H@>II3IH?IIIIII
@simulated.546/1
CCATGGGCATCCCTGATTCCATGCTTCTTGCCCAAAGGATTTCCCTCCAAATCAGGTGTCAAAGTAAATTCCTCCTCACGTAAGTTGCTTCTATCAGCTA
+
HHIHIHIIGHIIHIFIGIIGFDIHIIIIIGHIIIICGIIIIGHHIDIIIIICEICGDGF>IIIFI=HII?CIDBIGIII=IEBIIHIIHI=II8IGGI;I
@simulated.547/1
GCTCACGGCCACCGGACCCAGCGCCTCATCCAGCCCAAAGAAGTTCTGGTGTTCTGTGGGGGTGGGGGTGGGGGGTCGTTGGTTGGTCGGTCGGTGGCCT
+
IHHIIHHIIHIGIIHIHIIGFDDFFFEIIHIEAIHHGIIHIGIHFDIIHIHFFEHIFGI?IEIIHCBIEC@II;:IIFIHIAI>?II?II5HIII<GA@I
@simulated.548/1
ACAGTTAATGACAGCAACAGAATCAAGCCTTCATGTGTTAGGAGAGGTTTCAACCTGGCTTCAAATGGCTGCTCTTTCAGCTACCTGCTCCACCATTAGA
+
IIIIIIIIFHIIIGHGGHHGGEIEIHIIDIGGFGFFIIGEH=IAGGGIEIIIIHII;@I<HEI@BHIIH6>IIEIHI<?BIII2IIIIIIIIIB<HI@I>
@simulated.549/1
AGCTATCAACACCTGTGAAATTGAGGTTTAGAAGCAGGGTAGGGCAGAGGGAGTACTAAACAGTGCCCATAAATCTGTCATTCACTGCAGTGCTCAGAAG
+
IIHIHHHGHIGIIGIEIHHFIIHGIHGGIFBIII?IIIGIIHI?IIA>DGII9ECIII>ICF?GICCHIAHIIIIIIAC=IIIG@DI>CFIIDIIIIII4
@simulated.550/1
CAACAGGCAACAGAGCCTTGGAAATGCAGAGCCAGGTGGCCAGGCTATGTAGGGTGCTGGGCTGTCTCACTGTACCAGAACTCCAGGTTTTTCATTTCCA
+
IHHHIHIIGIGIHHIHIIIIHGFIFIIIIGFIGGHDGGDIHIIBI@HI@HIIIIIIIFIIIIIIEIIGACGIII:IEACEII:IIIIII>GF@=ID@III
@simulated.551/1
AGTAGATATATACTGTTTGAATTTGGGTTTGTCCTGGAATATTTTGTTTTCTCTATCTATGTTGATTGAGAGTTTTCCTGAGTATAGTTGCCTGGGCTGG
+
IIHHIIIIIIIGIIHHHIIIIIIGEIHGICCDIFFIEDIIII?IBDACIIAIIGEAHIIIDI=IAGHICI?@ICIE?III<GGIDEIIII8D=FIDIIIB
@simulated.552/1
CATCATGAGAAATGTTTTTAAATCTGGGTCTAGATTTTCGGTTGTGTTGGGGTGCCCAGGACTAGGTGGGGTGGGAGTGCTGCGTTCTGATGATGGTGAG
+
HHHIHHIIHIGHGHIIIIIGFIIGIIFIIHGIHIGDIIDIFEFIIEGBEFECEIDIIE@>GIIIHIDCHFICIGCGHFIDIGI?HDI>IIDI@@FIIHII
@simulated.553/1
TCCAGCACCTTGGTTTTTTGACTCTTCGGAATCCCAACTGGGTAAATGTTTTTATTGACTAAGCCATTTCCCTAACCCTATTCCTTCAATTCTTGATCAT
+
HHHIHIIHIHIGIIIGHIIEIEFGIFIEIIHEEIBGIIHIIGEDEIECBIH@HIIDII?IIIGCAIIIEIDIBICB@;IIIII@G5I;IIIII<IIAI@F
@simulated.554/1
TGAAAGGGTCATTTGACCCTAAGGGGTTGTGACCCACAGGCTGAGAACCACTGCTGTAGGGACAGTGAAAGACCTTGCCCAGAATAAGATCTCAGTCGAC
+
IIHHIIIGFIGIGIFHFGIIHIIGGHIFAHFIIIIEDCGEGIIIHIHGEIIHDAEICIFIHFGIC>HADFAII?IAIFI>ID>;II?9?IIII?II?AEI
@simulated.555/1
AATTTTTCTCCATTTGATTTCTACTTTGACATCTAGCACCGGCTCTTCTCACCTTCCTGCTGCCCCTCCCCTTTACTGCTTATTCAGTATCTGCATTCAG
+
HIIIIHIHIIHHIIFIIIGGIHIGCFIDIIIFFDIFEEHIIHI?@HIH?IEGI@ECI@BGGDIII>BIHFIIIFFIIIAFF>III:HIIEIIII1I?:II
@simulated.556/1
ATATCAGGAGAATAAACAACACTTCACATCTTTCTGTTTCTATTTTATAGAATAGTTTGAGGAGTACTGACATTAACTCTTTTTTGGAAGTCTAGTGGAA
+
HHIIHHIIHIHHHIGHIIHIHGHIIFHIGHDIIHIIGIIIADII@I?CEHIIIECCGIIIFCIHEEIIIDIIF;=CI?II?@?AIIIIAGI>IIIHIIII
@simulated.557/1
CTTGCTGGAGGCAAGCCACTGTTCCGAGCCCAGACATGTCTGCATTCAGATCACAATGAGGCTACCCTGGTGGAATATTATGTTTATTTCTTTGGTGCCT
+
IHHIIHHIIHGGHIGGIIIHGEIIFECIICIIIIEIIIFIIHDGHII??GIEA<ICI:FIIHAII9ICIIGIIIIIGIIHEDID?IEI7II8IIIIII4I
@simulated.558/1
NTAATCCCAGCACTCAGGAGGCAGAGGTAAGTGGATGTCTGAGTTTAAGGCTAGTTTGGTCTATGGGGTAAGTTCCAGGACATCCAGGGCTACACAGTGA
+
CIIIIHHHIIHGGHIIIIIIIIEHIIH?IBHIEDHIIHIEIDEIFIIHIIC;IEIH?BIC;FIAIB<@IIIICI=IGEIIGI=:BGFCII5IIGA::II:
@simulated.559/1
TCATCATGTATAAGTTTTTGTTAGTTAGGCTTATGACACTATATACACCTATATCCATTCTCACCCATGCTTAGATAGTCTCCACGGAGTTCTTTCAATG
+
IHIHHIHHIHIIGHGDHHEHIIHGGFIIIEIIIIGCDFGIIHIAIG?IIIHHDFHAIIIIF>I@?IIICCIIIID=DIFDIIDFEI?AII4IFGEII=4<
@simulated.560/1
TTGTAGATCAGACTGGCCTCAAACTCACAGAGATCCACCTGCCTCTGCCTCTGAAGTGCTGGGATTGAAGGCGTGCCCCACCTCTCCTGGCCAAAAACAA
+
IIIHHIHIIIIIIHGIHIFGIIFIIIIEIGGIHIIFIFIHIIFIDIIIFIIDI>CIGII=FFFIIGIIFI?IEIAHCIII?GID4IEI?IIAII<IBEIG
@simulated.561/1
CAATTCGGGAGCTCATTCCTGGGAAAGATTATTTCTCCTACTCTTGGAATTCCTTAGTTGCCTGTAGTTTTTTTCAATAGACAGAGACTAGTAAAGAAAA
+
HHHHIIIHHIIGGHIIIIIGHFIIIIIHIHIIFGGDIGIEIIIIICFGHIIII?IBICHGE@IBII?II:IAEEEFIII>IH5GIIAHIFIIEIHIIGG?
@simulated.562/1
GTAACCATATCTCCAGTCATGACTTTTTTTTTTTTTTTAAATAAAACTAAAGGAAGAAAAACCTCATTTTGTTTACAGATTTCATTTTTTCTTGCATGCA
+
IHHIIHHIHHHGHEHHEIGGIIIIHIFIIIIHIIIGIIGBGIIIIIGIGIIIIFHIIEIII@IBI?<IIECC8IBICGIIEGIIIIIIIGIII>EICIII
@simulated.563/1
GACTCACGAGCCCAAGCTCACAAGTCGGAAGGCCTAATCTGGAAAGCTGCTGCTTCACGGATGGAGAAAAGAAAGAATGTGACTTAGTTGAAGGTTTCAG
+
HIIIHIIIHIGIHGHIIIIIFIIIHGIFHFIGGIFEDIEF@IFCDIGIGBEBI??IDAE8EIIIIIGIFIGII=III=IIFEHCGII:II:IGH6ICHCC
@simulated.564/1
GTTACTATAAATCACTCTGCTGATAAAATAAATTGCTTCGGGTGCCACCTGTTTCCAAAACAATTTTCATTATGTAACCAGAACTTAGCACGGCAAACCC
+
IHIIIIIIHIIGHIIIHGEIEIIGFGGIIIFIIIIIIFBCIDIIIIICCIHEGHIBFBII@II;II=HII<HI@D@>EEIII=AIIGIIEDIG?IC<8I6
@simulated.565/1
CCCTTAGTTCTGAGAAGCTAGGGAGAGGGCTTGCTTGGTTCCTCATCAGGGTTTTCTGTGTTTGGGGCTGGGATTAAAATGGTCATTGAAGATTTGTGCT
+
HIIHHGIHIIIIIIHFIHIGHHIHIEIIIFIFGIIIIIDIIIIIIBFFDEGIFIIIIBBIE@F@IIIEID@BIIIIGIIH6IIIIDIII9CC@=IFIIII
@simulated.566/1
GGTGGTTTCTGTCCCTACAACTGTGTGACTTTACATTTATGTCAACTTGTTTTTAAAACATTGTATTTTTCACAAAGTATTGAGGAAACTCATAAAAGAT
+
HIHIIIGHGIIGHIHIGIIHGHIIIIIIGFHFIIHHIEHDHGHGII@IIIICIB?I>IIIGIFIIIICICA;I<7HAICGIEIIIHIIEI>GII;IE.IF
@simulated.567/1
GCAAAACTTTGCCACTGTCTCTGAAGTGAGGGAGGCAGAATTGACAGAACTGACGAATTGACTTAAAGCAAAAGAAGTTTGGCTCATCAGAATTGAGGCA
+
IIIHHIHHHHFIGIFHIIIHFGIIIFIEGHDGIIICIIIIIGICIIIIIEHHIIIIFGEEDFI9IDEGIAII:IIHI5F=?@FII>IIF?GIIIC7?I=I
@simulated.568/1
GCCAGAAGCTGGAAAGAACCCAGATGCCCCTCAACAGAGAAATGGATACAGAAAATGTGGTACATTTACACAATGAAGTACTACTCAGCTATTTAAAACA
+
HIIIIIIHIIHGIIIIIIIIIIHFIIIGGIHIHIEFIIIII@DIIIB=IEIIDHCIEHIGIFGICCII>IIIIIDIHDIH?HFIIIIEIIIII?BIIIG:
@simulated.569/1
GCAGGCAAAGGCCACCTCCAACATAAAATAGCAAAGAGACAAATAAAATGAACTTAACTGGGAGAAACAGATGCGACACAGTGAACAGAACAAGAATTAT
+
HIIHHHIHIIIGIIFIIIIIHIGHIHIIGIIIIFDHFIGIEIIFBCIAIIHHDII@HCDEGEIIIAIIG=IGIEII9C?CDGIIFI>IGI@II>IIIIF@
@simulated.570/1
GTAATTAAAGGGGTTGCTGCACTCTGATTTATAGGTTGGATCTTCTAATTACTTAGCTGTAGCAATTAGGATTTTCTTTGTATTACACTTCTCCAGGCCA
+
HIHIIHGIIIHGHIGIGGIGIIGGHFDGIIIIII=HEIEGI@IGEEHIHII@IIIIDHIHHFI@DI@I9=IIDII5IBHEIDIIIGII4IDIIB?IIIII
@simulated.571/1
CTACTCATCATTGTGCTGACATTCTGGCAGAAGGAACTCATACTCGAAATGATCTGAAGGATCAGATCAGCCTTGGCCTGAGAGTTTGAACTGGTACACG
+
IHHIHHIIIIHGHIIIFIHIGIHGCGFIEHGIIFFIEEFHIGDIFIIIC=ICICDE>IFEIEI>CFII>I>CI?I@IHIIHIIII;DIII@IIBIIIIII
@simulated.572/1
GCAGGTGGGAGCTAAGGAGAGAAAGGATGGACAAGGGTAATGAAGCTCACAACTCTCTGCTAATTAAGAAACAAACAAAGATGGAGGGCATCATCCTGAG
+
HHHHIIHHIHIIGIFGHHGIIGIIIEFIEFFDFIIIICICCHHGHEIFIEFIIHIIHGCEIIFIGIIDII;IIII6BBIAID39FIID<FIIE7=GIGII
@simulated.573/1
GAATCATAACATATGTAGTAAACTATTCAGACAAATAAAATGAGCAATTTTCAAGAACAACTTTCTTTGTGGAAATTCCAAAGTTCCATTAAGAGAAAGT
+
HIIHIHIHGHIHHFIIDIIIIGGIIHIIHIIEIIIIFEIDFIIBFIIGIIIGIFI@IIFHEICIBI9II=IH;HIE6IFDI<III?IIDIIHII9II:ID
@simulated.574/1
CTGATTTTTATCAGCTAGTGTGTAGCACTGTATTGTCCAGACACTAACAACCCATAAATCCTTTGTGAAAATGAATTACACTAAAGTTTTACCCTGAGGG
+
HHIIHIIIIHGIFIGGIHIIDGIIHGEEECIIIIGCHIIECECFCFIIIIIEIIGGIGIIDIHC7IEIHC:BIEIIH9HIIB@I8CIIIIFIIA<AF@II
@simulated.575/1
CTGGGGGAGGGGGCGTGCTTGTCAGTCTTCATTCATCTATTCTCTGATAGGTATCTGCATGATACCTGTGACAGTGCTCAGGGAGGAGAGTTTATGAGGG
+
HIHHIHIIIHHIIGFFHIHIIFEGIIIFIIIIFIIFIFFHGIIIICIFGEIIIHIHIIHD1DB?DGAIFHIIEIIIG<4IIDI69GIAIII<IEEIII<<
@simulated.576/1
TGCAGTACATGGCAAAGGGCCTCAGAGAAGTCAAGCCCTCAAGTGTCACAAGTGTGATGAGGAAATGAGACAGTTCACAGGACCACAGAGTACTCCAATC
+
IHHHIHIHIHHIIHIHIFHEIIGGHIHIHGIECHIHIIIIIEEIFIGGIGIIIIAIGIAI?9@I@I>IFHIC>I=IBIEAIICBCGIIAI#F@AIE=III
@simulated.577/1
TTCCAACGAATGCGTCGAAACTCCAGAACAGGTTCGTCCACATCCTTAAAGTTTTGGGGTCAGCACTCGGGAGGCAGAGGCAGAGGCAGAGGCAGGCGGT
+
HHHIIIHIHIHFGIHIIDIIIIIFHIIEGIIFHBIGIBHCIIFIHEIGIIIIGICHIIIGG@III9?D==IIIAGIIAIIC@IIIIII:IIH>I7:>III
@simulated.578/1
ACATGTGTACTAAGGGCTGAGCCACACCACAAATAGAAACAGCTTCCCTCCCCCATTCCACCCCCACCCCCAAGTAAACTGGATATTCCCTGGATTAACA
+
IHIHHIIIHIIIFGHIIIIGFIGIIIFIIIGDIDHH>IEIEIBIIACII?IIGIIIIDI?IIICDGHFICIIIIHIIIIHCFIBD9IF;III669FEI;H
@simulated.579/1
TGGTAGAGGCTTCATGGCCTTGTATTTGCTATACTCCTATTCTGGAATGTTCTTTCTCTAGAACTGAACATAGCTAGTTTTTTGCACATTTTTTTTTAAA
+
HHIIIIIIIGGIHHIFIIIIIGEIIGGFIHHIICIGGICGEIIHDHDIICIGIIIFIC>CCIIIIGEIFB?I><III>>I6III?I3GDIIEGGB9EIA@
@simulated.580/1
CTGAGGCAGTGTCCCAATATTTCTTCAATGTTATTCCCAATGACGTACCTTCTTGCTAGTAGGCCTGTCCTCCTATAGATTCTACACCTTCTAGGAGTGC
+
IHIIHHGIIIIIHIIIHIIIHIIHIG@IGAGIIEF@EGBEGIGIIBIEGHIEEEIEIFIICGBIIIHCIBIGI;?IIIHDIDI=FI8I>IGIIII<IIHI
@simulated.581/1
TTATTAGTGATCACAGTTGTAAAATTCTAAAGTGAAAAGGCAAAGAAAAGGAGATACTGAAAGGGCAATTTGAGTATCAAAAAAGCACCAAAAGATTTAA
+
HHIIHIHIIGIIGIGIGIHHGIHIIFIIIIEGDIHEIIIIIFFIICEHFIIBIF>I>GE>IIIIIII=IHI?IHEIIH;IB5C@IIII;IIFEIAIIIII
@simulated.582/1
CACAGATTACACTGTTTTATTTTATTTTATTTTATTTTATTTTATTTTATTTTATTTTATTTTATCTTATCTTGTTTGTTTGTTTTGAGACAGGGTTTCT
+
HIIIHHIHIIHHIIHHHGGIIIGHIGFIIFIHFFGHIFIIDIHHFCI>FHIIIIII?<I?I?BIICI@AIIIFIIH5II?@III9CII@CEG8II:IICI
@simulated.583/1
ATGTATCTCTGTTGGCAGAGCATTTGCCTTGTATGCAGGAAGCCTTGCGTTTGAGCTCATCACCACTGAGTGTAGTGGCATAGACCTGTCATGCCAGCAC
+
IHHIIHIIHIIHHHHGHIEGHFIHIEDHIIHACFHFDDIFHEG=IGIIIIICIIFAEICC@IDIIFIIIEBIIAI@:IHDIIGGIIIEFECHIECF=A@I
@simulated.584/1
TTGCTGGGAATTGAACTCAGGACCTCTGGAAGGGCAGTCAGTGCTCATAACCACTGAGCCATCTCTCCAGCCCTTGTTTCATCTTATACTTCGAGTCCAC
+
HHIHIIIHIIHIIGHIHHIIIIEIIFICIAEIDBIGEHFIEGIII>@?IEHIGGEBIIHDEIG>>=AFGB@IIIIIGI>FHHII<IIIFII?IIIDIIII
@simulated.585/1
GTGGCTCAGTGGTAGGGTACAGGAGGTACCAACTCAACCCAGCAAGCATCTAAAGTCAAAAAAGTTCACACTGCTGCCATGGGGAGAGGCTCAGTATGTA
+
IHHIHIIIIHHIIFGIIHGHHIIIFIIGFIIADIIIIIDIDAEIECIIIBGIIIGHICI@@CIIIIAIIE:DEI=FHFCIII?IDIIII@AIIIAD?II9
@simulated.586/1
GGTAATTGCAAACTACCTCAGTCATTGTGGCTGGAGTTCCAAAGTCCTCAAACCTATCGATGATACAACTTGCAGCTCGAACGCTTAACCCTGGCTGGAT
+
IHIIIHIHIHIIIGFIFFIEEIIIIIIHFEIIHGIIIIHGI>IIEICIGIIIGIH?IIIGEIDBIIIIIICHECIIG6H<GGI9III9CIIIBA7IIGIE
@simulated.587/1
GCCTCTGGTAACTGAAAAGGGTATTTAAAAATAAAGTCACCTCCCTTACAGATTCCATAAAAGATCACAGCCTTGTCAATATCCTGATCTAGTCCAGAGG
+
HIIHIIIHHIHIHIIIIEHIGGCGIGIIGIIHIHIIGIHHIHEIGHIIIIIGGIIIFI>B<GIIIADIGIIIIIGBIFBII@@IIIIII3EEI;IA=III
@simulated.588/1
CTTTATAAGGCTCAACACATTTCTACAATTAGTTAACAGGGCTGAGGTAACTTAGGGGTAAATGAACCCCATAACTGTACAAATAGAGACCCAAAGGAGG
+
IIIHIHIIIHIGGIEFGGGFHIHFIGFFIIGGHFFEIFEIICGEIFFIIFIEIGIHE>:IIIFIGE8GIEEI?I>II?IGIII:5IIB>IFDI<IFIIII
@simulated.589/1
AAAAGCCTGAAATCCATCTTCGTATGTTTCCGCAAGTTTTAACTCAGTGATCTGCCCTGAGCCTCTGGCAGGCAGCCAGATCAAAGCAGTGCATCTTTTC
+
HHIIIHIIIIIIHHFIHGIIGIGIGIIIGIIIIGIHHCIAHIIEGFIICIEIIFDDGII5I?IIIIHHIDI>IBIIIIAI=?IBIIII>EIFCEIIEIEC
@simulated.590/1
TTTTCAAGGCATTTTCATGTGTATCATCTCTCTGTTTTTATTTTATGAAAGTGCTTTGCCTCCATGTATGTAAGTATGCATCCCGTAGCTTTGGAGGCCT
+
IIIHIIIHIIHIHIIIGHGGHGDHIHIIHFIIIAIIEIIIEIIIIIGIGICIEFIIHI?GIIBFIIFEII??IGDIIIAGICHIICIBIEIIBIIIIIIH
@simulated.591/1
CTCTTGTTAGCAGTGAGTCCTGTGTAGCTTTCCTTTTGTGGTCCTTACTGTTTTGGGCTCTCCCTAGGGATGCTCATGGCTTTCTTCCTCTATAGGACCT
+
HIHIGHIIGHHHFIIGHHEHIHIGHDIIFGGHII@IIIIIIIIDEIBIAGHIDIII=DAIIIAIFI@IIIGAEIE<IE=CI>CIGE;4G?>IIE;IGCF=
@simulated.592/1
CCAAGGGTAATCACATAGGCCACTATCAGAAAGTGACAAGAGGGTCTGGGACAAAAGACATGAACATGAAAGTGGGAGCTAGAATGCTTTCGCACTCAGC
+
IIHHIHIIHIGIIGGFFHIIFDFGGIHEIGICCIIHEIFEGIGGAEIAAHIFIBGIBGIH>IIDGFIBIIHHIIFIIIGII@6IIII?A5B@:BIIB?I@
@simulated.593/1
CTATACTCCTGTCTCCAAGCATAACAGAGTATCATTAATAGTGTTAGGAACTGGTGCTTGCCCATGGAATGAATCTCGAGTGGGGCTACTTATTGGTTGG
+
IIIHIIHIIIGIIIIHHGIIIIIGIIIIIIIIIIFEHEIIFGGIIIIIIIFBIFFFIIEIEI<III;III>:C>IFIDIII8HI;GII=IDI3@IIHIII
@simulated.594/1
GCTATTCTCAAAATATTTACATCATTGGATAATATCTATGTATTTATGCTAATTCTGACTTAACATTTTCAAAACTTAATCTGTTAAATTAAATGTAAGT
+
HHIHGHIIIIIIHIFIIEGIIDIIIIIGIGHEFIIDGIHIBHFIIIHIGFIDIICIIFDGIIIDFII@IIBFIHH@IIII?IDIIE=>IIFIHICIDII-
@simulated.595/1
CAGGTCCCACTGAGGAGGGATATCTGCTGTCTGTTCCATTTGACTTTTGCAGTGGTCAACACATCCTGTCTCTTGCTGTCACTTGGTGATATGGCTTGGT
+
HHHHIIHHIGHGIIHIIIIIIIIIHIIGIDEIHIIEFGIIHIDIIIIIIAAIIIDI@H?IAIII;IEIICIF:BH??IIIEDHI?GHIIIIICGIE=G@H
@simulated.596/1
TCCTTGGTATGGAGCCATCCACTGTAGTGTGCTCAACCTACCAGGGGTTACAACCCTTAAAGGAAACTGTGAAGTTATGGGTAGGGGGTTCATGAACCTT
+
IIIIIHHGGHHIIIFIIIHGIEGIIIHIGIBHIHDIHGIGIEIIIIBIGCFEIBIFBEIIHI@FAE@IIDIIH3BIIHGDIHIII7IIIBF?9BDFIIFH
@simulated.597/1
CCACGCAACAGTGGAGTAGGCCACCTCGGAGGGGGTGGGAAATGAGTTCCCCATCTGTGGAGGTGTACAAGCTGCTATTCAGAAACTCCGGGCATAGGAA
+
HHHHIIIIGHIIIIHIIHIFIFHIHHFIIIIFGDGHIHIIIDF?IIGFIDCBIIHIIIII@EHFIEII>EG=IGBIHICIEIAEIIIIIHCIIC9@?IEC
@simulated.598/1
GCCTGGGTGGAATCAAACCCGTTAACCTCTCCGGAAGGTCACGGAGCCAGGAGAACATTTGCCTGTTTCTGCTGTAGGGGTGAAGGAGGAGGGACTCCAT
+
HHIHIHHHIHIHGHFIIIIHHGIFEIIDIIFIIHGGHIICFHH?IIGIIIDIII@GGG?IFEIIIIE<I=IIIIIIIGDIIIIIBHEIEH(EIE9I=IGI
@simulated.599/1
AGGACACAATGAGAAGACCAAACCTACAGATAATAGGAGTAGATGAGAATGAAGATTTTCAAGTCAAAGGACCAGCAAATATCTTCAACAAAATTATAGA
+
HIIHIHHIHIHIHHIGIHHIHIGIIICGGGHHDGIIDCIIIIFAIGDGIFGGD@IDBFH?IHCIEEHIFHI?=?=EIIBIGBIHHIIF:BIICIIID>DI
@simulated.600/1
TATATGCTCATGGATTGTAACACCTGCCTTATTCACACTCACACCTACACACACGCATTCCAGCAACATATGCCACTTCTGTCCAGTCACAAGTCAGTAA
+
HIHHIIIHIIIIIFIGFIFEIIDIDFGIIGIGIIIFGICIIIE@CGCHFEECEIIIGII>IICDCAFII=EII@GFB2ICAII>8?F=I@IIE?BIFIIA
@simulated.601/1
GTAGTACTCCTGGGCATTGTACCTGCCAGAGCGCACCTGTAATCAGCTCCCCACAAAGGGGTCCCCAGCTTCCCAGAGAAAAGCTGGGAAGACCTGAGGC
+
HIHIIIHHIHHHFHIHHIGGEIIHIIIIIFEIIIDFFIH@IHIICHIIIIDHDHEIFHIIIIIFE?IDIDBIIII<?EIIGICG@HIIIIEFEEIDAECI
@simulated.602/1
TCGGATGCTTCCACCTGCAAGTGGGAAAGAGTGTAAATCCTCATGGTACCGCCTCAGCCTCACCAGAGATGATCCCACTACACGGAGACACGGTGGTAGT
+
IIHHIHHGHIHIGIIIIHIIIIIIIFGIHIBIIGIICEIHGGIEGIFHCCIDIHIIHGIDIEIIFIGHDIIHDIICIIBEEI=IGD?D/>IIIII>FI<D
@simulated.603/1
GCATTTTTTCAGGTGCTTCTCTGCCATTCGGTATTCCTCAGGTGAGAATTCTTTGTTCAGTTCTGAGCCCCATTTTTTAATGGGGTTATTTGATTTTCTG
+
HHIIIHIHHHIHHIIHGIDIFHHEGIEHIIIIIHIGGCFCDEC?CIAGICGICGEIIHCICHFIII:FDGIDII=IID@IIH<II5HIICFIIGB63II4
@simulated.604/1
TATTAAGTCATCTTTGAAAGTCTTAATAGAATTCTCCAGAAAACCTATCTAGTCCTGGATTTTCCTTTTTCTTTTTTTCCTTTGGTTGGGAGACTATTAA
+
HHIHGHHHHIHHIHHHIEIIHIIIFFHIEIIIIIHFEBIHGHGIHHIIFGIIIGIIEFIHFIIGIIIIHI=IIII?ID:<FIIFICIIIAII;EG?DI>>
@simulated.605/1
GGACAGTCCTAGACCATACCTTCCTTCTCTAGCTAGATTCTGCCCATGGACTTTTAAACCACAGGCGTTATGTCAATGCTGGGAGATAAAACTACGTCAT
+
IIHIIHIHIHHHIIIGGIEEIIGIIFIIIIIDIIIIGGIFIIIHGCIIBFDIIHFA>IIIAICIEDIIIIIHF@4IDIII@IGII@FIIC<@IHIIID?I
@simulated.606/1
AACATCAAGAGCACCGAGAAGGTGGGTGAGAAAGACGGCTCTGCTTGGGAGGACTCAGGGAATAGCCGGGCACAGAAGGAGGGTCCCAGGCCTTCGCCGT
+
IHIHIHHHIIIIHIHFIIEIFIIFAIIGIIIFIHICIIHIGIEEIBIIIGGICIIFFII9<IIIIIIIIIIEIIIEIIIFIIIIFDIAHIIIE?GE:FI>
@simulated.607/1
TGCTCTCTACTTCCTAACTCCATATGCAAAGGAGCAGCTTTCCCACCACAATGGACTGTACGTAATGTACTCTCTAAGTGCAAGCCAAAGGGAAGCCTTC
+
HHIIHIHIHIIHIIHIIHIDFIFIIDHHHIGIIFFDEFIIGFIDIGHHIIIIFHGIB@IHIFIIGIIIIB>>?AI<>IAIIEI<III5II7>IIIAI=GG
@simulated.608/1
GGTGACAAATATGGATCTATTTTCATTTTTCTACATACAGACTACCAGTTACACCAGCACCAATTATTGAAGATGCTTTCTTTTTTTCCATTGTATATTT
+
HIIHHGHHIHHIHIIIIGDIGGGIIIIIEEGIIIGGE>AFIIHGIGDIIIDIDA@CBFBIFIHIACIIIB?IICCI=IIIGIIIIGGDGIIB3AGIIIII
@simulated.609/1
CCTTTCTGCGCATACTCAGAGAAATGAGCCTTGGTCTCTAACTGTGTCCTTGGGCATCCAAGAGCCCAGGGCCAGAGCAGGAGCTGTTCCTGCATAGGCT
+
HHHHIHIHGGHIIIGIGIFHIHHHIIEEIGIIEIIDIIBFIGIIHICIHIIEBIIICI;GFIIIHD@I@IIDIIFGBCHAIIFIEIFIIIII8IGF>GC/
@simulated.610/1
TTGCCTGGCGTGTAAGGCACTGGGTTGGATCCTCAGTACTTTGAAGAAAAGCAAAAGCCCTGATGAGGGGCAGGCGATCAAGGCAACTTCAACCTGAAGT
+
HHHHIHHHHIIIIGIGIIHIIIHGIIGIIFGGEIIFIIIFIIIDHIIIIICIHIFGFEII@FIEDAHIICDAIHAI=IBHIIIHIGCEI>II;III6D@G
@simulated.611/1
AAGTGTATTTGATGTTAAAGGCTTTGGACATTTAGAAGTACAAAACTATTCTTGGTAAAGTACCTAATGAGCTATGAACAGTTTATTTGAAGCCGTGTTT
+
IIHHHIIHHGHHIGHHIHIHHFIIHFGHIIBFIEGIHIDIIIBIFCAIII<7IIEHHIDFGFI=BIBCIIAII@GICBFDFIG:IIGIGII<IIIBI=?I
@simulated.612/1
CTAATCTGTCTACTTTTTTTTTTTTTAACTTTTTTGGGGGGGAAAGTAAAATGTCTCTATGAGAAGGGAGCAACATCTCCTGGAGCATCTTTTTTTTTTT
+
HIHHHHHHHIIIIIHIHHIIIDHGGEIGFCBIIIFICGHFIEFIIIIBHIIIIDIIH@BIIIIIGGC8IDF?CIIIC3EII@BIIIE;II;I.<II@>II
@simulated.613/1
CTTTATGTATTAGCCACTATATAATCATATTATGTCACAGATCTGAGCCAAATGAATTGGAGCAGCCCTTTCTTTAGAAGTAGAAATGATAAAGTTAACA
+
HHHHIIIIIHGHGIIGIHIDIFFHIFEIHIGIIHFIHIIII>EIGGIIAIFIDIFI?GIFII=IIIF@DI<FIIAI;IID<I?II=IADI?FHHHIFIIE
@simulated.614/1
AAAGAAAGAAATTAAAGACATTTTAGAGTTTAATGAAAATGAAGCCACAACGTACCCAAAACTTTGGGACACAATGAAAGCATTTCTAAGAGGGAAACTC
+
HIHHHHHHHIIIEIIHHEIIGHHIIHFHIIIIIFIDHDGIIEBDIDIIIIIIIG9IF@GAIH@I@C=IIFGGBC?GDI<II=IDIIIBIIIHIECA7B<I
@simulated.615/1
TGAGAAAATAAGACTAGCCAAGGTGTCTCTGCAACAGCAACTTACATAAGAGTGTTTCCAGCTTTGAGTCCATATTGGGACAGCTCTGGAAACTACAAAT
+
IIHIHIGGIHIHFHFIFIHHIHIIHHGHGHGIIFIAGIHIFIIICEEAHFGDIDAAA>IEF8I?IDEIIIII@CFEIEHIICA>BD@=F:AGIIIIA9?I
@simulated.616/1
AAAGGGTGTTGAATCTCTTGAAGTTGGAGTTACCAATGACTGTGAGCGACTGTATGGATGCTAGGAACCAAACCCGAGTCCCCTGAAAGAGCAGTACATA
+
IHHHIHGHIGIHFHHIIIIIEHIIIHIIGIIIGFIIGIIIDDDHDGIAI;IHIICIFD@DBCDIIIFIF=IIIEI;IIIIIAI9HIIIHCI>?CBI=CFI
@simulated.617/1
CATGGCATCATAGAAACTATTTGTGGCAGTTCAAGTCTATGAGTAAAATCATTCAATTAAAGAGAAAGAAAGTACCCTTGACTGTGTCACATGGTTACAT
+
HIIHIHIHEIHHIIHHIIFGGIIFIGFHDIHIICFHGDFI@IIHIAI@IIIIIIIIIIIIIIIGEIFIACIIIIEIIGE>=IIII7IEIDIIIICIAGID
@simulated.618/1
AAGGTTTGTGGCTGTGTTGATGTCGCAATCCCTCCATTGGAAGTCTTGCTTGGTTATAGATGGTTCCATGTGCCCCATTGCTAGGAGTTACCCTTATAGA
+
IIIHHHIIIGIHIGIHGFIGIGIFIFHIICDHEDIHIIFIIDDIIIIIIHDEIIIFIIHICIGCE=IIII;GIE@@IIIIIIIIIIIEI>>I=IIIFIII
@simulated.619/1
TTACTGTATACCATACCAATGAACATTTTGGGATATGAATCCATATATGTATACACATATATTTACTTATTTACAAATTATTTAAATATATACTGTATAT
+
HIIHHHIIHIHGHIGGHIEIDIGIGIIHHIFIEIGIIDFFIBIDIEGIIIIIHGI@IIIIIIIBGIIAHD?EIGIIIEADIEIAIII7IIIIIIII>IFH
@simulated.620/1
GAAGACCTGGGCTCAATCCTCAAACTCATATTACCAAAAAAAAATTGTGTGTGAGAAGAGCTAGGTGAAGTCAGTAATAAACAGGACATAAAGTTGGGAG
+
HHIHIIIHIIIIIIIFGHHFIIIIIIFIFIIIIIIGIIIFIIIIEIFHIBBGIIIAIHIIIIBHIICEEAICIICHIBI>IIIAIIID?IIIIIIIIII2
@simulated.621/1
GGTCCATCCATCCTACCTGCTAGCTTTCACAGTGCTGGAAGGCTCTATCCGAGCTACTAGGGAGGAAAAGTAGTCCAAACGTGCCCAACTATGAATCCTG
+
IHIHIIIGIIHHIIIIGGGIGHIIIIBHGFIEECIIIDIIIIGIIGGHHIFDGHCIIEIGIGACICI<IIIIDHGAIHFCIIIIF>I>II=IIIIHIF=9
@simulated.622/1
AATCAAGAAAATGCTCGACGTGCTTGCCTATCGTTGAATCTTATGGAGACTTTTTTTTTTTTTTTTTTTTTTTGCAATGGAGGCTCCCTCCTTTTTGANG
+
HIHHIIHHIHHGHIIIFHHDFIGIHIGIIIIIEHDGCEIHIIEIIHDIGDIHHC?IIIBCIIDIHF>FAI3HIIDIEHI;I@E<IA?AD9IICIIGEI$G
@simulated.623/1
TGAGTTGCAGTGCTTCCCACAGGCTTGTGTTTTAATTGCTCCACGCACAGCTGGAAGTGATAATTTGGAGGCTTGTGAAATCTTTAGCTGGCAGAAGTAG
+
HHIHHHIIHIHHIIIHIIGIIIHIBIBFEIBIIDIEHIGIHEIFI@HIIECFIIBBIE>EIGICIBGFBG@@IIHEIIIFFIIIIIGIIGGGHDEI:III
@simulated.624/1
CTGGCCATAAGCGCTGGAGAATTTTGTTCTGCAGCCCTGGCTGGCCTGCAACTCAGAGATCCTTCTGCCTCTGCCCCCCAAGTGCAGGAATAAAGGNGTC
+
HIHIHIIIIIHIIIIHIFHIFIEDHHIIIGGIIIGCEIGDII@GEGIIIIBIE<HIIIDDIIIIIIHBF7<FBC@BIBDIIGCII?@F?I2GI6II4I=8
@simulated.625/1
AGGCTGTGGATACTCTGATGCCCTGCCCCAAGCCTTCCTTTGAATTAAGGTAACAAACAAACTGAGAAGAACTACATATCAGTAGATAGGCTAACCCTAG
+
HHIHHIIHIGIIIEHHIGIHIFEHIGHIFIFIGCECCIHCFDIHICIIICEIBEAEFIBIIGHID<IFCIIIIIHDIGDI4EIIA?IIGIIBIII<IFDA
@simulated.626/1
TTTGAAGAGCTTCTTGCCCCTGGGCATGGTGGCGAACACCTTTAATCTCAGCACTCAGGAGAGAGAGTCAGAGGATCAGCAACTGTGAGGCCAGCCTGGT
+
HIIHIHIIHIIIIHDIHIEIIIIGIEDIFCFIFIICCEIIGIIIIIHHII?AFHIFIIIEIIH5IDIDIHFIHEI:III95I>EAIIIE?B>I==I@AI>
@simulated.627/1
TCCCCAGCTCTATGGCCTGTTCCTGACTGCAGCTGCCCAGCCTCTCAAGGCCAAGACTGACCTCCCAACCTGGTCTGCTGCCATGGATGCCGGCTTAGAG
+
IHIHIHHIIIHGIIHFIGIIIIICIGIEIIIGIIHIIIIFIIIFHEHEIIBHIDIIIIIIEHFEIAHII@F=?ICIGE@9III68@<ICDHIIEIEIIII
@simulated.628/1
CAGAATGCATAGCTCAGAGCCTTTATGCTGACTTTCGAGGTGAGGCCTTGGATGGGGCCCTGGGTAATGAGATGAGCGCCGTTCTGATAGGTGTCCCTGT
+
HIIIHIHIIGIIIHEHHHIGEIHIIIGHDBIIIGCIHIIIIIECIIFIII<III<ICEEGIIAIIIIIIDFIIH;>FDIIHII4IIIFE4II=IEI6=F>
@simulated.629/1
AGAATTCTTTGTTTAGCTCTGAGCCCCATTTTTTAATGGGGTTATTTGATTTTCTGAAGTCCACCTTCTTGAGTTCTTTATATATGTTGGATATTAGTCC
+
IHHHIIIIIIIIHIGFIGHHIFEFGIGIIIGFAFIIIIFIFC?GEDIHIIICF@DGIGI?IEEFIIAEIIFEIIIIIIBGB;IIII@:DAAIHI??IGGB
@simulated.630/1
GTGAGCCCACCCCAGGGTCCACACTCACGTCCCGCCCTCTGTGAATCAACACCATCCCTCCCCGCCCAGTCAGGGTGTCCTCCACCTTTACCAAAATGCC
+
HIHHHHIIIGGGHIHIIHGFIIIIIFFIFIIIIHICEIIIIE@I>HCFBIIFIHIBIII?IGH9I@GDHIII>III@IIIIIII<BCIDGH<B@IDIIGI
@simulated.631/1
CATTAACTGGACATTGTGCTTTTGTAGTTGTTGCCATTGCCATTGCTCATTTAGTGTGTGTGTGTGTGTGTGTGTGTGTGTGTGTGTGTGTGTGTGTGTG
+
IHHHHIHIIHIFFFHIHHIIIIIGIIIBIGFGFCFIIIIEIIIEIFIHGIIIIICIFIE<IGAIIHIIBIA>4DIIIIBFDDI=?DIEI9EIIIIII=EI
@simulated.632/1
CTTTACCTTCAGTTTTGTTTTCTCCAAATGGGTGACTTTCTGTTTTAAACAAATTCTTTCCCTTTTAGATGCTTCTTGTCTGTCTGTGCTGAATCCCCTA
+
IIHHHIIHGIGHIHHEIIHEHIIFHIIIGIIIGIIIIHHIFBIBEEHHIHGGIGIHIEDBDIF<I?BAIDIBIICHAADIIHD<FAIA;HIBIA?II4EC
@simulated.633/1
GGGCAGGGGAATTATTCCCCTGTTTCCTGCTTTTACTAACGAACCTGCCATTTTTGTGTCTGGACTGATTTGTCTGAGGGAACAGTGGGTTTACTAATCT
+
HHHHHHIHIIIIIIIGHIIGFGIIIFFIIGFFHIHIEIHID>ACECEHDIIIIBIAFGCFIEIGBIIDIIIIDID7IEGGIF>GGIIFI@9FIIBFHIEH
@simulated.634/1
GACGTGGATGCTATCCTAAACGGGAAAGCATCCATCAAAGAGCTGACAGGCCAGTGCCTACACAAGTGGTGTAAAGAAAGCATCGACGCTTTCAAGAACC
+
HHHIIIIHIIGIIHGHFIFIHFEFFIHIHICCIHH@IHIDIHAHIIIDIIIGIII@IIG@FEIII>IFFCIFI?FIFI>EIIIIGI6H>I:IBIIIIII<
@simulated.635/1
CTGAGACTTAATATTTTATGAATAAATGTCCAGGCCAATAGATTTGATTTTTTTCTCTGACTAGCTCATAACTTAATTACCCATTTATTCTATTTTATGA
+
IIHIHIHGFIIHIIGGGIGHGIHIIIIECIGEIIEIIBDIFIIIFIIIBIIHEIIHIIIIII?III@I=DGIII?@IIID=CIIECIIAIIIIE?III>I
@simulated.636/1
TCCTTCTAAGCTGATCTAACAGGATAAAAACTTACACAAGAACAGACATTTCTCTGAGACAGCTTTGCAAATGAGAAAATGCTGCTCAGAGAAACAGAGA
+
IHIIHIIHHIIIIIIIIIHIHIIIFHIHIIICHIHIIAIEDIIIDCIDFEIEIEFIHFIIIF?GIIEI7BIAEIIIIF=HIIAAEIC>8HEIIIGIII;I
@simulated.637/1
CTACTGTTGAGCTCACGAATCTATTCCTAGCACATTCATACATTGTATATGGGTTTGGTGGCTTGGCTGTCATTCCAGTAACTTCAGAGGTACAGACGGG
+
IHIHIHHIHIIFHIEFIFIHFHGEDIIIHIIIIIIIIIH@GABIIEFFDHFIIIIIIIIIIIIIIIIIIIIEIII@CIGED4IIDIAIIIIIIIIFIIII
@simulated.638/1
AATTCGACAACAAAAGGAGATCAAGGGGATACAAATTGGAAAAGAGGAAGTCAAAATATCACTTTTGGCAGATGATATGATAGTATATATAAGTGACCCT
+
IIIIHHHGHIHIHFIIGHFIIIEHIEIHEIIHCHIGIIFGIIHIFIDCIIF<DIIA>IBGBICI@IHII<GIIIA?IIIBI@I7I<GIIIIIGBIBHE8I
@simulated.639/1
CCCCAAAACCCTACAGGAAGAAGAAAAGTTAAATGGAAGGAGGTAAAGACCGAGTATAGCATCAAACAGCAGCAGTTACGCTGGCTGCCTGAGAGGCCAT
+
HIHHIHIIHIHIIEIHIFGIIIIGIDGHIIGGEIIIHGIIIFIHF@DADGIIIIDII?DIDIE@@C?III=IFIB@IIII?FIII@IIEI?IAIHCIC?;
@simulated.640/1
CTGAGGTCATCACCCTCAGCCTTCCCTAGAATGAAGCCCCCACCACACCTGCTGATGCCAGGAGATACTTTTCCTGGTTTAGTGAGCAAGTTGAAATAAA
+
IIHIIHHHGIHIIIIIIIIIIFGIEIIIIDIFIIIECIFDIIIDAICIIIIIEIHIIEH@IIIFGGIIIIIIC>C>GII4II:GAIIAIIIA:I3IADI;
@simulated.641/1
TTTTTGATAACTTTGGGTTGGAAGTTGATTTTATTCAATATTAAAATGGCTACTCCAGCTTGTTTCTTTGGACCGTTTACTTGGAAAATTGTTTTCCAGC
+
HIIHIHHIHIGIIHGIHIIIIGIFIIIEGGIDIGIIDEIHDE@IIHG=@GGDDI>GGIECI@>IHGICHBIH<CGI?GIIIGIIEIACGHDIIDE6AIF@
@simulated.642/1
AGACACCATGACCAAGGAAATTCTTATAAAGGACAACATTTAATTGGAGCTGTCCTATAGGTTCAGACATTCAGCCTATCATCATCAAGGCAGGAGCATG
+
HIIIHHHHGHHHIIIHIIHHIIHGIEIGIIIIEIFGIGI>CIIIICGEDIBID?DIDD>CIHIIGI?IFAIIIICE8IG@9IIDI7@E>@BCE@IIII;F
@simulated.643/1
CTAGGTTTATATGGCGCTTGGGAAACAAACCTCCAACTTTGCGCATAGTAGGCAAGCACCCTAACAACTGAGATACATTCCTAGCCGTAAGAAATAAAAC
+
IIHIIIHGGIIHIHIIIIIIHFIGIHIIHIIHIIH?HDIEEHDHICFIIEIIHDIGIII<;?IIIHIFIDII7G@7FIBFI@IAIDI=IEGIHIIDIII?
@simulated.644/1
GATTCAACTCCATGGCCTGCTTCAGAGCATCCACGGAGAACTGCTTCTCAGGTTTTTCTTCTAGGCGGAACATGGCGATGGCCATCCCAGAGGAGCACTC
+
HHIHHIHHHHIIIIFEIFHFIGFIHGIIEIIEFIGIIFIGIHCHIIEIIDAIIFIIIIDGID?IDHDIIIICIIGCE>2IHCBIIADIFI-9IIEIGCI;
@simulated.645/1
TAACCAATCTTGTCTTCGTTTGGCTTTTCCCGTTGTGATAAAGACCATGACCAAAATAAACTTGTGAAGGAAAGGCTTTATCCAGTGTACAGATCCCAGG
+
IIHHIHHIIHIFIIFHHIIIGIIIHDFG?GHIGIDFIEAIDHGEGG?BBIII?HIIFCIIIHB@IEIIIIIIIAF6II9IICG3I>GIIIB@IIF?B:II
@simulated.646/1
GTTACAGATGGCTGTGAGCCACCATGTGGTTGCTGGGATTTGAACTCTGGACCTTCGGAAGAACAGTTGGGTGCTCTTACCCACTGAGCCATCTCACCAG
+
HHHHIIHHHHIHHGHHFIIIIDIFIDIHCIIFIIHDFGIIGIIIIIEEFCIIIIHIIHI@GHIAG:IC@=IIFIIIFEEA<IIIIIIIII:IIEIIIIIG
@simulated.647/1
TAAACAGAGCAAAAAAAAAAAAAAAAAAAAAAAAGAAATCTTATCTAATTCTTTAATTACAAATAATCTTGAAATGTTTAATTATGTAGTTTGTTTTGTA
+
IIIHHIIHHGIIGIGIIIFIHIGGGGFEIGFIIIGIDHICFIIBIIIDFIBIII@IIDDFIDEIIIIBIEIABIIIIA@>IEDIIDIIE<IIIAGF0I3I
@simulated.648/1
AGTGGAATACTATTCAGCCATTAAAACGAATGACAGTCTGGGTAGTATGTTAATCAAATCAGCCAGGTAAAGCAAGACAAGAACCACTGGTTTTCATTCA
+
HHHIIIIHHGHHHIGIGFFHHEIIIIEIIIIGFCIIIIEIII@HB@IIAIIIHGIIIBBC>IAIEIIG@H=EIIFFEA@IB@DEICBCI=GCIIIIA;<I
@simulated.649/1
AATCCCAAGTTCTATAACAGCCACCTGGCTTCATCAAAGGCCCAATGGAATGGGGTGTGTCAGATCTTGGATTATCTTCTCCAAAACACATGGTTTCAGA
+
IIIIHIGGIHIIGHGGIGIGHHIICGFFIIIIIDHHIGHIIHCEHIHII@IIFIEEIII@IDHHIDGIIFAIIH;GG<HFG:I>I?I>I:IID=I59CCI
@simulated.650/1
CTGGTTTTGTGAATATCCATAGTACTAATCTGTTCTGTCTCATGCTTGTCATTTTGTTTGTGTGTCGATGCAGAAGGAAGTAACGGAACTCATCAAATGA
+
HHHIHIIIHGGGHIIGGIIIEIGIIHIBDIFIIIIICGFIGIHIFI?ICIEIIIIGIE@IFEIGIIF@I9DIEEECEIII@IID@I@?IBII<I:IBI@H
@simulated.651/1
TTTAAGGGGGAAATGAAATTTAATTTATCATTAGTATTATATTAAATGAAGCGCAGACTCTTTCGACAGTCTCTCACTCTGTCATTATGGTTTGAGTCAG
+
HHIHHHHIIGIIIIHIGIGBEIGHIIIIIIIIDHIIHHBEIIIEGIIFIDIDIHIEBEDGIEI@IFC<BIID@II@BHIIGI:ABI=I8?IGHA@@DIIG
@simulated.652/1
ACCACATTTCTACCTCATAACAGGGAACTGTCTGATAGCTCATAACAATTTAAATGGGTCTTGGGATTTTAGGCAGCGAGATCACCATCTAGGCTCCGTA
+
HHHIIIGICGHFHIHIHGIIGGIHIIIHIHBHEIIEDCGIBHIIIIIIIIIIGIGIDCIIHIIEIFIGAIIIIIFDI:I;BB>?EGAI6B<I<FHIII<I
@simulated.653/1
TTGACTCACCTGAACATGAAGCACAGCAGAGACATACCTTTGATATTTAATCCACTGATGTGGGACTTCCATGCTTCCTACCTATGCTGACAGACAGAAA
+
HIHIHGIGGHIIIFIIIIIIHIIIEHHGDEIHIHGHHIDIHEIFFIIIIGA@;AII?GHIGEICHIIGAIAIIEH@I6IIGIAFD>IIAIEDIIBIGIII
@simulated.654/1
ATGAAGTCCCAGATCTGCATTCTTCAAACTTGACTGCAACACACAGCAGAACAGCATCTCAGAGTCCAGGTCAATTGATCCTACTCAAAATCAAAGGGGC
+
IIHHIGHHIIHFHIIHFIIIGGIHHIIIBIIFIIIIICBIHIIIIDHGGADIIIGHIGIIIIIHHICE9F:GIIDI8CI<>IFIIIGII8IIHIIB<;GI
@simulated.655/1
TTGAATGTACTGGGCTATCCTCCAAGCCAAGCTGCTGCCATCTACAAGAGTCCAGCTGTTTGACAAAGATGATCACATCTGGGTTTGTTGACTTTATGAC
+
HHIHIHGIHIIIIGHFHFFIIEIIIHIHIEIDGHIIHICH@IHHIIIII@IIFB?IIIAIIFIIEDII?IA>IFIICII?IE:EIFIGI=@CHIIFIDII
@simulated.656/1
GAGTTAAACTTGATAGTGCATCACCCCGTGTTTACAGAAAATGGATGAGAAGCATCATTTGAATACCTTGCCTAAGAAGATATGAAAAGGCTGGTGAAGA
+
IIIIHHGGIHGIFIIIIIEIFHHIIIIFFIDIHIIIGIIFIIIBIEBICIII@DGI?FIFIIIIIHA;IIIIEICIIIIIIIA;IBIE@IFID<IGI?7I
@simulated.657/1
AGAGAAAGAGAGAGGGAGAAGAGAGAAGAAGAGATACAACTGTTTAAATAATCACATGTCCCTTCTTCCCTCCATAGCTATTGTTTCCATTTCTGTATCT
+
HIHHIIIIHHIGGHIDIIGIIIHIIGIGIIIIFIIHGIHHIDCIDI?BIII?ECIAFIIIFDIII=;IDIAIICFBCDIIGIGII8IIFIIGD:I6IFAI
@simulated.658/1
GGTTCTAGCCTGGAAAGGCATTTTGGAAACCTGGAAGAAAAGAGGGGCTAGGTGGTGAGATAAAGAAATGCAGCTAAGACAGTCATTCTGATCAAAGCTC
+
IIHIHHIHIHIIGIHIFIHGDIHIIFGHFHEIIFIIFGA?HHEIIIIIIHIDGAIIGIGIIEDFIIICGAIIIDFBDEBDIII@CII<I7IECIEII?IG
@simulated.659/1
AGACTGTGAGTCAAAGCAAGCCTCTCTTTTTAAAAGTTGATTGCTTCGAGTGTTTTGTTATGATAATCAAAAGCAATCCAATGCACAGACTTTCCTTCTC
+
IHIIHHHIIHIIIFGGIIIIIIFIEDICFHHHHIIHBIIAIGIBIIIII?GIIHEAHIHCAGI=DII@IDE@A>GIEHBH>IIII2?GII@>IIIIH;II
@simulated.660/1
ACAAACCCTTGATTCCAGACTTGTTTCAGGCAGAAACCATCTATGTGCCTTTGGTCTTTGGTGTATCCATCTGAACAAGCCTCTAGAACCCTGATGTTCA
+
IHIHIIHGIIIHIHGIIIHCHIGIHHIIIIAFIFHIIIIA>FEHDDGIIIHFHGIIBCII<IICIGIBCIII;DII@>III>IHICCIF@CIFIIH7I!I
@simulated.661/1
GATGGTAACCTATAATACCAACACAGCTCTATGACTAATCTATTTTCACTCTGCTAGACAAGTTATTTCCAGTTTGGGGACAGAGATGTTGTAACTAAAG
+
HIIHIIIIIIIHIIIIIHIIIHIHIFHFEIIIIIGIIIFGDEIIDI>IDIHEICI?9GI@IIDIIII>IBIIIDI;IIBIIIIIHIIII8=BI?FDIBCI
@simulated.662/1
ATGAAAGCACTGCCATCATGGCTAGGAATTTAGGGCTTGTCCATTCTAACACTGAAAGAAAAAGATACATTGACTTGAAAGGGATTTGAGGGTCAAGACC
+
IIHHIIIIHIHHHIIIHIIIGGIHCIHHECIICIHDIIIFEE?I>ICI=IIDICII@CDFIDBAEII9?I9I=II@IIIBIIBIII?GIIIIBB:I:FF?
@simulated.663/1
CAGAAGGGAGAGCCCCTCGGGGCTCCCCCCACCCCCCAGCCTCACCGGGTCGGTGAAAAAAAACGATGAGTGGTGGTATTTCACTGGCGTCCCGTGAGGC
+
HIIHIHGHHGIIIIIIIIIGIIGCFIIIIFIIIIBIEIIIIDIIBFEIIGI@IIIHIAIDHII>GIIC8HII<IIIFII@CFHIG<III@B:IIFI8IAC
@simulated.664/1
CCAAGGTATTTTCCTTTTACTCTAGACAATGTAAATCACCAAAAATCACACAGCTTCTGAAACTGTATTTCTGCAAACCTATTCCTTGGTAATTACTTCC
+
IIIHHHIIIHGIIIIGHHGGFEGIIIFIIHGFIBIIEAIIIHIIIEHGIIIBIII9HHFI=IIIDIIIIBDI@FII>IIIGIIIHIIIIIH=DID:E<FA
@simulated.665/1
TCTTCCAAGAGGAACTCTCAATTCTGAATATCTATGCTCCAAATACAAGGGCAGCCACATTCATTAAAGACACTTTAGTAAAGCTCAAAGCACACATGGC
+
HHIHIIHHHFIHGIIIHGFFIDFIIIEIIIIIIFIGGEIIIIIIIIGFCIIIFBIIIG:?GIFFFIIGC:@II=>B@GH6IEHIIIIII??IIII5IAII
@simulated.666/1
TGACTTAACAGAGTTCAAGATGGGGCCAGTGGAGGGGGCAGCAGAGAAAGAGCAGCGGATCAAAGATCAAAGAACCTTGCAACCAACTGCTGTGCATCAC
+
IIIHHIHHIHIHIIIFHFIIHIIEHIFGGFBIIIICHIIGIICIHBII?IHCIBGIIIFIIEF?:>IIBII>GHII;DCB=IB9;<I?II6GIF*I6I=I
@simulated.667/1
TCTTAACAAGAGGGTAATTTGAAATGTTTCGTGAAGTCAAGTTTCTTCAATGTTTCAACAGGTGTGCATTACAGCCCAAAAAAAAAAAAAAAAAGTATTG
+
HHHHHIHIIHFIIGHHFIEGGIIGCEIIEGEFFIDI@IHHIIIIGIIDIEFEIFA>II@FIIIFDEAHGAIIGIFCIIGFIIIII=BBII@HHIFIEIDI
@simulated.668/1
GAGGGGTCGGGGCCCTGGGAGGCGCCACGGCCGCTTTCCGGGGTGCCACGGCCCGGGGCGCCGGAGCCTCGGAGCCGCTGCCCGCGCGGGGCCGGCGGGC
+
HHIIIIHIHIGHHIIGHIHHIIIIEG>IIHGIIIIGIDIIAIIIIHDCIIDCHI<IBHIFIGCI6@IIHIIIIFAEI@ICI9CAICI>9<EI4IIIIII>
@simulated.669/1
GATGGATCAAGTCACCGTGGATCTGAAAAGAGCATCATCTCCCCCATAGCAAGATTTGTTTTTAATAGGTTGTTGCTACAAGGTGTCCATTTGTGATTTG
+
HHHHHHIHHHHIIIIIIGIHGIIGEGHFIHHGIIICDECEIBI<EIIAIICIH@III=IIIIHIIIDIGHHEICHFI>IIBI>E6II>II9;I:I?AF>I
@simulated.670/1
AAAGTGCCTGAGTTATAATCACCTTGTCACGTTTTTGTTGAGTTCTGAATTTGCATACCAATCAGAGCATGAACACCAGTCCACAGCATATGGCAGCACC
+
IHIHHHHIIHHHHHHGIGHHIIFFIDIIIIIDIIIEIIHIIGIIIIHEFFHCIGIBGHIIH<IIHEIIIIEH7II@IIIBFIIF?IIBIBIIIIBDIE@C
@simulated.671/1
ATGTCCCCAGCTTGATCTGCTCTGAGAGGTATCCTGGCAATCCTTTGGAGCCTCCAATCCTGGGAGCCAAAAAGCACAAAGTCACATCACACAACAAACC
+
HIHHHIIIIHHHGHHGIIGIFDGIFGIIIIIIHG=IIHIIFD>III@IIHFDIIDDIF>ICIGIAIACI@?=CIIDDIIIIEI<IIIGIIIIIIIII=II
@simulated.672/1
GTTGTTTTATTTTATATGTATGAGTGTTTTGCCTACATGTCCACCATGTGGGTGTCCAGAGCCTGAGGAGGCTAGAAGACTGTTGTAGTCTCTGGAAGTT
+
HHHIHIGIHIIIIIIHIIIIGHIDFIHHIIGIIIIGIIIH@EICIDICIDIFIHICDFFEHIAEDIGII?IIIACI:>IIII9I:DFIEIHAI>ICIII>
@simulated.673/1
GTGAGGAGGGAGGGAGGGACCTGGGAAGGAAAAGTGGACAGGAGGGGAGAGTTGGGAGAGAGAAAGGAATTTGATCTGGTATTGGGTGAGGGAAAAGGAT
+
HIIIIIHIIHGGGGGIIIHHIEIIHFEIGIBIFIGIIGHIIBIIEEDFFGIIIIIFI@IIC=EIDI;IBHIIHIIIIICIIGAII=>3II?ID;I7IIIE
@simulated.674/1
CCCGGGTGCCCAGCCCCACTGCCAAGCCCAAGCCACAGGCTATGTTCAGGAAGGTAGAGTCACTATCAGTGGCCACCTTGAAATGGGCTTCAGAAAAAGA
+
HHIHHIIIHGIIGHGHHFGIHGIIHEGGHIIGIIFFIIIIGCCCIHDHGIIIICI@IHBHDIICAIDIEIIEIEI:FIIFI>=FAIII69IIIICIIEI7
@simulated.675/1
AGAGTGACTGGCTTTCTGCTATCTGGAGTCCACTCTTATTCCAGATTCATGTAGTGCTTAGCAGCTGCTGGAAGCTAACCGGAGCCAGGAGAAATAGATT
+
IHIHIIIHGHHIHIEHIHIHGIIGIGIHEIDIII@GFDFICHCEIIHIDIIIBEIIIG<IIIIBIII<IC@B>EIFIH8IIIIDFHII=>;BIII<IIFI
@simulated.676/1
TACTAGCTATAGACTTCCTGAGAGGTGGGGTTACCTGAAGCTGTGTGGATTTGTCACATAGCCTGGGCATCCCCTTGAGTGCCCTCCCCAGCCTCTAGAC
+
IHHIIIHHIIHGHIHHIFHFIHIFFIDIICIIHIIIHIIBIIDIII>IIEIIIIIIGCIIEAFICIIB?IIIII@IB:HH<8D>HEEEG>GIHGGGIDGI
@simulated.677/1
TCTCGATGGCTGGTCACCTTCAGACCCCTCTGCTCTAGACTGTTCATGCAAGACAGACCTGCAGGGAGGAGGCCGAAACCTGACACTCAGTAGGTGTTCA
+
IHHHHIHHGIHFGIGGIHIIIGFEGHGHIIGGIIHIICGIIIGGIBIIEHIIICIFG?IDI:IFADH@?HF?IIFH;IIIFIBIIC@I?IBHAIIB<8DI
@simulated.678/1
GGGGGCCCTGTGATCCATCCAATAGCTGACTGTGAGCATCCACTTCTGTGTTTGCCAGGCCCCGGCATAGTCTCACAAGAGACAGCCATATCTGGGTCCT
+
IIHHIHHHHIGGGFGIIIIGIGDDIGHIFIIFFEIFIGADIIHIIHGICDIHII>II>ABIFIIIFIEIBDIH8I=I8I@CC?IIGI?IAIICCI:FEIE
@simulated.679/1
AATCTCATGACCTTGCCAGAGTTAAACGGGCAACACACAGTGTGACTGTGGAGTGAACTGTCTGCTAACTACCATGGGAAGCTTTTTCAAAAAAAATTCA
+
HHHHIIHHHHIGGHIIGDIIIIIIIHIIIFIFIHFIFGIGIEDICIEEBIIEAFGDIEHIHD<ECIIH;CDIHBII>IE:HIIII?IBI4<?I9AEIIIB
@simulated.680/1
TGAGAGTCTCAGCCAGAACCAGACCAGTACAGGTGCAGATGTACACAGCCCAACATTGGATTGAGTTCAGGGATCCCAATGGGAAAGTTGGGGTGGGAAT
+
IIIHHHIHHGHIIHHGGIEHGIIEGIIDIIHGIIBIIIHIHIGGIHFDIIECGBII@IFIE=FIEGII2DIII?I>IGICII8IIEIIII2IFC8=IDHI
@simulated.681/1
GACTTACTTATTCTATTTATATGAGTATACTGTAGCTATCTTCAGACACACCAGAAGAGGGCATTAGATTCCATTAGAGATGGCTGTGAGACACCATGTG
+
IIIIIHHHIHHHIHIFIDIIFIIIIGIHIFIBHEIIEGIIHBEEI@IICGBCIII>IDIGIHII>IIHFDDIIIIIIIII@IG8IIIIEIBIHBI?GAIC
@simulated.682/1
TCCTCTCACCTCTTTTCTCTGAGTAAGTATGCCTTCCTCATCAGGGATCCTTAGGTCTGCCTCCAAATAGTGGTTCTCTCTCTCTCTCTCTCTCTCTCGC
+
HHHHHHHIIIIGIIGIFEIEIGEHIICIGEIIIEIICIGID@IIIIIF@BIEGGIBI>IIIDHI1?ICD<IIIIIIHHGG=EIDBGE>A?>IHCFA6IID
@simulated.683/1
GGAGACCAGATAATCATTAAAGATGACATAGAAGGCAATTATACTCTTAAATCTGGGCTATAAAGAGATCTATAACCCAACTAAATAAAAATTTGTTCAG
+
IIHIHHHIHGFGHGHIIFHIGIIGDIIDHIEHEIIGIGIH@IDIBIIIGIAIDII=IIDIAEIIEGGIIII>II?IAIIFDICIIIHDC:AIIIII?6II
@simulated.684/1
GGAGGATGCTAGAGCGCTGAGGGGGTGAGTGGGTAGAGGAGCACCCTTATAGAGGGCAAAGGGGAGAGGGGAGGAGGGATGGGATGGTGTAGTTTGTGGA
+
HIHIIHHHIGIIIGFGIIIGDIIHGEIIHIIIIIIIIIIFHEEIFIBHICHIEIDIIIHI9I:?HGII:9@@EECIIIDI4IICCIEDI@IFIIIHEIG7
@simulated.685/1
CTTCTTGCTTGCAGTGCAGCTACTCTCATCACTGAGCCATTCCCTCAGCCTCAAATACAGACTTAAAAACAAACAGAAAACCAAAAGAAAACACATCTCT
+
IHIIIHIIGHHHIHIHGIHFGHIFIBGGDIFIIGEIIIIGB=GIIHI?IFIHIIIIIF=IHIIEIG@GHIICFHE6III9IIFCIIIIDGIIIIHIII;?
@simulated.686/1
TCCACAGTGACAGGAAGGAGCCAGCCAGGAGAAGGGAAGATGGGAAGGGAAGAGCAAACTGGAGACAACAGTTCATGGCAGCGGGGTAAAAGGACAAGGG
+
HIIHHHHIHIHHIIHHIIGGEIIIGIHFHFHGIIGHIIIIIEHHIIIDIIEIAHI??IDDIIHIIAIIHI9IAI>BHEFD1IIIIIIGGAFIH:?CD<@,
@simulated.687/1
ACTGCATCCAGCCATTTTGANGAGGGCATGACCTGAAGTGAGGCTACCTCAGATGACTGTAGGCTCTAAAATGTTGACCAGTGAAGGTAATTAGGACACA
+
IIHHIHIIHIIFGIIIIFIICHEIIEFIFDFHIBHHIIIDGHHIHEIEIIFGG@IIIIBI=II>CH=IIEHIIDDIFG?II@I@>BIIEGII>EIBG5II
@simulated.688/1
AGGGGGAGCAGGGAAGAAAGAGGAATCTGATCTCTTGTTTCGTGAGGGAAAAGTACTTCTTGAGTCCTTAATATATTTTTTGATATTAGTCATCTGCTAG
+
HIHIIIHIIIHGGIIIIGIIGDDIIIGCIHGFCIIIIIIIIBFIIHEEDGIDIDFIIGIEIIIDIIDBII=GEIFIIIII=IIIEGFF@8IHII:9@GI9
@simulated.689/1
TTTTTAAAAGATATACTGCTGCCCTGGGAAATAACAGCAAGGATTATTTATAGGGTTGTGTCAAATCAAAAGGCTCTTCACAGCTAAAGATAGAACAGAA
+
HHIIIIIIGIFGIIIIGGGIIHIFIHHIIIIFEHFFHCIIGGDB?CFIFIIIIIHGH?IFIIEIIHDFDHIIIAAAEI=@IIII3>IHI@I4@??DI4GI
@simulated.690/1
TACGTTTCCCAACATAGCATGATCAGCAAGATATTCAGCTCAAGATAAATCAGTCTTAGCCTCTTGCACTAACCACGACCTCTCTGTCCCACCTCCAGCC
+
IHHHHIHHHHGGGIIIIHIIGIIIIIIIHIHHHIIDHICIHIIGHHBCEHDIA<DHGIHI?IIC?IFFAI>IIIHIIIIIHI>7E=FIIFIIIII@?I@I
@simulated.691/1
CATACAATTTCTGCAGATCCTTGACTCTGGACGCATGAAGCTTAGAGACTCTAAGCCAAGATTTTGAAGATGTCAAGATGAAAGCTAAACTAAAACCTTG
+
IIIIIIIGHHGIIIIFGIIEGHEHIFAIHIGIHIGIIFIIIBIEIIDII:IIIIDIIIIA<IDBHIC@IF>III8ID=IFI?HIHBHFHIIIII<IIDI9
@simulated.692/1
TTTCATCCTAAAACAAAAGAATATACCTTCTTCTCAACACCTCATGGTACCTTCTCCAAAACTGACCATATAATCACCCACAAACAGACCTCAATAGATA
+
IHIHIHHHHIIIIGFIGHIIGIGIGHIEHCHHGHGHHHIIHDDIFCCED?IIIIGIGFFCIIII6BGGI?DIICGI=FIA@IE:CIIIII8IIEIIIGFI
@simulated.693/1
GTGTGCATACCCAGAGTCTCTTTCTCTCTCTCTCTCTCTCTCTCTCTCTCTCTCTCTCTCTCTCTCACACACACACACACACACACACACACACACACAT
+
HHIIHIHIHIHIFHGIIGIGIIFIIIHIIEEIGIIHIBDGDICCDHIIIFIICCIAHIGIIICIDDCBCIIIGDIIIIIHICI=IIIIIHIIIECIDIB>
@simulated.694/1
ACTCTAGCTGCATATGTATCAAAAGATGGCCTAGTCAGCCATCACTGGAAAGAGAGGCCCATTGGACACGCAAATTTTATATGCCCCAGTACAGGGGAAC
+
HIIIIIHIIHIHHHFHHIIGHIIEFIIFHIBIGIHBIHIEHIIIFIIFIIDCGDFEIDDEECFIIIIIEI=IIAI:BIIIICBF5IIG>IC9FII=?I9I
@simulated.695/1
TTTATTCAAATGCAGTTTAATAGGATACATCCAGAATTCTTTGTTTCCTTTATTTAAATATTGTGTCTTCTGGTTAAACATATTTGAGTTTTAAGAAAAT
+
IIIIHIHIGHIHIGIIGGFIIIGIHHIHIHHIFHIAIIBIIIADFICHICHIFIFCFIIGEIHII=II;IEIIIDII<=>III@ADC@FIDIGIIIG/AI
@simulated.696/1
GAGGTCTCTCTGATGCCTCCTTACTAAGACTCCCACTGCCCTGTGTCTCCTTTGTTGCAGCATGACGCTAATCCCAGATTTCCAACCCCAGGTGAATCAT
+
HHHIHIIHIHIFHIIIFHIEEGHHHIFHECIIIHIHAECIICIIIAHHIIFHCGHCA?II<@IIGGHCCI<?IHIIDFIIHIIIHDIIIIIII:BII:II
@simulated.697/1
GAGCACAGCACTAGAGGAGGCGGGATACTTGGGCCCTCGAACTCTGGTCCTGGTAAGAGCACCAGGCTGGTTAGGAAGCAGCCGTAAGAAGTCATCAGAA
+
IIHIIHIIIHIIHHIIIIHHIGGGIIHHIIIDIIIIFIHGGIGIAIDIGFIGHCAI;DI>FB=III=IHFIEIII?IIII@CIIH;IGFICIGIIBIIII
@simulated.698/1
GGGCAGTTCATCTGTACCCTCTGGAAAAAGGGTCATCCAAACTGAGTCTGTTGACCATTTACACCTCTTCATGTGGGGAAGAGGAGGGTAATGAGACTCC
+
IIHHIIGGIGGHHIIIGIHIIHEHIGIIIDIFIIIICIIIIIIIIFFBI<IIFIIIEIC@IFI<;CCAFC=IAEC>IICI??IIIIGIDBIHI7IFIIEE
@simulated.699/1
ACCACTCGTACCAGGACTCAGGCTTCATATACACTCTCTGGCTTTTCTCTCCTGTTTCAGGTTTACTCAAACAATGGGGTATACAGATACCAGGTAGAAA
+
HIIHIIIIIIHIIHHIIIIIGFIIHHDIDEFIIIHIHIHEICEHHFHIIIIACIHIIIIFICIIEIII;IIIHHIFIDI@?BIAI?I>DFI1HBCCB5CD
@simulated.700/1
AACGAATGTCTGTGCAGTCTTCTATGACTCTCTGCTCTCTACTGTGAGTGTCTTTCAATCTCCTGACATGAAGGACTGAACCCTGGAGTTGTGTGACAAA
+
IIHHIIIIGHIGIFIFIIGGHFHIIHIEEHHHGIGIEIEIIIIIIIFIIIIIIIIGI;CAI>IIIG=FIIIIEAIGICI@:E;6III@?IF?G:I5FI3I
@simulated.701/1
GACGAAAGCCAGTAGTCCCTTGCATGTCTAATAAACACAACCAAGGCACACATACTTATTGACTATTCATTTCAATACACGAATAAGCAGTGAAATGCTC
+
HHHIHGHHHHHEIHHIIGIEGIEFIIIDHHGGIIIEIHGDGHFEIIGGIDII=IAIEHDIFIGH@IIIB:IIIFIIIIIFH?;GIGIFII?I:I?=<?@F
@simulated.702/1
CCATTTTATATACACACTTGAGCATCTATGAATTTTAATATCCTACTAGGATCCTGAATGGAAACCATGTGGATACTGGGGAATGATTAATTGGAAATTA
+
IHHHIHIHHHIHIGHGHHIHFIGIIFIGIHIIHCCEIGIID@GFIIEIIGI<IIGI@IGIDIAGEC48EI=HIIIHI?HDIIF?CIFBIIBIIIIGII=I
@simulated.703/1
TCTGTGCTAAATGGACTCCCCCCAGCAGCACTTTGAAGCCCGTTAATGGGTTCGGATGTGGTAACTTCAGCAGATGGAAAGGGCCAGGAGGCAGCCTGGC
+
HIIIIIHHGIIIIIIIFIHGIHIIHDIFGIGIIIIIHIFIII>@GI?FIIIIIIFIIEDIF@IAIGIBIICCIIEIIDID8IIEIIIIIIII=IBIIIFA
@simulated.704/1
CGGAACTCAACTTTTAAGGAACTTTTTGATTATCCATTCGGCAAGAGTGACTTTTAGCCTTATGGGAATGTCTTTTTATCAGCTCTATCCCATTTATGTC
+
EIHHIIHIGGHGIFIIIGIIIGIIIFIIIIAHEEIHGIDDFDIDIEIIFIIFGIIBIDGCI<IBCIIBIIHIIIIFCICIIFCFIIFIICIIDIIIIF>G
@simulated.705/1
CTTTGAAAGAACAAAGACTTTTTTTTTAAGTAGAAGACAAATCCTATAACTCAAACTGAGAATGACTGTGGAATAGTTCCTGTCTTCATTGCTTTGACCA
+
IIHHIHIGGHEGIFIIGHGFHIGIIIIIIIIIIDFDI>IDFDEIHFIIIIEBIG@GIIIGGG:IICHFIIIGI=FIIIAICDEEHIGIIII;I=C<:IIH
@simulated.706/1
CACATCGAGTGGCCCACAACCTCATTTATCACTAACTTCAGGGACTCCAACGGCCTCTTCTGTTTCCATGGTTACCTGTATGTGTGTGGCATACATACAT
+
HHIHHIHHIGHHIHHHIFFGGIIIIGBHIDGIFHIIIIFHGHIGIFIIIIEFGIHI@=AIICIHIIIIIFH<GIIIBIBIIIIIAAIBEIBDI;IBI==I
@simulated.707/1
TACCCAAGAGAAGCAAAATAACAGAAACCACAGAAAACTCTTGTGGTCCCAGAGCAGAGAAAAGCAACAAACTGGTGGATTTTGATATTATTTATGTATT
+
IIHHHIHGIIHHFGIIIIGGIGIIIIFIIIIHIIGICHFIIEG@ID@EHEII@IDI7IGIEIIIIIII;IHBCIGIDEC@IFDDCIC;IIE;II6>III7
@simulated.708/1
GTCTGCAGGGGAGCAGTCATGTAGGAGCAGGAAGCTGTGGTTGATAGTTTCTGTGCACACTATCAACATTTTCTGAGGGTGCAAGGGCAGAACTTGCCTT
+
HIHHIIHIIIIIHIGHGIHIGIHDFEIIEHEFEIHIIIIFIFIIAIIIGIBIIEDIH@IIF=G>IIHII?FFIICHIDIIBI;GEIGBGGH;:IIIEHIB
@simulated.709/1
ATAACAGAACTACTAAAGCAAAAACTTTGCATTACTGGGACTATTGGGTTAGCTGGAGCTAAGACATTAGCTGTGATTAAGAAGAGACCAGCATCGTTGA
+
HIHIIIHIIIIIIHIIFFIIIFGIIEHIIHIIGHEFCIFHIIHIDII:IIICIIIEHFCIIDE<??IGGB8IIDEICH9FIICIIIIIHIB:IIFGIC9I
@simulated.710/1
ATTGCCCCTCCACCCTGGGCACTTTTCCTTCTCNCTCCCTACATCTGATCATACCCACTCCCCTCCCGATCTCTCCCATCCAGTTCCCTCCTTCCATCAA
+
IIIIHHIIIHGHIGIIFIIIIFIFHGFGGIHHI>IDICIAFIFDIIIFFIIIIID@HIIFIGIIIIIEIIIIIF@I;IIIIIADG?I=?7IIIFIIIE>I
@simulated.711/1
GAAGGGCTGTCAGGAGTAAGAGACGAAGCTCTAAACAGGACGAGTATGGTCCTCTGGTTCTAGTGCCTCTGCTGTCAGTGCTGAGATCATTGGTGTTAGA
+
IHHHHHHIIIIHIHIIHIIHIIIDIEIGIIIDDIEIIFIIIHHIGHHCDCEIGFE>IIHBGFEIGIDFBIBGEIB=IIIIIIIBIIIIIIEIIIDIDIII
@simulated.712/1
GAGACAGGCTGTGACTGGGCGTGGAGTGGCTGGGGGCTGTGGTAGGATGGAGACTGGGCCCATTGCTAACTCTGGCCCCTGCACTGATTGTCTGGTACCT
+
IIIHHIIIIIGGIIIIIHIIHHICHIEGEIFEEI@BBGCGHFBDCGBIDIIIIHHIIIIIIIEIFIBEHIIIBIIBI@IIIII6G5FIIF>HHGCIIIII
@simulated.713/1
CTGTGGTCTCAGGAACTAAAGCTTAATCTTACAGTGGTCTTTCTGCATCTCTGTGTTTCCTAGTACTTAATTGTTTTCTGTTAGAAACAATTTCTAAGGT
+
IHIIIIIIIIGIHIIEIIIEHGIHFEFHGIAIIDIIDDCEAIIGAG<IIGIEGIECGIH9IDIBB=HFHFIHI=@HFBIHDIFHAI7IDI-=7AIIIDII
@simulated.714/1
GCATGGAAGACAGTGTTCCTGAGTGTGTTTTTAAAGGCAGGGACCTAACTCAAGAGGTTTCAGAGGAGTAGACTTTTAGTATGCAGTCTAGAGATATTTT
+
IHHIIIHHIIHIHHHGIIIIIIHGDHHCHIAGICIHHHBIIIIBB@IIIDFIAIDIIIGIDABHIBIICDFIIE@IIE<DID<IGBII>;FII>IDBII:
@simulated.715/1
TTTTCCTATCCTAGGTTTTTTATTATTCCAGATGAATTTGCTAATTGCCCTTTCTAACTCAGTGAAAAATTGAATTGGAATTTTGATAGGGATCTCATTG
+
IHIIHHHHHHGHIIIIIFIGGIICIIBHIIHGIC@IIIDIDFHIIHIA=DEIIEGIEDFIAIBCI<D@DIDIIDGGIEIEI7IIIIIEIIIIIIII6AI:
@simulated.716/1
TAGAGAAGACTCTATAAAGATCTTTGAATTTTACTTCCTTCTCCTTGGATGGAAACTTCAGCTGCCTTGGACTTTTCCAAATCTCCTTTGTTTAAAAAAT
+
HHHIIHIHIIIIIGEGHIGHIHGDIIIGIEIFIGIDIIIIIIIEIHIEIGIIIFII>IICIAIIG<IEIIHHIIBDIIFCICBDI7CIIHBHII8FFI@B
@simulated.717/1
CCAGGGTCTCAGAATGCCAGGCTCTGACTCGGAGTCACTGAGCACTAGGCAAGGGTGAGCAGAACCTGCATATAACCCAGCAGCACCCCAAAGGTGAGCC
+
HHHHHHHHHHGIIGIHIEFFGIIIIHIIIDHEHIHGIHIFICIIFIIIBGHICIIIC=GIEIIIIHEHEFFIABAAHIIGIIIHIH5<HHII8?IAIHII
@simulated.718/1
TTTGCTATAGCCGCGAAGAAAGGTAGCCCTGTGTCTCAAGACTTCCTGTCTCAAAGCACCCAGAGCACCTCCATGATGTTCCCAGTCTTCATGGGTTCCC
+
IHHHHIIHIIIHIGIHFIIGIHEIIGIIII@EIHFIHIIIIIEIIGIIGAIFIIIIIGDIII@IIBED:F=III5I?III@IAIIDIHIIII?>IAII?5
@simulated.719/1
CTACAGACAGTGGGGCTCACACTGTTTCAGGTTGAGGTCAAATACTTTAGTCTGTTGTCTTGGTTAACCTGTAATCTCAGCCTTTATTGCTGTCTAGTTC
+
IHIHIHHIGGGIGHIFIIFIIEFHFEIIGIGICIGFICIIIIIIIDD=I@AAI@IFIIICIEIAHFFEIB=I?AII:CI@FE<IIEIID?IAFHD<III@
@simulated.720/1
GTCTGAGCATTTCTCTCGAGGAGGCCAACAGTGTGTTACCAGTTTTGGCCTCCTGTCGTGTCTTTATGACATGTGTTCTGGTGGGACCAGAGCCAAGGGA
+
IIIIHIIHIHGIIHIGGGFHIIGHGIFIHIDIIGHHHGI@I@FIGHGIHDABEHIIIIFIGIAHIDAH?IFIGIIEIIIIIIII@I@II8III9IIICHI
@simulated.721/1
TTATTAAGGCCACTTATTAACACGCCAGGCAAGAGTCCAGCATGGGCTAAGTGCTAAGCCAGCCTGAAGCATGAGTGAGCAGTACATAAAGCTGTTCTGA
+
HIIHHIIIGIGIIHHHHIEFCIEGIIGGIHIGGBFCDHFIBIAFEIIFIIIEIIEIIIGIGHIIIIAIE:IIIBAI>IIG8IDIIIIIFIIIGIBIC*I?
@simulated.722/1
GCAGCTAGAGACATGAGCTCTGGGGGTACTGGTTAGTTCATATTGTTGTTCCACCTATAGGGTTGCAGACCCCTTCAGCTTCTTGGGTACTTTCTCTAGC
+
HIHHIHIIHHHGGIIIIFHIIFGIGIIGHGHIIGIIIGIGIICGCDIEEIIIIACGEIGIGFIBAII?AE@IIIHIIIA<IIICIFI@@4FIDIIDBIID
@simulated.723/1
AAGAAACTATTGATTGACCTCCTAGAACCAGAACTAGAGGATTTTTCAGTGTAGACTATGGCGATTGCATCCACCTCAAGAGGCATTTCTCCCTACATCA
+
IIIHHHIHHIFHHIIIIIEGGGIIFIICIIIHGIBIIBBIGIIIIABD@IDGIIF=IADEGIIIIAII@IC9:ID?IG>EIGIIIIIIII<II:IIIAII
@simulated.724/1
GTTTTAATGCATAATCTTAAGGTTTATGCTTGGACATTCTTTGAAAGAACACATTCACCACGTACCAAGAGGTGGGAAAAAGACCTGTTCATCATTGTTT
+
IHHHHHIIIIIHHIGFIIIIIFEIHBGFIEGDIIIGIIFFIHHI>IFIHH?I9BICEGIHIII?IFAIIFIIIG:FII?C:>III=HH@II=AEIIEI;I
@simulated.725/1
AGTCAAATCTTATCTAATTCTGCCACTTACAACCTGTGTTATCTTTGGCAAATCACTTAGCGTCTCTGTACCTCCATTCTTCATCTAGAAAATAGGAGCA
+
IHIHHIHGIGHGIEHIIHEIHHIGGHIIIIIIIGHHHICIFIHIHIHIAIFEIIGEBIDEGIIIGIIIE@IFIHIIIIIFIIAI;I@?IIIIIIIE=HII
@simulated.726/1
TTGTCTGCCGCTATACCAGTACCAAGCAGTTTTTATCACAATTGCTCTGTAGTACAGCTTTAGGTCAGGCATGGTGATTCCACCAGAGGTTCTTTTATCA
+
HIIIIIIIGIIIHIIFIGHHGIFIFDGIIBIIEBIIIDIDIEGIHFIIEIDFDIIIB?IF=I9IIIIDI=CDBIIIFIIIIIA9IG=I?GIEA<II9GI7
@simulated.727/1
CAGAGGTTGTTCCAGCTCGGTCAAAGTGGCTTGAGGAAGGATGAGATGCCCCTGCCTGTCTTGACCTCTTCCTGCCCACTGTCTGACATGTCTGCCTATT
+
HHHHHIIIGIIHIIHIFIIIIIFIIIIIIHFAHIIHIGHIIIGDGHAGIIIIIIIEIIHDI@IHIIIBA?IIDBI<IEA9GIIHEIBII?IBIIII?III
@simulated.728/1
TGATGATGGAGACACCTGCAAAGCTATGCTGCGCAGTGACTGTCTTTGTTTACTAAAGCCTATCTACTGTAATAACAGGGACCCAGTTTATTGCGTTCCA
+
IHIIHHIIIHHGHIIHHFFGFFFEIIGIDEIGFIFIIHEEBFIIFBIIICIICHHIGIGH=<IDAFCBIDIFIC=I?IHI?>BIIGIIGAIAIB2II?IB
@simulated.729/1
ATGCTCACAGTCAGCTATTGGATGGATCACAGGGCCTCCAATGGAGGAGCTAGAGAAAGTACCCAAGGAGCTAAAGGGATCTGCAGCCCTATAGGTGGAA
+
IIHHHIHIIIHIIHIIIGGIEIHIHFHIHFICHIIIIEEII?IIDHGIIIDEIIGFIIEFFIIIFIHFIICCIABI=I9IHIIIIH@G=BIIICIEIC8E
@simulated.730/1
GAGGGCTCATGGTCAAGAGCACTTGTTGCTATTGCAGAGGACCCAAGTTCAGTTCCCAGAACCCACATGGTGGCTCACAACCATCAGTAACTTGAATTCC
+
HIHIHHIIIIHIHIIFFGIHIIIIIGHIHIIHIGGFBIIIIDIIBGIIHBH?III@I?=IIAIIIIIDIHDIIIIHIDIIII;C@IIIIIIIAGB=F9HI
@simulated.731/1
ACTAAGGGACCCCTGGTGGTGGGCTAAACAATAAACCAGAATTGCACCTGGGTGTATTAGCCCTTTCACCTGGCTCCTGTAAATAGCTGATTTTAGATAG
+
IHHIIIHIIIIHHHGIHHIIIFIIFEHDIIIIGGIIIIDGACDIIFEIDICIBEIIII@IIA@IIFIIIIIIIIIIEG8IEIIBADIIIHIIIIE@IEI;
@simulated.732/1
TGACTACTAACAATGCTTGTCTTGTGGGGGCTGAAGGGGTGGTAATTTCGACAGGAGCCTTGAGTTCCAGGAGACATGAGAGAACTCTTTCTGTCCCATG
+
IHIIIHHHHIIIGHGHFIGFHDGIIIIIIIFHAGGFEIGFHIGDIIIIFEAFAIEGEIIEHII<IDIHEBHIDHIII9IIIGI?II@>IIICIEGGIIFD
@simulated.733/1
TCCTCTCAAGCTGTGTGCTCTGTATCCTTGGTGGAAACTGGTGTCCGCTCTCTCTAGCCAGACGGTGGTGCAGGGTGCCCCTGTTAGATACTCTTTCCCT
+
HIIIIHIGGHHIHGIGHIIHGIDIGHHCDIFEDIGIBIGCDIIIIIIDCIHFICIAFHIIIII;GBI=ICIII=AIIH=>I?I>EIIHIFIIII;@H6II
@simulated.734/1
GCCTTTAATCCCAGCACTCGGGAGGCAGAGGCAGGCGGATTTCTGAGTTCGAGGCCAGCCTGGTCTACAAAGTGAGTTCCAGGACAGCCAGGGTGATACA
+
IHHHHIHHHIIHGIHHEFGDIIHIGIIIDGIIFGIIAFI>II@IIIIHIFDI:I5II@BIBIIIGIIIIIBIIIH?CCFIFIII>IIHIIIIGFIBCIAG
@simulated.735/1
ATGGGAAGAGAAATACCAGAGTGAGTAACTGAAAGGAAAGCGTTGTTTTTTTAAGTGAAATTGTCTTTAGTTTTATGGCAATATGTGTGTGTGCCTTTCT
+
IIHIHIHGGIIHHHHIIHGIIFIEEIFIIIIIEEEEGICIIFIIIGGBII@EI>IIIBG>IIBAIHIIIIC@HIGCIICIIEE6I=DGAHI<?FIII:GF
@simulated.736/1
GGAGTTTGATGAACTGCCATTTTTGGCCTGTCTGGGATGAAGAGAGGGGAGGTTAACTGTGGTCGTGTCGTCGTGGATGTGGTAGTGGCTGGAAGCATTA
+
HHHHHIHHGHIHIIIIGHIFIIIIIFCIIEIIICFFFIIIHIFIIDIIBI=B<EDCADHIAII>IFIHIHE>BBCCCIH7AIIFEHEAIIIIII<HIAI.
@simulated.737/1
ATGGCCATGTGTTCCTGCATGCTCACCCGCTGTCGCCCACTGGCTGGCCCTGCACATGCCATGGTGGTCCAGACATAGGGACTCAGAGAAGCTCCCACCT
+
IIHIIHIHIHIHIHIIFHGIIGFFIFIFIFEIIHIIIIIIIIIFICIIIIH?HICIIIII@<IDAFCIIHI=AE=F>FBFGIIAFID>IIBIHII2=IEI
@simulated.738/1
TAGCTTTATCCCTNCCCCATTTTTGTACTGATAGAACCCTGCAATGGGTTCTAACCAGGACCTCATCCCCCACAGTCTGTGAGTATTGCTGAGAACAACC
+
HHIIIIIHHIIIFGGIGIHIIFGGHHGIIGEIIICIIDIIFDGIGDEDDFDIIDCEIIIIEIIIHI7@DIIIHII=IIIIGIIID=IBI@?IEI;I>;II
@simulated.739/1
GTGGGAGTGGGTAGGGAAGCAGGGCAGGGGGAGGGTATAGGGGACTTTTGGGATAGCATTTGAAATGTAAATGAAAAAACTCTAATAAAAATTGAAAAAA
+
IIIIHHGIHHFIHFIIIHHIIHIIGIFICEIIHGICIIEDFIIDCIIDIBIIEIDEIIIEFB<IDIIIE<IIAIIFI;IG<@<IICF9AC@I>BICDHI0
@simulated.740/1
GACTTATTTTGCATCTGGTAACCTCAATGTATTTGCATGACCTTAATGTATCTCCTAACTTCCTTGTTTTCTTCTGTAATATGAGTCTGATGCTTGCTTT
+
IIIHHHHIHFIHIGIHGGHIICHAHIIBIHIIIFFIIHHBHHIEIH?IIIEIDIAHIIIIB@IBBAGCIBBIE=IIIGBIIIHII4IIIHI<II;I=III
@simulated.741/1
AAACTATCCTCTCTTGCCAGCCCATCCCTCCGGACATAGGAGCCGGAGTGGCGGCAGCAGCTGCAGGCCAAAGGGTGTCCCACCGCTCTCCTCTCATCCT
+
IHIIIIIIHHIHIIIFHGIHHHIFBICIEIFGIIFGFBIEIIICCEEIIGIIIDIEGGEF?BIIGICCIFII>IIIEAGIEI=3=IGIBIIH:I=I:CFI
@simulated.742/1
ATCGTTTATTCTGGAAGGGTTTTATCACTCAGATGTGACACTCAAGGTAGAATGGGAGTGTCCCCTCTACTCATCGGTGCAAATCTGTGTTAGAACCTTT
+
HIHHIIHGHHIHIIHEEDIIGIHDHIIEEIIHIIIIE@GEIEIIFGHIIIIII@ICFGHI:HIFIIG=BGIBICIIAI>?CAII=HIDI>I=IIID=ECI
@simulated.743/1
ATAGAATGATGTTTAGATAGGTAAATGTTAACACAGTGCTGAAGCAGTCTCTCTGTCTCTCTGCCTTTCTCTCTCTCTCTCTCTCTCTGAAGCAGTAGGA
+
IIHIIHHIIIHHHIIIIGHIIGIHIEICCHIFIGIHGIEHHIHHCIGDEB?EDIEIIIGIIIIIDHI>IB>F?II:GHIIIB;IIHIII=HI;IC@AIBI
@simulated.744/1
GGTAATCACCTCAAAGATAATGATAGATATTCTCTGTTTGGTTTTTTGCTTGTTTGTTTCTTGTGTTTTATTTGTCTTTTGGTTTTTCGAGACAGGGTTA
+
HHHHIIHHGHIFIHIGIFFIFGIHIIEFHEII@IIDGFIIIIHIIGIG@IFIDIGI@ICIIFIFFFCGII=I9I;@IEIIIFIIIII;DGII5IIIBIGI
@simulated.745/1
GAGGGAGACAACATTTGAGATGTAAATAAATAAAATAATTAATTAATAATTTAAAAAGAACTGTGAGATACTCTCCATATATCTTTTGACTTTTTTTTTT
+
HIHHIHIIGIIIHIIIIIHIGEIEDIDFEIIIGIIBIBIIIIIIIDDIIICICIIDIHDCIDIIIEACIAICH:IBHIC?FI<IIIIGGIII@>9EGII=
@simulated.746/1
GTCTCAGTTCATAAGATGTTGCTGTTGCTAGAGTCCGAATAAGCAGAAGAAAGAAGCATCCAGCCTGAATGACATGTTTTAAAGCAAGTGTTGGGGAACC
+
HIHHGIHIIIHGGHIHIGHIIIIIHFIIHIIICIGIEIFI?IIBIIIG@IEIHE;IDII@IDIIIEI?EBHBI>IHIICDEHI;IICAII?I@EI;IGD8
@simulated.747/1
ACAGAAGAGGCTAAGGTAAAAAAAGACCAGCATACAACACATGAGATAATCCTGTCTCAAGACTACTAAGTAAGTAGCAGGGGCTGGGGAGATGGGTGAG
+
IHIHIHIIIHHHHHGIIHIIIIIFGFDIIIIHIIIIFIIIFEIHIDIIIIIEEGFHIIIEIIIB=IIIHIBFIIIIAID=IE6B?BI7IBCIIDI4?IEI
@simulated.748/1
TTATTCTGAAAGAAATAGGAGCTCAAAGAGGCTAAGTGACTTGCCAAAGGTCACACAGGTTGATAGTATAGCTGGCATTAGAAGCTAGGCTCCTGGCTTT
+
HIIIHHHGIIIIHHHIFIIHIIHIIIFI@IIGIHDGI?IIDFIAFEFIGFEEIIDIGICCICIIIEGIII<CHCIICEA;II>IDHI>IFEE8II@IIII
@simulated.749/1
AGCCCATATGTTTGTGAATGAGCATTATCCAAGTTATCTTGTAAGATTCCATAGGTCTTTACCACCACAACCATGCAAAGCTCATGTGTAGTGTTGATTT
+
HHHIIGIIHGIHEHIGIIIIIEGHFIIIEHIIIIIDIBIGGDHHIADIIIDGIBFDDGHHGIII<DC<DIIF?IIFB?GIIIIIDIHH,E9IIII:8:G<
@simulated.750/1
CTCTTGCTCCAACTTGGGACAACTGAAAAGAGACATTTCAACTCCAGAGCTCGCGAGCTCTGGAGCTGTCAGAGGCTTTTGTTAGCATCATTGTGCCCCT
+
HHHHIHGHIGHGGIHHIHGIIIGFHIFGIHIICDGIHIBII?FIDIEIFDIIFIIAII?HI?IIIIICA:?DIIAIHCI:IIIIIIIH=@?IBI@?III:
@simulated.751/1
CGAGAAGAGTTGCCAACCAGCCTGTCATCAGGGCCAACCCAGTGCATGGTAGGTACAGGGNCACCAAGGGCCCTCCACCGTAGGGTGGCCCGCTGGCCCT
+
HHHIHIIGIHFHIFIGIFHFFHFFHIFCIID?IIEIIFIIIEEEIDHGFABICGIBIIII=FI5CI=IIIIIIE>IIIIIHGIII:?HIIH8IIIABIII
@simulated.752/1
TGTCAGGAGTGCCATTCCTCCGGGGACATGACCTGGCAAGTTCTCAGTTCCCTAGATGATGGAGTTTTAGAACCAAGTTCTGGGCAGCCATTGGTAGATG
+
HIHIIHGHIIHGGIIIHIHHGDIHHGHIGIIIHHGIDAIGDGIFIIIIGIIIIICIHBIECGAICFIBIIE?HFB9IGIED?IHIDIIIIIIIIIIAF;I
@simulated.753/1
TATATTGGATATTAGTCCCCTATCTGATTTAGGATTGGTAAAGATCCTTTCCCAATCTGTTGGTGGAGTTTTTGTCTTATTGACAGTCTCTCTTGCCTTA
+
IHIHHIHGIIHGIGIGIIIIGFGGIICFEFIGHCBHIGIIIIIGIEIIIBIIIEGIAGIIIIGIIIIIIIFIEAFIIDCBGII=IIEIBFIII?IIIH<I
@simulated.754/1
CACAATGATGTATAATAATATACAAATGCGGAATTAACATAAAAAACTTCCATGCAAATTCGACTCTCTCTGCAACAACAATAATGGTTTCTCTTTTGCT
+
HHIIIHHHHHFIIIHIIIIIGIEIIGIEIIIIGIIIGHHIFIGGIIIICII?IIIIIDEIAFFIFIIIIBDGECIFICICI@AIE>II8IIFIII>GHB3
@simulated.755/1
GCGGGGCTGGTGAGAAGCAGCCGGAGTCAGTCCCAGGAGTCCAGGACTGGGGTTGAGGAGTGTCTCCAAGGTAACCTCAGGGGATATAGGGAAGTGGAAC
+
IHHIIHIHGIHHIFGHHIHGEIHIHDIIHGEGIIIIIIGGIDIICIGIAEIBDIEFFID@GIEICBII8IGFIHIA;=IIIIDGHIIEI@FICGI?FII-
@simulated.756/1
ACAGCAGGCATGACGCATCTGAGAGATCTGTAATGCCTCATACCGCAAACGTCTGAACAGCTGAGGCTTCCGTATGTGTTTAAAAGGGAACAACACACTC
+
HHIHHHHIIIHGIIGFIGHIGGIGIIIIGHDHFGIIFFHIIFIIHGIIIIBHIAGDAIIFIA@FCIIII>BII7IGI5IFBGGII4::IEGI>IIIIII<
@simulated.757/1
GGAATCCTGTGGTGGAGTGGGAGGAAGGATTGAAGGAGCGAGAGGGCTCAAGGACACAAGAAAACCAACTAACGTGGGCCCATAGAGGCTCACAGATATT
+
HHIIHHHHHIIGHHIIIHFGHIHGIIIIHIGCIIIDIIEFCEIIIIGDHGDIC<?IFHIIIIFIIIIIIIFHI#I=AEIGD;IIHEAI=GIIIII@D@EF
@simulated.758/1
TAAGATTCTTCTTAGTTTGTAGAGTTCCATTTAAAGGGTTTCTCCTATCTAAAGGTTATTTGACTATCTTTTAAACACGTGTTTGGTTTTTTTGTCTTTA
+
HIHHIHHHIHIIHHIIIIIGIIIEIIIIIGIIIAHCIIFIIIHIHBIGEGIIII<DIIIIBBII@GIIIIGI>IGIDI?I<ICIB?>IEI::CDI5BH@I
@simulated.759/1
TCTTCAAGCTTGTAGATGGTCACTTCCTCTCCTGCTGCAATAAGAAGTGAAAGCCAGTTAAATAAAATACGGGGTCTGGAGTGTGCTTGGTGCCCTGAAG
+
HIIHHHIHIHGHHIIGIIIHIIIIHIIIHICIIIFHAGFIEEIIGEIDGIIDICC?ICIIHIIIBIIFGIIII?IGII9=IIH7I@IC=IGIEII@7EII
@simulated.760/1
CGCCAACAACAGGCAAAACTCCTGACTCAGCAACTCACTTAATTTCACTACGATTTTATGCATTCTGGTGACAGAGCAGCCAACCTTGTTGTATTCACTT
+
HIHIIHIHHIHHIIIIIGIIGIIIFIIIBAIGDHGCIFFIIICIIFEIGIIII=IEIIDII?CIIIFIDI8GIBHIIHCEII9;IADI;IIIHCIFII<I
@simulated.761/1
AAACACTTTCTGGAATCAAGAATTTATCATTGAATGATTTTGGGGAGAAGTGAGGGAAATCTATTTTTTGGCATCTCAAACTTTTCATTACTGGGAGAAA
+
HHIHHHIHHHIHHGIIIHIIIGFGIIIIHEIHIFIGIHGIIGIIIIIII@IFFAGIIFIIH?IIIDCGHEIIIIIICBB@FIG>IIEI:II>IIIII=HI
@simulated.762/1
CATTGCATGCAGCTCTGAAAATGCAGCCTGGGTCGCCTTGCAGATTCCCAAGGTTTGGGTGGTGCCAGATGATCCCTTTGAAATTAAAGCCCCGGCCTTG
+
HIIIIIHHHIIIHHHHIFHIIGGIIFIIIIIGGFCDG@IEAIDHGEIHEEI>HHHBGICEIII>IIIDFI=CDFFH@FHIIHAFIC=FDI>IIII6FDII
@simulated.763/1
CGGCACGGATGCTGTCCCCCAGCTGGCCTCTGTGGCCAATACAGGGAGCCAAAATGAGAGAAGGGGCTGCAAAGGGCGCCTGGCATGCTTCCTTCTCTGC
+
HIHIIHGIIIIIHIIGHIFGDEFIIHHFHFGICIHAGIIFFIICIBEDFA?IGIIIIGI?IGHIII;I>IDIEEHIE@DIIIII;IDIIFHIIII97C;I
@simulated.764/1
AACACCTACTTAAACATTGAGGCACGGTATTATTATGTACTTGTAATCCCACTGTTAGGGAGACTTAAGACAGGCAGTTCCCTGGGGCTTGCTAGGCAGC
+
IHIHHIHHHGIHFHIIFIIHIIFHHGHIIIIHBDHEIAFIFIDIDIFIGIGEIIIGI>IF>=CI?IGIDIC?<5HII@DIGG;EF@IFI7IIIFG@?III
@simulated.765/1
CTAGCATTCTGTTCTTGTGGCTGTCTTCATTTTGGTTTGTTGAGGGATTACTTTCTTGCTTGTTCTATTGCGTGATTTCTGTCCTTGTATTGCTTCTTTT
+
HHIIHHHGHGHHIFIFEIFHGHIGIIIGIHGEHIICABIIHGGFHD>IIHFGI@IIAIIIIHIIIIHBIEIICDDIAB;GEIIBIHI?IIBI7>IIHC;I
@simulated.766/1
TCTTTTGCCTAAGCTTTCCTCATGGGAGATTCAAAAATACAAGATAAATTAATTTTTAATGAATTTATTTTTATACTCTGTATTTTATTTTCCTCATCCA
+
IIHIHHIGIHGIHIIIGIHHIIGIGAGIFIFBIIGEIBGFHIHIDBFEGDHDDIIFCIIIDCIIIGIGIID5HIDIIII;IHII@IE=FIH@?IAI?GBI
@simulated.767/1
ACAAACCCCTTGGACTGTCGCAAGAAGCTTTTATCTGCCTAGGGGTGAAAAATGCGCAAGTCACAGTGAGCCTGCACTTACATAGTACTTCCTCCCTAAA
+
IIHIIIHIIHGIHIIIIGIHIHGIFIIFHFIGIFDGIGIEHCCIIIIFIIIIDD<IIBCHHIIFIIEHGII;B<G@CFABI8I<5IIEI4>I?IICIIIF
@simulated.768/1
CTCAAGCATCTGTTCTAGCAAAATATCGCATGTCCCTTTTCCAGGCTGCTTCCAGAAAATCGCCACCTATATGTTCTCAGCAAAAACATCCTCTCATAAG
+
HHIIIHHIIIHIHHGIIIHGHCEIIIIBDFIEIIFIIIHIDCHEGIEGFI5GIIBI>ICGIDIGGGIICCFGIHGIIFFI<=B<@III<IH?ID@85IGG
@simulated.769/1
CTGAGTCCTGATAGCCCCTCCCATCCCAGGTCTCTGAGATTTTCTAAAGGTTCCCTCCACACCCTACCCTATACTGCTGCATGTTTTGATTCATTCTCCT
+
HIHIIIGHHIGIHGHHFHIIIIIHIDIIICCIGFHIEFHIIEGEICCIGIIGGIE@EIAFIIIABIDAFIIIIFIFIHIE;IIII@ICBI?IIIFIIE=I
@simulated.770/1
GGCTTTAGTTATAGGGCAAGCTTTTGATAACAGGGAGCTTGATTGAAACTCTACCTTCTATTGCTGAAGCAAATTTTTTGCTTTTTGAGTAGATAAGATA
+
HIIHIHHIHHGIIIGGIHIGGIFHIIIIGDFIEEEFIIIIA@IIBIDIFIIA?IHIIIFBIHB@HIFDC@AI8BII@III>I@ED0EG?IHHCIIII1I=
@simulated.771/1
CTTATCCCACAATGATTTTTGCATGTCTATCATGCATAAGTCACAATATTAAGTACTGTGGGAATTCAACAGGCTTATAATACTCTGCTCTCATGACATT
+
HIHHHIHGGHIIHIHIHGIIDHIHGIIFHGIIIIHDIFIIEICFGIDIICIGHBHI@IIICHIIIFEHIIGGGI:IIH@III@IIIABEIIFI<HII=@C
@simulated.772/1
AAAAGCCCAGGAGTCACTTATGTTGGACCACAGGCATAAGGAACTGTCTCCCTCAAACCCTGTATATTACCCCCAGGGGTATAAGCCTAACCAAAACTTG
+
IHHHIIIIIIIIGGIIIHIIFIGIIIHIIIAIBFIDFIGIIFIIIIIIIIIEIBIHIEH7DI@IIEICIEFBFGGCGDGI?IGCIIIIICI<IACB=GIF
@simulated.773/1
TCTATCATGCAGGTGAAAAGCTCTTCCCCCTCCCTTCCTCCCTCCTGGTCTTTGAAGGTCCTCCCTCTCAGCTAGGAATCTTCCCCCCCCCCCCCCCCGT
+
HIIIIHGHIGGIIIGHIIIIIHIHHIIHFIIEHIIIIIIFEIH<GIIIIIIIIIIAEIGICFII@I@GIIIEIII;I@I?GIIIIFII84BABEIHI8>7
@simulated.774/1
AGTGAGGCCAGCCACCCATCCTTCCCAGATGAGCTCATTCCAGAGTTACAAGGTACCCCACTGCAGTTAGGGTGTCTAGGTCTGAATAGACTTCTTTCTC
+
IIHHIIIIIHHIIHIGIGHGIIGGIGGHFIEIGIHGFBBIIIIIIIHIIBIIHIIBII;DGIIIIH?IIBHFIDBIHGFGGDIDII>HFIF=I;IEIIID
@simulated.775/1
CTTTAGTGGAAAAACAAGTCACCTTTCAGAAGAATTCCAAATTCTCCATGTGCTCACATCCAAGAGTCTCCCTGAACAACTGATACAAAGAATAACAAAT
+
IIIHHIIHGIHGHIHIIFGEIHIIIFHIIFFHGIIIIIHGIF@FIID>FII:IIGIBIEIBHFIGB?AIIIIIIIICFIGEII6FIIIII:BIHIIIFEI
@simulated.776/1
CAGTGTGAGGAGCCACCCTTGCAATCGCCATTACAAGATGGTGCTGATATCCAGTGTTCTAACTGGTAAACAAATAGTCTGCCAATGTGCTAGGGTATTT
+
HHHIHIIIHHIGIFIIIIIGIGIDHIFGIHIIIFHIIEHBIHIIDDIDIICIIFIGIIHGIIAIIGGIIDAIF=GCBIFCCBIIIIIBII:?GE9I<IFI
@simulated.777/1
TTTATAACAAGCTCTAGAATTCCTGTTATGTTTTTTCTACATCTTTGATAAAAATGACAGTCTTGATAAAAACAAATCAGTTAATTCCAATATAAAATAA
+
IHHHIHHGHIGHIIGHIHGIFIHHDHFFHIIIECIIIHIGCIDIBHIIIIIHIIIIIHII<HIIGDII>CIGIIIIII:IIHIBHIIIEIII=D4IID;8
@simulated.778/1
TTTTAAGCACACAAAGACATAGATGTAAAACACCTGCCTTCCTCCCCCAAACTTACCTTGTCTTCTTAATGATGACTTATCTCCAAAGACCAAACACTCA
+
HHIHHHHHGIHHIHHFIHFGIHGIIIIFIIIDIIFIIGICFCGFIHAGHIIIIIEIII>DIIDIIIFIIHI;IF=IDEIIII>IIII9I9<ED>IFIEII
@simulated.779/1
CAGATCCAAACCCAGCTCTGGTTCTTTCCAGATACAAGCAACCAAAGCAAAATGATGGCCAGTGGTTACTATGGATACCTCTGTTTACTCAGACGGTGAT
+
HHHHHHIGIHIFHIIIIGIIIFHHIIBIIIIIIDIEII?GIDIADI@GD?IIII@HHIGC>FIIIFAIIIIGIGI;IIEBII>IIFFEHIIF2C=GEIEI
@simulated.780/1
ATCTGTCCATCCATTCATTCATTCATCCGTCCACGCGAACATTCATTCACAAACAGAACCCACCTACTCTGCGTGCCCAGGTAACCCTCCTTGCCAGGTG
+
IIHHHHHHGIIIIGHIIIHHGHIIFIIIGBGFGIFIHCEIIIIFAIGD>F?II=ID9I>HDBIHE?IIIAIEGDI?77HIIII;IGAIHHI@@IIGIII9
@simulated.781/1
TGGCTTTCACACCCAAACCACTTCAGCCTCAAAAAGAAAAAAAAATAGTGACAGCTCTCCACTTAAGTGAGGAAACTGATAATTACCTCCCAGGATGGTG
+
IIIHIIGIIIHIHGFHGHIIIGIEGIIHHIIFIIFFI?HIIHIGIIHHGADEGIIIIGIG?GFIID=GIIHID:EIIEID?ICDHGIEIIIH@ID5II?I
@simulated.782/1
TAGTCCTTGAGACCCCAGAGAAGGGGGAGGATGGAGGGTGGGGAGAGCCTCCTCTTGGAGCTAAGGGGGAAGAGAAATGNGATGAGGAACCATGGGGGGG
+
HHHIHHHHHIIHIIHIHIHHGIIHEGIHIFAFFHIEGFFEHIFGGIGIIIAFEIIGD?AHIFGCIICIICAIIIII<II;AIIII<AD8GII;IIDHD@I
@simulated.783/1
TGCTGGGGACAGACGGCAGCTGTTATTCTCTCCTAGCCACTATGTGGGTTCTAGAAATTGAACTCAGGTCGTTAGGCTTGGCAGCAAGTCTCTACCGACT
+
IIHIIHGHIHIHHGIGIHHGHGHFHIHIIHDEDDDFFIIFDIFCIII9FGGIGDIIEIDIIDCII>II>I5IIHICIICIIBICI8IHIIIF1IIFDI>E
@simulated.784/1
GTGCTGAAACGTCACACTGCGGGCTATATAAACAGTGCCATTTTCTGGGTTCGGGGTCTTCCTCCTGAGAACTAAGCAATAAAGCTTTTTGCCACAGAAG
+
HIHHHHIIIHIIHHHGHIIIIIIIIIECIFIHGIIIGBGGBIG=FFIFIIGH?IFBAIII;FIAIIBHI@H5I@?ID-I4IIE=EIGIIDG>@IICGIII
@simulated.785/1
TCTTCATTCGCATCAATTCCTATTATCCGTAGGTTTGGTCTTCTCATTGTGTCCTGGATTACCTGGATGTTTTGAGTTAGGATCCTTTTGCATTTTGTAT
+
IHIIHIIIGBGIIFIHIHIIHHIGFIHIIIDGCAGHIIHHHICIEIBIIDIBEII;@IICECIBBIIHIBIIEH9FE<>I?I=CIICIII9HIII?II@9
@simulated.786/1
TAGGCTCCAGTCTGTGAACCCAGGATGACAGATACAAATACAGTCTGAGGCTCAAAGGTAGTTGAAAGAGGAACACAGGCCTCTAATATGTCCCTATTCA
+
IHHHHIIIIHHHIHIIFGHIIEIDIHIIFGIIIHCFFBIEHIFIHIFI9HEHIBGHDE@>@IIIHHIFIIIIF:EIII@;AIIII2I@FIIAI@DIHHII
@simulated.787/1
CTCTGTTTTATTTTCCATACACACACACACACACACACACACTTTTTAATTGTTCTTTCCTTTTTGTTGAAAATATTTTTTTTTCATACAAAATATTGTG
+
IIIIHGIIHGIIIHHIHIIIIHHHFHIHIGI?IIIGIIIIFFICCIIHFIIIIIHBI?GF9HI<BIDIF6E?IIDFIIIIH6B>IIIIIAICIB:>IBCI
@simulated.788/1
GAAAATAGTTGCCTCCAAGGACCTGGGGGAGCCCTAACTGTCCTCAGCTCCTCCGTCGGTTGGTATTTCACCCAAAAATATCTCAGGGATGGAAGCGCTT
+
IHHHIIHIIIIIIIHIIGFHIIIDFIIGIDEIIEBFCHHG@FBICIII@FHIII>I9IGBC?GDGDIIIGHIEAICIDG@?IIIHGIIIII8AI@;DIII
@simulated.789/1
GGCTGGGACTGTGGGTGTGGACCACCCCGCTTCATAGTTCATTTAAAACAAATCAAACGTAAGCTAAAACACTGATGAGTTCACATGTCTCAGGGCTCAG
+
HIIHHIIIIHGHHHEIIIGGIEIFHIIDHIHFBIEFIGECDFICHIIIACIICH=GFGIHD?8D;EGIIIIIIICII<AIIID@I9?;FDIDAFICBHFI
@simulated.790/1
TTAGAGGAAAGAGGAAATTAAGTTTATCAATTCTGTTTGAGCCAAGCATTATTTCTCTTGAAAGACACTTCTCTTTAAAGTAGTGATAGTCCTAGAACGA
+
IHHHHIHHIHIHIHIHGHHGHIIIIHCIGHIIFIHIEGIIEHIFHHIFCGDIIECD@?>HCIIHIIIIIEIG>III>IDFIIIIDI8>-I6;9CIE@>6I
@simulated.791/1
GGGTATGGGAGAATTTTGGGATAGCATNGGAAATGTAAATGAGGAAAATACCTAATAAAATTATTTTTTAAAAATGCCATCATTCAAATACCAGGCACCA
+
HIHIIIIHHHIGIHIIIIGFIIGIIII=IGEGCBFGIFI?IHFIGIHEH:ID=FDDIAG@>>FAIIGI>CIIEGCIIIEBIII8IIHICIII7II7CHII
@simulated.792/1
AGGTAGGATTGGGGGGTCTTTCCTGCCAATGGGCCTTGAGCTTATGTTGGAGCATGAGGGATGCTCTGCTTCTTCATCTTCCCCTAGGAGGTGGGTTCCT
+
IIHIIIHHIHIHIEIGIIHEGHIFHHHIIIIGFIIEIIGHFIAHIIDDEIIIGIIDDIHEFIE>GGIFICIDIBIICIDI@IIIIICFIDIBIIBIICII
@simulated.793/1
GCTGCATATGCCAAAGTAGCAGGCCCATGGTTTCTGGAGGTTCTGCTGTCTCTGTCTCTGCTTCCATCTCCCGATAGGAGCTCTGGATGTCAAGATTCCA
+
HIHIHGIIIGIHIHIIEIIIGGEEIIDIIIGFIIIIHIHAHDI=IIIEFDF@IIIHIIHIFICIEIIDICIID;F>FDEHBAG;IC9@GI2A=IIIIIIH
@simulated.794/1
TATCCCTACAGGTGCAAACACTGTGCTGCACATAATTATGGGCACTTAAATGACTGGTAAATAAAGAGAAGCTTTTCCATCACGCCATGTGGCCCAATTT
+
HIHHHHHIIHHIGFHFIIIFGGFGHDEIIEEFGIHIGIEIIIIGIFGIDH=E>DAF;I<II;CHIG>CDIBIICEIGCBBAIIECIIIID5CH>IIDEIA
@simulated.795/1
GTCAGATATAGCCAGGGCAGGTAGCACTAGAGATAACCAGATGGTGGGAGGCAAGCATAAGAACACAAGCAACAGAAACCAAGTTTACTTAGCATCATCA
+
HIHIIHHIHHHIHIIGIIGIGHIIEFIIIGFIIIHIIGCGIIBGBGIFFIBHIII@GIHIICIEFHII>IGIIG>BBIIIIIICE6IIIIII4IHIHIII
@simulated.796/1
GCCAAATCTATTCTTTTAAAAAAAAAGGTACCCACTTTCCTGTGAAAATATCTACAGAGTCCTCAACCCTGACCAAGTCACCATCTGGAAATGGGCAGTG
+
IHHIHIIIGHGHHIIHGDIGIGIGEEFHIDII@AHHGDHCFIIGGIIE@IIGIBI?IIIEIHFI?I@<CGEFI3EBEFIIIIDAII>IIIEG>DAI<IID
@simulated.797/1
GACCCAAGACCGAATCCCCAGCATCTATGTAAGAGCCAAACATAGCTCTGTGTGCCTGTAACCCTAGCACTGGGTGTTTAGATAAAGGAGAATCCTGGAG
+
IIIHIHIIIIIIIEGHHEIIFIGIGFGEIIIHIFIGIIIIEIIEII@DIIIHIGBEBBIGIIIA@I@IC@EI;IAIIGIIFI>=I>@G9>CBIIAIII@I
@simulated.798/1
AGAAAATCAAAAATTCACTGAGATGGAGAGAAGTCAGATCTCGTGGGCCAGGTCTGTACCAGGCAGGACAGCAGAGTCTAGAGCAGGTGTCTGGATCCTG
+
IHIIIIHIIHHHFHHHIIGHICIIIIDHFHIIEIIIDCGHIIHIIIIICBIIHFIDECIFIIIGIIDIIGIIFIIIIIACHI=HHIIIF8?A)I9II@CI
@simulated.799/1
CCTTAACAGTGTGAGGCCCTTATTGTTGGATATGTGCATAGCAGGAGGTCTAGGACTACTGACTTCCTGACCATGTGACTGTTTCTACCTGAATGATATG
+
IIIIHGGHHEGIIIHIIIGIGGIFFDIIFFIIIHFFIICHFIIGIIEDIAIIGFIIIEII=@II:IDIIIIGFCI>CI>4FGIICIIIIDF4H;IIHII?
@simulated.800/1
TGGGTGGGAACAGGTGCCAGCTAGGGCTGGGGTGAGAGTTTATCTCCTAGAGGAGATTTCCCGTAGTTCTGACCACTGGTCAAAGTACCTTACAGGAAAG
+
IHHHIHIIIIIIIHEIEIHIGHHEIIIIHFIIHIHHGHEIGEFI<IHEIIBIIIIDI@GIIGGFFEIHIFE=@BFIHGI5I>>H?ABIII<I@IIIIIII
@simulated.801/1
GCAGCTTCCTTTACTGTGGTATGTTAAAATACAATAAAGTTGTCAAATTAACACATCTAATTCCCCTTTATAGTTTCAATGTCTATATAGAACCCTGTCC
+
IIIHIIIIHIHFFHIFHHHDIFIHIHIIGIFIHIHHIIFIFC@DIFCDE>HEEIIEGAIHBBIHHEICIBAICFECIHIIIIAIIIEFGGCA7III8DID
@simulated.802/1
ACAGCAGCAAATGCTTGTCGTGAGGGGAAGTATGGGGGCCTGACAAGGGGATGGCACTTGGCTTGCTGGCTCTGTCCACCATGTTGTAGAGGCATCAGGC
+
HHHHIHIHHIIIIHIHIIHIIHHGFHDICHDIGIIBGHCIIDI?AIIIFIIIHII?<IIAIIICIIIGFIGIIEIDIGIGIGIIGII9CI7I7I@7?III
@simulated.803/1
TGCTGTTTCCCCTTCCAGGCTTGTGAAGGACAACGCAGAGTGTGGACCACCCATTTTAGACTGGACTTAAAAAGTTTTGTTTTGTTTGTAGTTGTTGGGA
+
HIIIHIHIHIIIHIHHFHHGFIIFIEIIIIFIIAHBFGIIGICIHGIGIIICD?IDIIHHDGBIIDIIID>IIIIIHBGAII=9I@IE;BIIDE@;IIII
@simulated.804/1
AGGTCTGAGGACTATGGTAAAAGCCCTTCCGAAAGCATCTCCCCACTACCGTTAACCAGGCTTTTGAATATATGTATGTGTATACCAGGGTGGTTGTTCT
+
HDIIIHIGIIIFHIIGFIIGIIIFEGIGIHFGHCIHEDEGICGIIHIIIGIIICIIIIIIIIAFEII;HI>IE?IIIIIIFC=CCII>II9:I<I<II1H
@simulated.805/1
GTTTCAGAAGTTACCAAAGTCATCCAGCCTGCCTCTGGTCTCAGAAGAATGGGGTCTCATATATCTGCCAAGCCGCAAGCCAACTCTATTGGGTTGTGTC
+
HHHHIHIGIIIGHGFIIFIHGGIIHEFGDBCIDICIIIIIIDIBIGIIDIIIDCI@EIIEIDAIIIIHIFBIHI;I;EI7HIEB7IIIIIBI>I@BII>B
@simulated.806/1
GGGATGGTCTCTGACACTCTGGAGTCTAACTTCTTGAGTTCTTTGTATATTTTGGATTTTAGCCCTCTGTGGGATGTAGTGTTGGTACAAATCTTTTCCC
+
IIHHHHIIHHHIIHHHHHHIIIHDFFIDIHCGHCIBIIHDIFIG?HD?II?HGIFCFC<FDGIIIHIHF>HII>ICIII5IIIIIBI9HBAIIGI>:IC9
@simulated.807/1
TCTATTTTCATTAAACTCTGAAATGTCTTTAATTTCTTTCTTTATTTCTTCCTTGACAAAGTTATCATTGAGTAGAGTGGTGTTTAGCTTCCATGTTTAT
+
HHHIIIHHIIGIIIIHFHHHCHIIHFHBGIIIIGIIDIIIEIGIFIGGDA>IHIIIFIII>II<DIIF;GF?CBI@IIID=H@A;IGIDIHF:GIFI9A@
@simulated.808/1
TTGGCAGCCCTTCAACTAAGCAATGTAAATTAGTATTCCCCATGTAAGGCAGATGAAGGACACATTACTGTCACAATATTACTAATTAAAGGTAAATAAC
+
HIIHIGIIHIGIHGHEGIFIGGEHIIIIIIIEIEGIIIICIIGII>FHFI??AIIIIHDIHCEI@AIABI8F?IEICIBIIDIDCIIIII@I;II=IEIE
@simulated.809/1
GCTCTGAGTTCAGGCCTCATCACACATGTAAAACTCTAGAACTTTTCTGTGTGCCTAAGGGTGAAGGTTCTTACCCCTATAATTTCATCACACATAGCAT
+
HHHIIHIGHHGIHGIIFIIIIIGGHHFFIHEEIIICIEIIIIEAIIIIHIDGII<HIEEBFIAIGI9IIEIICGIIIII7BIC?I<IEIFIIIIEB6IIF
@simulated.810/1
GGTCCTGAGTTCAATTCCCAGCAACCATGTGATGGATCACAACCATCTGTAATGGGGTCTGATGCCCTTTTCTGGTGCATCTAAAGAGAGCAATGGGGCT
+
HIHIHHHHGIIGHHHEIHHGHGIBEGIIIFGEIIIDIFIIDFHH?IGG?@IIIHDDIIGIIIIF=FIHHFIIIGIGIDI@HIIFIIII?5>HII?I=I=I
@simulated.811/1
TTGGAGCTAGGAGATAGAGAACAAGTGATTCATAGAGAGATATATTCACGGCTACAGTTTCAGGTCTTCAGATACCAGCGTTTGATCATTTCTGCTTCAT
+
HIIHIHHIHIGIFGIHIHHIFGIIEFIFHGIGBDDIIAIAH>IEEI@AIDIGIIII>EBHIHDIIEI?FIBI@AHF9G>FIII?;ICHIFIIIID:FIII
@simulated.812/1
AAGAAAGAAGCGGGCATCTGCTAACATGAGGGCCAAAGTCAGGCACCAGGCGGCGGGTACTCTGCATCTTATCTCCGGAACATAGATCCTCCTTAACAGC
+
IIIHIHIHHIFHGGIHIIIGHIIFIHEIGIGIECIIEEAIGIHICAEDEHDIGIIEHEI=I:II>I=II@IIFEGGCIBFIIIIEEI6EI<<2I@>BI?I
@simulated.813/1
AACTAATTATCTTCTAGAATGTTATCAGGTTAGCGTTCTCCTATGCTCACACCCATAAGTCAAGTTGACACTGACTTTGTTATCAATATTGTGCTGCAGA
+
HHHIIHHGIIHIIGEFIIDIGDGIHHGIFHIIIIIIICIDIFDHBHAAIGIIIBDIIIIIIIIIIDIHIIAII8IFID=II;IIIDGHI?IIII;:II5G
@simulated.814/1
GGGTGTATTACCAATGCAATCACACATAACTCAGTGCCCAGAAGAGCTTCATTTTCCACATTTAATGTTCTGCGATCATCATCCTGAAATAATTAGTAAT
+
IHIIHIHGIHIGIIIHIIIEIIIIIHIGHIHIIIHDDDIFIIIBIDGBII@>BIIIDGEII=@BIIIIAFII;<CIIDG@IFIII>IDI:IIIII5;IH<
@simulated.815/1
ATAGAAATAAGACATTGATACTTATAAAGTTGCTATTATGTGACAAATTCCAAACAAGACACACATTGTCACATTTGGTCCTTGCCAAAGTCTATGAGTT
+
HHIIIHHHIHHHIHIHIGIIGIIGGIIIIFGIGIIIEDIIICFFIGIBIDIDIIAE?EIII?IGIEA@EBIIDIBIHI4II5HIII6GICIFEHIFHI??
@simulated.816/1
ATTAGAAGGTTTTGTTAGTTATATGTCTCTAGCCAAACTAAATGCATACATACTTGTTAGAAGCAAAGTTAGTAGCCAGCTGTATAGACAGTGCCTTTCT
+
IIIHHHHGIIIIHIHEFIIIBHIGEIIIFIIIIEHCEHFHGGIDIDFDHF<IIIIGFIHCII?@IIH@IB=IHI?IIAIIDCI@IBEBFI@IFDI3EI@B
@simulated.817/1
ACTTCTGTGAGAAATCCAAATGAAACACACATGGCTGAAGATTTAACACTAATATCCACATAGTCAAGAAAATTTCTTACATCTGTTTTTATGAGTCTGG
+
IHHHIIIIGIHIIHIFIGIEHIEIIEIHIIIIDGHGHIGDHCGHBCI?>FEGIIII>IHIHFCDDIEIAF=EIIAIIIHIIIHIHH@G>IBIIHIG?I;;
@simulated.818/1
CGCCAGTGGTGAAGGATTAAGGAAGGATGGACTACAAAAGCCCAGGGAGGGCTTTCTGGGGCAATGGATGTATCAGGTACCTTTCTTGTTGTGACTGCCT
+
HHHIIHIHIHGGIHHFIGIIGGFIIDIIEIIIHHIIIDIIIIGIIIIIIIBHHICIIHIF3=FIFHAIIICIA=DIIAICII7?HII<2I8I>GI5FI6H
@simulated.819/1
GTAAAGGTAACGTGAGCTGATGTGTGGATGTTGGGAAAACAACCCTGGTACTCTGTAAGAGGCGAGAGTGTTCTTAGCTACAGAGCCAGCTCTCCAGCCC
+
IIHIHHIHHHFIHHIIHGHIIHIIIEIFEIFIIGGGDIGHIDB@CGIIIIEGIFHAIIGCGHCIGIEDIIFI@III8A8CIGFII4C7I:IIBII>A=<I
@simulated.820/1
CAAGAGCCAGGAATGGAAGCATCTTAGATGTCCATCAAAGGATGCATGGACCATAAAAATGTGAGACATATACACACTGGAACTTTATTCAGCTCTAATG
+
HIIIIHIHHIGIGIIIIIIEGHGHIFHEIIDIGIHEIIIHFIIG?G=BIEGAEIFIFIIDID:HEIIIDH;??BIG;DIC;IIII@IFHC>IEA=FDFCI
@simulated.821/1
ACACCACACACACACACACACACACACACACACACACACACTTACAAACACACACACACATTGGGTCCTATAGTTCATATATATAAAATGGCTTCTAGGT
+
IIHIIHGHHIHEIIHHIIIIGIGIIIIIIEIFFII@IHIBGIEIIGIIGIIHFGIGA;CFGAIIIII9EICIIID??E@A=IIDI/?FII;III2GIID.
@simulated.822/1
TAATATATAAATATATACATACTGCAAATGTAATACAGATAACAAATTCATTTAAGCCCATTTATGCACATTAGTAACACACCATGGGGCAGAAAGACTA
+
IIIHHHHHGIIIHIIIIHFCCEIHIEIIGFIHIHIIHIIIIIIIGIIIAHBIIHB@IFIIC>IIIIIIG@AFIII<>A?AC:I<EIIIFIII6I:IIFI5
@simulated.823/1
GATATAAGTATCCCTTGCACAACTGCAAACATATAAACAATTATCTAAAGTAAATTATCTATTTACTTTAGCAGACTCTGAAGGGCAAAAAGCAGCCACA
+
IIIHIIIIIIIIGHIHHHIHIIICIGGIIEGIIIGGEFIHEFHIIIEIIIIIFIIIII@I<=BHCDDFIIIIIIEIIFHEIIHIIIII?I@IGICIIIIA
@simulated.824/1
TGTTCTCCAAGGCTTTCAAAAGGACTAGGGATGATATAGGTGTTCAGAGCCCTCCCTTAAAAACCATGCTAGCCACGAATCAAGATCCACACTTTGAAAA
+
IIHHHHIIIHIGIIIFHFIGIFEIIGIFIGIIEHIIFIIIIIHDDIGAGCC?IHGDIIGGI>IDIDGCI>III9IIDDIIIFIII=FFIICI<EIIIIII
@simulated.825/1
ACCGAGCACCTGACTCAGATACAGACACTCTCAGCCAAACAGTGGATTGAGCTTGTGGACTCATATGAAAGAATGGGAGGAAGGATTGTGGCCCTTGAAG
+
HIHIHIGIHHHIGIIIIIHGDIIEHICIHIIFIIEHIHHIIII>IEIIIIHIB<IHIHEIIGHIDAIIFII>IIGIIFIDEIH>IG6III7IIIIIIIA0
@simulated.826/1
GTGTTAACAAGTTCTTCCCTCTCTATATACCGCTGACTCCTAGTGGAAGCTGACAACTTCTAGGTCTTTCTCCCACTTTTCCATTTTAGTTGCAGGTGTA
+
HIIHHIIHGHHIIGIHIGHFIGIIIIGII@IIIIIIIGIIIGHBGI@DHIIIIIDHI@9IEIIIFI?IIEIIICEIIG?III@IIH=I5?IBIBICB7II
@simulated.827/1
CGAAACTTTGAGTTTCAGAACTTAAGGTTTACCCACTAGGATTCAGTCTTGCTCTGTTTCAGTTTCTTGAATAGCCATGTATAATATGTGCCATTATATT
+
HGHIIIIIGIIIHHIIHIHHIIGIGIDIIBFIEIFFDFIGAIIIIEGEBHIIFDIIDIH?DI=IIFGGHIIIIIABFIA@IIIBI9ECIIHIDGI@IGCI
@simulated.828/1
AGTTAAACAAAATACTATCCTGTATGCATACCATAATGTTTTATTCATTCATCTTTTAAAGGACAACTAAGCTGAATCCGTGATTGCCTCACATCGTGAT
+
IIIIIGHHIHIHGHHHGIIEIIIIIIFIIIIIFIEIE@IIIIIIIIIIIEIGICAHCGIDIIHGI<GIFIII?FIDEDIE@I@I;IIIIIIGIIIIII<I
@simulated.829/1
GGGGGAACCTTTTAGAAAAGATCATCCCCTCCCAAGGGGTCGCGACCCACACGTTGAGAACCCCTGTTCTAACTGCCCTCAGTGGTGGAGACAGTCTTCA
+
IHHIIHIHHHIIGHHGIIIIIIGIIIHDIHFIIIIIGIFDDIIFIIHCIEIHIIIII=IICIIHII@I=FIICIII9IIIIAG<EI?IADIFEIICHIII
@simulated.830/1
TATGATCTTTGCAAGACCAAGGGCCTCTCCTCCCATGGATGGCTGACTAGGCCATCATCTGCTACATATGCAACTAGAGACACATATCTGGGGGGGGGGG
+
HHHHIHHHHGHIHGIIHIHHIIFHIFDEHIIBEGIIII<FIGFIEIDDEIGIHCIIDBCFDAICHC=?HIIIAEII?9BHIIIF5?IIG6EIIIIG0:9=
@simulated.831/1
CAGCTCTGTGACCCCAAACCCACTGACAATCACCCTTTGCACTTGCTTCCCCCCACAGATTCTAGTGCTCCTTGGTTTGCGGTATTTGCAGACAGCGCTG
+
HHHIHIGHHIHHIHGHIIGIHIIIEIHDIIIGFIIFI@IIIIBGHCHICIEBDCICHIFIIIIAIIEGIIIIIEIF;H<IIGII<IIIDH::HAIIBIIC
@simulated.832/1
GATTAAAATGGATCAAAGGCAAATCAGTATGAGGGGGGTGAAAGTCAGGAAAAATAAGCAAGTCCCCATTTCATAAACGATTCTTTGCCCCCCGGAAACC
+
IIIHHHIHIHIIHIIIGIHIHHFGIIIGGCIHBGIFEIIIFIFIHIEIDCIII@IICI=III>IDI?IIECIII8IIGHIC=AHHIEII@CI;CII:I>H
@simulated.833/1
CCCACATGTAACCTCAGGGCTGGGGGTGTAGATTTAGTGTCTGTCTCCCTGTCTCTCTCTCTTTCTCTCTGTCTCTCTCTCTCTGCCCCCAGAATTTATC
+
HIIIIHGHIHIHIIIGIHGIIIHIIFHHIFIIEEEIIIIIIEHIFIIGBIFCDIHIHII?BHGCEIIHIHIGDI?ID;@III;HDHIGFI;1ACGAI;7D
@simulated.834/1
AGGCAGACAGACTTCTGCAGAGCCAGCAATGACAGGGAGGAAGCAATCCACGTTTATTGAGGGGTAGACAGAGTCATACAAGGCTGATCCCAGGCTAGGT
+
HIHHHIIIHIFIIIEGIEHIHHIGGIDIHEIIIIIEIAFCDIEHDIIFHIFIEIEBIEFGHH>FIHIII9IIDDIIIIIIEAIIIG3HDII>=FIBBAFA
@simulated.835/1
AGTTTCTGTTTCCACGATCTGTCCATTGATGAAAGTGGTGTGTTGAGGTCTCCCACTATTATTGTGTGAGGTGCAATGTGTGCTTTGAGCTTTACTAAAG
+
IHIHIIHIHHHGIHHGIGIIIEIIIGGHDGIDIGIIHIIDHAIIIHI?IIEBIFIHIIGIIGFI@AGIGIIFIF=DIGIE0IIIIGIGIIGAIBIIIII0
@simulated.836/1
TGATGCCAATAGACGCAAGAGCAGAATTCACAGTAGGAATGCTGTGCATACAAAATGTAGCAAGAAAATAACAGTGTCCCCTACTAGGCTAGAATGCACA
+
HHHIHHHIIFIGIIIIIIIIIIHIFIIIGIIHIGIGHII@IIIFFIIDI@IIDBII7IIIHHCI>DIIIHDIIIAAH>IIIIII=FHDIGAIE6IIICIE
@simulated.837/1
GACAGAGAGAGAGAGTGTGTGTGTGTGTGTGTAAATATGGGCATAGTAAAACACTTAGAAAGGAGACCAAGAAAGAATAATATTGAGTGATGAGTAAGGA
+
HIIIHHHHHIHGIIHFGGIIIHIIIHIGGHIEIHDIIIFHI>DIICAF@GH9DDIIBHIIII<CIEA>CABIIIC1CII=IA2IFHIIBB>:HI?IIIE>
@simulated.838/1
GTGAGGATGCAGGGGGCCATCATTCTCCACTGTGTTCCCGTGAGAGAGTCTCTCTCTCTAAACCTGGAACTAGGCTGTCAGCCAGCACGCCGCAGGGGTG
+
IHIHHHHIHIHHHIHHEHIIIHIEIIBEIHEHIIIFHIIIEIGB?G@GIIHIDIC=AIGIFFI=IEII?IGIIIAIII@FII@IBG<CI5IGIIF>IEII
@simulated.839/1
AGGAAAGGTGCATAATTCCATTCACTCTTGGCTACAACTCAGTGCGAGGCTGGGTAGCCATTCTCTGGGAACAATACAGACTCCCCACCCCCCCCCAGCC
+
IIHHIHHIIGIGHGFIHIIIIEIIIGHHIIIGHDEIBEDAIICIIIIIFIIFEG>AIBGFIIIGD?IIF=C?ICIF@8BIIEA:IIIIIDE5IIGI@IIF
@simulated.840/1
GAGCCTGTTAATTGCTAGCATGTTCTCAAGTGATGCTGATGGTCCAGCACTACTCTCAAAAAATTGTTGGATCACGATGTGGTGTCATGTATGCCCTCTG
+
IHHIHHIIIGHHHDGIEHIIFHHFIIIIIFFIIIEEIEIIBFHIIIIIIH?G@>FCIIHGHICIIIEIICIIFGIDHBA??>@IAFAII@IIIIIGIGDI
@simulated.841/1
GATAAAATCGAGGAGCAGGCGCTTTCATCCTGTACATGGCGTGGCCAGCCTCTTTCCCACCCCCAGTTTGGCTCATTTCTGCTCAGCACTGCATTACAAA
+
HHHIIHIIGIIHIIFGIIHHHHIDIIFIHIIIIHICIEIECAIFEIDEDE@?I?IGIIIC@HIIFHIAGCBBIGIEEIII=:I:BDBIDDDBAI>:III:
@simulated.842/1
CTCTCTCTCTCTCTCTCTCTCTGGTGCTCTTATTTTGGTATCTCTCTCTTTCTCTATATCTGTTTGTGTCTCTCTCTATCTCTGTTTCTCTGTCTCCCCC
+
IIIIHHHHIIIIHHIIIGHIIFCIHGEICIGIHHEIFIHEIIAIAGIHBIGIEIB4EGI<FII?FFICHII:DGEDII?HI=IIIHIH=2I4IID4I?IG
@simulated.843/1
AGCGCAGCAGGTCCTGACCAGGGGAAGCCGCCTGGTACTGCTGGAAGAAGAGTGGGGCAAAAAGGAAGCAGGCATAGGCAGAACGGGACGAGTTCACAGT
+
HHHHIHGIIIGHIIEIIEIIHEGGIDHEICIEIGHIIIIAIIEDHFCCEIIIIDEIF@I9IIIIIIGGGIG=I@GBII=I>=IGIIF@IGIID<BBII9A
@simulated.844/1
TTTCCATCCATTGTTTGGATCGGTGTCCTAAAGACAGAAATGATCCATGTGCCACATGGTGAAAGTGAGGGTAAAACCAGACATCTGTGTAAGACAGAAG
+
IHIHHHIHIGHIHIEHFGIGHFHIGIGIIFIHCIEIIIFIGDDIEHEEIII@@HIIIEDG@H?HIIIAEGBDCIIIGIC@EEIIEIIHIIA>IICI:IGB
@simulated.845/1
CCTCCAAACGCTGACACCATTGCATACACCAGCAAGATTTTGCTGAAAGGACCCTGATATAGTTGTCTCTTGTGAGGCTATGCCGGTGCCTGGCAAACAC
+
HIIHHHGHHHIIHHIGIGIGGIBIICHIGFIIAEIGIICGEIIIIIIEIID?CIE?=IIFBII<FIIFI>BIIFIE6IE?IIIIIDAFD9DIIEDIIIBI
@simulated.846/1
ATACACACTACACACACGTACAATCATGTGTAATGATTTTCCTTCAAAAATGTTTTTATATGCTTCATTCCATTTTTTTAACCTTCTCCTAGTTTGGAAA
+
HHIIIIIHIIHHHGIIIIIHIGIGEIIIIIIBFIDIC>IG=DICD?IDH?BIIFFIIGCIID8IIHIIFHB?@IIIIIIII6IE<HIF::IEI?IIIIHI
@simulated.847/1
CTTATTTTATCTTAAAATTTTATTTATTTGTTTTGAGACAAGGCTTCCCTGTGTCACCCTGGCTGGCCTGGCTGCCAGCGCTGGGATTCCAGGGTGAGCA
+
IIIIIIHHHGIIIIIIHIIFGHIIHGHIEGIIIIDHIGIIIBCFICGDFDFIID?IIFFIFI@IGICG;IEIIEIIB>D@I;FIIBIB:IBII7III@DE
@simulated.848/1
TCTTAGAAAGGTACCATGTGGGTACCACGGTGCACTTATAGAAGTTGGGGCAATTTCAAGGACTCAGTTATCTCTTGCCATGTAGGGTCTGAATATCAAA
+
IIIIIGIHIGHIIHGIHHIIHHHEHEIIGIFHIIBHEFHIIHHIDEBDIIAIIGIIII@EDIBIIAIIIII8IF7IIEIG<C@FHII3?AIIIF<GII@I
@simulated.849/1
GATTCAAGGGATAGAAGCAGAAGACAGAAAAACAGGAAAAAAAAAAAGGAGCCCCTAGAGCTTCTTGTTTACCCCAATCAAACTTATGTCAGACTCTGGA
+
IHIHIIGIIHIGGHIIFHIIIIFHHIDGIEEBDIIIIEFEHGIIIIGEGFIDIIIAIFFIIACHIAIIIIII>II2IGGCIIII@DEC7BFE;I4CIFII
@simulated.850/1
AGGTTGCTTTAGGTCACGGTGCTTATCATATCAACAGGAAGACTAGGAAAAACCCAGAATGGAGAGTTTTGTTAGAATAGCACAAAAGGAGTATGAAACG
+
IIIIIHIHGHGIHIGIHEGIIGEGGHIIBIIIIIIGIIIIIHGEFDHIHECIHIAFIEIIIIIIE??F?IGIGGIAEIIDIIIIFI6IIDIIH@=D=;6I
@simulated.851/1
CTTGCAAGGCTTTCTGAACAGCATCAAAAAAATCTACTTTCTTGTACCCATCAATGTGTGGCTTTAATAACACTAGCTGCCTTTGTTTCTTGGCTGGCAG
+
HIIHHHIHHIIIIFIHFIGIGGEEIIIIIHHHFIGIDIIGIIIIIIIIGII?IIIIIII=EIIFHCBGH@ICHIIIDHBIIDDCGII<I1IIIBDFII=>
@simulated.852/1
GCTGTTCTGCAGCGTGTCCCAGCGTGGTTCATCTGCTCTGCTGACTGTGCCGTCCTCAGTGTGCCCAGGCAAGAGCAGCTTGGACTTTATGCCCTGGGAT
+
IHHHIIIHGIIIIIIGFGGFHGGGGIIIEIIHIEHEEIIIIIIIIHIIIIIFCIDIEIIIDC<HIIBIIICDGFIIBI?IIBIIII@IIFIIHIIIIII:
@simulated.853/1
TTCCTTGGTGATGAACAGCAGTATGGAAGTGTAAGCCGAATAAACCCTTTCCTCCCCAACTTGTTTCTTGGTCATGATGTTTGTGCAGGAATAGAAACCC
+
HHHIHIHIIIIIGGGHIGHEHHIIICHFIFFIIEEIIIBGIBIEDFHICBHIEI7DD?>DBGEEIIHIIII@8IID>III:IIIIIIIBE7II@IBIII9
@simulated.854/1
GGTGCTGTCACTGTCACAGCAGAATTTGATGGTAGCACTACAAGAACCTGTGGAATGAATCAAAATGTCATTGAGTCATCCAGGATAGTCAGCACTTCCA
+
HIHIIIHIHIHIHIIHHHFIGIIIEIIHGEIHEBIIIHEIFFIIIFI??IIHEIIIIIFBIBICGI=IICIIIAIG?AIGI=II@IG<E<BI=@>IF;AI
@simulated.855/1
TGGTGCTTAGTACATTCATTTTATAGGTTTTATAGCCAGATCTGATCTCTGTTGCTTATGCTCAACTAACTCCAACCAGCTTATCAGATTCAAGGATACA
+
IHHHHIIIHGHIFGHIIFFHIHIEICGIIIFIIIIGFCDIICBDDIHIGIIHCIIIIE@BIII;IB@FFII;IIFBFGIIIAGI<FIIIII/IA:IICEI
@simulated.856/1
AGCACATGATATTTATATTTAAAATTCCAGTAGTTATATTTAATGATCTCACCCCTGAGTTTCTTTTTCATTAAAGTAGCTTTCATTTCTATTATTCCAA
+
HHIIIIHIIHHHIIIHGIHGIIIHHDHHEHEEHHFFCBHGIEFCHGHHDIII?CBIIIHHFFIFF;IIIICIAIIIIDIIIEIIDGIAIB7IIIIIIIGH
@simulated.857/1
ACAAGCAAAAATAATTACCAGATTGTAAAAACTACCTCCGAAGATGTCTTGAAATCTCAGTTTAACTGCTGGTTCTGTGGTAGAGTTTTTGACAATCAAG
+
IHIIHIHHIHGIIGIHHHFHGHHHHIGIEDF@DDIIIEIEIIIFHFIIGGID=IIBHIIIIIIEIGH=AIDI@II8BFIHIC6IFII>?>>IFGIHIII:
@simulated.858/1
AGGAACTACACTAGGAAAAATCACCAACACGCTACAAGAGATGGACAAGAGAATCTGGATTTGGGATGATTATAGGTCTATAGACATTGAATAGAAGAAA
+
IHHHHHHIHHIIIHIEGIGIIIIIIEFGIIHHHIHBHHHCFIIDIEHHIEICFIIHIII?AEIEIIFIDIECF?I8DIBII<I=>H@IIC:GI>I?<III
@simulated.859/1
AAGTGCAATTAATGATTTGCTAGGACTCCTAGAAAGGTGTTCTTGGCAATACTTACTCATACTGCACCATACAACTCCATTGTGGCCTTGGTTTTGAGCC
+
IHIHIHIIIHIFIIIIHIIIHIHIIDGFGHGEHIGIIDHGBEDHIIIDIHBIHBIIDI>IIIFH9HIIIIIIHIIHBBI@HAF:IIBIGIIIICEIDI8H
@simulated.860/1
AATCGGGGTGCCTCTCCCGTCAGCCCACATGAACTTACTCTTTGAGAATCCAGAGCACTCAGGGGCTTATCTCCTCCACTGCAGATCTCCCACAGAGTGA
+
IHHHHIHHHGIGHIIFHFGHEIHIGIIHIGIICIIFHEIDIIIIDIIHIIIC?IIBIIAIDFGDIDIIIIIIEIDIIII5EIIGIFIEIIII@BI8EG?=
@simulated.861/1
ACGACAGCTAGCGTGGAACACACTCAGCACTTACTCAGAGTGGCTAAGGGAAAGAGCAATATCCACTCTGAACTGTGTAGTGTGAGTGTTTTCACTTTAT
+
IIIHIIIHHGIIHHHIDHFDHHHEIGHHIIIIGIDCIIGAIIDIIIIIFEIIIGEIDIFDIHIHIIIIIDHF8>IIE=I=II;IIEHIIGIIIHIDI?F>
@simulated.862/1
GTACTGGGGCATATAAAGTTTGCAAGTCCAATGGGCCTCTCTTTCCAGTGATGGCCGACTAGGCCATCTTTTGATACATATGCAGCTAGAGTCAAGAGCT
+
HHHHIIHGIHIIIHGFIIIIGDIIIIIHHHGICAICFDHGIDBIIDIIIIAIIAII@FIADGIFHIFEAE;HIIIFHBAICIGIEICHEE=3EGII<3IC
@simulated.863/1
AAGGAATCTCGATCTCCCTCTATGGTTTCTTATTTATGGAACTCACATAAGGGAACTGTGCGGGCAGGCTTTAGTTTCCTAACGTAGTCTTTTTAGTGAC
+
HIIHHHHHGHIHIHGIIHIIGIIEFIIFIIHGI=IIGHICHFFHIIGGIIEHIIIGGIIIIDIIEHIDGIDIIEAIAIHII9II@HAIIIIGA9FEHEBI
@simulated.864/1
ATTTCCCCAAACACTATGGGCTGGTGACATGGCTCAACAGGTAAAGGTACTTGTCAGCAAGCTTGCCAAACTGAGCTTGGTCCCCGGGACCCACATGTTG
+
IHHIHHIHHIIHHIHHHIIIFEIIIIHEFCIIEIHIFIGIIIDIFFIEIBIDEID?IIGI=@I;IDIIIIEF@FIH9DIIIIG3IDBB<IIIICGHII7I
@simulated.865/1
AAAAAAAAAAAAAAAGGCCTTTTACTGCTTCTTATGAAAATAAATTAAAAAAATAAGTAAATTTAATATGCAAAAATAGATTTTCTTTGTTTTAATTTGC
+
HIIHHIIHIGIIIIHGHIFHDGGIIFIIFGEIGFHIAIIFF?IFDEGIHIIHEB?BIII@IIIGBFBIIGA@I:IFFH?HD9;>III7II==@IID<IH=
@simulated.866/1
ATAATACAAATTTACAATTCATCTTGGTAAGAATTAAGACTTAAAGCTATTGACTTGAATTAACATCAGTGAGTTTTTAAAGTTAAAAAACTATGATGTT
+
HIIIHIIIIIGIFIHIHIIHHHICHIIGIIIIGGHIHGEIIIHIHEIHDHIAICGBCICHIIGGFIIAIDIBIG:B6CHIII?IIIIIII=0IIHEII0A
@simulated.867/1
CCCGGGGAAGAAGGGAGAATGACCAGGAAGCAGAGAATAGATGGGAACCAGAGGCCAGTATAGCTAAAAGCCCACCCCTAGGATCCATTTCAGCCAATTA
+
IHIHHHHHIGIIGIGGIEGGHIGIGIIHIIFEIGIIGIGIIIGEIEFIBHDIEABIFIEI=ICGFCIFI;IIIC;DHIDIIICG?HIIICIC<HIFIEFE
@simulated.868/1
GCCGCCTCCGGGTCCCGGTACATGGTCCCCTTCGTCGCCGGCTCCCTCCGGGCTCCTCAGAGCCGCCTGCGGCCGCGCGCTTCTCTGCCGCCGCTGCAGG
+
IHHIIHIIIIHGIIGIIGGIHIIIEIFFHBIIIIHEIHIIEGFBE@IIAEDCIIIIHID@@IECIIII@<H9DII@:IBEGAIGIIIIFIAEIEIIIBIE
@simulated.869/1
TGGTCTCGTGGATCAAAGATGAGCCCTGTTGAAGCCATCTTGCTTAAATAGTCCTTGGCCTCTTCCGCTGGAGTTGTGGATTTAGAGTGAGAGCATACGG
+
IHIHHIIGIGIGIIIIIIIIEIIIEHIGHFHHHIBIFDIIIIIIIIIIIIFDHGAEIGADIDFIHEIGHHDHIIG8EDIIIIIHAEHII@CIHHI>IIIB
@simulated.870/1
TTAAACCCTGAAACAGTAAGCCAGCCCCAATGAAATAGTTCCCTTTATAAGAGTTGCCGAGGTCACAGTGTCTCTTTACAGTGATAGAAACCCTAAATAA
+
IHHHHIIIHIIGGGIIGIIEIGGHIIFCGIEGGHFGDBCFEIFEIIIAHHIHEII?GI@IICEIAIIIIIDEFIA@IIIIGDHB?IGII<IBIHABBIGI
@simulated.871/1
TCTTAGTAAAGAGCAATGCCCCCTATTCATTCTCTCTCTCTCTCTCCCTCTGTCTCCCTCCCCCCTTTGCTTTCCCTTTCTCTTATTTCTCTCTTTTCTA
+
HIHHHIIHHGGHIIHEIGHIIGFIGIHGIGHGFIIHDIIIIIBIIIIIGGIFBFAHFIII@HIIGCBEAIIIIIII@@>C;IEIDBCGFFHI>ADD@IIG
@simulated.872/1
GCGGATTTCTGAGTTCGAGGCCAGCCTGGTCTACAGAGTGAGCTCCAGGACAGCCAGGGCTATACAGAGAAACCCTGTCTGGAAAAACAAAGACAGAAAC
+
IIHIHHHIIIIGIHIIIHCIHIIGFCICIIEIHIIIIII@AIIIEIHIF@EIIEHFBEHACCIH<CIEIIIDI?IG?>IHI?<IIIIII?EIH5IA1I=I
@simulated.873/1
ACTACTATTTCTGGCTGGTGTCTGATTGCCCCAACAGTTAACTTTGGAACACCTGTGTCCCAAATACAACCAGCCCATGCTGAGATCACAAACACAACAG
+
HIHHIIIHHHGIFGFIIFGHIGDGIFFDIGAIGIGGIHDIIEFIE@@IAIFIFIGDIIIAFI<EIGICABIIIEHAFIII<IIIID:HECI@G4III96<
@simulated.874/1
AGGATATCTGGGTCCAAAGCTAAAGTCTAAGACTCTCTGCAAAGGATGGGGTGCTGGCAGTCATTCTCACCCAAAGATCCAGTTCCTGTCAGTCTGCCGC
+
HHIHIHIHIIHIGGGIGIIHHFFIIFDFEHIIICEFFIIIFIHEGHFIIIEIIDI=E?CGIIF>I@CIGG<@IIIEII=IIDAII<EB=>AG>I@IIIAI
@simulated.875/1
CACATTTCCAATTTAATAAATAGCATATCAGGACTGCCATCTACTTAGTACTGATAATTGTGCTCTGGTTATGTAACATGTTAATATTAAAGAAAGTTCA
+
HHHIHIHIGIIGIIGIIIGHHIHHHIIFHHCGGBIIIIHFEIFHIDIIIIFEIDEEGGIAIBFIDI=IHIIHIBI8BII;:CG88>IA2D@I>III;IH;
@simulated.876/1
ATCACAAGTGAGGAGGGAGGGAGGGACCTGGGAAGGATAAGTGGACAGGAGGGGAGAGTTGGGAGAGAGAAAGGAATTTGATCTGGTATTGGGTGAGGGA
+
IIHHHIIIHHGIIIIHGIGIICIFEIECIIFIDCIIHIIIIIFEDIIBIDH>HCIGI@CFIIIDIIAHIFF=IBIIII@IICIHAIHII@C;>IIIIBFI
@simulated.877/1
ACCTGACCCGGCAGCACACGCGTGGCCATGTGGAGGCTGTTGACGCGCGTCCCCGCGACGCTCCTGCGGATGCACTTTTCAGGTCAGAAACCTGTTTCAT
+
IIIIHIHHIIFHHIHIIGEGHGGIIICIEHIAICHIAGB@I@IECIFHFBIIGEDIIDIFCIIIIBIAIIIICIBEF6IEI?@II;IIIEI>IEHIIIEG
@simulated.878/1
ACCAACACCGTGGTCCTTCTGAGCACCAAGCCTGTTCTCTAGTGTCCCAGCATCCAGCTGTTTTTGCTGTGCTAAAGTCACTGGCCAGTAACGGAAGTCA
+
HHIIIIIIGIHIHIIIGIGIIFHIIIIFCEIIIEHEIFIGEDDIHBBIIIIGIGDIIIIIIIG;IFIIIICA3IAFIA@DGIIGICIEIF>IGCIIGIIH
@simulated.879/1
ACAAAATAGGCCTCAACAGATACAAAAATATTGAAATTGTCCCATGTATCCTATCAGACCACCATGGCCTAAGACTGATCTTCAATCACAACATAAATAA
+
IHHIHHIIGGFIIGIHDHDIIIIIGIEIIIFIIIEHIIGIEHFFBIIEFEIIGIFAIE@IIIICIIAB9CFICFECCFIII;HD;B=@FIIF>AIII<E;
@simulated.880/1
AGGTGTGCACCACCACAGCCCAGATCACTTCTACTGATTCTTATTTCAAATATATCATATGGATAACCCTGACAAACTCTGAAACTTCACAAGCCAAGCC
+
HIHHHIGGIIHIIIHFIEIIIIIFHIGEFIHDCIFCHIIIGEIHIIGIIIIIIIBIGGIAIII=IIIDIHIID?HIIIIIFI@IIEIIIICIIEIIIIFI
@simulated.881/1
CTCCATAATGCAAGAGGTCTTAAATCTCCACTGTGCTTTGATAAATCTTCTCATTAAGAACGAGGAGCAGTCCTCTTGTTCCGTTCTGTGCACAGACAGA
+
IHIIHHIHGHHIHFGFIIIIHIIIHFIIIIFIIEHIFIIGEEFICCDIIFGIHBIBII@IIEGBCIIIIIHI=IC<FIII;IC<II;HIF@DIIE7H?II
@simulated.882/1
AACAAAACAAAAACAAAACACCCAAAGTCCAAAAGACGAAAACAAAACAACAGCAACAACAACAAAAAGAGACAGATCTGTCATTGCCAATCATGTTGCT
+
IHIIIGIIGHHIIIIGHIIIIIIGIIIHCIIIGIFIHIDIICIIIHIICIDIGIHIIF@IGF?CCIII@D?;FG?IIBHIHFIIIEFDGIIDIIIII<II
@simulated.883/1
AAGTTTACAGAATTATGCTCCCCTTAGCCTCTCATTTTCTGATGCTTGAGAGAGTTCCAAACTGAAATTGATTTGCATGTCAAAACACTGATGTTTGAGA
+
IIHIIHHIIIIIGIIIGIIGIFHGEGIIIIDDFIIEGIFEEHGIIIEIGIBFCIIIDICIIIIII9IIFDI>@FBI?=<IFIGIH?2ICE?EIIEI@IIF
@simulated.884/1
TCTTTTCAATGTGTATTTCTGGCTTTTTTTTTTAAATGAAATATCAGGTGTCCATTGATGTGTAGATTTTTTTCTGGGTCTTCAATTCTATTCCACTGAC
+
HIIHHIHIIHHFIIGFIHHIEIIIIIIIFIIIEIIHIFAFGIFIIBGIGIEEIIEIAC@=IH<IDFGGIE=HII7HFG9IDIFHGIII@I=@IIICIIII
@simulated.885/1
TTCTTTTTCTTTTCATTTTCTGTTTATATTTTTCTGAGATAGGGTTCGCTAGTCAGCTATGCAATGCTGACTAGCCTGGAAGTTACTATGAAAGAGAGAG
+
HIHIHHIHIGHIIHHGHHIGIIIIGIIGFCFGGAFIFAFEIIIGEII?GHFIIIEIII?IIGFIIHI?IIFAIAAIIDFBCHIIIIHIHIG=HI@IIIII
@simulated.886/1
TAGTATCTGAGAATGCAATGTAGCTTTATACCCAACACATTTGGATAATGCACATCTAACAATAAACAAGCTTCATGAAGGAAAACCCAACTGCACCCAA
+
HHIHHIHIHIIHIHIIHHIHIIIGIIIIHIIGHIGFEGHIF@FGFIF;IHIDIIIHHIFIIIII?IIGHBDHIIHIHBAI?II@IDICIGI:IBHIIIGI
@simulated.887/1
TAAAGACAAATAGATGACTTTCTTTTAACATCTGATGATTTTTTTTTCATTTAATCATTTTTTTTCAGTCCAGACTTTATTCCTTCCTGGTCCACCGACT
+
IHIIIHHHHHIIIIIIIIHHHHIHGGII?IFIGIGIGEAHGIIIIBHIHEDIFI?CIIIIFIA?<IDHEF?G@AIEFEEIC=EFI?IIGI?CIAGI+I?=
@simulated.888/1
TAGGCAGGGCAGCAATTGTTAGTATTTCCTTTTCACAGTTGGGATGCAAGACCAAAAGCCTTGCCTGTGACCACACGGTAATGAAAGACAGGACAGACTC
+
HIIHHIIIHHIIGIFIHHIIIIICEIIEIICECIIGIEIGIIEI>GIEGDIIGFI?C>IIICEICIAHFGIIHIIIII@AAIIIIIICIIIIIIIEIIII
@simulated.889/1
AACAACATCAGTGTCTCTACCCAGCATCAAAAAGATGGAGAGATGGAATGGTACTGCTCTGAGGTAAATGCATGCATTATTGGTTTGACTTCTCTTTCCT
+
IHHHCHIHGIFGIIIGIHIIHFHEIIGIGGHIEHGGAGIIIGBIIIG?HIDII@IIGGHAHIIAIICD>>IHGFE?>C@BE=BII>B>III?9II@C5GI
@simulated.890/1
AATAATTATAACCAGGGCATTAAACACTAAACGAATACTGTTTTAATTTCCAAAAGTATTAGTTGTTCATTAGATGGCAGATGTTCTCTTGATTTTCTAA
+
HIHHHIHGIHEIIGIHHIIFIEHIIGGIIFIHIIEIIIHFIIIBIIHIIIHIIGHIIIG?FII<GIE@F?III@IIIIIII:BIIIIIIEIIG:=>FHIE
@simulated.891/1
GTACAGACCCTTATGTACCCCCAGAAAATGTAGGAGCTTTCTGTGCACACAGTAGGTATGAAATAAGTGTTGCAGGACTGCTTTGTAACTTTCAGTCATT
+
IIIHHIGIHIHGIHIHIHIIGIIGHFIIHGIEIIIIIHIIIIIIIIFIGIDIGGGIIIIIIIIIH6BC=ICGII;EIII>I>I:DI>CIF@?@>EI@C8>
@simulated.892/1
AAAAATTCCTCAATGGAACAGCAATGGCTTGTACTGTAAGATCAAGAATCGACAAATGCGACCTCATAAAATTACAAAGCTTCTGTTAGCCAAAAGACAC
+
IIHIIHIIHIGIIIHHIIIIIHIICFCIIIGFDCGIIIAGIEGIIGGFBIH>CIHIDGIICGGICFIIII=IDGII9@I@@@IIIIIEIBIIGHIII6II
@simulated.893/1
GAAGATTGATGCTCCATCGTTTTGAAGTAGGGGTCAGTCCAGGTGATCAGAAGTCTCTATAAACTGGCTAAGTTTTGGAAGCTATATTTTGTGCTTCTCA
+
HHHIHIHHIIGIIIIIEIHFHGIIHFHHEGIIIIBIIIICDEIHIGIII?IIHI;HIIIII=II?IIDFIIIIGI8HIBIIIII@ID@G:@?@DIHI@!H
@simulated.894/1
AAAGTAGCAGAATTGATTTTCATACCAAACCTATTTATTCTCTTAACTGCTACCCTATCCAAACAGAAATCACAGCTGCTTTTAGGCATCTTTCTATAAC
+
HIIIIIGIIHHGIHIIFIGGIGHHFHHHHEIEFIFIIIIDIIIIIGGIG?ICBDIIHAIDII?DIIFIIIIIAIAIDII9BI<A@:8IEHH@IIIHIBBI
@simulated.895/1
CAGCTGTACTCACCCTGCTTTGTTCATCAGTGTCTTCTTTCTTCCTTGTAGGTTCTCCGAACTCTGTTGCTAACCCCAGTGGGTACCCACTTAACAAATG
+
IIHHHIHIHHIGIGIIHHIHIIGIIGIFIIGGIIIGFIIFIIIECID?IDAIII;IE?IFIIII<GEIAIICHIDIHDE3IIIIIDHI>IIGIBICI9II
@simulated.896/1
TCTTCATTCAAACTTTCATTCCTCTAAACATATTGATCTAAATGGAATCCACTTGAATTTGGGAGTATGTAAGTTAGTATGTGGGGTGTCGGGGGGTGGG
+
IHIIIIHIIHGHHIIIHIIIIFIGEHIHGFEHIIHIIGIIIDHFHEDG?=IIEIGI=I>CDIDIAIIIF;AIII<ICIIIFIIIIIII93IIIIDGIID=
@simulated.897/1
AGCTACTCATTCATCTGAGCATTAGTGTTGACCCCTGTAAAGTCAAATCCAGGTCACTCCTGCCTGCCCTCCATCCTCAGTGTCATGAGGTTCAGTTTAG
+
HHIIIIIIHGIGIIHIIHIGIGIEGGEIGIDIIIGHDGCEF@BIDIHD>GHIIBIIIIIHBHIIIHEE=IGHHH7IIFIII;IIIGIA2II=D?89EIIH
@simulated.898/1
TTCTGAGACAGGGTCTTACTTTGTAGTCCAGGCTGCCCTTCAACTCATGGCAATCTTCCTGAATTGGTCTCCCAAGTGCTAGATTAGAGGCATGAACCAC
+
HIIIHHHIHHFHIIHIGFEIGGGIEGGIIGIIIGFGIIIDIIFIIICIIIID<IFIIIII>I@IIII?IIH>IGG40HICGIIII?@IIIE=CIAIIFE=
@simulated.899/1
CCTGGGGGTAGGCAACCAGGGCTGTCAGGGCCTAGGTCTTTCCTCTGGGCTGATGGATGACTGCTCATCTCCTTCCCTGGTGGGGCTGCTTCCTCTATTC
+
IIIIHHIIHIGIIIHIIIIIFGIIEGIIFFHFIGGIIIFIEGGIGIGIIEIIBI=HHGCII@IIBIHIIDIDCI<IBIFIIIII9IICHI<HGE:BIIHC
@simulated.900/1
TTATTAATATGCATGTGAAGTCTATATCCATGGAATCATTGCCAAAATCAAGCATGACAATAATTCAAATGTGTAAGAGAAAAATTAGTGTTGGACCACT
+
HIHIHIHHIIHGHIFGIICGIEFHGIHIAHEIFIICICIIIDIIFC<FAIIIBGDII<II>IHII@IFFI<EIIIIIII9DIDICIIAI@I;III:III?
@simulated.901/1
TCAGACACCTCTCACCACCACTGTCAGGACTACCACAAGAATGCCAAGTTACATAGCTATAACATATATGCATAGGACCTAGCTCAGACCCATACAGCAT
+
IHIIIHIHHIIIHIIIFIFFIIGHIIEFHGIICIGEGICIIIGI;IIIHHIDEIBIC<=IGA@@DGIIDIIDIDIII@II:ICIIII;I0CFII?III@@
@simulated.902/1
TGAAATGTCCATTGTAGACTGTTTTGGTTCTCACGCTAGAGAACCTTTTGGGGGAAGTTGAGGAGCTTCTGAGACATGAGGCAAAGCTTGCTGATGTGAT
+
HIHHIHIHIIIHHIIIIHFHIIIIIIIHGGFIEIIH@ICHIIAIIIFHCFDIIEIHFIICIGGICHIHIH@IIIIIE=IIGIEII::CHE9<IF@7II!E
@simulated.903/1
GTCCTCTGTGCAGGGCATCAAGCAAAACAAGTAGATATCAGGACAATGCTTATAACCATGATGTGATTGCCTCCCTGACATCGAACTCAAAAACTGCCCC
+
HHIHHHHIIIIIGGHIIGIIFIGDIIIGIIIGIIIDHIGIIHFCBIIFHI<FGIFCHFIBIFI>FII?BICFIGIHI?FIIIDIIIII6<<BIH<I>IBI
@simulated.904/1
AGTTACATAGGACCGTGAATCACAACTGTGTACTGGGAATCAAACCTGGGTCCTCTGGAAAAGCAGCCACTGCTACTTTACCAGCTCCAGTTTCTATTAA
+
IHIHHIIHHHHIHIGIIIHIIEICIDGHIEIHGIIGIIHIIICIGBCCIFIDIICC9GIGC>ICI>BIIII<;IH:IIIIIIC?EIIHI>ICEFIF@II=
@simulated.905/1
CCACCCTAGATAATCTCCTTAGTGGCAGCAAGGTCAAGGTCTGGCTCAGCCTGCTTCAGTCTTATGGGAGGCTACAATTGCAACTTAACTAATTTACTTA
+
HIIHIHIIGGHIIIGHIIIDIIHFIIDIECIIIIHIEBDIHBCFEICIIACCIIID>GII9IGIIIIIEIFGIHIIIIIIDIDG?IDI=IIFCI.IBBFH
@simulated.906/1
ACACTGATGTCCTCATGTAGGGAAGACTAGTTAAGAGTAAGCTAGAACTGTGGTATAGTGAAGTAATTCGGAGCTACACTGAGTATCTGCATATGCTAAG
+
IIHIIIHIHIHHHHHGHFHHFIHIIIHHIGHIFHEGIIGIIEIAIEI?I@DI@ADEIA?IIIIII@III7ADIIDCBIE<IGICIIEBII?8IIAHII:C
@simulated.907/1
TTAGACCATCTCCTCTCCAATAACAGGTTGCTTACAGGCCAAAATTCAGGACACACATTTTATTTAAAAGGAGAAAACAACTAGGAGGATTATTCTTGGT
+
HHHIIHHIIHIGHIHIHGHHIFCFAHIGFGEIDIGIIAHIIAEDHIIGIHEAEGIHIIBDBII9FIIAICGII>I8DBIII>IAIDIIII?BIICI;=HI
@simulated.908/1
GAGCTCAGGTCCTACAGAAAAAGAAGAGGAAGGGGCTACAGAGATTAAGGACTCTACAGAAAACCCACAGAATCAACTCACTTGGGCACATATGAGCTCT
+
HIHHIHIHIIIIIIEIICIHEIHIIIIIIFIHEIIHIIIIAGIIEGI>IGIDFIIBIIFIDBICIHHIIH<IIIICIDII=;IIIIIEIHCI@BIDI47I
@simulated.909/1
TTCTCTTTCAGGTGTATACGCCAGAACAGAACTGCTGGCTTCCATGACAATTCCTTTTTGGAGACATCATCTTAGACTACCCAGACTGGCCTGGCACTCA
+
HIHIHHGIIHIHHIHGGIFIGIIFIDHIIIAGGIIIIFIIIG@IIFIIAGIIHIAIGI>II>HIIIIECII>FFI2FICI@IHHGIIIIDII>=IBI8AB
@simulated.910/1
GGTGGACAGTGTTCCCTGGACAGAACAATGGGAAGTCTGGAGACAATGGGACAACAAGTCCAAGTCAGGGGCTGAACCTGGGAGCTGAGTGGTACCTTGT
+
HIHHIIHHIGHIIIGIIIFIIHHGIBHIIHEEFGIIIIDIGIIDIEIGIIIII:>III@HGIDIIIDIIII@FHIAIAIF5BIIH;ABHDIGIIIIIIII
@simulated.911/1
AGAAGAAAGGAAAGGATGGAGAGAAGGAAGAAGGGTTATGGGAAGCAGAGACAAGAGGATCCTCTAAAGGGGTAAGGAATTAAGAACGCCAACTGTTCTT
+
HIIIIHIIGHIFIIIIGGEGIGHGCIIIIIGIFHHIIDFIIIEGIGG?IBF@DEIGIIIGCIDIIBBBIIIIGIC?@@ICIIIGI=AIIB?FI;G>I8?B
@simulated.912/1
GTGGGCTAACAGTACTTGAGGGTCTTCAGCAACAAGATGGCACAGAAGTAAAATAAACCCGAATGCATATTCTGCTCGAGGTGTCTCTTAGCCTGTACTT
+
HIIIHIIIIIHIGGHIHIDIIIIIHFEIIFEFIHEIGDHGICIGICCIHEIH>EIH?IHCFAIIHADID:FIHC@I7IGFI=I>I>IIIEI<II:II8IC
@simulated.913/1
CCTGAGTAGATACCAAGTGCCTTGTCTTTACATTATCCTTTATAATCCTTGAAGCCACTCTATGGAGGTAGTGCGTACCCCCATTTGGCAAAAGAAGTAA
+
IHHHHIHIIIIGIIDIHFFGHIGHIHIHIIHIGGIFDDBFIGCIIDIIIIII?IFA?DIAIEE?IAIICIIIIIE9@IEIIIIDDIAIII<FIFIDA@II
@simulated.914/1
AAACGCTGGGCTGGGCTGGGGGGTGGCGGTGGTGCCTGCTGCTGCCGGGCTGCGCTGCGGCTGAGATCATTCTGTTGATCTCGTTTTACACAACACAGCC
+
IIHHHIIIIHIGHIIFGIHIIIIIHGIIAIIHHIGDIIFCCBIIIBIIHIFIHIIAIAIIGIIIIGI;IHFDGIIHI6IIIIHIIAAIFIGCCI3IBI<E
@simulated.915/1
TTACTGAGAATCCTGCCAAGAGAGGAAACTACTTCCACTCTGGGGCCAAGCTGAGACAATGAAGACAGAGGCTTGATGAGGAATGAGAGTCAGACTGTAA
+
IIHHHHIHIGIGHIIHIGIEGIGIHHIIIIIHFIIEFIIIAIGIFHDIGIIIIIIFIIBII;IHGG@III<HI;8IGIICDEI8DI<IIH@IBF@II7IF
@simulated.916/1
GAGAGGCACGGGGTTCGGGAGAAAAAGATGAAGTGAGAGAGATGAAGACTGAAGCTTGCTGAATGAACTGCTGTTAGAAGAACTGGTGGTCGTGTCATTC
+
IHIHHHHIGIIIIHHIHHFIEHIIIFIGIFHEAIHIIFF;IIIEGHIIIIIIIIIIDIIDAEBBGIFII?HGI>IGBIHIGFII:DCCFFEIGD<IIEII
@simulated.917/1
AAGTTCTCCTAACTGCTGGGCCATCTCTAGCCATCATCATCTTAAGAGCTAGGATGTAGGTCAGTGGTAGAGAGCTTGCCTAGTGCTACAAGAAGACAGT
+
IIIHIIIIIIHHHGHIIHHIIGIIHCHEIDIHIHIEFIIFGECIHIGIGFIIFDBFDIIIIBIH;IF7IIICICHI@IAIIIIIGIBE9I=IGII8IEGI
@simulated.918/1
GAGATTGCCAGCCACAACCCAAACTAGGAAAGAAGTGTACAGAAGGCTATTCAGAACTGCTAGAAGGAGCCAGCATTGGTGACACCTTGACCTTGGATTC
+
HIIHHHIIHIIEDHIIFEHGIHBEIIGIHIIGIGGIIAFCGGDIIAIIA>IFGIIIII@I?IIIIIIDBF?IIII?I=>I?:IHIE>DI6IIFI:IIIDI
@simulated.919/1
GCGACGCCACCTTCTTTGTGTTTCCCATCAGAAAGTAAGAAACCAAGGGAAGACTGGGGCCACTGTTTTCCGCTATCCCCCACATCATGACGCCCATATT
+
IIHIHIHIHIIIIGIGIIIGIFHEEHIGHFFIII@DFC?DIEGIHIGIIHCIFEIDGGGIIIIIIIHFD:IIIIA;C@D<IIDDG>II6D4AIIIIIIDD
@simulated.920/1
CCTGGTCTACACAGAGTTCCAGGTTAGTTAGGGGTATATAGTGAGACTCTGGTTTGGGGGTTGGGTTTGTTTGTTTGTTTGTTTGTCTTTAAAATCTATA
+
IIIIGHHIIHGIHHIFIIIGIIIIGFCFIGFEHCHGDGIIIFHIDIBGIGCHIAII@GDDIIIIIHBCIIIIBB@HDHEIDG?II;IIGFI:EIIIGIII
@simulated.921/1
AGAAGCTAGGCTTGGGAGAAAGGGTGTACACTTTAGTCTCAGAAGTCAATACTTTCTACATTGGCACTTCAGTATGGACATTTTCTATTTTTAGGTTGTC
+
IHIIIHHIHIHHIIGFIGIIIHFIHIDFHIFIIGIIIFIFIEDIIDFIIAEHIEHIIGHIICCEIGIEIIIIIIIIIF=ECD@BIDCHIIG<I?II?II>
@simulated.922/1
AACGGATGGTAGGGTGTGTTTAAAAGGCAAGACCTATTTTAAAAGTAACCTAAAATACTAGATTCAAAAAACCCAGTCTCTCACTTTTACATGAGGCTGT
+
HIIHIHHHIIHIIIIIGIIIFHIIIHIIHECIGEGIIFIDIIIIIGAIIIII?CIBGCIGDIIICFIGCIIIGI?BFIIF=HIBG@FFIIFHFHI>EBII
@simulated.923/1
GCACGCAGGTGGAAACAGCCTTCAGACCTGCCTTGTTTCAATCAGAAGTGAGGAAGGAGAGAAAAAAGGGAAGTGTCAGGGAGCTAACGTGGCTAATGAT
+
IHHHIHHGHHHFHIGHHIFGIHHIIEFFIIIGIHIFHHDDIEIIIIGIFIEFCIDIIIIIIII?DIIIIIAFIFIIAIDCEIC4I@HCI=IIAIDIII@G
@simulated.924/1
TTATCTTTTCGTCCCTTCCCTTCCCTTCCCTCCCCTCCCCTCCCCTCCCCTCCCCTCCCCTCCCCTCCCCTTCCCTTCCTTTCCCTTCCCTTCCCTTCCC
+
HIIHHIIHIHGGIGIHIGFIIIIHCHGIHIIIIEEIAIIIIIIII>=E=IEIEIIIGIGIIIIEIFIIEFGIGIICIIBGCDA?HAIIIHII:FIIIICI
@simulated.925/1
CAGCATTCTACAAGGCCTGATGGAGACCCAGTGCCATCCTCAGTCTGGCTGAGAAAGAAGGAATCAAAGTGTGGAGTTGGTTAAACAACACAAAGTAAAA
+
IHHIHIIIHGHGHGIFIHIIGIHGHIDIIIIIGIIIHHEEEIIHIIIIII@IDIIEIIACII@IIIFHIIII?BIIIIIIIIIIGBHIII;F<I9DI==I
@simulated.926/1
CCCGTATTTCTCACCTTGTAAAAGCTCAAGTCTTAGTGGATCAAGGACCTCAACTTAAATGAGATATACTGAATCTAATATAAGAAAGTGCGAAAGCACC
+
HHHIHHHHHHIIGIHIIGIECGGHHFEIIHHIGFGDHFDEIFIIDIIIF<EDFIDF>IBIIIHIIIIHIIDCDEIHIICDHI;IIDICDIAI@I8DI;DI
@simulated.927/1
GGGTATTTCTAGGTCCAGAGATAATTTCTTGTTTTTTTGTTTTGAAGTCTAATCTGAACTTTGAAACAGCACTGGAACCTGATACGTTGTAACTAGAATT
+
HHHIHIHIGHHIHIIFIHEIIIIIIEFIIICFIHICIGHEIIIIACHIIICGCGIIIIBDIEGDGI>;=FEEIB?HDIGIIIIEIGDIIIIIIECIIIIG
@simulated.928/1
GGATGAGACCTTAATACAACAATTTCATATCCTTCAGACACTTTCCTTATCGTCAACATTAATATTGTTTCTAATGGTTATATTATTATAAATTCATAAT
+
IIHIIHHHHHFIIFIGHIIIIGIICIIIGDIBICIHIFIID?IEBIIHIHAIFIGCIIIII@IFH@ID8IIIIIEIIBIHEI8CGIICA>IFEIEI<IHI
@simulated.929/1
CCCATTGCATGTATGGAATCTATTTCCTTGGTCTTTGAGTCTCAATTTGGTGACATAGGTGACTTTGGTGAATGGGATGTTTGTCAATATTTGTCAACCG
+
HIIIHIIHHIGIIHIIIHICIFFIIIFEHDECG?IIFBIBFCIDIG@IIEIIC@IGHHIDI?;<I?II?HE>A?II>BIIDIHFIIIIIBBAGII>HAII
@simulated.930/1
CTCCCCCGACATCTTGGGGCCAGGGAAGTTGAAGCCATAGGATCAGAGGAAATGTGGCAAGAAAAAAGGCCAACATGGACACAGAACTTAAATAAAAACA
+
IHHIHDHIHHIIGFGIHIIIIGIIHIGIIFGHFIIIAIIFI?I@>BEHDGBICIIAID?EIDIIIGIIIEHBCIFIIG>IGBCIICIIIGDIII6HICI6
@simulated.931/1
TTTCTGTTTATATGTGGCATGTGGCTGGTTCCATTCCTACAAGTATAGTGTTCCTTCAGTCTCTTAAGACTATGCCATGGTGAGGGAAACAACTCAAGCA
+
IHHHHHHHIHHGHFHIGIIIHIGFIEIHIEHIIEIFIIFIHEHIIIBCI=IIDG@I<HIHDFEAIIIIBBB>AIIIIGHCIBIIBDIIIIIIIH?CBIII
@simulated.932/1
TTGATATATTCTCTTGGACAGTCTGGTATGGGAGTGGAATGAGCTGACATCTTCCACTAACTATGCAAGGTATTATTAATGTTCTCTGATATGTGAATGT
+
IIIHIIGIHIIIGIHGEGIFHIEIIIIIIIHIGFIFIFEIIGGIAIDCHIIDIIIGHGFIIAIIBCBIE>IDIIIIEB?IIDICI7I>IIIII=;IIIGI
@simulated.933/1
TGAGTTCCAGCACAGTCAAGGTTACACAGAGAAACCCTGTCTTGAAAAACAAAACAAAAAACAAAACAAAAGAATGGACTCTGGGCTGTGTGAGCTGAGG
+
IIIHIHIIGHIGIHIIFIIIHIGADIIHGHFHFGCDIFDIFIIIFCIDGBBDHDGIIII?B?GFCIIIGIFCAIIAIIG@@DIIIEIIHIBDII<IBI?I
@simulated.934/1
ATATTAAAGGAAAATGCATCAAGCTGTAGGCTAAAGTGACTTTGTCATTTGAGCAGTGATGGTGTTTGGAAAAAGAAGTAAGAGATATAAGACTTGACTT
+
HHIIHIIIHGHIGGIHHFIIIIHHIAHIIIIFDBHIGIFIGEIIEIIIIIICIIEFAIIAIIFIICII@IIIFEIIH@<I>DII?IIIIE1IEH;=GID5
@simulated.935/1
TTATTAAAGTCAAGAGTGAATGAATTGCCCAGAGTCAGCTAGAAAGAGGAGCACATGCTGTTTCCCTCTCCTTCTCTCTCCATCTCTCCCTCTCCCCTCC
+
HIHHIIIIIHHGHIFIIIEIIFGGIDIFHIGIDHIFHIIII@IIGIHDIDIICGIIIIIFHIIIGFAABIEIIIFIIEI6BIIFCIAICIIIHIIFDIGI
@simulated.936/1
GCTGTATTTAGATAGTGGTCCATTAAGAAAGCTTATGAAATGTAATATTTTTATTTAATACTAAGATTGGGTTGTTCTAATATTTGTCTCCTTATTCATT
+
HHHHHIHHIIIHIIIIHFIIIEIIHHIIHIIGIIIGIFIIFIF@IIIIIIEIHHE9BIDI>8HIIHII:AIEIIIIGIBD?I0IIIDIH4??@II9I;B2
@simulated.937/1
AAGACAGGGTTTCTCTGTATAGTCCTGGCTGTCCTGGAACTCATTCTGTAGCTGGCCTCGAACTCAGAAATTCACCTGTCTCTGCCTCCCAAGTGCTGGG
+
HIHHIHHHIIIIFHIIHIIHIIIIHIDEEIGFCIIEDDIIIIIIDCC@FICDFHCIIIEIHBGIIDGIEI>GDEICFHIIIGG?III>II3I:IIIH4II
@simulated.938/1
TTACCATCATTATAATTGCCTTTTTAAATTTCAAAAAAATGGATGTGAAGAAGATAAGGAAATATCTCTGTACTTTGGAGTTTTATATTCCATTTATATA
+
IIIIGHIIHIGIHIHIIIHHEHHFIIFDIIIIIIIIIAIGIEGGEIICGGIHIIIII@IE;AIHIBGIHGI=;ECDGHA;ID?EBIBIIGIIIHIB;III
@simulated.939/1
TGAGGGCTGGAGAAGATGACTCAGTGGCTAAGAGCACTGACTGCTCTTCCCGAAGGTCCTGAGTTCAATTCCCAGCAACCACACGGTGGCTCACAACCAT
+
IIIHIIHIGHHHIHGHIIIGIIIEHEIFDHIFHBIIHGCIIIHDFDI?CGFEIIGIBDIAIIICI:IIDIIIIIIIIEI@IIIHFIII8IIIGIII?:IC
@simulated.940/1
AGACAAAATATCCACACACATAAATAAATAACTATTAAAATTTAAAAATTTAAACTTCGTAGGGGGAAAAGGCAGTCGTGAGTGGAAAGGTTTAGGAGAC
+
IHIHIIIIHHHIGHGHIHIHHIIHEGHIIIFGCIIGIGCIIIHAIGGF??B:<DCIIGIIIIIIAEBIIB?EHIII@BHA@IEIIHII;III?III>DI;
@simulated.941/1
TGAACATTGACCTCATATATATGGAAGGCAGCATGCGAAAGGCAATCATCTTGATTGCTAACTCCACCAAGATGGAATTAACCATGTGACTTCAATGCCA
+
IIIHIHIIGHIIIHHIGHIIIIIFIIHFIGDIIEFIICHIECIIIFBIIIIGIIHIDIIHIDAIIDHBCIIIIIIFAFICHIIBICIII;IIII<CI7?I
@simulated.942/1
TAATTTGATTTGAATTTTTTATGAATTTATTTAATTATTCACTTTACATCCCCATCGTAGATCCCTTTCCTTCCAGTCCCCCTCCCCCCATGACTCGTCC
+
HIIIIHHIIIHIGIIIGFIHIFEFIHIEIGEEIIHHIHFEGGHFGIIIHIIIIIHEGIC=AIIFGEAIFIIBHDCHGIFIIIIBII@FII96CIIIFB*I
@simulated.943/1
CAGGAATATGCCATTCTTTTTAATATTTCCTGTAACATCTCATTACTTGGAAGGCCTACGTAATCTGATCCAGGCTGCAATAGTTAATAATGAGTGCCAG
+
HIHHHHIHHIIGHIHIHGIIIIGIIGIIIIHIHFHEDIFBBIEI>HFHIIIIHIIBFHIIFIIGF?IE=I5CIIAIIIIIHGIIICBIDIAIIIIEIIII
@simulated.944/1
TACATGAACGCACACACACACATGAACACACACACACACAAATTAACTGGTTTATCTTTTAATACAACTTCAGGGCCCCTGTATGCCTCTATTAAGTTTT
+
IHIIIHIIHHHHGHHEIGIIIIIIHEEGGHFIIGIDDEGIIIIHDBIICIDFHAEFG@GGIIII@IIIII8<II@IIFI3I@IIHIICIIIAB<@1IIIB
@simulated.945/1
CATTTTGTCCCTGTTCTTCTTTTGGACAGGGATATTTCTGGGTTAAAAACTTTGAGATGAATGTGTGGCCCCATCCCTTGACCAGGGACTGTGCCTANCT
+
IHHHIHHHIIIHGHIHDHIEIICIIGIIHBIIGGICHGGEHIIEIHFCEGIII<GIIIIICGFI7I?IIDGIIGEI?I=ICEI?IIBBGII7=IFCIHAB
@simulated.946/1
CTACTCAAGGCCCTCCAGGACCCTGGATCACGCTCTCTGGCTAAGGACAGTGGAAGGAATCACATGCAGAGGTTCAGGTGCGATGGATATGCGCTAGGAT
+
IHIHIHIIIIIIHIIFHIGHHGHFCIFIDAIBHIGFIEIIIIIICI@IIIIH?IIEIIII?F=G<;IHBE=IIEHIIIICIAI<8II7II9::IIIIG9I
@simulated.947/1
TTGGGCATTAAATTGTGTATTCGACGTTTTGGAGCACCCACTCAGAAAATCATTACACCTTATAATCCTAATCAAATACAGATCCTAAGTTCTTTGATAG
+
HHIHHIIIIHIIIIIGGGIGGGIIEIFHIIEDEI@FIDIIIIIFIIFIGIEGIHIHI?IIIGBBDI2I?>IIIIIIIGFIIIDIFFG=IIC@GD=BII3@
@simulated.948/1
CTCCTTCACACTGGATTTCATATGTGTGCCACCATACCTGGTCTATGAGGTTCTGAGGATCAATACCAGGACTTTGTGCTAGATAGGCAAGAATTCTACC
+
IHHIHIHGIIGIIGIIFIIIIIIIIDGIIHFIIIIIHGICIIIIIDICF@IIIIIF@IIIIIFIICDIB8IHAIACIIIBIG8E;II>==IIHIIC?FID
@simulated.949/1
GACATAAAAATTAGGTGGAGCTTTAGATTACAGAATTATCCTTGAGCACTCTTGAAGAGGAATCAGAAGGACATGAAGATAACTACAAAACAGCAACCCA
+
IHIHHHHHIHHFFIHGIIIHGHGIIIIHGGIGIEIHGIAIEIIIFHIIDBHIAHIGIBHIEIIC@I=CGFIII>HHEIIIII:IIEI@AIH:AAI-IIFE
@simulated.950/1
ATGCTTCCACAGTTGGTGCCCAACATGGTGCAAGAACTTACAAACTTAGAACCAGGCTTAGAGGCTGAGAAGTCTTGGATAGAAGATAAGGAAAACTTTT
+
IHIIIHIHHIIHIFIFIIIIIIEIIHFGIHIIEHIIIIGIIIIIII@IHEIIIEEHC:EFFIGIII<ICHICEI=II?HADII>I@IIIHIG?EIIIBID
@simulated.951/1
ATGAATGTGTACGTATGTATGAAGTAGTTGGTTTTTTATATGACATTTTTCAAATATCTTTAGCGCTAGTTATCCTTCCTCAGAGAGACTAATCTATTCT
+
HIHIHHIIHIHIIHHGIIGIFIGGFIIIDGHICBIIGFIFHEGFAIFICGGFHIBFIFIIB?IIIC:IGIIAAF=IIIIIIIIFI?FIIIIB?I;II@HI
@simulated.952/1
TATATGTAAGATGATCATGGTACAAACTGATCTTGCTTCCTCTCACACTTGGTAGGGTGAGTCCTACCCGGCCCTGACTATCAACTCCCTTACTTTCCCC
+
HIHIIIHHHHIIGIEGHGGHHIIIFDIGFGIIDIHBIAHIIIIIEIIHIIIIEIHIGFIFIFIDH>ICIIIII?IGIEICIIAI@9HBFI@EEI>;I<II
@simulated.953/1
GAGTCTTTACTTTAGCTACACTAGTGGGTGGCTAGTGATAACACAGAGCGTTTTGTTTTCTTTCTGAACTTCCATTGGCCATTGACTTTTGCAAAGTGCT
+
HIHHHHHGHHHGIFGIHHIIIIIHIIGHIDIIFGGAIIIHDIHIGIIIIEIFIIAIIEIIIIDIIFF@II:EII5F?9IIHI:ICIII>IIFI<I:ID=I
@simulated.954/1
AGATATGATGTCACATGCTCTAGAAAGAGATATGATGCCATGTGCTCTAGAAAGAGAGAGTGATGTCCTATGCTCTAGAAAGAGGGTGATGTCATGTGCC
+
HIIHHHGHHHGGGIIHFIIGIHIIHGHDGGIDHFHIIIIIHIFCIIIFIC?IIIGIEIAI?EI=H>H7DHIB>IEBIIF9I@GAEEIHAIII=I<IIFII
@simulated.955/1
AGTGGTTCCAGGCCTANGCCACCAGACCAAGCTCAGTTGGGTTTCTTCTTTCTTGTGTTCAAGATAGCATCAGCAGAAGTAGTTGTCACAGGACACGGCA
+
IIIIIIHHIIIIIHGGEIHIIIGIIIEFGFIGEHIIGIEIAHI=IDFIIB?II>IGIEDBDIII==FEIBBH:IHIIII:II7EBIIHIIAEB;CIC?G<
@simulated.956/1
CAGAATGTGTGTGCCTTGTGCCTGTGGAGGCCAGAGAGGGCATCAGATCCTCTGGAACTGGAGTTAAAAGTTACAGGTGGTTGTGAGTTGCCATATGGAT
+
IHHIIIIIIIIHHIFGIGIIHIIDHGIDHGEIICIGHHIIFFGIFFI;IICIII9>IICAFGBDC@IEII;IIHIIHIBIEDIICCIHII@BICIIEFHI
@simulated.957/1
ACTCAGGATGATGCCCTCCAGGTCCATCCATTTGCCTAGGAATTTCATAAATTCATTCTTTTTAATAGCTGAGTAGTAATCCATTGTGTAAATGTACCAC
+
IIHHIIHIGIGIIIHGIIFIGHHIEIEIEHIIFBIFGBIICIIAIGAAIICIIGCIIGHGBFEHIGIFIGIIFIIDFCB@IIDI8IFI4?II4GEIIIII
@simulated.958/1
TAAAGAAGTGACTTGGGAGGAAAGCTAGAGTTTTCATGGAAACCAGACTTGTGTGTTACCTTAGGTAAAAGAGGCAGTCAAAATATAGATCAACAGACCA
+
HIIHIHIIIHIHHIHHHIIGDIIDIIIGHDIGFIIIEFIGIFFIAD@I>HDCCBFIHHCGII9IIIFIC=III<GHHIB>IBIIBAI4HICEFCIFD@II
@simulated.959/1
AAAGAGCCCAAGAGAAGACACAAGAATCAGAGACCCCATGGGGTCAGATAACCTCTTCTTGTGTGTAAATAGATATATATGTGCATGCAGACAAATCGTC
+
IIHIHIHGIIHHHIIIGIHEIFDIIIIDGGIIIIFFHEF?C@DGEIHBEDFFI?IIBHIIHIIIIHIFICIHII<II<;AGIIG>FIFF;I7IIIIFII@
@simulated.960/1
ACGCCCCTTGGGTTTATTGATTATTTTTTTTTTTGTTTATAAAATGGGGTGGTTTTAATTGTGACCTTGTTGGTTTTTAAAAAAGACAGCCCCCAAAAGT
+
IIHHHIHHIGGGIIHIIFHIHHIGFHFIFIFEHIDGIGIEIHHIFIBFFEFI>HGG<IIAIFIAIGEIHI>HACI*IEIIICI9E?IHIII@=IGIB.II
@simulated.961/1
CCTGCAGATAAAGACTTCAAGATGTGGCTTCCAAGAAGGTAACTTTTTTTTTTTCCTAGCTATTCTACTTTGTCTAGTCTATGGTATTTAACGACAACTT
+
IIIIIHHIIIIHGHIGIGHHGIFIHIEIIICHFHIBHD=IIEIBIGIFEGBHEFIGIEIIIEIIEIIIED?IDF@IIEEIIBCBFID@HDIDDB@:FIIC
@simulated.962/1
TTTCTTATTTATTTCTTAATCCATTTGATGTTTCTATATGGGAAGACTATTGATTTTTGTGAGTTAATTTTGTGTTTATCAGCTGTAGGTATTCTGTTAG
+
IIIIHHHHHIHGIIGHGIIHGIFHIGIFHHGIIIHIIGIFFGHEIIGIFIIIDIIHIBHBIDEID;IFEGAEIGIFIIAHHIICGCF9I3IBI?IIIIBG
@simulated.963/1
TTTTATCCATGCTTTCAGAAAGTATTTGTAGCCACATTCCTGACAAAGAGACTGGATAGCCAGATTTTGAAGCTGTGAATATGAACCTTAAGGTCACTGG
+
IHIHHIIIHGIIHHIIIIIIIHIIIHIHIIIIGHHFIHH=EHDGIBH?IEIDHIIIDIBICBGC@>GIECCH6IFI=II5IIICI74DI@IH?@CFBII4
@simulated.964/1
TGAATATATTCTTCTATTTTAGAGGGTTTTGCCTTAATTCTATTTTTGATATTTGTATGATATTCTTAGTCATGGTTTCCCTTATCCCTGTATACACTTC
+
HHIIHIHIIHHGIIHHIIIIHIIIDEIIFIFHIFIIIIDIIIGIIFIDFIIFBIIFEIDII9@DGIEEIEBIEBI?BDIII?III@GICII5@IHIIIFI
@simulated.965/1
TTAAGATATATTTAGTTCAGCCAACTGCATTTTAAGTTTCACTGGAGTTTACTGTTTGCTGAAACACTTTAAATTAAACATGAAATATCAGTTTCTCTGT
+
IHIHHIHHHIIFGHIHFHIHIHIIFIICIIHCHIHIIIGFEIHGHAIFGBIDDFHFGIFEII9II8II@I<FEIGICII:II@I@IHI@I>ICIIIEIIC
@simulated.966/1
CTGCATGAAGAGATGGGTGCACACACAGACTCAACACTGTACACACATGCATACATTCACACCAAGAAGAAAACAAACTAGAAAAAAAAACCTTAATTTT
+
IHHHIIHHIHHIHGIIIIDHEFIFIIDIIGIFIIIH?GIIEDEHGFHEIIIIFGHIIICHGIBBCFIGIGDIGIIIB=IICFA:EIH@I8IDII=II@@I
@simulated.967/1
TCTGTCTTCCTTTAGGAATCCTATTCCCTTCTTGTCAACACAATCAAATTTACCCCACCTTCCTCTGTTGTATACTTTATCATTTACCCACCAAGAACTG
+
HHHIGIIHIHHHGEHIGGIGIGGFHGIIIIEHGIIGHII=IIIBICCIIEIIIII@DBII>GIFIGI>IHHFAIIGIIIIAIDI@:7II?I9IFIAE:F>
@simulated.968/1
TCCTCCATTACTATTGGGTTTGCAAGCTTGTACAACCACTCTGGAAATCAATCTGGTGGCTCCTCAGATGATTGGACATAGTACTGGAAGATCCAGCAAT
+
IHIHHIIIIHHGIHIEIIIFIIHHGI@HEIGIGGFEEH?IIFC@IHIIHIIIIBAIIDHGGIIIDHIFHAIIH8IDIIII5AIFIIIFIC9FBII5<A9I
@simulated.969/1
GCCCTCCCTCCGACTCACCCTCAGGTGAGTGTGGACATCTTAATAGGGAAGACTTCAGGAACGGGCCCGCCATCCTTATGCCGGCCCTTGCTACTTCTCT
+
IIIIHHGGIHIIIHFGIIIIIIIHGFIIFIIHIIIHIIIIFIHDIGIGCIF;I@EBDIII?DDHII7IIBDIIIIIIEIICIID7FIIA?III=H;HCIH
@simulated.970/1
AAGAAGCTGCGGCTGGGTTAAATAATCCCACGTACTCTTCTCGTTCACTGAGTAAAATATTGTCATTGTCTTGATCATTGGTCAATAATCAAGAGCCAAA
+
IHHIIHHHIHHIIIHGIIIIIIEIIIGGIGHIIEBI?IIIDIGEGIIGIHIACEGIIDIABIIDIAIF;CIE=DIH?IIIICDIHG+HIIIIHII9CIA@
@simulated.971/1
TTTCTCCTTCGTTTCCATTAACAACAACCTTTATTAATTATCAGGTGGTGATGGCGCACACCTTTAATCCCGGTACTCAGAAGGCAGAGGCAGGCATATC
+
HHHIHIIHHHIHHGIHIGIIIIGIFGIIHHFDIIFIDIICHIIIAIIIEGEFIIFBIDDHIIIHHEHHAII<II6EFAFEI@EIIIC?IIEIIGIHIIA+
@simulated.972/1
GTTAAGACGGATGCCTTAATATCGACTTCTGTCGTCCTCCAAATGCGCTTGCATATATGTGCATCATACTTACAGGTGTGTGCGTGCACACACACTCACC
+
HHHIHIIIHIHFIGFIHIGHFFHIIHGIHIIIDDI>FIIIIIIIIIAIIIAIIFIFBFHID<DHIDBGAIII;IGIIICI<III;IHIIICI@>IE;>5H
@simulated.973/1
AGTCCAAATTCGGGTGAAATCTTCACTTTCAGAAGGCTCATTTTTATTTTTCTCTCAACATTCTGCTCACGTAAAATAAAACCCATCTTCCAGACAGATG
+
HHHHIHIHIGIIHIIHHIIIEHDEHDGIIIHGIHIIAIFIIBIIHIIDIIFF@ICIEIDCIB@IIEEIIDIGI;6IIDI?F9:IAIC=ADEI=<IIABID
@simulated.974/1
CAGCGAATCCTACTGACATAGAAATCTTCAGTACAGGCTACATTGCATATTAGAAGCAAGTTGGTAAATTCTTCTGACAGATGGAGATTCTCCAGTTACT
+
HHHIHHIIHIHIIFHHHIHIIIHGIHDGDIDICFHIDIIIEIFIIFFCIHIEBIICGI?IB?DIIF:IEI;IEGIDIII<DAGEIGF=H:G>GCIF7?IF
@simulated.975/1
TAAAGAAAATTAAAAGGGGGGCATGAGACCAGGATGAGTCTCATTAAGCTGTCCAAAATGAACTCTTGCTACAAATAGACCAAGCACTCAGAAACAAGGA
+
IHHHIHIIIIHHIGHIIHHIGIBGGHGCIIIIIFIEFIHICCIFIIEGCIGIIFHFHEIIGCBDIIIIDCIIICI>>:IDIIIDIIII78HIIIGIDEID
@simulated.976/1
ACATTTTATCTCTGGTTTACATATGTATTGACAATCACTCATGTGAAATATACTTAATTGTTTTACACTTGTTTGTACAATAAGCATTCTTATTTAATGG
+
IHIHIHIHHIHGFIIFIIHHIFHIEIIDIFFCGEIFIIDEFIIDGHIIHCIIIFCGCCBFHIIIII:IIII9IAEIIGIIIGHDIHD<9>IDIIEIAHDI
@simulated.977/1
TACAGAACTAATCCCAGTCATGAAAATCAACTTTAGAATGGAAAGAAGCAAGATATGAAAGTGGTAGCAGGAGTCTGCAGCCCAGGAGGTGGAGGCAGGA
+
HIHIHHIIGIGHHIDIGFGEIDGIIIEIIIIFHIIFIBIHHDH=EIDCHEHI?IICIDIDEIHIIIIGI6I>IDDBI?IF;IAEII1IHFIIIII=IGI0
@simulated.978/1
ACCAAAGGAGACTATGAAAAAATCCTGGTGGCTCTGTGTGGTGGAAACTAGACATCCCAACTATTCTGCAAGGTTCTGAGGAGAATGTCTCTTAGCTGTT
+
HIHHHHHHHGIHGIHHIHHHGIHIIAEDHIHHIHCIFIDHFGCEHFCEFIIII?IGIIIIGIAEF<DB@>@III8IGI7GI9CIIIII><<IIIIIIIII
@simulated.979/1
TGCCTTAAATGTCTAAGATAGGAAACGTGACGGAAGGAGGGAAAAAGCATAGGTTCTTCTAAACGTGTGGTTTATAAGTACATTGGCAACGGTCGCTCTT
+
IIIIIIIHIHFIIIHHIIHFFHIIIIHGIEEIIIEFEDFIEIFIGGIIDIIIEAEHIEAII>G@IIIFIF<CIIFIE?DII;IIII@FIA8IIAI:IIC?
@simulated.980/1
TCCTGGGTTGTGCTCTTTTACTTAGCGTCAGATGGTGTCTTAGTCAGGGTTTATATTCCTGCACAAAGCATCATGACCAAGAAGCAAGTTGGGGAAGAAA
+
IHHIIIHIIGHIGIIHHGIFGHHIEIIHIGICHHFGHIGIIIAHIHI>IDI@=IFGCEBHICIIAIIIGICHBDIIIII9HAI<4IIIIIIIG;;IIIII
@simulated.981/1
AAGAGCAAGGCTTCAAAGGTTCACAACCTGCTGAGGAGCTGTAGAGATAGATGTATAGGCCACTCCTGGATCCATTCACAAACCCATCTGCCCGATAGCC
+
HIIIHIHHIHGIIIFHGIHHIIIEIFIIHIIIFIFDHIDHIIG@GIGIGCIIAFDIAIIIIHIGIFIIDGIH:@IIIGICCDII<IG=I5BIEIGFDIIE
@simulated.982/1
ATACTGAGACCCTTTAATACAGTTCCACGTGTCGTGGTGGGCCCTAACCATAACATTATTGTCATTGCGATTTCCAAACTGTAATTTTTGTTACTGTTTT
+
IHIHHHGHGIIHIGIIHEGGHEIIGIFEIHIIDIIIIFFGIIBHHA@IGFEIGIAIIBFEIBEIG<CII?B?IIIIG;I>IGHAIG=IHI?IGDID;G8I
@simulated.983/1
TTTCACAGTTCTTCTATTGTTCAAGATTGTTTTAGCTATCCTTGTTATTTTATGTTTTTGTTCATTTTTTCATATGAAGTTGAGAATGGTTCTTTCAAGT
+
HHIIHHIGIIHIHIIGIIIIIIIHFHIIFFHIIGIGFIIIHIIHIGIIIIIHGGFI:HCBI=AAIGCE=EIIEIDDCG7IIIII@>DG@HFHIIFIDGI@
@simulated.984/1
CCATATTTCGCTGTCCCATAATATATACACCTTCTGAAACATTGCCCCACATCCCATTAGTATGAGTAACATTTTATTAATCATTGTATTTGTTTACCTT
+
IHIHHHIHIIIIFIIGHHHIIDFIHIIIDIGHICIICIHDFEIIIIIHHIIE@BC<DH>I;GI>IEII@EAIE=ICEIIIH@C??I:IFIIIIHIIIIDI
@simulated.985/1
GGGAAGTTGAAGAAATACCTTCTTTGGAACCAAATAATTAAAGACTGTTGCCTGAGTCACTGTGACAAGGTTATGAATAGAGGCGAGAATGGCCTAGAAA
+
IIHHHIHHIHHGHIIIIIIHIIIIGIIIHIIIIIIFECIAIBGIDFGHIIIDIIGICEIB=BHIIIIIIDI8II>ICFII<I6EHIIIIII:CI9EIIII
@simulated.986/1
AAAGAGATAGAAATGGATCAATTCGCATTCTTCTACATGATAACCGCCAGTTGTGCCAGCACCATTTGTTGAAAATGCTGTCTTTTTTCCACTGGATGTT
+
HHIHIHHHHHGHGHIHIIIGFFFHIIIEDHHIIIEIIAGHIIICEII8GBIIIIIIIIIIIFI;CIIEIBIEH:I?IDIIIIFDIF6IEBEIFGIIIHII
@simulated.987/1
TTATTTATTATTGTTATTATTTATTATTATTTTGAGACAGAGTCTCCTATTGCTCTAGAGCTTGTCAATCAGGAAAACTGGCTGGTCAGAAAGACCCAGA
+
IHHIIHIGHIIIIIFHGFHIIHIIIIIIIEGICIIICDIGIIFIBGIFFH?CIIIGHIFCHIIEBII<FIHDDAIIEIB@IICIFDIIDIEIAI1IIIAH
@simulated.988/1
ATCAAAATGTCATGAGTCTTTAAACTATTAAAGTTTATTTCCTCCAACAAAGCTGTATCTTCTAAACCTCCAAACTAGCGTCATCAACTGAAAATCAGGA
+
IIIIHHIGIIGIHIHEHIIGHGEEHIHIEIIIIGGFEFIICIH?FIBBFIDFIDICDGDI>HIGEHGI:@FG>F<FIDIHFII9IBIAIHIIIIII6HI8
@simulated.989/1
TGGACAGAAAGAAGGCATCACGGGAGGGAGAGAAACAGGTAGGGACCAGAACATACAGGGCATTACCTGTCACAGTCACAGCAAGTCATTTGGACTCTAA
+
IHHIIHHGIGIIGIIHIGGIIIGIIHIIFHIDEI@IDGIDDIIIADAIGHEIFBHIHHIIADI?9II?AIII7FHIIIIIFI>EIGDIIAIIBII<@EE;
@simulated.990/1
TCTGTATATGAGGGAAAAGGAGCACACACATCAGATATTGGCCTTGGAAGCTACTGAATAATCAGAAATGTGCCTTATAAACTAGAACCTACTAAAAACA
+
IIHHHHHHIIHHIGHHHGHIFGIIFIHGCIIEHIIICIDIFFCIIIDADHIIHCH=IIBC>I?GCII=IGEIA:BI?DIE@H:IIAIIGAEIIICI:III
@simulated.991/1
GGCCTGGTTTAACCCAGGGCTTTTGAATGTTAGATATGTGTTCTACTCAGATTTACACTCCAGCCCTTTATTTTTTCTTACATCTATTATTAGTGTGTGT
+
HHHHIIHHIHHGIIIIIHIFIFHIIHHFIIIIIEGGDGFHIIDIIIFHGIHIIIHIIIGIIIHC>IEI@;GCIIIII7DIIFII=2FI<BHFI;D>II:I
@simulated.992/1
TCAGCAAAATCTTGCTGGCATATGCAATAGTGTCTGTGATTTGTGGCTGATTATGGGATGGACCCCGGGTGGGGCAGTCTCTGGATGGTCCATCCTTTTG
+
IIHHIHGGIHIHHIHIGHGIIIHGEIFIEIIHIIEIIIIA>IIIIIDIFBI@IIDIHIEIHFE?IIG@I@IIIGBI>IIE?IDIAEBIIGIIBIIIH?II
@simulated.993/1
AGAATTAGAATCTCTCCCTCTCTCTCTGCTTTTCTCCCACCCCCTCCCTCTGTCCCTCTGTCTCTCTCAGTGAACACTTGTGCAGAGGCTTTCAGCTCTA
+
HHHHHHHIGHIGFIFIIIIIIIHIGIIIFGGEFFIHDIIIIGDHIEIHFGEGIIGI@BIIFIIIIB=EIGFIIIDACI5I=IIEFGIIH<AIIFIIIHFI
@simulated.994/1
TGACATGGTTGCTGTATCAGTGCAGCAGCTGTGAATTGTGACCTGCTCTAGACCAAGCCACTCAACATTACACGTGGACTGGGGAGGGAGGGGTGGCTGC
+
IIHIHHHIIHHIIIHIEHIFGGIIFIIGIFFIIIGIHIIIIFBIGIII.I@IIFBGHIBIID?I@AIIIIICIII<ICHIIBIIIIII9III7IIII?I8
@simulated.995/1
TCAAGTCTCTAGCCTTGTATTTCTAGCCTTGACTTCTTTCTGGAATTCTAGGATCATATGTCTAAATGTTTGCTGATAACCAATTGATCGATCATTCAAA
+
IHHHHIGIGHHGIIHHIIIFFGFIGIHIFBIDIIIIDGIIHF?DAFIHIIIIE@DBCAIBIEFIICIBIBIFIIFH>H;IIHIF@BCFICFIC?IAI;IH
@simulated.996/1
TGTGCTCACGTGCAGCCTTTATGTGCACTGAGATTTCACATGTGGAGGGAATGTGGAGGAATAGGACTGTCAAGTCACTGCTATATCTGTGGGTCATGAT
+
HHIHHIIIHIIGGHIHEGHIIHIIDGIIHIFIDIAEAIIHIEDIFHIEGIHDAIEIFIDGCICIIIDBDIHIII?6IIIIII>GIIIIIFIIIEEIIHIA
@simulated.997/1
CATTTCCCTGATGATTAAGGATGCTGAACATTTTTTCAGGTGCTTCTCAGCCATTCGTTATCCCTCAGTTTAAAGTTTTTGTTTAGCTCTGCATCCCATT
+
HIIIIHIHIIIHHFGGIIIEIIFHIGIIIIBIIHIIEIIIHGIFIDIGED@EDHHI;IIGHIBCIBII>DII>>;>IEII?IDDH?9BIIIII;IBIF?B
@simulated.998/1
TATTCAGACACCTCAGAAATGTCAATAATAGATGTTACTAAACTCTTAAAAATCAATCATAAATACAAAACCCAGTATTATGTGATTTTGTTTAAAATAA
+
HHIHIHIIHGIHHGIIIIHIGCIIFHIFIIIIGGIFGGFIIDDHGIIIIIEIIHHIIHDIG@IIIIIC=II>IH@IFI>EIEIIIIHIII>0F8IGEB9F
@simulated.999/1
AAGACTGCCCTCCAGAATCTCTCTTCATTGGTTGCAGATCTGATTAAGTTCACACAAAAAAATATGTTTTTAAAGATTTATTTATTATTATATCAAAGTA
+
HIHIIHIGHGHHIGHIIHIGIIIIIHFEIIIIFIFEGIHII=IIC>IICI<F@IICABEHEIIIIADII?IIHII;II@IIII9IBFDDIF6II9I>64E
@simulated.1000/1
TCTCTATATAATAAGAAATATGATCTCACACGACAATAGATATAATGCTGCACAAGATTGAGTTAAAGCAGAATTGTTGATTGTAAGTTCAAAGCAGTAG
+
IIHIHHIIIIIHGIIHGGEGIFIGIGIIHIHIIEGHIFIDFIDFHFI@FIIIEIFBHHFFIIHIIGIIII<IIIIBHG9IIHFDIBIEICHHGF9?IBII
@simulated.1001/1
CAAGGAATACAACTGTGGATGCATGTTACAACCCAGATGAAACTTAAAAGCTCTAGGGTATGTAAAAGAAGTCAGATATAAAGGCCATAGAGAGCATGAT
+
HIIHHIIHGIIIIIFIIIEIEGDIGIIHAHIGHIIIFCIHF?IIIFBIEIIFIIIFGHII=IIG>EI@I?IEE>IC>DBEIGFIDCCI@EIEDDIICDII
@simulated.1002/1
CAGGAGCAGAAATGACACATGGACAGTTCTATCACCAAAGCCTACCCCAGCACTGTGACAGCTTATGAAAGCTAGGAACCTGGAGCACACTGCACAGCCT
+
IIIIHIIHHIHIIGIIHHHFFHIHIGIGEGCDGIIIFIGIIFIICIIG@ICIHDGIBIIIHIB=E<IIEII:?ICIIIII>IABIIIIII:I?@FI7F+2
@simulated.1003/1
ATTTAAGTTAATCAAATATAAATTAGAGGCACATGCACTTAATTAAACTGTATGTCCAGAAAATTTAGAAAAATTTGGAAAATTTGAGAGAGCAACATTA
+
HHHIIHHIGHHIFGHFHHGIIHHIBIHGHIIIEIIGHIIFBICHIIII@BIIFIDHCIIDIIDH@IEDI??I=FIFHIEEDBI?F:IIF?HIB?I@GIII
@simulated.1004/1
GACTAGCTGCCAGACCAGGCATGAAATCAATCAACCATCCCTCCCTCTCAACCCCCTGCTCTGGCCCAAGAGCACACAGCCCCTATGTGTTATGGGTCCA
+
IIHIHIHGHHHIHIIIIHFHHHHEIIIIFGEIBEFHIIEIIC=HICIIIFEIIDIIGIIICIEGBIGEGGII8AIIC?III<>CIIGCID?IIGH;III=
@simulated.1005/1
ACCTGTGTATGCACAAGTATGCAGGTTATGGATCGAGTGTGTCCCCCCACCCCCCGTGGTGACTTACCATGGTGGGGCATCTCTGCAGTGTCCCTTTGTG
+
HIIHIHHIIHHIIGIHIIHIFGFIIIIGHIIIIIFEEEEIFGHIFCIEIFFGIIIGIIIIIIAG<GIH8IIIF;FFEIIDIGIE6I@IA;DEI2IFIIFI
@simulated.1006/1
CAAGCTGTCCTGGTAAGTAATCATTTATCTAGATAGGGTCCAGTGCTAAAAGCACAAGCTGACATCATACCAAGGCTTTTGAGAGAAGCCATGAGGGCAA
+
HHIHHIIGHHGHIHIHEHIIFIHGCHFHDIEIHIFCIGHIGIIIIIIIDFIC<IIDIBIIFIIGECIFIFB6EIIIFII@HBFII@IIIDGHII=IIHFI
@simulated.1007/1
AGGACAGTCCCAGGTGGAGAAACATTGATGTAAATGCCCTGACACAACAAAGGGCTTGGTAGTTTAAGTAGAACCAGTGTAGCTGGGGTAGGGTAGGAAT
+
IHIIHHIHIIIIIHGGIIIGHIIHDIIIFIIHHIAAFIFAICIHBIIIDI@I?CIEIIIHI9<IIHHGIII:AE6FII=IIBI@FIID:IIB9?IIIII9
@simulated.1008/1
CCAGATACTGCTTTAGATACCTTATCAGATGACTTAAAGAATCCCAGTATTTTTCAACAAGCCATTGTTACCCCCATACTATAAATTAAGACAGAAGCAA
+
HIHHHHIIIHIHGFGIIFIEIGGIIIIIGGFIBHIEDEII@FIECCIIGIGHABDF<EH@IGBID0IIIIIEIIEI9>;AIHIIIII?I<IF@IIIIFII
@simulated.1009/1
TTTGATACAATTCTGAATATATGTAAGAACATAAAAAAAAACAGTGTTGTATATAAGAAACATTGTCCAACAGAAAACACCATAGACTTGCCAGTATCAA
+
IHHHHHIHIHIIIHIGGGIIHIHHFIHGGHDIGFHGEIIGIFIGBIBIFIH?IAIGDII>GIIDI:ICIIIIIAI=DICIFII<HCIIIIC=DI3II6I@
@simulated.1010/1
AACTTAGAGCCATGGAAGAGGGGCTATGGCACCTAATTCCAGCCTAATAAGTCAACACTCCCCAGGAAAGAATTAGAGGAACGCTGGCCAGGCTGTGCTG
+
HIHIIIIGIIHHHIHGGGIIIGIICHIIIIIIIIHIIIEFIIIII?A@FHIHID;HHGI>D>ICAHGBBIIIICIE<G8IA8?HIIIIIEII?FII=IIG
@simulated.1011/1
GACTAGCCCTCATTGCTAGGAATTCCATGGTGCTTTGTTTAACCCGTGGTGTTAGAAATGAATTCAGTGGTGTGCTATTTGGCCCAGGGGATTAGGAGGG
+
HIIHHIHIGIHGHHGGHGHGFGIIGDFGIIIFIEIHGIDIH@HIF?IHIIIICIIIHICIGECIIIIHIIIH<DIIIBIICIIIHIDIIIDAII@I?IDF
@simulated.1012/1
CATTCCCACAGTCCTAGGTCGGAGCAGAAACCTCAGCGGAAACTCAGATGTAGCAAAAAGCCCCCAAGGACCGTGCCCCTGGTTCAGTGCCCCCGTCTTT
+
HHIIIHIHHGHIFIIGIIIIHHFGIHEIFIHHIII@FIGFIDIIIIIFIIIEGIFICGIDI=IIICII=;DIGAGIDIIG1FIIGIBI>IEIIIII:8?I
@simulated.1013/1
GAACACAAATGCCAGCTCAGGCTACTATACCCAGCAAAACTCTCAATTACCATAGATGGAGAAATCAAAGGATTCCATGACAAAACAAAATTCACACAAT
+
HHIIHHIHHIGIHIIGHGIEHDEIHCFGIDHAIIFHIFIIEIG@DIICICIIFIFIE?IEIGIIIIEIIF?:EHCDDIIIICIIIIBII@=AIII3IIGI
@simulated.1014/1
ACCGTGCACTCCATTTCTCTGCACACAGTGACTCCCTCCTGTGGTCTTCACTTGTGCTGTGTTTTCTGGTTCCACACCCACTCCTTCCTAATGTTGAATT
+
HIIIIIIHHIIIGHIIIIHGGHIIIFIGHIIIIFFGCICEEHIIDEIIIIGIIIIH>III?IGEI?I=I=?ICGIIIHBIAAI=BHH>IIH>::IIIIIG
@simulated.1015/1
AGGCAGGAACGGAAGCAGAAGTCAGAGGAATGCTGCTTACTGCATTGCTCTTCATGGGCGTGGCTTGCTTAGTTATACAACTTAGAACCTCTGCCCAGGA
+
HHHIIIIIIHIGGFGFGIIIFFGIEIGEIHGIBHHGGHIIIHIIIIIG@CBEBIHEIDIIIIFIFADIECGFII?IICIIIEGH>D@4IHIDI=BID:;I
@simulated.1016/1
AGAACATAAATGCCAGCCCAGGCTACTATACCCAGCAAAACTCTCAATTGCCATAGATGGAGAAACCAAAGTATTCCATGAAAAAACCAAATTCAAACAA
+
HHHHHIIHIHIIHHHEGFEHIHIEFDIIHGEEIFEDIGIIEFEIHEIEIIIIGIIIAIAGI??IGFEIGHIIF9IE=;IIIEI:BIIIIEIIBGIHDIII
@simulated.1017/1
AGTCGCTCAGCAGATACCCTGCAGGGACTAGTGTCTGAGCCGCCCAAAGGCTAGATCAGGGTTAGGGTTAGGGTCCTGTGCTCCTCCCTGTCTGCGCACC
+
IIHHHHHHIIIIIIGGGGIIIIIIIGGIGIIFGIFGIIIGIDHIEIHIIHDIBIAEIIEIFICDI8GIFI=CIHFIIFGDIIII>F:IIIII;I9GGE7<
@simulated.1018/1
GGAAGGAGTTCCCTGCTTGTGGCTCCTCCTCCAGCCACCCACAGTGTAGTGAATCAAACCGAAGGCCTGCTGGGCTAGGCACATACACACTAACACAGTA
+
HIIIHHIGGIIIHIIHHHGFIIIIGIIIIIEIIGIIFEFICIFGDIIIDIBII?EIIIII&:IHEIIBAGHIIEI>IIGFAIIIBI?E;<<IH:DI:7DI
@simulated.1019/1
ATCCACTTCAGCCATGAGTTGTGGGATTCTCCCAATCTATGCACACTATCATGAGTCAACTCCATTGCATCATGTCCTGGGCCTGCAGCTTCCTCCAAGA
+
HHHIIIHIIIIGHHHIIGGDIGHIHGHIDIIIIIHGICFEIHBGFDIDIIIIIGHIIECI@GIIHHDGIBICEB<HIIIEBIFII>II=A<HDII<IIIA
@simulated.1020/1
TATTGTTAATTGATGTAAGAAAACCCAGCCCACTGTGGATGGAACTATTCTCTGGCAAGTAGTTCTGAGCTGAAAAGGAGAAAAAGAAAGAAAGAAAGAA
+
IHHHHHIGIIIIIEIIIIHHIIFIIFIFGHIEBCIIIFIIIIIIIDDIIII?IFGFII>GIIIIFIAB@H<G=IIFBG?H?:AD:FCIGI<I8IBIAII?
@simulated.1021/1
TCTTCTTTTCTTTTGGGCTCTTTTATTTTGGTTTCAACATATGGTTATACTTATTAGGACTAATCCAGAGCTGAGAGGAACTCCAATTAGGAAGAGAAAA
+
IHIIHIHHHIIIGIHHHIIIHIGIIFIIIHGIGI?GIFCDHIDBIHII?FIIIIGHIIBIIIBIDIIE?@>DIEBCIIGII5=IIIBHII=IIIIIEIBI
@simulated.1022/1
TGTTTAAAATGTTCTTCATGAGACGTAACCAAAGGACAAATTCTATTATGGGTATTTCTGAGACTTCCTTTGTCAATGCAATTAATCTGAGTCTCTTTAT
+
IIIHIHIHIIGHHGGGIGHEGIHGIEGICIIIEHFIIIEIHIIHFIHHE@?DBEIBIIIEBIIIEBEDGIIICIIIIIHIIII=IIICIHIABI?EHHIE
@simulated.1023/1
TCAAAGATGTAGGCAGCCTTATTTGAGGGGCATGATCCAGTGGTGTGTCTGCTTTCATTTACATGTGTATGAATGCTTTGGTCCCAGGACTGTGATGGAC
+
IHHHHIHHHIGIGHIHGIIHIIIIFEEDHHGHFFGCHBIFFIHIIIFIBBIIIIIGIIIIEEIIBI>IIIDBIGE;IBHIIIIIFICBI;CIC?IIIICE
@simulated.1024/1
ACTTTTCAAACACTCATTTCTACTATTTCCTTAGGAAAGAAGCAAACAAATTACTGATAATTCAGAAACCAAATTTAGGGCTTTGGTTTTTATTCCACTT
+
IIHHHIHIIHIGHGIHIIEIHEIHHIIEIIIIHIIIEIGIIIIGHEBIIC@ICIIII?EIBIICIIIHEI<II?CIDIICIGH6I8I:EIIIBII;CH5I
@simulated.1025/1
GAGGAAATCTCACAAGGTACTCATGCCAAGAGAGGGAGAATAAGTCTTCAAGACTGAGCCCCTGATAGGTTACCTCTCACAAGTGGTCACCCCTAACACA
+
HIHHHIHIHHIHGHGIGGIHHEIFHIIFIEHFIHIIIIIIECHGIFIIIAIIDDIIIICIIII>IDIICIIIDE;EIC>IIIIADI@I;<II*=GIIIIF
@simulated.1026/1
AGAATAGAAAGTCAACTTTAAGTATCTACTTATTTGGGTGGATCTCAAGGGGAAAATTTTCCAAGGAAGATTTATGTTTGTTAGGCATCTACTAAATTGT
+
IHHIIHIHHHHHGIIIEHHGIFFHI?GGIFIIIGIIIIFFIFDEICIFHHFIIIIDF@IICBIEHAIIAIIG@III6AHIIIII5I7GG?DIIICIII4I
@simulated.1027/1
CTTCTGTGCTCATCAGTCGTCCACTCTGCTCTACAGTCAGCCTTTTGTTTCTCAGTCATTGGCAGCCACGATGTGGACGAGTCTAAGCTTTGCTTTATTG
+
HIIHIIHHGHHHIGIIEIIGIIGIIIHHIIFIIGDDBHEIIIFIDFGAIIIEIIHIIII<IICII>HIFEIFDIDIIHGIIIIB@<IHIEAI8EABABI7
@simulated.1028/1
ATGGCTAAATGACCATGAAATGAATGGAAACCTTCAACAGCCAGGTGTGAGGAAGTGGGGAGCATCTCCAGGATGAGACAGAGTTCTGGGATAAGGGAAG
+
HHIHIIHIHIIGIIIHIHIIFHHGIIHIHIIIIHIDGGIFHIFCIFGAHIIIDI?GIDIIEIIIDAIEIIICI??I=IIIIIII@FG:IIII>F>;I>IE
@simulated.1029/1
ATAAAGATTTCCAAAAGACACTTTTTTTCAAAATTTGAATGTTTTAGAGATAGTTCACATGGAAATACATTTCTCTTTTCTGGGCTTTGAACAAAGTAGA
+
IHHIHHHIHIGFIHFHGDGHIIHEGFGGIIIBGIFIGCIGIGIIEIIIIFIIIGIIIIFDIADCIIIIIIIGIIII8GI<IGFBHD;I=I?BCIIDAF8I
@simulated.1030/1
TATTAGCATTGATCTACAGGGGAAATGGAGAGTGCGGCTGGGTTATTACGCACCCGCCCGCCTTCCCTGGGCTGTGATTGAGTGCACACAGAGAATTTTT
+
HIHHGHHHHIHIIHGIIIHIIIIGIHIHGFIFIHIFIIEECIIHIGIIIIFFIIHI?FIIAGGIIIE?AI9I<IIIB>IFIIIIIGIEIIFD8E<IB<DI
@simulated.1031/1
CCTGGTGCTAATGGAGATCAGAAATGATGTCAGATCCTGTGGAACTGGAGTCAGTGATGGTAATGAGCCCCCCATGTGGGTGCTGGGAATCAAACCGAGT
+
IIHIHGIHIIIHEIHIFIIIGIHIEIEDFECIHIIIGIHIECFGIAIIF@IICI>>IECDIIHI:IIBIIIIIIIIFFHID@GDICIIIIIIHC?I/I@I
@simulated.1032/1
ACTATTCCTTGTGTCTTGGCCTCAGGTGCTTGTATTTCAGAGTGTGCCTGCACACCTCCACACCAACACATCCTTGCGCCCACACACCCACACACCAGCA
+
IIHHHHIHHIHFHHIHGHEGIIHDHIHHHIHIHIDFAFGI>CIIIIIFDD>IADGIEGCII@HIAE?HIIFCI=IDIIDHICCIFIIIIIIIHIIGIIII
@simulated.1033/1
CTTTCCAACTAAGTTGTGAGTTCCTTAAAGGCAACCATACACACACACGCACACACACACACACACACACACACACACACACATATATATTATGAATACT
+
IIHHIHIIIIIGIIHFIGIIIIIGDHIGIHEIIEIIIIGCFDBEEHIBIH?BI@I@IICIIE@IGIII@ICCI@GHCCI9EAHGIGIIHIBIAIEIIIHI
@simulated.1034/1
AAATGAATTATGCATACACAGGAGGGACAGAGAGGGAAACAAACAAACAAGATTCATTTGGGGATTGTATTACTCTTTTGAGTCACTACTGTGACAAAGC
+
IHHIHCHHHIHIIIIIHHIIGEIEGFIGICHIDIDIIFGFFFHIIIGCGCIDFIICGE<G=IHHIEBIIGIDIBGBI>II<A@EDIIIIIIIFII?DI?E
@simulated.1035/1
TCTGGGCATTCAGTTCTATTCCATTAGTCAAAATGTCCATTTTTATGTCAATACCACATGGTTTTTATTACTATAGCTCAGTAGTATAACTTGAGATCAG
+
IHHIIHIHHIIHIIIFHEIHIIGDDIHGIIIFIIFDAHIHEIFI?FFIGEIIGIIIIGIIIIIFFIIIIIIIA@DIBIIAIID>?794<2AGDEEII>II
@simulated.1036/1
GGCACAAGATAATGGCACCTGAGTTCTGGTTCCTCAGACTCTTCTGTGGGCTTTGCTGTTGTTTTGAGACTGGGTTTCACTTTGTCGCCAGGGATGATCC
+
IIHIIHIHIIIIHIGIHIIIIEIIHHBIGCGHEGIIGHHHCIBFDHAIHIIIHCIIICBDIIII?IHIIIC<IIIII<BE?I=I>IDIAG8IDE?AGE:@
@simulated.1037/1
AGAACACACCATCTGATCCATAAACTGCAGGAAGACAGACAGACAGACAGACAGACAGGAAGGCTAGGCCTGGTGAGGGCTTTTGAGATCTCAAAGCCCA
+
HIIIHHIIHGIFIIIIHHIIIDIGIIIIIHIIIIHHIDGIIIIECIDIII=ICIDEEIIIEGIBFIIIHIGIAIHIIFA>II9G>FIIII>C:I;:E?II
@simulated.1038/1
TCCTGCTTCCTGCCTGTTAGCACCTCTAGCAGGCACAGTCATATCCACGCAAAAGGTCTATAGCTCGGGTTCAAGAAGACAACCACACTGTGTTTGCATA
+
HHIIIIGGHIIGHHHEEIGIFHCIGIFEIIIIIEGIIIGEDFIHHIFIGHGIHBIEGIIIFDGIHGAEI>IIG9EI>>IAIEIAIG9GIIIIFECE<B@H
@simulated.1039/1
TTCCTTTGAAGGCCAGAAGAAGGCACCAGATCCCCTAGGTCTGCAGTTAGAGAACTTTGTGAACTGCTGTGTAGGTGCTGGGAATCGAACTCTGAACCTC
+
IHHIHIHIIIHIFEGIGGIIIIDIIIIHIBIIIEIAIIAICHID?HI>ICAICIIDEGIIIDI8BIECIII9II?ICIIIII@I@II@=F<6I4II=3:A
@simulated.1040/1
TCTCTTCCCACAAGGTCTTCACTTCTTTTATAAAGACCACGAACATCAGAACTCTTGAATGGACCAACATGGATGATGATTATTAATAATGACACTAATA
+
HHHHIHIHHGIGIHGIHFFIHHIEHEIFIGGIFGHIHGEIFGIF>FGFIIIIHFA>GHII<IIIIAFBIIBDEIIIC??I1IHADICIFI=HII9?AAIC
@simulated.1041/1
CACTGGCTGTAAGTCACGCTCATCTTAAACTTCCTCTATCTCTGCAATGCTCATCTGTTCCTCCCAAGATCCCTGGTTCTTTGGTTCATTCTAAAAGTAA
+
IHHIHHIHGGHIHIHH?EDIFHIIIIIIFGIFIIHIIDHFEGEHA>IFGG<IIGID@IHHIB@ID-IFIEIDDII<AAFIGIDFHIIII3IBB>IFIGBI
@simulated.1042/1
TCACACCACCAATCCGATCCAGCCTGAAGGAGTATTCACAGGCAAAACGGTACATTCTGCGGGGCTTCTCCTAGAACAAGCTCCACGCTGCCCCTTGTAG
+
HIIIHHIIGIIIIGIGGEHEHHIHIIEFIEIIHIICIAIIGEFIIDIFBIIHGF>I?IIHEIIIIEBFI?GIIIIIIIEI9<FEEDDG9I=GI<DI=III
@simulated.1043/1
TATCAAGCTGTTAGGTTAAAGAGAAAACCATGAAAACTGCTGACAAGTCTTTGGGGAGTTGAGATGTATTAATAGTGATAAAGGTTAGAGCAGTGAGTCA
+
IIIHHHIIIIIFHFHHIIIIGHGIFGIIIDIGEHGHGHIIIIICFIIIIIEIAFIICII?IBDGII:HE=HIIIFF@AGIIF<IIII<DI(I>>8DII@I
@simulated.1044/1
CATTGAGCTCCATTTTGCATGCAAAGACAAGGGCAGTTAATCAACCTCATCACTCTTATCACTCATCACAGAGACAGATGGATAAACCACTTCTTTCTTT
+
HHHHHHIIIIHHHHHHIGEICHDIGIHFHIGGHGIGIIIIEIIIIHAFDIIHIIIIAGHDEIDIDGFIIIBIEGFCIFI5IFDI>IHIIIIIB?DGEI?I
@simulated.1045/1
TAAAAAAGAAAAACCCTCAAGATCTTCAATGCTATTTTTCAAGAGAAAATAGCCAAAATTCTGAAGACTGTATTATTCCTGTCTTTGATCAACTCAATAA
+
IIHHHHHHHIGIIHFHEIIGIIHEEIIHFCEIIIIIFAGACI=DIII@FCI>I=I?HBHDHIDIIIIIIIF@IAAE?HIIIEIIIIHIF8>ID.EIIIII
@simulated.1046/1
GGTTTGCAGCCCCCTAGGAGGAACAACAATATGAACTAAACAGTAACCCTAGAGCTCCCTGGGACTAAACCACCAACCAAAGAAAATACACAGAGAGAGA
+
HHHIIIIIHIHIIIIIGHGIEIHIIGHFGEIIEGIIIGIIIIHBIIF>EIIIIHIIIGIIIIIHIIGHIHGFG>IEII?7I<III@BI5GHIIII<IH0I
@simulated.1047/1
ACATCACTCTATGATTATATGAAATCTCAAATATTTTTAAAAGAAAGAAAAATTAACAACTTTGAACTCAGGTGACCCTTTAGGGGGTGATAAGTTGGGA
+
IHIHIIGHIHHHHHIIIIIHGIFHIIIHIIIEDIDFICIFDGIFIIIEDDII?>GG@DIIIIIIIHIGHADHIIIII@HDIID@9IIIAIDE@III=I:G
@simulated.1048/1
AAAATGAGCATTGTAACTAAGCGCTACAAAGGCAAATATCACATCTGGCTTAGCTGACATCCATCATTAAAGCTAGCTGACCTGTAGCACATTAGGCCAT
+
HHHIIHIHIIIIIIIHIEIGGIIFIIGIEFHIEIGIGIIGFCDIIEICIIIIDEGIGI4II@IIEI:DAH@II:IIIHIGI=IIIIHI7<B@IFGIIG%I
@simulated.1049/1
AAGACAGAGTTTCTCTGTAGTTCTGGACCTGGCTCTGTACACCACCAGGCTGGCCTCAAACTCAGAGATCTACCTGCCTCTGCCTCCCCAGTGCTGGGAT
+
HIIHIIHIHHHIIEIHHHHIFEIFGEIIIFGIDIHGIIIIIIIIFIGFIBHIIIICIBIGIBAIDGIII9IIHA?CIADIIICIIH;IIGIIIGIDI<D8
@simulated.1050/1
CCATGTGGTTGCTGGGATTTGAACTCCTGACCTTCGGAAGAGCAGTCGGGTGCTCTTACCCACTGAGCCATCTCACCAGCCCTAATCTCGTAATCCTAAA
+
IIHHHHHIIHHHGIHIFHHIGIDEHIHGIEEGCIIIIIDEICIIIIICICHIIIIICHFIHFIIHBDDHIE>I<HIG>I;BIICIG@E?I=I@IDIIGFI
@simulated.1051/1
TTGGATGGTTTTGTTCAATTCCTTCACCTGTTTGGTTGTGTTTTCCTGTAATTCTTTAAGGGAATTTTGTGTGTTTCTTCTTTAGGGGCTTCTAGCTGTT
+
IHHHHIIIHIHIIHIHIDEGIFFIIIIIICIIIFIIGIDIIIDDIIIDHIIIGFIHHG@II9EIIGIAH<;IGII<BIIICIIIIII@IC1DI7IE4III
@simulated.1052/1
AGGAAACCCAAATGGGCCAGCCTGGGTATCCCCAGAAGGGAAGGTCAAGAAGGCAAGCCATCCATTCCAGTCCCCGTGCAAATACCTGAGGTTCTCTGCC
+
IIHHIHHGIHIIGIGIHGGGEEIIIHIBIIIIICEIICDIIIEEHCHIIIIBHI>GBGHGII?@IGI@DHI=GIII=IBIBBI@IIIIIIIIIIHIIEI8
@simulated.1053/1
GTTGTGAGCCATCATGTGGGGGTTGGGAATTGAACCCAGGTCCTCTGGAAGAATAGACAGTGCTTTTAACCACTGAGCCATCTTGCTAGCGCCTAACTGC
+
IHHHIHIIGGHHHHGHHIIIIIEIIIIIIIIIFFIFEEIIIIGHICDHIIIECEIIII?BEIIDCHIII?BIIGIIIE9IF?9GGI:FIEIIIBIGIA<G
@simulated.1054/1
ACAGAATATTTTATCCTAAAACAAAAGGATATACCTCCTTCTCAGCACCTCATGGTACCTTCTCCAAAATGGACCATATAATTAGTCACAAAACAGGCCT
+
HIIHHHIIIHIIIHFIIIIIHFEHGGHHIHIIIIHFIHIGAIIIIDII=IIIIIIIGIIHIGEICHDICFD@I@DIAI1ICIII?I6=BCIG<I7II7?@
@simulated.1055/1
GGAGCTTATAAAAAATTAATGTATAATACCACCAAAGTCCAGCTTGGTGAAGCCATGAGTTTTAATGGCATTATATGTAGGAATAAGAATGAGAGATTCC
+
IHHIHHHHGIIIHIIGIIIHHFIFFBFFIFHEIHFII?IIIIEGIIHGIFGI@=IE?>HAIIGIIII=ICFIEHD;=BFIIHII<=?<GC=GEDI7IGAH
@simulated.1056/1
GCACAGCACCACCCAGCAGCCTGCAGAAGCTGAAGAAGGGAGGAGCCATCCAGGAGTGGGCTGTGTGTGCCTGCGTGTGCGTGTGTACCCAGCCTTGGCA
+
HIHHHHGIHHFIHIIIIIIIGEICIGEIIIIGIIIIIEFIIFIIIIBI@EIIIFIDIII<IIIFI@I;GECIIHEFIII<BICI8HFIIB>IIIIHDA7I
@simulated.1057/1
TGTGTGCATGTGTAGACCTAAAAGCATTTCAAAATTATGCAAACTTCCTCAAATAGACACATAGACACATATTGAGCATTTAATTGAACTTATCACAAAA
+
HIHIHHIIIGIIIIHFIHFIHHHDIHGIIIIFDIEIIEIIIDHIIIIIEC@GIIIIIFII<IIG:IH8IIDIIG=GI;GIGII6IBHIBFI=IICGFIII
@simulated.1058/1
CCAGCATACATGGGCAGCTTCACATACCTGGCAGCATCTGCACAGGGTGGACTAGCCTGACAGGCACATTAGAGTAACGGGGACAACCTAAAAGGCTGAG
+
HHIHIIIIHGGHHHHFIIIHIGIIIIIHEIFDDIIICDIBFIHIIFIIIIF>@GIDFH;IIFIFICIIEFFIEGIEDIHIDIIIIHBIII@I:FFHB@IA
@simulated.1059/1
TAGTCCCAGCACTATGAAGGCTGAAGAAGAATTGTGACTTGGAGGCTAGCTTGCGCTATACAGTCTAGAAACAAAAGAGGCATACCACCTCTCTCCAAAA
+
HIHIHIIGIIIHIIFIGIIIHIHIIIIICFIIFIFEEEGIIIIIECIIIBHIEIIIGIICCBIDIII=B<AIBIIIIIII@CII?EHHIIFA>CIBIEFF
@simulated.1060/1
TGTTAAATTTTAAGAGTTCCTGGAGCCAGTGCCTAAACCTAAGTTACACGTATGTCATTGCTTGTTACAGATCCTGCACTGCTAATCTGTTACCTCTTTG
+
IIHHIIIIIIIHIIFGHIGIHIFIIIIIFGHGIDIIIGGGCF@HCEIIIIHDGIHEIIIGGBAII9IAIIFFIE4IHAF=H@IIEEIIIBI:FHEDIFII
@simulated.1061/1
CTTAATTCTATCCAGGGTCTCTTGGCTCTGCAATCATCTGGGTCCTAGCCATCCCTGCAGGGTCAGGCATGGGCTCAATCTCTAGGCACTGGACCAGTCA
+
IIHIHHIHGHIHIHHHHIEGFGHEEIGIHIICCGIFIDI?I@HIIIIIIFIHI@CIIFGIIGIGII=H@AIIII=FIAGGIHI??E>AIAFICIIIIBIA
@simulated.1062/1
AGGAGGGTGTCACCTGGGGAGGAGGGTTCCATCTGGGAGGAAGGTTTTCCTAGAGAAGGAACAGAGGACTAAGGTACAATCAACAGGAGCTGAGCCATCG
+
HIIIHHHIHIHGGIIGIIIFIIIIDHIIGHIGHGHIIEEIFFFIGIIIIEECFDEHFDIIIIIIIIDIIHIIIIIEIBFIHHIEEIDII?IAII@IGIII
@simulated.1063/1
GGTTACTCACATCACGGAGGACCAGCAAGTGGAGAGTGCTTGAGGAAACGGGCTAACTGTGGCCTCGTAAGGCCCAGCTCTAGAAGTCTGCTCCCACTTC
+
IHHHIHHIHIGHGIHHIFGEGHIIIHIIIEIEIFIIFGIHI>CG@EIIIIIIIIIFIIG?IEII<AI<B=@IEIIIIGIAIIIBICIIIIIIGDE@EI?=
@simulated.1064/1
TTCGCTTGAAGAAATATGTAATGTCAGGCTTTGAGATGAAATGCGCAGAAATACAAATATTCTGATTATTAGAACAGAGAGTGAGAAAGAACACAGCCAG
+
HIIHIHIHIIIIIFFIHIIIIIGHIHHIIIGEIHICIHIDHGBIIGDIDIB<FICBHEIIIIFIIBIIIHEIFIIIIIIIFIIIIEIIIDG??:I8>BII
@simulated.1065/1
CTCTGTATAGCCCTGGCTGTCCTGGAACTAACTCACTTTGTAGACCAGGCTGGCCTCAAACTCAGAAATCCGCCTGCCTCTGCTTCCAAAATGCTGGGAT
+
IHIIHGIIIGIHIHIIHIHGIHHCIFFFIIICEEIIIBEID?DIIAI?III?EIHIII>IIIIICIFIII?;CI@IIDI:@E9HIHDIIIGIIIIIIIII
@simulated.1066/1
ACATGTGATCAACATGGAATTAGAGTAGAAATGAGGGAATATGTATATTTATCTGAGCCAGATGCTTGAGAGGTAATGTTTATTTGTGTCAGGATTACAC
+
HHHIIIIHHHIGHIFHHIIIGIDIIHFEHDIIDIICIEIIHI@IG>II=>IAIII6FIGDGI>II?AI<IIIAII@I@HIII7IIIIIIIIGH*IIEII<
@simulated.1067/1
TCCCAGGACGATCATGGCTCACTTCTAGAGAAGGCTTTGCTCTTAAACTCCAGCCAGGTGTTCTGTAAAGAAGAAAGGTAAGAGGACTGTTCTGGGCCGT
+
IIIHHHIIIIGIIIGDGHHGHIGICGGHIIHIHIGHIIEFEAGID@GG;IIH@IBIIEICIIIIIIIIIFH>5GIICI5II9IB>;E?EIIB?HI>G=II
@simulated.1068/1
CCGTCAGCACCGACAGAAGCTGCTTTGATAGCATGAAGCTCTCTGGATTACGTTCTTCAAGTAAGCTTTTAGATTACAAAATTAAATTGGCTTAATTTTT
+
IHHHIIHIHIGIIIIEIIFFIIIEGHGHHGIEIIIFGFIIHEIIIIIII<DIHHIGEIEIBCIHFGIIIIIEIBDIEFID@HI=?DE=FBIEIIDFEFGI
@simulated.1069/1
ATACTTGGCAAGGAGCCAGATTCACATTCACACCTAGGCCCTCTTACTCCAGCAGTCTCCACCTTCCACCCATCTGAGGTTCCTGCTGTTGATGATTCTT
+
HIIHIGIIIIIIIGIHDIHIEIFHGGHHDIIIHDIGIHCFIIFIH@IIIIAIDGIEIBIG@IDIHEF@IHIIGIIIE@IEAIHIIGC;HIIIIIII:IFI
@simulated.1070/1
ACTGAGCAAGCTGAGTTGACCAGAGCGAGCAGAAGGTCCTAAAATTCAATCCCCAACAACCACATCAGCTACAGTGTACTCACATACATAGAATCAATTA
+
HHIHHHIHIIIGHHGIHIIEIIIIIHEIHIIIIEIDHAIIDDGCIFDCCEB?A=I@IGGIIIIBIIHI9I:CEIIFII=HIAIGHFFIFHIIGCIIDIII
@simulated.1071/1
AGCTCTGCCCTGAGGTTGTGAGAGAGCAAGGCGCTCAGAGGATGTTGGATCACAGCATGGAAATCCTGACGCAGGATTCAGACAGAAACTATCGATAAAA
+
IHIIHHHHIIHIGHFIIGGDIIGIGGIHGIIDIIEIIBDHFC?HIGCIDIDGIGHIGGDBFIIIIIIGAIIIBHIIFIIII=@ICGCI<>IIIB1GIIHB
@simulated.1072/1
CTAAGATGTACAGGAAGCTGTCTGCTGCTGAAGCTGACCTGGGATTGAGTGTGAGTACACAGATAGTCCATGGGAAGGTTCAATCAACAGCTCATCTCTT
+
IHHHHIHIIHHGHIHFGIIIIIHFFIIIFGIEGIFIIHIIE?FI@DGICEIIIIAFIIEFDA?DEII=E>CFI?CHIDFGIHH8III0=I6I4DBIGHIE
@simulated.1073/1
GGCCTGGTTAGCCCCAGAGCCTTTGCTGCCACCAAAAAAAGGAGATAATCTTTTGCATCTGTGCAAAAGATGTACCACTCCTCAGCCGTCATAAGAGCAA
+
HHHHIHIGHHIIHIHHEIHIGIIEIIGHEBIGEIHGDIIIHIIIFIIIDIIIIIIG@IIGII?ECIEFIICCFEIII8I@<7>I?IBIIIHIHI?I>=II
@simulated.1074/1
CTTACTGGTTTGCTCCCCATGGCTTGTTTAGCCTGCTTTCTTATAGAACCCAGGATCATCAGCCCAGAGATAGCACCACCCACAATGGGCTGGGCCCTCC
+
HHIIHIGHHGHIGIGFHIIIFHIEDIIHHFFHGIIIHGIHBGIIABECFHBCBEI@IIEFE9@FII:DIB>9IIIIIG:GII?II@IIG:C;II8=IIII
@simulated.1075/1
TAGTGATTGATGGGGAGGGCCCAGCCCATTGTGGATGGGGCCATCCCTGGACTGGTTGTCCTGGGTTCTGTAAGAAAGCAAGCTGAGCAAGCCAGAGAAA
+
HIHIHHIGHGGHHIHFIIIIGIIHHIIIGIHDGIIFIEIII@DDDIHIFIIIIIIGIIIFFIAAIIDAIIIFI;2EIICIG8GIAI@BICEIGIIIEIII
@simulated.1076/1
GTCTATCTGTAGACCAGGCTGTTTTTGAACACATGGAGATTTCCCTGCCTCAGCCTCCCAAGTGCTGGGATTAAAGGCATGTAACATCACTGCCTGGCTT
+
IHIHIHHHIIHFHIFGDGIIIIIGGIIIIIIGAIIIHIHIII>IIIHIG=FBID;IIBII@IIIIII=IIGG95BCEIIIFCE<IIE=FFACFII>IB@9
@simulated.1077/1
TGAAGGTGTGCGATTAAAAACAGATCAATGGGAACACATTATAAACAGTGCTTTGGTTGCCACTAGGCTTTTGTTTCCGTGCTGTTTGACTTTCCCACAA
+
HHHIIHHGIIHIHIIIHIFHIIIIGIFGGFDHHHIHIGIGBIIIIIHIIGIHIGIDIIII>II@I<?;IIH=II?FBB?HIEC@IIIFIIBB;AIDI<FI
@simulated.1078/1
TTTTTGAAAATAATCTGCCCCCTTCATACTCAAGAATACAGATTGCCACAGATAAAAAACAGGGTCTTAGTCTGTTCAGGATTCCAGACTTGGAGCCAGG
+
IIHHIIIGHIIHHFGGFIIIIIIDIEGFIIIGHIIEHIIICDIIICIIEIIHGIIIEGGCI?ICHCHIFECIIIIIIIIA<AIAI@@IIH:>=7@<C?II
@simulated.1079/1
CTAGCATTACCAGACTTGACTAAGCCTTTCGTCCTATATGTGGACGAGAGAGCGGGTGTAGCCAGGGGAGTGTTGACACAAGCACTGGTACCCTGGAAGA
+
HIHIIIHIHHIGHHIGIFIIFHHICIHEDEIFIFEGIDIDICIIIFIICEHIHECGIICCH>FICIIHFIICIIH==HIIFHIFCIIC4HGI?I7=DI>I
@simulated.1080/1
TCTGGACTGCCATTGACGAATTAACACATGAGAAGAAGCATCCTTCACATCTTTCTTGCCCTGTCTTAGTTTTGGGGACTACAAGGAGACACAAGAGGGG
+
IHHIHIHHHIIHIFHIHIHGIIGIEFIIHFBBFGIDIIIFIIFHIIHFFHEIFIIFIII:IFGII<IHEIBCIIIIII@?IFIIGHIFIBIIHIB;D>I@
@simulated.1081/1
CTTTCCTTGACAGTGTGGGCGGGCTCTCTGATATTAAAGACTTTAAGCCTCCCGCATTCCTACCAATGCCCTCTCTCCCTTCACAAATGAAGTTATTAGT
+
HIHHHIHGIGHFHIHGFHEFIIBGIHHHIIIECIIGIGIICEIBDGEIIII>IIIIIIIIHI@BIFIIIE5IIII<CI<ICIIDIGCE=I.IIDIFI6?7
@simulated.1082/1
CATAAGAGTGCTGGGCTCTGTGTGCCCGAGAAAACGGATTGGCTTAGTTCCCAAGCTAAGGCCTCGCATACAGTAGATGTTCAATAAGTACCCATGGAAT
+
HIIIIIIIIHIHIGFIHIIFHFFIIFIDEIIIIIGIEEIHBIDIGIIDCGCDGIFIIHIIFIDIB<HIE:DIIIGA?IIIE<I88I9I=IIIIHII??0I
@simulated.1083/1
GTTTCTTGGCTAATATCCACTTATCAGTGAGTACATATTGTGAGAGTTCCTTTGTGATTGGGTTACCTCACTCAGGATGATGGCCTCCTTTTAACACTTA
+
IIIHHHIIFIGHIIGGGFEIIIIHICIIGFEGHCICIFII@DGGGFIIGHIHII?IIIGIIIIIIDHHAIIGGEEIIIEII<IHIFIIIIIICI>I;IGG
@simulated.1084/1
TTGGTTCCCCACCTTGCTTGTCATACATTATATGGATGACATTCTTCTTTCACACAAGGATATGACAATCTTGCAAGAATCCTACCCATTTTTGATACAG
+
HIIHIHIHGIGIHIIHIHIIHGIHIFIHGG?FIGFIEGGIGDGIEIIDAIFIIIGIFII:C>GICIE9DIII@IGI=GCIEFIHID?II?<IFFICIIE6
@simulated.1085/1
TTTGTTGTTTGTTTGTTTGTTTTTAATTATATGAAAGTACACTGTAGCTGTCTTCAGACACTCCAGAAGAGGGCCTCAGTTTTTTTTTTTTTTTATGGAT
+
HHIHIHIHIIHHIIIIHIGEIIHIGDIIDGIGFFGIGIIEHBHFGIBIIHCHIBIDIHE=DGII<BIIII:IDIIIIIIIIIGI?FIH@IIGIBI3IBII
@simulated.1086/1
AGGCTGGCTTAGAATTCTCTATGTGGCCCATGCTGTTTTTGCATTTGTCATCCTCCTAATTATGTCTCCTAAGAGATTATGTGGGTGCCGACAGGAGGTT
+
HHIIHIIHGHGFHGHIIGGGGEIIHFGIFHIEGIGHEGIIDICDEFAGHFFGIIAIIDIEFIIADFIIDEIEDIIFCGFAI>ECIIIGI;I<IHHIIIII
@simulated.1087/1
CTAATATCCACTTATCAGTGAGTACATATCATTTGAGTTCTTTTGTGATTGTGTTACCTCACTCAGGATGATGCCCTCCAGGTCCATCCATTCGCCTAGG
+
IIIIHIHHHIHIHGIGGHIEFHIIGIGIIDIHIIIIIFIIEIIHGIIIEIIIA<=IIIIIIIIG>FIII<GIFBFIIIIHIIDE9FIID7IIIIFIIAFB
@simulated.1088/1
AGAGTTGAGATGCTGTTTTTCTCGTTATCGTGGTAGTTGGGGAACACGGTTGAATCCCAGCAACCTCTAGAAATTAGAATACTATCTACAGACATGACTA
+
IIHIIIIHIIHGIGGHFIIIEGIIIHGIFIIGFFIGIIEIIDBGICEIHIABIIIFDIIIIID;AIF=C9F@DCGFIHBIIIA::ICIIIFIIII:IIII
@simulated.1089/1
AGAAGTTCTGAAGAGAAGTGTCTGGCACATAGTGGGCTTCTCATAAATATTCACCAAATAAATGAACAAATAGTGACCAGTTCTTATCAGGGTCCTAAGC
+
HHHIHIIIIGHIIIIIIIICHIGEIIIGIHFIIFIDIIIGIHEHHBBD@BEII@IEEIIIFFGIHEIAIBI4AI=9AF>FCIII:IIAI<II7IIII@DI
@simulated.1090/1
TGTGTGCACGAAGCCCTGGATCAGTTCCCAGCACCACAAAAATTAGGTGTAGTGATGCTTGTCTATTGTCCTAGGGTGGGAGAATCTAAAAGTTCAGGTC
+
HHIHIHIIHIGIFFGGHGIFGIIIICIDIIEEHIFIEIEGIIIIIGIGIIHBECFBIGBHIIHICFBIIIDIIDIICIIGIAG7II@IG:=@HIEIIIIA
@simulated.1091/1
ATATACCCTCTGAAAAGTTCCCCGAATTCCAAACATCGCATAATAGCAGAAACTATCAGCAGCTGGCAAAACCACACCTCGGCTAAAGCATTAGTCCAAT
+
IIIIHIIHHIHIHIIIIGIIIGEIIIIDEIHEEDHFFDIIHEIDHIDIIIICGIEIECFIFCIB>HIIIHIIICIIIAI?F@I7I?II<IIII?AI@CD=
@simulated.1092/1
ATTAAAATCTGATTCTTCCAGTGGTCAATCCTTGCAGATCTGCCATGATACCGGCAAACTCTAGCAGCTACATCTTACCCATATGCTGTCCCCATTCTAA
+
HHIIHIIIIIIIIIIGHIIHIIGIIGIGIGDIIIIFDIDGFIICGIGIBBCI=HI?IEDB?@DABEIG>ICIEIID4CI<ICDCIIGFGIAFIIIF?FIH
@simulated.1093/1
GGTAATTTGTTACATGCAAATAAAAAGATATTCCCTTCAATTACATAATGGATCAGTGATTATTTTTGGTTGGAAGCATGAATTAGAGGCACCATAATTT
+
HHIHHHHIIIIHIIGGHHIEIHHIEIHIFCEGDDIIGIHIIBICIIF@ICIIGIGICIBEIBIDIIIG;<@H=II@CIIIIIIIF9ICIA@II@H>FII:
@simulated.1094/1
GTTTTCACCTAGCTGCATTCCTGTATACTGTGAAAAAAAGGTCAATGGTAAACCTTGTTCTCATGTCTGTCATCAGAGGTCTTAGTTATATCATCCTGAA
+
IIIHHIIGIGHHGGIGIGHHIGIEIIGIHIIIDIIIIADD<IIIFBIIIHDAIIIHIIIIDGIIGIHHIII<IIFAIDIIAIG4IFB;AIICGGI7IIBH
@simulated.1095/1
AGGGACGTGGGAAGGAACTGGGGTAGTAGAGGGAGAGTAAACTGTAATCAGGATATACTGTGTGAGGAAAAAAAATGTATTTTCAATAAAGGTGAAAAAA
+
HIHHIIIHHHGIHIHIIIHGGIIIIIFIGGHIBDEHIIGEFIEGDADIBICIIIIIIAII?IB@ID9FBIEIEHIDIH?F@=III<IIIC=IHEI@I<EI
@simulated.1096/1
TTTTTTTTTAGCCCTTGATAGACTTCTGGGAGGTTTATACTTTCACCTTTGACCTCTAGGTTTATGATCCCTCCTGAACTAGAAGTTAAAGATTATAAGT
+
HIIHIIHHIIIGHHHIFHIGGIHGGIGHIIEGGFHEIECIIFIFFGGIIIH>IIIHIIIIBGDIFEF=FIIHEIIFIHIEGIAIIII6IG66A=0ICIIE
@simulated.1097/1
TTCAGACATGTCTCACTTCAGAGCTCTGGAGGAGAATGTCCTTCCATCAGTAACAACAGCTGACTTTGATGAACACTCACAGCCACTACAAGTTTTACAT
+
HIHHIIGIGIHHGGIGIGFIHIIIIIIEIHIIAID>GIFFIIIAIIE@DI>IHIIH;IIIGG?IIBIID@GHFCEIIHHI9IHIIHIHIIII;AI6GGDI
@simulated.1098/1
CACGTGGAGGAGGGAATTGGGGGTAAGGGGGCAAGAGGCAAGAGAGAGGCAAGAGCATAAGAGCACGTAGTAGAATTCTAAGCAACTATTNTCCAATAAG
+
HHIIIHIHIIIHIEEIHIHFIIIEFIGIIIIIHGIIFDIIIHIIGBIGBIIGCBHF>IIIICHIIFIBIIIII@IIFIIIIDHIIII;II2BI><@IG?F
@simulated.1099/1
CCCCCCCTTTTTTTTCATTATGAAGGCCAAAGAAAGAGGTCAGCAAAAACTGTTGTTCTGTTCCTTGGGGTTTTAGATGAACACCTTGTCATAGCTGAGG
+
IIIIHHIIHIGIHGHIIIIHIIDIFIIFEIDIIIGECIIIGIHIEIFIAE?GIIBIIHEIDIIBFI@@DIIIIII@?III:>?HIDIIICIEIIIGIIII
@simulated.1100/1
AGCTTTTATTCCATGGGCATTGATTTGCAGAGAGATGCATAACCCATCAGCTGAGAATGAAGGTTGAGGGCTCAGCCCCAAACAGGACACGATTATTAAC
+
IHHHHHHIIHIGGFHHIIFHIHIIFIIIGIIGIFDIIDIIIIIDBEIGDIEICG?DIIIBIIIAIF>GII?CIIIIIIDI>IBBICIIIIIF@GIEA@II
@simulated.1101/1
AACTCCAGAAAAGCCAATCACTTCCTTGTGAAGGTGTCCCTTACTTAATTTCAAAGCTGGAAATGCCCTTTATCACCTACAAGATTGACTACATTGGTGA
+
HIIIIHIIGIHHHHFHHIHIHIIIIIGIHGCIFIHGGGIDEFDIFHGHFHDEGHGIIIADFIIIIGIGBII9@BICAI=IF8@GIIIIIHI7I?D>IIIE
@simulated.1102/1
AAAGGGAAAGTAGTGAGGGATGAGGAAGGGAGGCGGTTCATAGAGCTGAACTAGTAGAAATCCTCTTATGTTACCACATGGAGGCACAAACATATATATA
+
IHHIHIGHFIHHHIHHIHIGIFHIEIEEFFIIIGFHHIIHGHBDHEEF>GIIIIHHICG@ID?DGIEIIIDIFIIIIFIGDFEEABDII:II3IFI5>HE
@simulated.1103/1
AGAGAGATGCACAGTTTACATTAAACTTATGTACCAGTATTGCTGCCTAGGGATGCTTCTTCGGAAATGCCTTGCAACTTGGTGAGTGCTAGAGAAGTGC
+
IIHIHHHHIBIIHIIFHFFHIICIIIHICGIHDIIFFIFIHII@FICIIIGHHIAI@BFIIIIIIIF<HIIE?;<II=IIFIIIIGIIGI;IIII/I9EE
@simulated.1104/1
AGAAATGGGCCCAGATGTTCACAGTCATCCATCCCCAAATATACTATCAAAAGGACATAATTTTGTACCTGGTTTACCTTTTAATTATTTCAACTTTGTC
+
IHIHIIIIHIHHGIHGHGIDIIEDIIIHIIH@CC@BDIBFGDIFHFIIIIII@CAGEHAIIIIIDEI<IHEI;IIG8IAHHCEFEIDG4II?I9IIIIII
@simulated.1105/1
AACCTCCCCTTTCCCAAGAAAAAAACAACAACAACCACCTCATTGCAGAAGCTGCAGTGAGTCATAGTATATCCTACGGTAAACCCTTCTGTCCACACAT
+
IHHIHHIIHIGIIHGGHIDGIIHIIHFCHICGFIEEIIIBGEIB<AFIFFIII@IIHGIDFI<DIIFIDICI?@5@I:I8II=GH;AII>>III?@IAH=
@simulated.1106/1
CAGTGTAGAGAAAACCAAGAAGAATAGAATCACAAAGCACTATTGAGTACCCAGTTAACAATGTTGCCACTGCTCCTATGGGAGCTTCCTACAGTGGACT
+
HIIIHHHIHIFFIIGIHIIIHIIIIGGEHDHIIEEBICIIADIHIDCIIII=II@EI;I=CD=III<IICEBIHIEIGII>AIAIIBIIGI@9IBIDICE
@simulated.1107/1
GTGTAAAAGCATCTTGTTTTCTTGATATTACATATGCCAAGTCCGCTGTCCTTACAAGGCTAGAGCTTTGAGTCTGCCTTCCTTTTTCCAGCCCTACGTC
+
IIIHHIHIIIIIGIHGIIIIIIFIIFIDFHFIFIIIHGIFFIIGIIHIICFHIFEIHDEIIEIFBEIIEI?CI?BII@IIIBIDIHIIIIIGHI;DI6FI
@simulated.1108/1
ACTCTGTTGAATGTAGTAATTGATAAGCACTACAAAATATTCTTAGATCTTGTAAAACCCTCAGACTCGGGGGCTTCTTTTAACTTGCACAGATCAACTG
+
IHIHHGIHGIHGIIIHGFEEDFHGIIGHGIHIBEFICHIIICIGIIFFIIIHIFFIBDHFGIIIIIII7IGB?ID?IIFGA?CI<A:III;:IIIIHIII
@simulated.1109/1
CTATCACTAGAAATGCATCTGGGCACAGAAGACAGGGGATTCTGCGTGCTGGTGGCCGCCACTCTTTCCTGTAGATCTAAGGTACTGTGGTTCCTTCTTA
+
IHIHIIIIIHGIIHIIIFIGIFIHFEDIGIDFDIIHHIF?IHIIF@FFIIIIIBIEFII?IAIDAI=DIEIIFIDHDC=GII=8IEICIFI@IIIII?>I
@simulated.1110/1
GTTAATGTCCATATTACTACGAGAATTTATTCTTTAAGTTCAACATGGGCAAATTAAAACTCAGGAACAAAAGGAGTGTGGTATGAATAGCTACCACATA
+
HIHHIGIIIIIHEIIIHGHHIFGIIIHGGFHGGIIICIFEIIHICEDGIIICECIIBIIIHGIIIHI:G4III=CIII;AEE?=ID:I:IIID6IIIII=
@simulated.1111/1
GTCTGTATACCAAATGCATGCCTGTATACCACATGCATGTCTGTATACCACATGCATGTCTGTATACCACATGCATGTCTGTATACCACATGCATGTCTG
+
HHIHIHGIIHIIFGIHIHHIIIIIFFDIHIEEIIDEIAEGGIIH@IDHIIIGCIIIIG@I:IIGIIIGIFIHII?GIFCI@EIEII<<IGCICH:IGIID
@simulated.1112/1
TTTTTTTTTTTTTTAATGTAGGCAGTGAGGCCGGTGGTTTTGTGTTGACAACAACAAAAGTGTCCTGTGACTCTGGGTGTGCTGAAAGTGCAGGCGCGAA
+
IHIHHHHIIIEIGHGIGIIIIIIIIHIBIGIIIECCIIIIIHHGIHIIDIGFDAAIGICIBIIB>G:IIGIIHGFIAIBB8IIIII.IG9A?IDI>BFII
@simulated.1113/1
CAATTGTCCCAGTACTCCCTTCTATTCTGGACTCTAAAGTCAGAGCTACATTGCCAAAGCTGCCAAGTTTTGCTGCTTGCTAGGGCTAGAACATGGCTCC
+
HHIIIHHIGGGIIIHIHFIIIIHIFIFIDGIIICIDDIGFIFIIIGIEIIICIG>B:HIFIHA9IHIIIIDIII8<FIHI=IFIBGICIGH;EA7G:@FI
@simulated.1114/1
TGTGACATGCGGTTACCTTTTAGCTTTGCATCTGACAGGGGATATTGGACTTGACAATTCCTTAGAGAATCCTTAATTTTCTAATTGATTGATTTTTGTC
+
IIIIIHIHHIHHIGIIEIFIIHCHFIIIIIIHIEDCHGHIGI@HHHBGGGIIIIIIIIIIII2IEIG<DIIAI>GIFII>I?I4II:ACI<9IAIBIIAI
@simulated.1115/1
TCATGGTAGAACCTTGCCCTTTTGGCAGAATCATTAGTATTTAATCTTGTGGCATATGTAAATCACACATTTTTTATTGGCGTTGCTTCTGAACCATCCA
+
HIHHIHHIHIGIIIHIGIHIIIHGFHIIHHIIIIEGAIIIIIHHFIIIBIIDG?IGIID=IHHIBFIGIIEIIIHI?;IH?AAI@IIGI<?IFGCGII4H
@simulated.1116/1
TGGGATGACTTCTTAGCAGACACTGTACTGCAATGTGTGCTTCCCCCAATCGGGTACTGACACCAAGAGCCTTGAGATAATGGTAGGAACTCTGGGAAAT
+
HHIHHHIIHIIHHIIIGIIIIGIIFIHHIFEGDIHHHIIIICIEIIIIF@ICIIIIIAEIAIIGGI@IIH=IIIIICI?GIEIIIIIGCAIIIII42III
@simulated.1117/1
AGAGGAAAGCAAAGTCAAGATTGAGTTATGGATGAGGCTTAGTTTTCCAGAGTATGCCCCTGATAATGAAGTAGATGCAGCCTTCTACTTCTACCACCTT
+
HHIHHHIHHHIGGIIIIHIIFIIIIAGIGIIGICICHFFFIII>AIDGDIIII;II9IHIIIIHDGI<CGIDIIGEIEIIGHBIH?IIIIBIGICIEIII
@simulated.1118/1
GGACTCCTGTTATTTTTGCCACTTTTTTCACACGTGCATAGGAGGTTGAGAGAGGTTGAGGGACTTGCCCAGGGTCGTGAGGGTGGGGAGCCAGTGTCTG
+
IHIHIIIHHIIHHGIHHGIIIIIFIIIFHIGCIGIDHIIIEII@IHIIAIDIAGAD@IG;BIIIDE@IICDIIGCFCII@>I:EICII1I:<II@IHIIF
@simulated.1119/1
GTTAGCCTTTGCAGTGACTCATAAAATTTTGCTTTAAGAGACATCTGGACACCTTCCCGGCCAGAGAATATGTATCCACCCAGCCCTGGAGCTCTTTACC
+
HIHIIHIIIHIHIHGIGIFIGHGIEGHIIBIIICFCIIEIIEIIAIGIEIIIBHHIIIGICIIIIIIBIDIIIEIEIII@FBII;IIHEIIF;IIDEGIE
@simulated.1120/1
TTAGACCAATGGAGACGTTCTTGACCGGAGAACCCAAAGCTTTAGGGGTAAGGGCAGCTTGTCATGTGACTTGAGACAAACTTGCTGGGCAGGCAGAGTG
+
IHIHIIHIIGHIIIGIEGGGHICIGFHDIIIIEICBHIIIIHGCAIIIIHIGIIFBEGHDIIDI=EII:IBI<IIAI:IIIIDEIIIII7AIICCIGFIB
@simulated.1121/1
GGCCTCTCTTTGCAGTGATGGCCGACTAGGCCATCTTTTGATACATATGCAGCTAAAGACAAGAGCTCCCGGGTACTGGTTAATTCATATTGTTGTTCCA
+
HHIHIHIIHIGIHGDIIIGEIIGCIGEIIIICHEIIHFHGGHIEGDDEIAFHIGHG?II?FGIHIIIFII?IHDIIII6IEFIFG;BDIIIIIAIGIAII
@simulated.1122/1
ATGAAGTTATAATTCTATAATGCAAAATAGGACTTAACTGACAGTGGGGCCCCATAATGAGACCAACATCCACATTACCCATAGAACATGAAAAAGTCAA
+
HHHHHIIHHIIIHHHHIDDHGCIDHIICIIIHIGCHIIICIEEBHIIIDIIHG<II?IIIII=IIFIFGDIIG?AAFC>I:DII<<.H8>G6DIII@HI5
@simulated.1123/1
GTATCGTTCATGTACAGAGACAACAAGCACGTCTATCTTTTCTGTCCTTAACTCCCTGGCAGTCAGCAGAATTCTTCATGGAGGACAAAGAAGGGTTAGA
+
HHHIIIHIGIIHGIIHIIIIGIGIFIEEGHFIHGIIIIBIBHFHHIFICIDIIIEIIIBI@GBGABIIHIFIIEEIIFIIIIGI;I<DIIDE>H8FIHGI
@simulated.1124/1
TTAACAGGTAATTAGCTGGTGTTCCAAGAGAGCTGTTGATTTATGTCTGCTGTGTGAAGCCTCAGACTAGAAACGCTACAAATTAGGACATATTTCCACT
+
IHHHIIIIHHGHIIIFIDIHIFIIIFIIIEDEIIIHGGDIII@III=EHAIBFIDDCG6IDIIIIIII>IAGIII>EIFFIIIIDIIDIAI<;IIEII=I
@simulated.1125/1
GATGTGAATAGGCACACAGATTTAGTTAGAGTTTCTGTTAGTGTAATCCCTAGGTTTAGGATTAGGGTTAGGGTCAGGTTTACATTTAAGGCTCTGGTTA
+
HHIHHGHHIGFIIIGDGIIHGGEIIIHIBIGIFEIIIIHIIIBHEIIEIAH>IHHGG:IIGIII?IDDH@@BIIIGFIHCII@CIGIIEIIDIC=I699?
@simulated.1126/1
TTTGAAGGGGAAAGAGAAGAAATCTAGGACAAGCTGGAACCTACTCAAAACTCTCGAGTGTTGTAAGCATACTATTTAAAAGGTAAGGCAATCATCGGCG
+
HHHIHHIHIFIHGGHGFFGIFHIIIFHIHIIIIIBHIDIIDIECID<IIDICH?IFIEHAI<IGIAIA=DCHIFGI6IIIBEIIIIADICHI=AIFH?H@
@simulated.1127/1
ACTCGGTCTAACTTCACATCTACCCCCACTTCCAGGCACCAGCAAAGAGAAACCCCGGGAGACTGGGATATGAGGGTGCGCCCAGGGCTCTGACCCGGGA
+
IHHHHIHHIIIGIIIFIIIIGGHHGIDHIFGIIIHFIEDEIBICIGBFI>@CGIAIAIGAH@II?>IIIIDIIIDGEIIGIHI9HG=II>GFI>IE@IID
@simulated.1128/1
AAGGAGACGGCCAGCAGCAATCTCCAATGTAAACAGAGGCCGACACTGGAAACTCCACTCTGAGGTTTGTCTGCACTTTTTCTTTAGGGCTATGCAGGGT
+
IHIIIHHIFIHHIIHIIHFIIEIGIIIIEIFHIHIHIEIIIID@II@IAIIFCIIGI:HIIIDIIFG=F?FAFIB@IAAHIIDIIIADCIIIIIAIIIIC
@simulated.1129/1
CTCAACTAACCTGGACCCCTGGGAGCTCCCAGAGACCAAGGCAGGAGCCAAAAAGCATCCACAGGCTGGCCCTTGGTCCCCAGCACATATGTAGCAGAGG
+
HHHHIHGIGHIIIFHIIIGIIHFIIIIIDGIICHDEIEIDFBHGIIHIIIIGIGIICIIIIIIIIGBHIIIII<IIFFIC<EIHI<IFIIIIGI6I9AHD
@simulated.1130/1
ACTGTTTTTCAGGGGTCTTTTTTTCCTTATCTTTTTTTTTTCAGGATTCTTCATCTAATTCTATATTCATTAAAAAAGTAAACTGAAAAAAAATGCTGTG
+
HIHIIIHHHIEIIIGFGHHIIGGFIFFICHGIHIFICIEIIIIIIIAIEIEFIFIFIFIBFDIHIIII@AIHIIIII9IIE<IB>IDIICGICGI8EI@I
@simulated.1131/1
CAGAATTCTTCTTCACTTATGGCCATGTGTTAATGAGGATACCATAGAGAAACATATTCAGTGATATTTTAAATTCAGATTTATTAGAATTGCCTACATA
+
HHIHIIIIIIHIHGHFIIGGIIIIGHGFEFEEIIIIIIBCGICEEGI?IEGGIGFCCGDBII>C<GIIFIHIHEI??GDEABIFHIEFFIEIIII=II8I
@simulated.1132/1
AGCAGGGGGAAAAACTTCTTGCTTGAAAGGGAGACATTGGGAAAGTCTGTGGAGAGGTTTGGGCAAGCTCAGGTTTGGTAATTATGAAACCGTCAGCGAG
+
IHHHIHHIGFHGGHIGHIIIIIGHCEGCIGIIHEHICICHI;IICEDIE>BIIGG@IIH@DIIICIFIIGIIIIC:I9II;IIIDI;I?IAFII8IIIII
@simulated.1133/1
ATTATAAATGTGCTTTATTATGGGAATTTGTAGTGTTCCTATAATCATATTTTCAGAAAAGCCACTCTGTTCCTCCTATAACTGAAGCTAAGGACCTCAT
+
HHIIHIHHHIHGIHHHIIFDDHGIIIIIFIIGIIIIHEHIHIHIIHAIIIGIIHAIIIIHIIII@IA>HIII9AIDGF@IIIFIIIIICEGIAICI@CII
@simulated.1134/1
AGAGATGAAAATGCCATAAAATTTGTATGGAAATAAAAAAAAGGACACAAATAAGCAAAGCAATTCTAAGGAGAAAAATAATTGAGACATCACAATTTCT
+
HHIHIHHHGGHGIHIIIIFIIGIIFIFIGIGIIHICIC?IGGHIIEII@IGIGHICIFEIFIII<GAIGIGDCDI@IE9IFIIIHGH<BIGID:?@I=FF
@simulated.1135/1
CTTGATCACTAATTGAGAAAATGCCTTACAGCTGGATCTCATGGAGACATTTCCTCAACTGAAGCTCCTTTTTCTGTGATACCTCCAGCTGTGTCAAGTT
+
HHHIHHIIFIHIIIIHFFGGGIIHIGFIHEFEFIGDIIGIIHIHIIGICIG@IIIIIIHIFIIIFII?IICAII:FIAE=E8?7<II8IIBEIEA3I<II
@simulated.1136/1
CTTCCTGTCATGCAGAACTGATGATAATGAGGTTATTACTGCTGTTCCCTGGAATGACACACAGAAGAGTAACAAACCAGCAAGTGACCATGAAATCAGG
+
HIIHIIHIHIGGGHIFFHHGIIIHIIGBIGIHIIIHIBIGDEGIIIGAHGDIHIIIDBI@BHIII<GCFEIIICII>I?I7CG?IAIFHIBFIIICGI8I
@simulated.1137/1
GCAGGCAAAATCAGGAGTGGGAGATGTGCAGAGGGTCAGGAAGTTGAACAGAGGTGTGTAGCAATGGGGGATGGGGAACTAGAGGTAGCCACCAGCAAGT
+
HHHHHHHIHIIIHIIIIIIIIIGIIIIEIIIIIIIHEGGGIEIB>IIIE?IGGII<>IDFIB>IIIADHFF;@IIIADG74GIII:?GDIICI>I@0HBI
@simulated.1138/1
ACAGGCCAAAGCAACACAACTTCTCGGAAAGATCCTATTTTGGGCCTTCATCTTCGGCCAGGAGGAGGTACAAATGCCAGATAAATGTGCACCTTCCCTG
+
HHHIIHIIHIGIGHIHIGIHDIGIIIGIHCIIIHIIIIIICIAEFII@IAFI=@AIEF@IGI9FFIIHBEHFIIIIFAIHGIII!G8IIIIIIIIIIIII
@simulated.1139/1
TAAAAATGGCTATCTTGCCAAAAGCAATCTACAGATTCAATGCAATCCCCATCAAAATTCCAACTCAATTCTTCAACGAATTAGAAGGAGCAATTTGCAA
+
HIIIHIIGGHGIIHHIHIHIGHEIEIIIIGIIDDIIIIIDIIIEIIIIICIIEIGIBIIIHICFFBHHBH>AEIIIIIIGIIIBI=AIA>EFGIIIIIII
@simulated.1140/1
ATGAATAAAATTAAAGTCAATCATCCTTGGAAGACAAAACTCAAATGTTTCCTAATCAGAACAAGTATGGAAGTGGATATTGCAGTGAATGTTAATTGAT
+
HHIHHHIIHIIHHIIIHIBHIGIIIIGIIGGIIFIIIID@BIGCIH>HHIII@HI9HIHIAIIIIHFI<G:IIIF=F=CIBECIIE7I;HC;<.I9IC=I
@simulated.1141/1
ACACACCAAGTAGATCATGACCTCTGACAGCACTACTGCCTCCAACGGGAATGCAAACTCCCCAGGGGACAAGATAAGGTTTTAAAACATGTATTTGGGA
+
IHHHIIIIHHIIHHGIIHHIDIGHHIGGIIBIIEHGIHCIDIHIICIIGBHFIDDFEIGI?IHII6II?IGIIEHFIDFIDIICEBFI:F@I@IC6@IID
@simulated.1142/1
TCCTTGGCAACCTGAGCGTTTGCCTTATTACCCTCCCATGGGAAAATAAGTGCAGAGGCAGAATTTCCCCTTGCAGGCTTAACTTAGACAACCCCTAAAA
+
IHHHHHGHIIHIFIHHGIIHIIHIEIGFIHICIIIAIACIEIHBIIIIAGI>=FIII@IDEGID<IHI:IIIIFIECIIIIA>/GAIII8FIFIID1EII
@simulated.1143/1
GAAGTAGCTCACAAGTTGACGGAGCACTGAGGGCTGTACCTCTTTCTGGTCCTGGACTACATTCTCTGCTCCTTGCTTGCCACCAAGATGCAAGGAGCCC
+
HHHIGIHHHIIIGHHIIHGFHIGFEIFIFFIDIDIHIIFIFGIIIHII8BGGIIIIBG>IIHIBFHBIICCI<IICBID>@;I<=IIIBIIC<@D<II*I
@simulated.1144/1
CTATATGGTCCATCCTTTCATCTCAGCTCCAAACTTTGTCTCTGTAACTCTTTCCTTGGGTGTTTTGTTCCCAAATCTAAGGAGGGGCATAGTGTCCACA
+
HIIIIIGIHHGGIIIIGGHGHDHFGGICIIIIIIIGFEIFGIIICEIIGIIEIIF?CIIEHIIIAEIFIGIIII;@BEI:DIDIIFIII@ICIIBBGBG@
@simulated.1145/1
TAAATGTACCACATTTTCTGTATCCATTCCTCTGTTGAGGGGCATCTGGGTTCTTTCCAGCTTCTGGATATGATAAACAAGGCTGCTATGAACATAGTGA
+
IIHIIHIIIIIHHGIIHIIIEHHGGGEIIDIFIICIGGICFIIIIEIIGIIGIIIFEICBBICI:GIIDIIC8IIIH@IIHCAIIBI<IHI;CII@G=CI
@simulated.1146/1
TGATTAAAAATTTAGAAATAATCACCTGAGTACATGCCTATGTACTTCAAAACATGAAAGAGGTAGACATTACTACTGTAGCCTTTGAGATTTTAGTATT
+
HHIIHGHGIHHIHIGIEGEIIIHGFHHFGHIIIIHIIFFIIHHGE>II<IFIIIAIED>IHH:GIHIIGIIII@AIIGBIAII=IDIIGIIIIIC@CIHF
@simulated.1147/1
GGATACTCTGCTATGCTTGCAGGCATTGGCCTAACATAACTCTAAGATGCTACACCCAGCAGCCTATGGAAACATATACAGAGACTCAGAGCCAAATATT
+
IHIHIIIGHHGGIIIHIIIHFGHIHFGEIIIIIHIIIIIIAHH=IIFAHEHFICGEIIIIFIIG=AIIIABIBI6IIIIAIC>BAIGI<@IIIID7IID<
@simulated.1148/1
TGTGCTCAGGCTTCAGCTATAGTCTTTGTCTTTTGATTGCTTTACTCATCACCAACAAATGTCAGCTTTTCACAGAAGCACTTGTATATGGAATCAATGC
+
HIIIHHIHGIHIHFHIIIIHEIDIGIHIIIHGEEIIIIGIIF?HIIBFIIFIIHICHIIBIGIFHEHIEIIIIAIIHGFIIIIICC@I9I7EGIF@III8
@simulated.1149/1
GACCTGGTCCCATTAGTATCCTTATGAGGGCTTCAGAGCACTCTCCTAAACTGTGTTTCAACTAGGTCATGTGAGCACACTGAGCTAGTAGCTGCTTACA
+
HIIHIHIHHHIFIIGGIIIGIFIGIEHFIHIHGGIIHHIIHIBIIIIAIIIIIIBDDIDIEIIGDBIIII@F;4ACICEIIIIII?IEE??IDGIEEIII
@simulated.1150/1
GGCATCACTGACCCCCGCTTGCCTAAATTGTGCCTGATGACCTGACTCACATAGGGTCACTTGATTGTGCTTTAAAATTTCAGGCAAACTCACTGCATCT
+
HIHIIHHHHIIGHIHHHHIGIIIIFDIEGHIGHHHFGBIEI@IAIGCIIEEI?IIIIHHIIAIIIHIII;IIIBICI=?DIGG<;IBIHD1IIHIIIIID
@simulated.1151/1
TGGGTTAGGAGATTTTTGCATTTTGTATTTTCTTCGACTGTTGTGTTAATGTTTTCTATGGGATCTTCTGCCACTGAGATTATCTCTTCTATCTCTTGTA
+
HHIIIHIGGIGIIIIIHHGIGHIIIGAIIIICECFIIEEIIGIDIHIIIFAFDIF?AIDIIIIGB9ICHBIB>DFIHBIIAIDII@?II<II;III-IIC
@simulated.1152/1
TTTTCTGAGACAGCTATATTGCATATGTAAGGATGAAGAGCCCTTCCCTAACCCTTATACAACCTTTGAGAATTAGTAACTTAGCACTACCTATCTACTT
+
IHIIIHIIHIHIIIGGHEHCIIIHIFGEHDIHIHIEICFFIHHDIIIHIF=BIGHIDIEDHIEII9GDIIHIIIDIHI?CIIIDGEI:IIDIIIIBI0I>
@simulated.1153/1
TAGCGCCTTGCCCTCTTAAGGAGCTCCTTGTCATTTCAAAGTGGACACAGATCTCTGATCTCTACCAGACAGCTATATTATTATCTACCTCCTTCACAGG
+
HIIHIGIIHIHHIIIGFDHIIIIIIIGIIHICIEIIIF>IFIIIBAIIDIIIFDIFAI?DEIIIGIIGH<I@F>II9II:HIICAI@DEIDIIII><9I@
@simulated.1154/1
CTCTGACTTGGATATGGTAACAGCACATCCTGCTCAGATGATAGCACTGCACACGATACCCAGATGATAATGTTCCACATAGCCCCAGCCTTCAAGTTAA
+
HHIHHGHHIIHIIHHIFHHEEGIIGHIIADIGIIIDHHIIIIEDIIDGIDAIHIEIHFBFIGAIDII@I?G@IIHEGIIIIBI?BIGFI9IB:I?E6EI=
@simulated.1155/1
TTGTGAAAAAATTAAAGTTTGCAAAAAATAGTGTATATTTTAATAGCAATAAGATCCTTTACTTTTTATTTCTAAATTCTTATACCATGTGTAAGGCAGT
+
IHHIIGIIFHHIFFIGGHIGCIIFGIGIFEBGGIIEIIBIIDIII@>II@=>GIEIIFIGIGGIHIIDHIIHIICCIBIIB=HI:IAIIIIIII;:IF>I
@simulated.1156/1
ACTCTTTCATCTCTCTCCCCTTCTTTTCCCCACTGACTAAGGGACCCAGTGTCCTCCTATTCCAGGCCTTCCCTGGGATACCCACTCAGCCTGTCCATTC
+
IIHIHHIIIIGHIEIIFHGHHIIEHCFIIIHIIIIIAFIGIIIIGGIIEAFIF>GIDIEGIIGIAA>EI@HA1<HIIIII@=G?IIII8IIIIIBI3IEC
@simulated.1157/1
AGATCTCCACGCAGAGAAGGCCTCAGCTCCTAAGCCCGGAAGAACGAGGAGCTCGGGCTCCAGGACTATTGGCATTTTCCTGCCTCTTCTCTCAGTCTCT
+
HIHHIIIIHIIGIIHIHIHIIEDEHFEIIHFHIDFIBGFAIB?IIFHGGBIGCIBGIHIDIIGFICIIGIIII<IIIIEI?ICIIH0DII@?51GII@II
@simulated.1158/1
TCCATCTGGTGCTGTAACTATAGGAGGGGCATAAATGAGCCTCCTTCCAAGGGACTTGACTTCTCAGAACCAAGCTGCTAACTTGACTCTGCTAAGGTGT
+
HIIHHHIIIIHHIGGHIIIF8IIIIIIIFIDGGIIIIDGIHFHICIIIIIIHEADBIIDHBII6IEIIIACII2IF=IIIIGIIIGDHIIIII:IFIB.<
@simulated.1159/1
AGTTCAACATTTTTGTTTGGTGGAAAACCAACTTACACACAGACAAACAGACACACTAACACAAATACACTAACACACACACACACACACACACACACAC
+
IHIIIIGIIIFHIHHIFIIHIIIIGIIIFIDIEIIII<IHFIGIHIGFIBCI>H@IIIIIIIBI;IIGIII<IIA;I>FIIGI;HIFAIDI0I?IIE4IA
@simulated.1160/1
CTTTGACTCCTATTTCCCTACAAGAAACATGTCTTAGCACACAGAGCAAGCAGAAAGTCCTGGGCAGGTGAGTCCTCAGTAATAGGGCTTATCAGATGAA
+
IIIHIHHHGHHIIIIIIIIEGIIIIGIEIIIIIHDDHBIGEFIIGIFH<EABIGDIEIDIFII?AII:DAEBIFI<CBII<IIIICII>IIII8EIGDEI
@simulated.1161/1
TACCTCATATCTAGGAATTAATGTCTCTCCAAGAGGAGACAATGCAGTAGGAACCATTTTCAGCTGGCAAGGACAGAAGTTGCTTGAACATGGCCAGCAC
+
HHHIIIHHHIHIIIGHHIIFHGGIFIIEFCCHIIDHEIIGCIIIFIFIIIIIDIIDI@HIDIIBIIIG;>IGHII>G9>@<F=IBC9?<9HGIAIIIIEI
@simulated.1162/1
CTCTTTGAGTTAACAAGCACATCAGTTCTCTTGTGTCTAAAAGGCCTTATTTCTTTTCTGTCCTCCATTTGCTCTGGCTCAAACTCTTTCTGCCTCCTGT
+
IHHIHIHFGHIIGIHIHIIIFIIGGFBIGGFIFFIEFEIIHEIIFAII@IIEGHFFFFE?HGI?IDAIIIFIIIIHIEI7IIIECHFIGI>AII=AIIII
@simulated.1163/1
CCAGGTCTGCTGATAGACGGTAACAGAATCACCAGAAGAACAATCTCTAAACAGAGTCAACTATAACTACTAACTCCAGAGCTTACCAGATGGCGAAAGG
+
HHIIHHIHIHIIIIIIIIIEHICGFDIIIIIGHIIIDIIFDIIFIGGIEIHDIIBGIEDIIAIIIIBIIGIIEII@IIHIIDI?9II:IIDFHIIH??=D
@simulated.1164/1
ACACCTAGTTTAAAGCGCTGTGTGTATTTTTAATGTGAGATCTTTCAGAATTGCCCTATGAAGAGTAAATCAACAAATTGCTGCTAAATTTATACTTCTT
+
HHIIHIHIIIIIHHIIGIIHEIIIIIGIIIIIIIIGIIGGIIIICFDEIIIGIFD;IGIF:IIFI>IIII?I9DBD?IIIEIC=C@I=><I?I3IIF6AI
@simulated.1165/1
TTTTAGTTTTCTAAGAAATTATTAAGACTACTGTAAGCTATGCATGCTTCTGTCACTACAGTTGACGGTGAGGAACAAACTTCTTTGTCTGGATCTGCCC
+
HHIHIHIHGHIGHIIHGHIIIGGFHHFIGIIIGHIGIIGDCEHIEICIIICHCIIFEIIIIICE@FGA7III>DIHFE>BIIDIIBI?II?2DICEAIEI
@simulated.1166/1
AATATCACCCTGAGTGAAGTAACCCAGACCCTAAAGGACATGCAGAGAAATTCAGGGACCAAAAATTGAGCAGAGACTGAAGGAAGGGCCATCGAGAGAC
+
HHHHHHHHIIHGFGIIIHHIIHFIEIHICIIGFIIIDIIIIGGIF?GIFGDGC?@IIEDIBDEAHIIFIIBID@III8IF<IB>@C=HICIIIIIHICI:
@simulated.1167/1
TACTGTGTACATATAATAATTCAAAGACACGCATGGAGCACACTTAGCTCTTGTGGTAAACAAGGACAGCTAGTGAGGCTGTTTGCTTTCCAAAGGTGAT
+
HHIIIHHIHIGIIIHFDGHIHIDFFIFFCEIIGIIIFIGBIGFIIIIICIII@AEI>IDIFH8FIF?IFII@IIGIDIIIBAIIFI@IIDIIIHIIECIA
@simulated.1168/1
AGATATATAGAGTATTTACTACAGGGCCATCAGATCAAGAGTGTCTACACTATTGCCTGTGAGAATGTAAGTTCTACTTTAGTAGAAATTTTGCAATATT
+
HHIIIHHIGIIHGHIIHFIIIHHIIIHIII?IIGDIGIIIIIIEFIIEFHI>EIIIIBBIIEGBGI>CDFIFH;CCFIIIII?GIIII=I6FICHI2III
@simulated.1169/1
TTCGGGTGTTTTGGGGAACTAGGACTAGGCGATGTGGGAGTGCTGGGTTCTGATGATGGTGAGTGGTTTTGGTTTCTGTTAGTAAGATTCTTACATTTAC
+
IIIIHHHIIGHIHIDIIGHIHIGGHIEGIFDEIEIIIBFIIEHDIBBBHIIIIIGIIIIHDAIGF@G>ICIEIIH:IGII@FHIFI?FHI>BHIIFIII>
@simulated.1170/1
CTTTGTGTGTGCCTGGCAAGCAAACTGTTAACCAAGTTACACCCCCAGGCCTGGGGACAGTCAGTCTTGCTTTCACAGTAATGGGACAGACAAGTGTGGG
+
IHIHIHHHHHHIIIGHGHHHIIIGHHIIGHIHBFIIEHIIFIIHIIGFCCCI>IGDI>?@E8IIAIIIIIIFH?@IIIDA>IBFFI@DIII?DIBIIIIC
@simulated.1171/1
GGTGACCACTTGGGATATAATAAACTATCCAAAAGCCTGTCCTTAGAGAAAACTGATACTCCATCATCATCCAATGACTGCCTATAGATATATAGATATT
+
IHHIHHIIIIHHIIHEIIIIFDGFFIHHGIIIIIIFIIIIDII@IAIIIBFIF?DHIFI>HIBCIFIIIFIBD@IIIIIIGF@IIIFFBIIGIIHCAGII
@simulated.1172/1
GCAGTGAAGCTAAGTGAATTGGAATCTAGCTTTTCTTCACACAAGGGTTGATGATAAAGTGGGGGATTGGAAGAAGCCCACCCAACCACCATGCTCTCGG
+
IIIIHIHGHFHHIIIIIHHIEDIHFHGHGIIIHIHDGFIGFIAIIFEICIIGBIH>IICIIICII@GIIIGI9IDAIICIEG=IIIGHIIIIE;I@IIII
@simulated.1173/1
CCAATCTGGAGCCAAATATAGGCCCCCAGAACTTAATGCTGAAGGGAAAGGAAGCAAAAATTTTCTTAGTGTGTCCATTATCCCCATTTCTTCCATGGAT
+
IHIHHIHIHIIGIIIFGIIIEFHIIEIIIFDHHEFFDHIGIIIAIGIIIIIICIDCIIDIIIIIIAIEFFBADEI=CH8FEDG>:;?<IIHI;IDBEIEI
@simulated.1174/1
TAGGGGTCTGTACTAGAGAGTGTAGGTATTTTAGAAAGTTCCATTAGGACCTGTAGCTGCAGCTTCTTTCAGACATCTTTTGCTTAAGATAACATTAAGA
+
IHHIIHHIGIIHIHHGIIGIEIIGIFHIIGIHIIGIDIAIDICHHAFGIFEIDII;BABI@IIG=DHIIIIIIIGAIHIIIAIEI=III@I3<IEII??I
@simulated.1175/1
AACTGTTAAAAACCACTGTGTCCTAACGGAGCAGTCCAGACTTCCATGTGAGACAGCCCCCACTGCCACCCTGCCCCAGACTTAGAGCCTTCAAGATAAA
+
IIIHIIHGIHHIIHGIGIHHIFIIEIIIHIFGIHIGHIIGIBIEIIIIBHII=IICFIHGBDI8ICI:FFIIIH=IIIIIIFIAIIIIAHIIIII>IIIE
@simulated.1176/1
CAAGGATGAAGCCACAGGTGTGTACTATGATAAAGCACGGCCATATGAAACTATTGTTTTGAACTTATAATGAGGTTATAGCATGAAACACAACTTTGAA
+
HHIIHIIGHIIHIGHHIHIHGIIHIFIEDBIHHIHFGIHIDIIFIIAGIIIIAII?FC@HIIFIIHIIIIIBEIIIII:I:?GFII5I???>IHAI8<GI
@simulated.1177/1
CAAGAATCAACATTTATTGAGCACCCGAGCACATCCAGCAATCCTCCTGACCACCCTGAAAGGTAGGTGTTGTCAGTTCAATTTGTGAGGAAACTGGATC
+
IIHHIIHIIHHEHIIHIIGGIIFFFIDGHHFFIIGC@FIIIIHDIGIIFIFICDGEIICFCIII?B4IIIAIB?DEII>HIIIIEIIEFI8B>I7GFE@I
@simulated.1178/1
AACTGATCTCCCAGGAGTACTGACAAGAGGCTTGCAGAGAAGTGAAAGCCACAGTCAGAGAGAACAAGACCAGCTAACAGCAGAGATAACCAGATGACAA
+
IHIHIHHIIIFHGHIHIFIHIEIIIGIIIFHBEIFAGFGIGIIIDIICECIIIHGGIIEBF?A:IFI2HI>I=CII<;C;@GF@I?@7I9IIEBIII=EI
@simulated.1179/1
AACAACTCTCGACTCAATGATAACTTAGTCAGGGAAGAAATAAAGAATGAAATTAAAGATATTTTAGAATTTAACGAAAATAAGGCACAGCATACCCAAA
+
IHHIIIHHHIIIIHHHIIGIIGIIIDIIGEIBFIIEHIIFGICIFIIHIIBG?EIHCDCGIICII@H?:IIIGCGFIFG2EIDEI7DII6H;CI<4?IF@
@simulated.1180/1
CAATGTCCCAACCAGAGCAGCCCATTTCTGATCGTTGATGGGACTATGTGGACACACCATCACCGTCCAAAGTCTGGGGACTACATTGGGACTCATGGTT
+
IHHHIIHHHHHHIHIIGIIHHGIIIIFHIFIICGFIIEII@GFIIDIIIGIE;GCI@IIICFII@DIIII>IEFIFCII>IIDIIHIEGBIII@HBI4I=
@simulated.1181/1
CATGAAGCCACACGCTGCCTCACATTGAGAGAGAAATCATACTGTCTCCTTTGCATCCACAGATTGAGAAACACGAACAGATTCTCCTCTTCCTCTTAAA
+
HIHIHHHGHIIHHEIIIIFGIIEIIFIBIIIIIIGFIFDIIHBIGHIGI;IFEICIIHGIIBGB?CBIIICABIIGDIEDIH@ECIIBII28IDIAIIIG
@simulated.1182/1
ACTATTGAGTTCTTCAAAGTAACCAATAGCATTTACAATAGCCTGTTTAGAGGTATATGAGACTTCACTAGACAATAACTCCAAAAGAGTTAACTCATTC
+
HIIIHIHIHIHIHGIIHGHHEIIHHIIFIIIIIIFHIIICHIFBIDIDIICIEFIF>IHIIIIHIIEIICI?IIAC@IHII:IIAHCGIIFIGAIC<IBH
@simulated.1183/1
TGCCAACTAGCCACGAAAAGGAAACTAATCTCTTTAACAGATGCTGTTGGAAAAACTGGATACTGTTTTAGTTTTATTTATGTTGCTATGAAAAAATATG
+
IIIHIHIGHHIFHIHHGIIIIFIIHIIIIHIIIHIEIFICHHHIGIIIIFIIEIBI>BHIBIIIAIIIIFFIHDII@II=I>III@BIIII;BIIIHHAI
@simulated.1184/1
ACAGAACATTTTATCCTAAAACAAAAGGATATACCTTCTTCTCAGCACCTCATGGTACCTTCTCCAAAANTGACCACATAATAGGTCACAAAACAGGCCT
+
IHIHHIIIIIIHHIHHIGFIIEHFHFIDGBHHDGIFIIICEHIIFBIICBAI@FIGIEI@8I?IB?IIA6II?DDIDC?@:BCGFHI?8IFII@;IIDIF
@simulated.1185/1
TTGAAGGACATCTGGGTTCTTTCCAGCTTCTGGCTATTATAAATAAGGCTGCTATGAAGATAGTAGAGCAGGTCTCCTTGTTATATGCTGGAGCATCATT
+
IHHHIHHIHIIIFHHGIIHIFIIGEHEIIGHDIGCF?IIGIGI<I=FFDGHGGI@DGFDFIIIHIHBIGCCFIIIIHIEEIIIIGIIIIIGE=IIIB@I>
@simulated.1186/1
AGTTTGAGCTCCTAGAGGGGTCTGTAGGCCAGAGGGGACAATCACATGAGTGACCCAGTGCCTTTCAGACTGTCAGACTGGCAGTGAGCTCTTGATTTTA
+
IIIHHHIIIIIHIIGIIHIIHIEHFIIICCIEHBIDEGIIIIGI<IEIAAFIE@?HIIHHII?II@IA9EGIHIII5IIIHI;IDG8I=FIAEB>IBICI
@simulated.1187/1
GGCATATGAACTGGAAGTGACTGGATACCAGTGGCAATCTGCTGCAGACTGACCTTCAGCATCAGTTTGCAAGAAAATTAAAACAAATACGACAAAAGCA
+
IHIIIIIHIIGFGIHHIIIHEFIIEGIGGIAIHICI@IICDIAI@BIEII@IBDII<IGDEIIIGEEGIEGCCGBIIEIIIIIFIIAIIIDII.IFIGII
@simulated.1188/1
TTCTCTGTATAGTCCTGGCTGCCCTGGAACTCACTTTGTAGACCAGGCTGGTCTCGAGCTTAGAAATCCGCCTGCCCCTACCTCCCGAGTGCTGGGATTA
+
HHIHIGIGIHHFIHIHGIEHHBIIIIIHHFIHHEIEGEGIFIIECDAIIIIIH;IFDIIEIE=DIII;IDAIEIHIHI@EFGDEADIB<EICDI8F-IGA
@simulated.1189/1
AGGTCGGACATTTTCTAAATTGTCTGGATATGGTATCCATTCAGAAAGACAGAATAAAATGATTAAAGCTGTTTGCTGAGCACCTCAAGGGATTGCTTCA
+
HHHHHIHIHGHGHIIIIIIIFIFGHIIGGIHHGFIIEEEIICIICBIFICHAIFIFIIBIIEICIIIIGI@?C8II?<BG<AIIIIIHIIIAAIGIIIII
@simulated.1190/1
TCACCAATGCTACCCTGGAACTTATGTGCTAACAAGCAAGATGGACAATACAGAAAAGTTCATAAGCAAATATATATTATATACCTATCAATAGAGGTAA
+
IHHIHIHHIHIHIIFFIIIGGFHHIIIIIIGIHIDFIG@BEIIG@ICIGIIFIIFEII?FIGCIID@EII:EII>B@ICGD@I=IFICII66IGHI8II@
@simulated.1191/1
AAAATCTAAACCTACAACTCTGCCATAGTTAATCTATAATATTAAAGATGCTTATATGCAGTTGTGATGGTTTGTACATGGTTGGCCAAGGGAGTGGCAC
+
IIIHIIIIIIGIFHIIIIIFHIIIIIIGGGIHIHIGCIIIGFIIII?IIHIICE?BIABIH?IHCEII=GII<CIG<III?IEEGII:IHIIGAICI<II
@simulated.1192/1
CGATTAAGGAGCAAACAGTATCTGCTGCTACTGCTCCATCCAGGACTGGCCTGACCTGTGTGACTAGCCGGAGGGTAGCATATGCTGAGAGGGCAGCTCC
+
IIIHIHIIIIIHFIFHIIHGFHDIEIICGCGIIFHEII@IIGACIIDGIDFIIHICIFBBHIIIIIGE>CIHI?I@@EIIIFIHIGIIIBIIII9@II8I
@simulated.1193/1
TGCCATTTGCATAGAAACTACCTTTTCCTCATTTGTCATCTGTATGAGGTACGACTCTTTTTCTTCCTCTAGCCCTGGTAGGAGGTTTTCCAGTCTCTGC
+
IHHIIHHGIIGGIIGIGIHFIIHIIIIIDIDCGIIHHHIIIIFCDIHGIGI=IHCC?IHIDFGHIBI@IIDFIEIIAHII>IFIICIACGI7IBBI?I;I
@simulated.1194/1
CTAACACAATACAAATATATATTAAAGGGATAGTTACTTGCATGCAATAACAATGAGTACAGACCATGGATTTAAAGGAGTAAAAGAGGGTATCTGGAGA
+
HHHHHHIIHIHIGGGIFGIEFFGIHGHFFDIIIIIIIEIFIIDIEIIGIIFI=GIAIIEIIIGIHGIG?;IIIIIEC?IICI>IH<7=E?I9IGIII?:I
@simulated.1195/1
CTATAAAATTTTTTCTTTACTTCCTTAAAGTAAACAAATTATCATTTTGTTGAAGGCTTAATTTTCATTTTCTTGCTTTTATCTTCAAATCTTCCTGGAG
+
HHHIIHHIHIHHGIIIGIHIHGHIIIIFIIIEFIEAIHGI@IHBIGHIIDBICIIGIH;ICDIAIDIA;IEB7IDIIIEHGIGIHIIFIIGIBIGEIHIH
@simulated.1196/1
AGCACTGGGCGCCTAACGCAGGCGAGTTCATAAATACCACCACAAGAGATGTTATAAATATAAATACAGGGTAACACTTAAAATCAGTCCAGCGCTTTTT
+
HIHIIHIGHFHGIIHHIGHHIEGIHHIGIDGIDFEIIFIIDEI>IGGI;ICGFFIIIGFDIIFEIIFEEI?IIHIAII=IIIIHIII<ECIBD>AEHIIE
@simulated.1197/1
GAAATCCGGGCTAAATTTGATTTTCCTTCGATTTGTGTTTTTCTATATAATGTGTTTATTACAGTGTGTTTGGCCACACATTTGCATGCTCTAGTGACTT
+
HHIHIIHHHHIHHIIIIHGIIGIGFIIIFIIIGIIIDIIGIFEGIBHI@IDIHIIIAEIGFIEIIIEID<II?E@HEIIIIIDEB4EIIIIBACIIIE8I
@simulated.1198/1
GGCCCAAAGAAACAGCATAATCAGGCATTTACTAAGAACTCCTGGTGGTGGGTTTAACAATAGACTAGCATTACACCTGGCTCCCTTCTTAGTGGCGGAG
+
HIIHHHHHHHIHIIGIIGIIFIDIIIHIEIGIHGI?IBIHIHIDFGFCICIDGIIIIIIACIAIIHBIIDI<H?>IIIII@II>IIIII?CHIII7FI<H
@simulated.1199/1
CTTACCACAAAGAAAGAAGCAAAAGACATGACCTGACATCTTAGAGGGCTGAAGAAACAAAGGCAGCATGAAGAAGACATTGTAGAGAATTTAAACATGG
+
IHHIHIHIIHIIGGIIIGIIFGIHFIIEHDHIIBIAGIEICIIFBIHD=AI:BIFHIBCGAII;II>IICIF?II<DCIFEFDI:II?I3D7ICI3IBGI
@simulated.1200/1
CACAACCATCTGCAAGTCCAGTTCCAAGTGATATACACACATAAGCGAAGCATTCATGCACATAGACACTGCCAATGGCCAAACCCCACATACGTTGTCA
+
HHHIHHHIHHIIHIHIIIHIIIEGFCEGIICIIIFCFIHAEG@IIHDE?CHIIIH@IGFCIIIIIIFDDIIHI?AGIIB@IIIIIEHIIII4;;FIG=II
@simulated.1201/1
CCCAGGGCAACTTAATCTCTTATGTCAATATACAGCCTACACAATCCCCACAGACACACCTAAGCCTGAGAGTCCCGCCCACCTTCTTGTAAGGAAGTCA
+
IHIIHIHIIIIHIIIEHHIIIIIIIIHGGEIBGBIFIII@IFIBII?ECGHEFCHEEG@DDIIIFII<<IHDDH@>CIDIDBIE>@II?IIGI=I<II;I
@simulated.1202/1
GTCCTGGGGATCTGTATCTGCTCCCAAGTGCTGAGCTCATAGGTGTGCATGCTGGGACTCTTTCTTCTTCTGTAGGTGTGCTGGGGATCTGAACCCAGTC
+
IIIHIHIHHIIHHIIIIFIGFIIHHBIIHHIGGIFDIIGIIIHIIAHBIII>;IAEI>EEG<IE8CIFI@HIIE?IIIEDI=IGIIEIIICIIIBIDD>C
@simulated.1203/1
AATTTGGGGAGGAGGCACTTCTGGCTCCAAATAAATTAGGGAGAACTTTAATCTTGAGAAATTAAGTATTTGAGTTTCTTATATGTTTGAAAATCGTGGT
+
HIIIHHIHHIFHHHFIIGIGHIHEIGIIFIGIIFIIDIIIFGDGECEIHIDIIHIII@IIIAIGIIIII?IGHDIIAI@III@>HIHC;III@ID:IAHI
@simulated.1204/1
GTGTGAAAACTAATCTCACCTAGGGAGAGCAGAGGTAACATGGAGTGTGAAAAAAGGCAGGCCAGGGACTGACAGTCAAATGCCTTCTGAAGACTACTAA
+
HHIHIIIIIHGHIGIHIIFGGFEIHIEHIGII@DHDIIDIIFHA=IICICCICIIHIIHB=B@IIHFIIHBIGIEIFII@IBICAEI9IAI>>DHG8EGI
@simulated.1205/1
TGAATGAAGCCACATGTCTCTCAATAGCTCATGCCTGCGGTTAAGAAGTTAATTCCTTTAAGACTCAGAAACAGTAATGATATTGATAGTGAAGATAAAT
+
IHIIHHIHIHIHIIIHHFIIHIIEFCHIGEIIHDIIIICIGIEIIEGIIDIIIHIIICIFFICIGAEID>ICIGIHCHI5IIIIB4IGI7BEII:BEBDB
@simulated.1206/1
GGCTTTCACTCGTGTCCCAATGTCCTAGGCAGTCTTTGAGCAGACCCTGAGCTTGGAATTTTGTAAAAACATTACTTATTCAGATGAAATGCCTCCAGTG
+
HHIIHHHHHIFGGIHICIEGIIIIHFGICIIHFIIFFHGEIGFIFIIFIH@BHIBI>I?II@BAIIBCIG?=<IGIHIBGIIFE;IIIIIIDIIIIFHFE
@simulated.1207/1
CACACACCTATGGTCACTTGATCTTTGAAAAGGGAGCTAAAACCATGCAGTGGAAAAAAGACAGCATTTTCAACAAATGGTGCTGGCACAACTGGCGGTT
+
HIHIHIHHIHIHIIHFIHIIHIIHIGIIEIGIGIIGHIBFIIIBEBIEII?>IGIHIGIHFCIFIIIFIIHCIHG:9IAEI:I?IAFIIII1AEIIFIII
@simulated.1208/1
TGTTGCTTTGGCAGTTCCCAGGTGGTACAGACTCTCACCTAAGCAGACTAAATTCCTAAGTTCCTTGGAGTCCCAGGACCAAGATGGCGACCGCTGCTGC
+
IIHHIIIHHHIIHIGIIIFIIIFHIIFHICEIHIIHIIHAIIACFIHIIIFDIIIGIGIDIAIDD9EIIII?EAII<HIIAI@6BIAFIII>IDII=III
@simulated.1209/1
AGAATCGCAGCCAGTGCTCTTAACTGCTGAGACATCTCTCCAGTCCCAGATTGTATTCTTAATGGCACTAAATGCACCTTCCTTGATGAACAAGGGGCTC
+
HIIIIGIHHIHHIIGIHIIIIGHIGICFHIHHIIIGHEDHBHCIIEIIIIBIGI>IEIIHHFIIH@EIIBGA;AC:DCI>IICH?IFIAID;CIAIII?I
@simulated.1210/1
AATAGTAATTAAAAAAAAATTTTTTTTTCCCCTGCCGGGCAGTGGTAGCACATGCCTTTAATCCCAGCACTTGGGAGAAGGTGGTAGGTGGATTTCTGAG
+
IHHIHHIHIIIHHIGFHFEHIIIGIIIFIIHIIIIIBEIIGIFIDIIEIIIDIGGCCICIIII@C<IIHIIICIIII=DDH5A;ID?IEIBH=IGIIFII
@simulated.1211/1
TTCCATGGATACGGTCACCCCACAATTTCAAAACACAGAGGAGGAACAAAAGTTCATACCTTGTGGGTATAAGCAAGACAAATAGTGGCACAGATATTGC
+
HHHIHIIHIIGIHIIGHGIIIGIIIHIIIFEIIII@FICICIDIFF<BIIFI@DIIIF9EIIBDIEIIIEEDI@CHC3IADGII4I>ADDI=IGD@IIII
@simulated.1212/1
GGCTAACATGCCTCCGCCCCCTCTCTTTCTACAGCATTTGACAAGTTTAACACAGTAAACGGAAGGAGGACCTGTCTCTGTGGTCACATGTATGTTTGGG
+
HHHIHGIIIHIHHGIGGIGHEHHGGGIIIIIDGIIEDIIIIIHIBAIIDIEIGIEGIICIBIIIII>FFIEHIIFCGIIIFII@:G@I<I:?F=IICI?E
@simulated.1213/1
TGCCCAAAGGGCACATGATAAAGATTGTCATTGAAAAGAAAGAATTGAGATTTTTTTTTTACTGCCGATATTTGGCACCTCCTCTCTCCTGGATGAGTTT
+
IHIIIIHHHIHIIIGHIIGIHHHFIIGGIFHIIGIHGHFDIIGDIIIFIFIFCHEI:IHIIGIAIFIIIIGI9IICIFIICIIIHIGIH=<DIG;IIIIG
@simulated.1214/1
GCTCCCCATCTTCCTCATTTGTATAATGATCAATTAGATGTGCACACAGTTATCAGCTGGGGCCTCTGCTCTTTTCATCCTTGGCTCATTTTCCCTGAGT
+
IHHHIIIIIIHHHFIGEGIHCEDEGIEIHIIEIIEIIIAIIFHIGIDCFIDGGFIGIIIIAI?@IIHEAADI@IIFIE3?I@AHIICFEI>IIIBIEGIA
@simulated.1215/1
CAACAAACCAGGACCAAACCCCATTCTCAGCCGTTCTGTGCTGAGGCGCTGTTTCACTCCTTCCTAATCTCACCTCCACACAGAACAAACCGCTGATTCC
+
HHIHHHHHHIIHIIGIIHIGIFGIIIIIICFFIIGGIIFIIIBIIBIIIIHIGHCIIICB@IICI4FD@I@CIIHFIIIG=I;E>I<IIII=E<HI=IIH
@simulated.1216/1
GTTTGATGCTCCATTTGACACATTACATTCAGATTCTACACAACCTCTCCTGTGCGCATCTGTTTGTCATTCCATCCAACGCTTTGCCCACCTGCGACTA
+
IIIHHHIIGIHGIGIIGHEIHGGIGHGIIIGGIIIGIHEHFIDI@IIFIECEI?HFBDIIAIIHAIDGFIGBIIBDIEIIIIGI?<;DICCII<IGGIIC
@simulated.1217/1
TTTACTAATGAAAACTCTGGCGTTAGTTGTGGGGAAAGTCTGCTAATTCAGAGAGGCAGAGAAAACACCCAGCATCCTTCCTCCTCCCACAGCAATACCC
+
HIIHHIIHHIIGHGHIHGGEIEIIFIGIDIFGICHFIIIIAIIIFEFIDFIIIDDIIIFIHBIIBH>IECIFG@<I@D<HIII6IEDDI:IIEIAIIII:
@simulated.1218/1
CTGTGTATAGATTCTGCGTAGGAGAGACTGTGGGACGCTCTGTCTGTCTGAGTTTGGTATACCTCACTTAACGTGACCTCTAGTCCCGTCCACCCTGTTT
+
IHIIGHHIGIIHIIIIGGIIIGIIIHFIIII?GIGFIIIIF@GDGGIDIFAHEADFI@IDIDA>ICIIBIIDGII:BBIA>HID=II<I?C>9BIGIGCH
@simulated.1219/1
AGTAGGGGCATCTGTGGACCCTATGGGCATGGAGTCAACATGAAATGACAATAAGATAANGCAATAGACATCTGGAGAATGAGGTTTGAGTGCCTCATTN
+
HHHHIHGIIHHGFIFHIIHIIHIDIIIIIIGGIFEIFIFIIIHII;IGEIGGHIFIEIIIFEHBIII:CI>IIIBIFF?B;IIIDI9><6IIGICIII/#
@simulated.1220/1
TTGACCTTACCCTCACCAGGAGATTCAGCCCAGACTGGTGAATCATGCCGTAAGCATGTAGGAATGAACCTAGATGAAATCAGCATGCTTCAATCCCAGG
+
HIIIIIIIGIIIGHGIIGIHGGGIIIIIGCEIIIIIEIFIICIGHIGGA?H>AGEIG=IFIFGIGICA>IFDIDIIIB?IICII?IGIHICGII<I@I:I
@simulated.1221/1
ATGTGTCCTTCTTATCGGTTGGAACATCTTCTGGATATATGCCCAAGAGAGGTATTGCTGGATCCTCTGGTAGTATTATGTCCAATTTTCTTTTTTTTTT
+
IHIHIIGIIHFGIIIIIHHIIIIIEIDIIICHIDIIGIGIEFFFGIIIIGH@IHIGIEEAGCIHIII@IIIIIFI;IIID@>GEIDAIECHE=BIDDI?B
@simulated.1222/1
GCAGTGTCAACAGAGGTTCAGTCGATCCCATGGGAAATTCTGAAATAGAAATGGCCATTCAGAAATGCTCCAAATAGAGTCAAAGACCTAAGCATTTTTA
+
HHHHIIIIHGIIGIIIHIFIIHFIIIHEIIEFDIEIIDDGIHIFIIIICIEIHFI>IIEIIE8BIDIAEIFI@@@DIIIIGIIIIIIIICCIIIIGIIAI
@simulated.1223/1
GTATGTCTACCCACTGTAAGACCCATTCTTGTTGAAGTCATCGTAATCTACAAATTGATGTTTGCAACCAATTCCATCTCAAAGTCTCAGCAGACTTTTT
+
HHHHIIIIIIIHHGIIIIIIGGGEIHFFDGGDIIHIEHFEGIIIIIGFHFFIDDIHIIFDDIAFC6II:GBDIIBIIIF<DI8AIIIFICEIH91IICB<
@simulated.1224/1
CAGCATACAGAAGTGTTAACTAGTCTGGGAGAGGGGAATTACAAAACTAACGGATCAGAAACATATCTGCTCTCTATGAATCTAAACAGCAAGGAGACCA
+
HIIHIHHIGIIHHGGIEEHFGIHIIIHIGEIIGIHGIIIIIIII@@IIIGIDIDI@IFIIHIGHAII2IF;FIII?I>IBDEIII@II-IIH@IGIDI>I
@simulated.1225/1
TTGTGGTGGTGGCAGGGTGGGGCTGTGGAGGGGGTGGTGGTTAAGTAATAATACAGCAAATTGACTGTTGAAAGTTTCTGGCTTTGACTATAAGCCTGAT
+
HIHIIIIIHHIIGHIGHFEHIIGFIGIGFIIIDIIIFIIGFI@IIF<IIDII?IIIIIGIIIIEAHCIIICIIIEIEIIGEIBIII:IID;I<IEI?-II
@simulated.1226/1
CCGTACTCCTCTGTTAGCAGGTGCTGATTTGATTTTTCTGTTTATGGACATTCTTGTACTATCATCATATTTGATAGACAACAATTCAATATATTAAAAC
+
HIIIIIGHHIHIHIFIDIIGIIIGIIGIEGDIIIGEHBIIBHIIDFIICHIHFGCIIIII?<@?@E:I@IEI@IDDAIIHIEI>IIIIE9IDEIEICIGI
@simulated.1227/1
GGCCAAATATAAAATCAACTTCAAAGACAGCTAAGGAGAAGCTTGAAGGACCAGGCAACTGCCTCTAGGGATTGTCAGATTTAACACCTTGTTTGTCATT
+
HHHHIIHIIIIIHHHGIHFHIHHGIIHHIIIIGIGFIHFIFB@HIGFIAIHIFAHIIFGHICFIIG=IIIICIG<IDABFH9IAFHII:D:IIIII,EII
@simulated.1228/1
CACAAATAACATATATGCATCCAGTGCTCCTTGGTGGTCTTTAAATGCCGCTTTAAATGGAATGGAATGGAATGGTCCTATCAACAACAAAGCCTTTTTC
+
HIHHHIHIHGHGIIIIGFIFIIDFFGCGIGGEIEIIIDE>@DIIIIFHGHGGIDIIDEHGDIIIHAICFHIFIH>IEI:II@I?IIIDIIAIDEBHCIII
@simulated.1229/1
GTATTTACTACGTAGCCCTGGATTGTCTGGACATTGAGGCAATCCTCCTAGCTCAGCCTCCCATGTGCTGGGATTACAATTACAAGCCACCATACTCAGG
+
HIIIHHHHIIHIIIHIHGIHHIIGIGIFIDBHDEGIIHIIEGIHIIGIFI@BE:IIDIIEIIIIICICIIIIIED=BIDAHIIAIB5I:IDC>IDHDII?
@simulated.1230/1
AGCCTTTACAACACCTGGTGCTATTAGGAGTTTCTATGAAAGCCCTTTGCCCAGAACTCAATTATACATAACCTATCCTAGTATTTAAGTTTTATTTGGT
+
IHHIHIIHIHHIIEDIEIIIIFIIIGIIHIGGIIIIIIGHIHHIBIHAICCIIDIIIII?IAIIICFCIBHAIA>DID7H9CIDCIDFI@IHIIH@DEDG
@simulated.1231/1
TGGTTTATTCTAAGACCTATGTGTGAGTCAACATCACTGGAAATTGAGCCTTTCTTCCCCTCAGAAGCAGGTTTATCTTTTCAGCAGGGTGCATGCAAAA
+
IIIIIGHIHGHGHGIIFHIIHIHDIDGEEIGIIIIEIIHGDIHB@IICICIIIIDIFIII@EFIIIGICIBEFIIIDDAIFI>I>IIAIEDIIIIIIDII
@simulated.1232/1
TAGAGGGGCTGGGGCACCGGTGGCGAAGCAAGCATGGGAAGCCTTCCAGAACCCTGAGGAGTGATGTGCCCTCTCTCACATGGCTAATGATGCTGTCAGG
+
IHIHIHIHIIFIIIIIIIFIHHGGIIFIICGGIIIIFHIGI@IIEBIIDIGAIFI?BII=IECIIEIHI=GIEIFBIII'IIIFI;HIGEHIEIIEIIII
@simulated.1233/1
ACATCAAGTCAAAAGTCTTCAGTGGTGGGAAGAAGGCATCAGTGTCCATAGAAGTGAGACATTACCATGTGGGGCTTGTTGGAAGAAGAGATAGACATCT
+
HIIHIIHIEIHHIIFIIFIIHFIGDIGIIIIIHIIIFIIHIFHIIHIDIIIICAIIIIGIIIIE>BI?IDIAIII8II?I8IIGDICAEIIIBDI@ADGB
@simulated.1234/1
GATCTGGGCAGAGAGCTGCTTCCTGAAGGGATTACTGTGTCTCTTCCTGGGTGAACCTTTCAACTTGAAAAGCTCTGTGTTTTGGGAAAACATTGTAGCT
+
IHIHHHIIHGIHIGFIFIIFHFHIIHGFIDIHFIICGHIAIIEGHHDEDIGI=IIIIIII;BIIADIDEIIGIHIEFGIGFEE@IB>HIFFIIIIIDI/C
@simulated.1235/1
TGTCCTGACTGTGTCATGTGGCACACCTCTTGGATTTTCCACGCTGTGGTACACGCTTACACAGTGAAGTGCTGAGTCTGACACTACACTGATCTACTTG
+
IIIHIIGHIIGIGIHGHGIGIFGGIGIIHIFIEDIGIIFFIIEIIIIIIIFDFCDIIBHIIIEF@=I?IICDIGBIIII@I?9CIFIHII>IIIIIIII=
@simulated.1236/1
CACCTTAATTCAGGTTTCTCATCTCCTTGGTCAACATGGACAGCCCCAAACCATCACTGGTTACAGAACACACATCGAATATGGAAAGACACAAGCACAG
+
IIHIHIHIIHGIIIHIIHIIIIIIHIGIIFDFEIIIGIIGIIGIIIEGGBIBEICGEFIHFD:I>HIIDGIIFAIIAIIIFIEII>GIGCI@IIHI>DHI
@simulated.1237/1
TCTGAATACTTCTACTCGTATATTTAAAGTCTGAATGCCAAGGTGTAAAGGCAGCCATTCCCACTGTTTCTAAAGCTTAGCTCACAGATCTTACTCACAG
+
HIIIIIIHIIIGIIIGFIIGIIIIIFIFIEIIGIIFIEIIIACGHBBIFDG<7ICHIBDEIIEIEIIIIIIICIIII?ICIIIIIIFCDII@IIAG;III
@simulated.1238/1
TGGGCAGTAGATCTAAGATGGGTCCTGGAACACCAGGGAGACAACAAAACAGAACCAAGGACCTGCCTATGGCAACTACCCATCTTCAGGAAAGGCCTAA
+
IIHIHHHIIIGHIFGHFHHIIBDIGIHBGEIGGIIIIEIIHIFDHFIFIICHIHHIIIDII@CIIDIIBA;IIIII?IIGIIFIIBIIIIIIHIIIIIIH
@simulated.1239/1
GGTGCCAAACCCCACATCTCTTGATTACACAACAGGCATTTTACATGCTGAGCTATCTCCCTGCCCCCATATAAATTTGAATTTTTGTAATTACGGTTTT
+
HHIHGHHHHIIIIIHIIHEDIGIIFHHDIEGFGI?GII?IICHIBIICIH=IIIFICIHIEIIIII;I?:IIIFIBGI?IGIIAIHI=FI@IFII=CCF6
@simulated.1240/1
TAGGCCTATAAAAGCAGCACCAGTTCTGGGCTCGAGGTCTCTTCGCCTCTACAATCAAGCTCTCCCAATAAACGTGTGCAGAAGGATCCTGTTGCAGCGT
+
IIHIIHIIIGIIIHHHGHIIHIHIIGIIEDIIGFIIIIIIIHIIDBIEI=CI<:AIGIIIII;>CHIIDBBCIEIIIFB=IIIIHIGEFIIDI3?FGIII
@simulated.1241/1
ATAGGGGACTTCTAGGAGGGGTGGGGGAACTGGGAAAGGGGATAACATTTGAAATGTAAATAAAGAAAATATCCAATAATAAAGAAAAAAAAGAATTCTG
+
IIIHHIHHHIHIIGHHFGHGHIEIHIIIIGIHIGEICIIFDEIIHICGFC=AIIIHBIIIBAIFC?IHIIIIIIBIAFI8IE;IIB;II?IIII;I1III
@simulated.1242/1
ATAGCAGTACTTGTTCCCGTGGTTACAGAACAACCAACCTTTTCCTAGAAATACTGAAATCTTTACTTTCAATGTAACAATTTATTTAACTATTCTCTCC
+
HEIIIHIIGIIHIGFIIGFEHIHIIGIIHIIHIHIIFIHI@IIF>IIIHIIGFIBGIIEDIII?IIF=@II?ID9GG@IIBIIIIHIEGIIHIIBIEHEI
@simulated.1243/1
AAGTGTAAGCTGAATAAACCCTTCCCTCCCCCCCAACTTGCTTCTTGGTCATGATATTTGTGCAGGAATAGAAACCCTGACTAAGAAAAATTGGTACCAG
+
HIHHIHHIGHHIFHDIGHIIGDFCIFDIIIIBIGIIIHIHIFIIF@CFIIFIDFEDIIGIGIIHG8IIIIBBIIEIA8IIFI?I=I?IIDID5HCIAII=
@simulated.1244/1
TGTTTTCCACGTTTCCTGGGTAGCTCTGTTAGAAACCAAAGTTTGAGAACCACTCTCCTCAATGGTTGAGCCATCAACTGCATTGAAAATATCTCAAAGG
+
HHIHHHHHIIIGIIIIIIIHIFHGEIEFHIIGHHIFIGICBIGFHHCIBIBIIHII=ICIICCII@<IIFIEII@I<IHCDB<FIIIEIIIFGC7HIIIF
@simulated.1245/1
TATCCATATATGTAAAGTAAAGATGATAAAACATTAAAAAAAAATTCTACTTTGCTGCAGTGACAATAAGCCACTCAACAGGCACAGGCAAAATACAACA
+
IIIHHIIIGIHHHHFGIGIIIIIHEIIFIIGIFEGHFIFEHGGIIHGFD@GBIIAIAIIDIIIIGII@IBIIIIII=2@CDI;II8<DI=I>II7H4III
@simulated.1246/1
TACTGGTGTTTCCTGCTTCAGAAACTCTACAACGAAGGGCATCTTCTTCTCTTGAATGGCCACTCTTAGACAGTTTACTTTCTCTAGTTAACTCACTTCG
+
HHHHIIHGIIIHIIGHIGGHHGGIIIGEGIIFDIIGDECICEIIIIIIIIEHHIEIAEIIIGGGIIIDIHGIIHIIII?CBIFI:IIE>9C3?IIIDIIC
@simulated.1247/1
AAGTAGGATCGGATCAAGCAACTCTGAAAAAACCCTAGGCTCGGATTAGAAACATGTGTATACTATGCATTTCAGTGATTTTTATTAACATGCAATGTTG
+
HHIIIIHIGGIIIIIIHIHFICIIIHIIIEIICEEACIIFHIGIFH@IIIIHHIIIIGEBIIIIIIIEF@IBIDIIIHIIDIIGIHIBIIBBCF@IIGIA
@simulated.1248/1
AACCTAAGTGTTTCTGAGAACAGTAACATCGGCTAAGATAAACCCCAATGTTCGATGTATATTCGGTGTAATAAATGCAGTTTTCTCTCAATGGTATTTC
+
HHIIHHIHIIIHGGGHIHGIICIHIIIGIICHIHIICIIGIIII;HIEIIIFIGHD?GGHGIIIGIIIIFIIIIIHEI89IIII;IIIGEI?I@;IIIC>
@simulated.1249/1
AATGTTGTAAGAAGAATGAGAATAACTTATTTTCTGATTTTATGGTAGCATATTTTTATTGTAGAGATGCTCAGTTTTTCTCTTATTCAATACAGGCTGT
+
IHIIHHHIHHIHIHHIGIIEHIHHIDHIGIIHIIDFIAIFIIGDIIIIFEIEIEFIIDCFIIDIFII>II=IICFIDD1IF?IGIIIHIIHEB6H=IIHI
@simulated.1250/1
ATATGAGTACACTGTAGCTGTCTTCAGGCACACCAGAAGAGGGCATCAGATCCCATTACCGATGGTTGTGAGCCACCATGTGGTTGCTGGGAATTGCACT
+
HHIHHHHGHIIHIGFHHHEHHHHIIFIGGHECIIIIIFIIEII>IIGIIIIIAGI@ICEDI>>DIIIIC>IIIIAIIH?@IIIII5?AFEICGIEI=IG>
@simulated.1251/1
CCATGGCTACTAAGTGATGGGACCACCCCAAAGCCCAGCTCTCTGTCCAGTGTTCTTTCTGCTCCACAGTGCTGCTCTGGTCATACTGGGTCTTGGATGG
+
HIIIIHIHIGHFIIFHIGGGIIIEHHIIIIIGHHFFIFHIHIGEIIDGIICGIDGFDFHIIF@IC=CI?III?DIAHCIEHIDII7IIHGGFII5EIA;I
@simulated.1252/1
TCTTGCAAGATAGATGATAATCAGTTTTTAAGATGTTTTACTCATCTTGTACAATAAATCTTCATTCATTTGGTCTAGTAGCTGTGTTCAATAATGAAAA
+
IHIIHIIIIIHHHFIIEHIIIIEFIIFHIIHIIIIHHIIIIEHFIIGIAIEIIIGIEG?IIIEIA<IAII>IICCBIG=IBBII>IIIFIEIEIAII=I9
@simulated.1253/1
GTGGTTACTCTGTGCATTAAAATAGTTGTGATGTTAACTACCACATTCTCTGAGTAAAACAAAGAATACATAGAGAAGAGAGAACATTTATGGAGTCTAT
+
IHHHIIHHGIHIHHHHFIIHFCIHIIIIIIIIIIGIIIIEIIIEIAIIIIBID=ICCIIIIIA=IIFHI;?HIEBII?AIBIII<HI<IAI>=:#IHE>I
@simulated.1254/1
TGGAATAAAAACTCAGTGTGTCTGTCTCCAAAGCCCATGTTTGCAGTAACAAAACCCAAGCTTTGCAGGAGTTTGCTTCTAGAACTTACTCTGTACAGCA
+
HIIHHHIHIIHIIHIIHGIHFIIIFGFDDIIIEFIIHCHIAAF?CGIFEIIAIDIDB;IIIEDIH=CICAEIEBIGIIIIFIIICIHDIG=5BIIGI7IB
@simulated.1255/1
TGTACTGGGAATCCGGCCTCTACTCTGGGCCCGAGGGGGCGCAGGGAACCGGAAGACCTGAACCGCTCCTTCGGTGTGGATGGAAGTCTCTAGACCCTGA
+
IIHHIHHIHHIEHGIHHGIIHHIICIIGGIHHIIIHCIIIIIIIIIIIIIIHFFHFIIIIFFIIII=IAAIIBGI?CIIIII?C==IGIIIIIIA4>III
@simulated.1256/1
CATGCCCGAGACAGGTGTCTGCTTTCCTCTCGTTTCCTCATCCTCACTGCCTGGCTTCTGAGCCAACTTCTGTGCTGATCTGCTCTGCTCTATTTCACGA
+
IHHIIHHGHIGHFHHIIGIGGIHIIIIFFIGAEIIE@ICIAIIIIIIHHIHGGII=*DIIIICGEIBIEIGDIIBIFIIIIIEI?=DG9IH)G0IF>;;>
@simulated.1257/1
CTGTCTAGACTGATGTGGTAAGCTCTCGAGTCCCTACGGACTGGCTTGTTCTGCTTGTCAGTGCTGCGTGGAAGTAACCTCCCCGCCTGCAGATGACAGC
+
IHHIIHIHHFHIIHHIGHIIDIIIFGIDIFIHAIIIEGGHFIII?IIFFHIHDIEIBIIIDIE<EIIDI@DII@=GIIIIII>IIIIIIIB<II?6ICCI
@simulated.1258/1
AATCATGTAACATGTCACTAGATTGTGTACTAAACCTTTCCAACATCTTGTCCCTGATATGTTCCACAATTCATCATTAGGTATACTCTCTCACAGCAAG
+
IIIHIIIIHIHHIHIGHGIHGFIIDIFIIIAIDFIHFIBCFGAHIIEFIIIIIFIICFIIIGICF=I?:IGHGD@I@I@IBFIHCIFH?IICA7<I8CAI
@simulated.1259/1
AGACGAAGCTATACATCCCTGTTCAGTGTAATGTTTTTCACAGCAGCCAAAGTATGAAAACAAACCACCGTCTATTGATGATACACAAATAAGGAACATG
+
HHHHHHHHIHHHHHIIGIIEIIGFIHIIIIDIIGIIGEIIIHIDIHIHIGIIIIGICIIIFFCIIB8III>B?IIFFIIAFIGI<HB?HIIAI8GII6>H
@simulated.1260/1
TATTAAAATGAAATTGGGTTTTCAGAACCAAAGCTCCTGACTTCTGTACAGAGTCTAGAAAGTAACATGATTAGATTGATAAATAAAACAAGTGTGGATG
+
HIIHHIIHIGHIIIHIIIHIEIIIGFCIEII@IIICEIFIDGIIHICEIIFAIE=BIA>CGIIGFIAEI<;CI:IA7BDGIIIII?I:IIDIA@I@:IGI
@simulated.1261/1
TCTTTCAGAAGTCAAATAAATACAGAGCAGAACAGTATTTACTCAGAGAAGGAAAATATGGAAAAAGGTAATACAGTGAATATGTTAAGTGCAGACACAG
+
IHHHIHIIIHHHIHHHHGIFHFIGBIIEEFIIIAIIBHIIIIGEIHIGEIDIBII>AIFAHI@HIIII>DBBFIIIIIIIIBIIIIHII@IIIIIEI>II
@simulated.1262/1
GCCTTTACAGGACCAATGGCCTCTCCTACCATTGATGTCCCACAAGGCCATCCTCTGCTACATATGTGGCTGGAGCCATGGGTCCATCCATGTGTACTCT
+
HHIIHHIHIHIHIHIHGGHHIIIIHIDIIFFIIEFIIIIEDIGICIIIIIHIIGIIAIFHIDIIIG@CFDAII=CI=FII=IIIIGFIIIIAIGE?H85B
@simulated.1263/1
GATGCAAACCCAGCTGGGTCAGCTTCCTGTCTCATTTGCGCTGACAGTTAGTTTTCCTGGCACACCTGTTTTTATTAGACGTTACCATCTTCCTCGGAAG
+
HHIIHHHIIGHIHGIIHIIEIEIDIIIIIIIFIIFIIIDCDHEIEIEIFIEEIDIGIIHICIIIIIF@HI<@BBAIB:IIIIDIIA>II=G>I5>HI<I>
@simulated.1264/1
TTCCTTTGGGGTATCTGTCCCACAAGACCCTTCCCCTCCCCACCGGAGAATGAAGGCATGGCCATGCTGAGTCTACCAACTGAGGCAAGACTGAGAACAT
+
IIIIIHHIIIHHHHFIIHGIHEIGIIHIH;GIHIHIEIHIIHADEIIGDHHIIIIEDBIHGIIHDIGII8IIIIGIDIIIII9@I=II"IGIIIIIAI=7
@simulated.1265/1
AATTACTTATTTGGGTTCACTATGTGGGAAGATGAAGTTTACCATGGAGGAGAGGGCCTGGTGAAGCAGAGTCGTTCACACTCATGGCAGCCAGGAAGTA
+
HHHIHGIHIIHIIGIIGFFFIHGDIDDIEFIEIIIIBIICCIFCFFHCIFBDBAII@CIDDEIIDII@BIIF5IIIII6EHIII6AIFIII4IIGIIIIE
@simulated.1266/1
GTAGATAAAAGCTCTCTGGCTTGGGCAGTTCACAACTGTATGTAATTCTAGTCCCATGGGTATCTGAAGCCAGCCTCATGTATACATGGTGACACATTAA
+
IIIHIHIIIGIGHHGIIGIIGIIHIGIIIFGIHHFIHII@IEIAGGC=IGIIB?IIDIIIIIBEIHIIDIIDIIGDIIIBIABAIIGII3E7E@I>III+
@simulated.1267/1
GTAAGACTTCTTTGTGGGGAGGGTCAGACCATGGATAGGGGAGTAGTATGTGTACTGTGTGCCTCTACATACCTTCTAGGCAGCTTCAACTGTTCCCAAC
+
HHHIIIIHHIHIIIIIGIIICIFFIIIIHIFFGGEIGIIFIGIFFEE?DIICECIFGIIIGFHCIHIHCCGBHI=ICIDGIIIFIHIII@HIIFG9I=>I
@simulated.1268/1
AGGAGGCTTTGGCTGAGCAGGAGTCCTGCCACTGACTGCCCATGCCGTCTTTACATAGACCTAACTCAAAGTCACTCAGGGTCAGAACAGGACGACCCAA
+
IIIHHHIIIHIHIGHIIIIIHIIHIGIIIEHICIIEFHGIGDIGIGIIGEIIIIBH@IEICIFIEICFGIHAHIIII:IDGF?IFI>III:HII7I8=II
@simulated.1269/1
AATGGCATCTTTTTAAAAATGAAGTTTATGACAAACATGGAGCACCTCGTTTCTCTGCGATTTCATCTGTGCCAAATGAGAAAGATATTTTGGGGGAAAA
+
HHIIIIHHHIIIHGIGIFHHHIHIIIFIEIEDFEHIIHGIHDH?FAIFGAIIB?IIIAIB@IBIIBEDI>IIFIEC>E@I=@IIHBI@IICE:IGIIGI;
@simulated.1270/1
ACTCGGCCAACTACTGCTAAATGACTATGGCGGATGGCCATCGTGCTAGGAATCCGGGGACGAGTTAGGCAACTCACCTGGGATGATCAGCTCCGCTGTG
+
HHIIHIHIFIIHIHIGIGIHIHIIHCIFEBIIGFIEIIIIID>GGIIIHIFIDIIIAFIIIIIFIB<FGIIFI@IIGIFHIIAIICIGIIIII9I@8FI;
@simulated.1271/1
GAGGTGCTGGGATCCATTGAAAGGGAGGAGGTGGTCCCCATGTATCCCTCCTTCCCCAAACCCAGTGAGTAATGGAAGAGGGGTGAGAGATGTGTGCTGT
+
HIIHIHIHIHIHIIIIHIHFFFIGIGGCIEDEIIIHDIIBHFBC>FCCEIIIIIAHI<@I>FIIDHIIEIDHIIIEIGIIGE7GIIIHII5IIIIE=CII
@simulated.1272/1
GATGTGAAANCAGAGACTATTTGTCTTGTGGCTGGTTTACTCACCTATATTGTGGAATGCATTGGAATTTTGATCTTTGTTAAAGTTAATACTCTCTGTG
+
HHIHHIIII=IIHFIDEIFHFIIGFHIHEHIHEIIEEIDIHCDHFIIIGEIFHIBFBCIIIEDAF?HDDIIGIHIBGIIIIIB?>I=IICIIEAFII<2@
@simulated.1273/1
TTTTCCTCTTTTCTGGAAAACAGAAATAAAGATGCTTCCAAATATTAGCAACTTTTCATTAATGTAAATAAAAGTTATATAATATTTCTCACTATTTTCC
+
HIIHHHIHHIGIIIHHIHGFHHIIFHHIIIIGIIIIIDIIIHIIIDIIEIII<HICIIH=DIIDIG@EAIIIII8HFB;I>B@IEA6IEII7-?IIIIC4
@simulated.1274/1
GCTATTTCAATGGTGTAAGTCGTGGTGGCAAATGAAAATACAATCGAGTCTCAAGCGGATGGCCAGAAACGCCCTATATCTTATGAAATATGGCAGCATA
+
HIIHHIHHIHHGIIHHIGIGIHGIIIFGIIIIIIBIEIIIFEIIIHGCBIECIHIIFII?HI@IIIII>IIBHBCIGIGIHIIG:;FC7EI?I?B9III>
@simulated.1275/1
ATTATCTGCGGGCCTTATCATAGCTGTTATTTAGCAACCAGACAGATGACAACCAGGGTAGCTAATACTCACTCAGAAAATAGACATCTTTCAGATCTGT
+
IHIHIHHIGIHGIIHHGIIIIGFHIIIGHIFIIFFIIDHFC=BIDII<CFFIHDAIIIIFBII6IID>IDIHIIDII?AF5@BIAAIIFDIIIII:III>
@simulated.1276/1
AATTTCTCAATTCCAAATGCAAGTCACTGCTCAAAGGAGCATAAATGTGTTCATAGTTCAGGTTTTGGAAATTAAGTGAAAAGAGGGTTTGGATGGATGG
+
HIHHHHHHGHIIIHFIIIIEGGGIIIIIIGIHHFIIEDHGIHIEFI>9DIHEHIFDI>C6A@FIEIB>FIEC:IFII@II=I5FD>IBG<ECII<IH2EI
@simulated.1277/1
AGTTAGAAAGGGCAATTTGCAAATTCATCTGGAATAACATAAAACCTAGGATAGCAAAAACTATTCTCAACAATAAAAGAACCTCTGGTGGAATCACCAT
+
IIIIHHIIGHHIIIIIIGGIIEGGHIGIFIIIFHGEIIIEAIIIGBDIDGFGEIIGBIDIII=HI?III;EHG<II@ICICI@BICCIIIHII@FG?I;I
@simulated.1278/1
AGTATGGGCTGAACAGTGGGTTTGAGGCTAGCCTGGGACACCTGTCTCAAAAAACTAAAACTAAAGTCAATGATGGTACTTTTAGGTGTCTTGATTTCTA
+
IIHHIIHHIIIHGGGHIIGIHIFHGHGHDIIDIIGIGIIGIHIGGIIHFIFEDGIGDCII;IG7IIGIFBIGAII?GID@IEG?DIIIIII@@7II8AAB
@simulated.1279/1
CAAATGAATTCAGAATGTATGCCCACAGTAAAACCTGCCCAAGGATATGAGTAGCAGTCTTATTTATAGTTATGCAACTTGGATACAACCAAATGTCCTT
+
IIHHIHHIIHHHIEHIGIEFFHIIIIHDGIHIBFHEIHCAIIF9?HEHGEDII8HIHEAACIFI>IIGIFAIH9CFBI>@AIIFI>IIBHICE:?BIIBG
@simulated.1280/1
TATTGTTATTGGTGGTGGTGGTAGTGGTTTGTTTTGTTTTGAGACAGGATCTCATGTATCCTAGGTTAGTCTAAACTCACTTTGGGGTCATTTCTTGGAC
+
IHIIHIHIHIHHIHCIGIHHIIHIEFIIIIIIFIII@FFBGIIDIIIIIIFBIB=?H?IIA>GICIIIIHBII1IGI6:FIFEIIGIDID;IFII=IIFF
@simulated.1281/1
TATTTCCAAGAATATTCATCAAGAATGCTAGTTCCAATTTGACAATTCATTTAGTTGTAGTGACGGCACTTATCTTCATTGATATAGTTTAGTGCCATGT
+
IIHIHIHHHIIHFGHHHHGFIFIIHICGGIIIIIFAFDIDIEIAHGIAGIIAGEIIIHDGF3IIIIIEIIIIGIIHDI=D=IFI=DIIAIIEIII9IIEI
@simulated.1282/1
CTTCAGGAGCCAGGGTGCAGGAAGCAAGAGAGCAAGAAGCAAGAGAGAGAGAAAACGAAACCCCGTCCCTCTTAAGGAGCATTCTCCTTCGCCTCGGACG
+
HIHHIHIGHHHGIHGHIIIGGGIFFHHFIIIHIIFIFIGHH?HGHFIIIDICIIEI@EIII@ID9AGA=CGIIIBIBBEGIIIC>EB=HI<IF3HIFEI8
@simulated.1283/1
ACAGACACCTCTACCATAGTAGTATGTAAATTTGTTTTAGCCTTTGCTAAATTATAAAACTATATGTATAGCAGACAATTGTTTTAAAACAAATGTTTAT
+
IHIHHHGHHHIIFHHGFIIGIIGIHIGIHIGBCIF=?GIIAIGIIEFHIBGIECIIGIGGFDIIGIFFHIC;I;GHIIIIIIEIEIIIH8IGGIEHG><F
@simulated.1284/1
GGCTGTGGAACAATTTTGTTTGCTTACTGATGTAGCAAGGCCCAGCTCACTGTGGACAGTTATCCCTAGACATGTGGGCCTGGGCTATATGAGGAAAGCT
+
HIHHIIHHIIHIIGIGIIIIHEGIIIIIEIIEGDIIEEIIFEEIHIHIIIGIIIIFH>IIIGFFGIIIEFIBCI?GBDIII<;=IIIIIIII@@CF5III
@simulated.1285/1
CACTGATGAAGATGAGCATTAGCATGGATAATATATTTGGATTTGATGTGCATTATGTGATTATTTTTGCAGCACAATTAACTTCCTGATTAAATTTTGC
+
HIHHHIIGIIIIIFGHIIHHIGEHGGIIICIIBCHIGIIGDEICEEFFHIIIIEIIAH?GD@IECIIFCGIICCI??IEI<I77IIDIBCEICGIIIIIB
@simulated.1286/1
AAAACTTGTTATGTAGATCAGGTTGGGCCCCAAACTCACAAAGATCTGCCTGTGTCTACCTCTCGAGTACTGGGATTCAAGGAGTACATCTCCATGCCCA
+
HHHIHHIIIHIGIIIFIHIGICGDHIHIGIIEIIIFDDDIIIDFBIIGCIHIIDIIIDH<IHHIIFBI?HA?HI?@IIDIIHIII>IBFIII@IEII87I
@simulated.1287/1
AAACAAATTTTAACCCAATTAACTAGGTGCAACTTTCTAGCAAATTAAGACTTTCTTCAGGATTTTTACTAGTAGCTATAATGGTGTGCTACAGTTAAAA
+
HHIIIIIGIHHHHIEIIHIIHIIIGFIIHFIIIECECHIDIHIHIIIIIGHIFHF?AA<GIIDH@FI=IIAACIII:IIII=IIG>=9IGIIIIII<III
@simulated.1288/1
ACGCACTGTGTCAAGAGTATGGAGATGAGAGATCAACCGTGGGGCTGGTTCTCTGCCCCACTGGGTTCTGGGGAATAAACTCAGGTCGTCATCAGCCTTG
+
HHHIHHIIHHIIIFFIFHIIIIEHFIHGIIDHIFHIIIDHIICICIIC<GIGIF?FIIIIIFCDIDFIHIIIIIFI@IBIGBABDIIIIEDII8FIDG:I
@simulated.1289/1
AGATCCTAGAAGTATTTATTACAAGTAAAAATTATTTTCATGTTCTTTTTCCTGAAATTCCATAAAATTCCTGAGATTTCCAAGAAATTTTATTTAGCTA
+
IIHIHIIHIIHGHIGIIHIIIIDDIIHEEIIFIIHIHGIFDIIIEHIIIEICIIBIAIEHGBI@I?EIIDICI@II>EIII?II=2IAEFIII?CIIIGF
@simulated.1290/1
ATATGCAGCTAGAGACATGAGCTCAGTGGGTACTGGTTAGTTCATATTGCTGTTCCTCGTATAGGGTTATAGACCCCTTCAGCTCCTTGGGTACTTTCTC
+
IIIIHHHHIHIHGIIIIHIGIIIFIFIIIHG@IIFGDIIFICIFIHIDIDIB=>IHIGII7IIIG=IIIIEEH=IIIIHEIICIHIF>II9IIGGBIIII
@simulated.1291/1
GATCAGCAACAGCCAGACCTCAGCAGCTATAGCTCTTCTGGCCAGCTTTAGTGCCACTGCCCTAAGAATGGGCAACCAGTGACAGCCAGACAGTGGCTAA
+
IHIHHHHHIHFGGIIGIIIHIHDFIHIEIIHFFEICIGIEIGIIIIICEIIIIIH@HAIIICH>FIEIIABI@IAIFIIIIFIHIIHHIGIG?IIEHFI8
@simulated.1292/1
GTAGCCAGTAGAAAGTCCCCGACTCCAGGGAAGCAGGAGGCTCCCAGGAGCCAATGGTGATGACTTTAGCTGAAATACTCAACAAAGGGGATCTACAACC
+
HHHHIIHHIHHIGIGHIIFHGCIEEDHIIHICHHBIIIIIHHIGIHIDICEHGIIIIIIIIIIIICHDIE:5I?BE@BIIIIIII=GH@>IGA>IEI;II
@simulated.1293/1
ATTAAACTGTCAAGGTTGAAGTTTTGAAGATGAATAATTTCGTGATGTATTTTTGGCCATGAATTTAGATATCTGTCTTAATTATTTTTGAGATATTGTT
+
HHHIIHIIIGGIIFIIIIIGGIFGIHIIIHIIIIHEDHFFIIIEIIBBIIII>I@GI@BEII?BFIGIIIGII8CIFFIHFBEF?=AIF:CII8=7II>I
@simulated.1294/1
CACTCCTCCACCGCTGATGGGAGTGCAAACTTGTACAACCCTCTGGAAGTCAATTTGGTGGTCTCTCAGAATATTGAGAATATTTCTACCCTAAGATCCA
+
HIHHIIHIIHIGGIIGIHIIIGIDIICIIEIDEHCFHCH?IIEG>HII@IHH@IGGAIIFIAHIIII@IIIIIE<DIDCIFH=C:IBIB::CI/DIIIII
@simulated.1295/1
GACTGTCAGAAAGGCTGCATGTAAGTCCTGAGCTAAGCACCGGCTGCTCCCCCCGCAATGTTCTTGCCTTGGCTGTTTTGCCATTGTTCTGGAAAGGGGT
+
IIIGHHIHIIIHIIIEGGIIIGIIIHGGIHDDHICIHIIHCIGCIIIGGII?@IEIIIDFIBIIIH<GDIEI>GDCIIIBI9IH=IIII;IIDDIII>GG
@simulated.1296/1
TTAGAAGAAGACGATCTCCTTATGCTCCCAACACTCTGGTCAGTGGCAAGGAAGATCCCACAGTTGAGGATCAAGGAAAATCTGTTTCTCTTTTGTCTTT
+
IIHIIHHGIIGHGHHIFIEFIHGIIHIEEIIHIIGIHIBIGECIDCIHIIHGFCBIIIHGIIIIICICD<FIIIAII:IICHI@IEGIIII1IIIABIHC
@simulated.1297/1
GAAGCAGGCTGTAAAGACTTTTTCTAAGCTCAGTTTCTCCACGGGATGAGGATTCAGAGATAAAGCACAGATTTGAAAGACAAGGGCTTGGTGTAGGGCT
+
HIIHHIIHHHIGIHHHIGHHIHFGIDIIEIIFFICHIIDIIHHHI>IGIIIDBIIHIIIIIIEI;IIIIBG>IGA;G=IBI>IIIII<FI?HFC9::I?I
@simulated.1298/1
TAAGTGCTGAGATTGTAGGCCTATAGACATGCACCATCCTGCCAGGTGAGAGGTTTTTAGAACACAAAGAGCCCTCCTCTTGTACTCACATGAATTTGGA
+
HHHIIGHIIIGHIHHHIGIIGIHGHHGHHIHIIIHHIHGII>I;IHCEIIIIIIIIFC=EIIIIGIIFIIHGGIDB?AIII=IIIDB7I:BH@IIIIIC4
@simulated.1299/1
TTGCAAACATGGGGATAGCCATGCTGGAGCCCGCCCTGCCCATCTGGATGATGGAGACCATGTGTTCCCGAAAGTGGCAGTTGGGTAAGGACTAGGGTGG
+
IHHHHIIIIIHIIHHHIGHHIIIFIIDCEIIGIIIHFIIIGIFH@IIBFIEHIFIIAIEIFI@IH:=IIDEBCEI>?IEFDGI<BF>9IHGCICI5IHFI
@simulated.1300/1
TCCTATGTTGATAGTGGTTCTTTATTTTCTGTGCATTAAATACTTCCACATTGTAGGGAGAACTTTAAGTACATTAATTTGGCTGCCATGTCTTTACTTC
+
IHHHGIHHIIGIIIGIEHIIIIHIHIIGIIGIGGHGGIIIIHC?IIHIIIII>=HDDGCIIIIIIBAIIEIAIIBIIII?A@GFGEII?B<@FII8HIII
@simulated.1301/1
AGTTCCATTTTATGTTATGTTTTTGAGGCAAGGTTTTCTGCATAGCTGTGACTAACATAGAATGCTGTGTAAGCCAGGGTGGTCGAGTGCACAGCGGTGG
+
HIHIHHGHIIHHIIIIHIGIIIHIEGEIIHIIIIIIFIFIIHDIIC?IIHICFIHID?FGI;IDCIIEIFII@II=IIHDECIICIHIII;DI?=IIE?H
@simulated.1302/1
GGGTCTGTCCTGTGCTCTGAAGGACATTCAGCTGCACTCTCTGGCCTCTACCCACAGGATGCCACTAGCAACGGCTTCCCTGGTTTGATGACCCAAAATG
+
IHHHIHHHHHIIHHIIIHIGIIIIIEFHGIIIGIHH:GFIIIIHAIIHFFCIC<ICCIEAGI=IDEIIHIIDHI?EI:9D=B=>FIF=II1HEID@AH5I
@simulated.1303/1
TCTGATTTTGTTAATTAGGATTTTGTCCCTGTGCCCTTTAGTAAGTCTAGCTAAGGGTTTATCTATCTTGTTGATTTTCTCAAAGAACCAACTCCTCGTT
+
HIHIIHHIIGHHIHIHIIFEIEGIHEIFGICIGIIFIGIEIIIIICHICIIIHBIF@IIIHIDFI<IHCIICIIHI>IIIIIH?>IIHH:IG;IIDII=7
@simulated.1304/1
TGACTCTCAGCATAGGTCCCTCTTCTCTCTCATCACAAGTCCTTTGCCTCTGTATAGAATCCTCTTACTTGGCTCACTCCTCCTCACTTTCTGTAGTCAA
+
HIIIHHHGIIIHGIHHHIIIHDGEIIEIHGIIFHFDIGIAIGHDHIBHIIIEDIIBGIDIICFIFEB@III@<=IEFIIAHIEGIIIIID@EIIIDII3D
@simulated.1305/1
AGGCCATGTTCCCAGGCTGTCTCCTCTATGGCGAGTTCTGAGAGCCTGACAACGTTGCAGAAATAGCTCCCTGTGGGGCCCCAACATCAGGGGTTCATTC
+
HHHHIHHHHHGIHIHIGGHHGIIEHGCGHD@IIGIGIHI=IDBIIIGI?F?IIIFIICIIIIIICGE<IIIIAIFIE17BIH>I>BICIIA5EDIA5;HI
@simulated.1306/1
CCTGATGACCCCAATGTGGCGAAGACCAAGAACAACCTGGTGCTCTGTGGCTGGGCGGGAGGCTGGAAAGGAAGGAGGCAGGGAGGGAGAGGGCTGATGT
+
IHIHIIIIIHIFIGHHGHIGIIIFEIHIDIFGEIIDCFFBIHIGIEIIEIIIDE@FIIIGGIHDBIFFDDIIGII@HI;IHI8IIIIAIIGGIID:6IH2
@simulated.1307/1
TGCTGAGCATGGCTGTGGTATGAAGGTAAAATGTCCCTCACAAGCTCCTGTATTTGAGCACATGGTCCTCAGCAAGTGGTGCTGGTTGGAAGGCGTGGTC
+
HHIIIIHHHGHIIGGHHIHHIIIIIFIHDGHIGIHGIIGDIIIIIIBIDCBGAFEIIGIIBIEIIIDHEIABEIFFIFIHII<H@II?IBIAIIB<HCIA
@simulated.1308/1
TTAAGAATGAAGTCAACTTTTTTTTTCTTTGCCATATAAACTAGGTTATAAAAAGAACATAGGCAAAAACAAAAACAAAAACAAAACCAAAACAAAAAAA
+
IHIHHHGIHIHIHIIIIIHGIHIIHGFGFCFIFIIHCIFIFEDIAIGGICBHHIIIBIIDIDH=DII;IIBIIIIIIHBI:I<B?CF3IF@>IIIDFI7C
@simulated.1309/1
TTCTCATGTTCGAGAAGGTGTAACCACCTAATAAAGGGCAAGTTTTCTGAGAATGACAACAGTTCTTATATTGCCAAAGATGATGCAGGGGGGTGGCCCC
+
HIHIIIIHIHGFGIHHFIHFFIGIEHIIGGBDGHIHIFBIIIEGHFHHHDFI?IIBHH?DCIIIIIIIIIIIIIGIIIIIIIHEI:@IBIIIDAIIAI@I
@simulated.1310/1
GAGCTGGCTTTTCCTATTCATACAGGAATTACAGGGCCATTCTCTGTCTTTCTCCAGCAGTCGGGAGCTGACAGGTGGAGCCCAGAGCAGTGATTTGCTA
+
HIGIHIHHIIHIIHGHHIIIHFICFHGICHI@HIIICHEIHFIHEIFDIIIDIEDIICIIGIIFICIBHBCIIIHIIIADIIIGAIIIAII@@I5IIEIB
@simulated.1311/1
GCATGAGTAGATGAGAGCTCATTTATTCTCTGACTTAGGGATCAGTGTCGGAAAAGAACTGAGAAGAGTATCTGGCCTGACTCATTCATGTTATAGATGG
+
IIHHIHHHHIGIIIGHIHHEFIIDIIIIIHICIEIFDHIEIIIIIIIIBIIGIGDGIIIIGEFECFCIB?EFI8HGIIABIIIIIEGAB@IIII?C>GIF
@simulated.1312/1
TGCTTTACAGAGACCCAAAGCCGGGAAACTGAGGCCAGCAGCCATGCAGCTGGTTGACATTGGCAATTGTTTTCTCTGCCCTGGTGTGGGTTGGATACAG
+
HHHHIHHHIHIIHIGIHHGIEGIIHIIGEIIDIHIIEEGGIIEDHIIIIIEIDIHII=EADICC@I7FIFDIAGIIDGDIIIIFII;?IAII?IIIBGDI
@simulated.1313/1
TCCTCAGACTGTGGGGTACCAGCAGACGGATGATCAAGTCAGCAAAGATTACCAGCAGAGAACACAGCCCACTGGAGACGGCTCTGCCAGGACCACACTC
+
HIIIIHHHIIIIIGHGHHFIIDHGIIIIEIIIGIGEFDEIHIHEIIIIGIIIG=IGII9EIBFIAHGIC>?FDC?IICHIFGID:IIAIH?II?I7:III
@simulated.1314/1
CCCACATACCCAAGGATGCCCCTGCCTCTGACTACACAGAACTGGGGTTGCTGTGCCTCCATGCCTCCTCTTTATCTGGGGCTTGAGAATTCACACTCAG
+
HIHIIIHHGHIIIGHIIIGIIIIIFIIEECCGHIHCHIIFICDEDIHGID>IIHDFHE;<IGIIIGDIIIIIECIIIIDD.IIFCAAI@FIIIIIAIIII
@simulated.1315/1
AGAAGTTCTATCTTACACCTGTCAGAATGGCTAAGATCAAAAACACAGGTAACCACTCATGCTGGCAAGGACATGGAGAAAGGGGAACACTTCTCTGCTG
+
IHIHHIHIGIIGHIIHHIHIGIIGIGHCGHEFIIIIIIHIIHIIGGIHIDIIDIFICFIHIIHFI@BIGCIIFHI9HIII?AFFGGBBIIEI>DIHIICI
@simulated.1316/1
GGGTGGTGCCATCCCTGGGCTGGGAGTCCTGGGTTCTATAAGAGAGCAAGCTGAGCAAGCCAGGGTTATCAAGCCAGTAAGGAACATCTCTCCATGGCCT
+
HIIHHIIIIIFIGIFGGIHIIGHFGCICIDICIIIHIGIIIFICIFFIFIAIHDIEIIFIICIAE<IIIIFHIDHDIIIICEIIIIEAIG@I2=IIIG<I
@simulated.1317/1
AGAAAGAGAAAAATGGGTCCCAGGGCTCTGGGATGCTCTGAGATTGCTAACTTCCATCTCCTGTTGTAACTCAGCTCCTATTTGGTCCCACTATGAACCC
+
HIIIIIHHIIIHIHIIHGIHIIFIIHHHHHHDFGIIGFIIBIIHHFIIHAIFIE?F;EIBIEIII=AHCGI5II::FIEFF6@BIF@B?II;II;@FIA9
@simulated.1318/1
CTTAATTAAGGTTGTTTGCATGAGTGTCATTGTGAGGAGATTATTTGCTGGAACACAATCAACTGAAGAAAATGACATCCCTCCCTCCACAGTCATTAGG
+
HHIHIIIHIHIHIIIHFIIIFFIIIHEDGHGHHIIIAIIIGDIIIIIFFCIIGEIIIIHEIFF@IFCIIIDD=BEHI9III<IIIEI?EII;IF@I=FEC
@simulated.1319/1
AGGAGTTTGCTCATTATTCAGTGTGACTACCCAAGCCCCCACTTTAGCTGGGTTCAGTCTCCAAAGTGATAACCAACCCAAGGTCTCCAAAGTATGTAGA
+
IIIIHHIHHIGGIIGHIIIIIGGIIHICIIHICIIIIGGIIIBCIFGIGDDHCIHICIFAIIFIEIIIH@EIHBFI:IBII;=I>IIEEII:D?FIDBII
@simulated.1320/1
CCTGTATGTATTTTGTACCACATGAATGAATACCTGACACCTAGGCAGACAAGAAGAGGATATGCAATCTGTAGGAACTGAATCCCAGACACTGTGAGGA
+
IHIHIIIIIGIIGIHIGIFEEIIGEHIFHIIIEBDFEGIGHIIDFEIHAIAIIIIEIIBIIIIIAIAII>7HFBIIIIIIIHGI?HD;DI=6DGIII?II
@simulated.1321/1
TTAAGCAATCTAGTACCTTTGGGTGGAGCTTGAAGATGAAGTTGAATGTGTCCAGTGATTTTTATGTTAAAGACCTCTTACAGAATGTTTTTTCTAGAAC
+
HHHIHHIHIHHIIHIGIIHHIIIGHGGIIIIIIIGHFIHIHFGIIAIGIFIGI@II=IFFDI@IHI@IICIEIIII<CHI;BI;G<IIIIHI?DAIIII@
@simulated.1322/1
TTGTGGGGTAATACTTGGTCTTAGGCAATATTTAGGATTACTACATAATAATAAAACATTTACCNGTCTTATGTCTAAGTCACTATGCTTAAGTAGCAGA
+
HIIHHHHIIHHHIHHIFIEIGIIIGGEEIIGIFIGIIGIIIIIEIIIEIIGHIIIIIIIGIIH<?8IAI?I<BGI=IFII:BIIIIII:9:I?IDIGFI<
@simulated.1323/1
TGTTATTTCTAATTAAAGATGAGGGGGAAACACTGTGAAGTGCAAAATTAAAAGTCCTGTGCCTTTTTTTTTCCAAAAAAAAAAATCATTATCATTTCTA
+
IHIHIHHIIIGHIIIGGHIHIDIIIIHIEGIIIAFFEIIGIDGIIIIEIIIIEIIDIIIDIHBIDFIIIIC;II?IHE6@IIEFIIGHGIIIBHBI8EII
@simulated.1324/1
AGGCCTTGGCATAGCCTCACAAGAGACAGGTATATTGGGGTCCTTTCAGCAAAATCTTGCTGGCTTATGCAATTGTGTCTGCATTTGGAGGATGATTATG
+
HIIHIIIIHIIIIHIIHHHIIIIIGIIICIIIGF@IGGGIHIII<IIH@@AH?IHIFFIFH@ICIIEIIDIGG3IAEIII4GD8IFIIIIGII=III7B<
@simulated.1325/1
ATCTTAAAATAATTTAGATTCCCAACTCTGTAGTACTAAAAATTCAGATCAGACCTACTCATCTAACTGAAATGTGTGCAAGTGGGAGCAGCTAGAGATT
+
IHIHIHIHHIHIIGDIGFFHGFFIGDIGFIIGIHHEADGHFIGIHEGHCHF?8IIC@BAIEIIGBIIIGIIIC;IIGBI=IIIIIHAI6=@I7;GIIC@I
@simulated.1326/1
GATCCTGTTAAGTGAAAACATCCATGAGCATGCAAGGTTCTTCAGTCTTCCACTATCTTCTTCAACTTCTTTCTTCAGCATGATGACGTTTTCATTATAG
+
HHIHIIIHHGIHIHHHFIIGIIHFIDIIIIIBGFIHGIAIIGIFIGHIBHHIFIHIIGFE?IIIDG@D@GIDFAHIIIBFI?IIEIIDF1IGI;AII@IB
@simulated.1327/1
TCTGTTAGCATTTAAAAGTTAGTAGAATCAAGCTTACACAGTTTATAATCTGTATGTTTGTTTCGACTTTTAGTTGGAGTGTGTGTGTGTGCTTCATTTT
+
IIHIIIGHIHHHGEIIHIHIHGIHIFHGCIIFHGIFHEI@IDIIB>DIAIHGIICH@IIII=<FIIF<DEIBI@BIIF=I;EIIIIIII8IE@FIDEB8I
@simulated.1328/1
AGACCTAAGGCTGGTTATTAAGGAGATTTTAAAAAAAGTCTAAAGCTCAGTGGAATAAATGGAGTGATAACCTCAGTGTGAGCACTAAACTAGGTATGCT
+
IIHHHIHHHIIHFFIIIHIHIFGHHIIIFDHIIIGBIEIBIIIDFGIIG<IEIIIC;EICGCIIDIEGEIFIBIGFBGI=BI@IGD2CICIDIIAI@II:
@simulated.1329/1
AGGACCATCCAGACCACAGTGTGAGCTAGCCGGCAAATAAATCTTCTATAACAAATACTTATTCTATCGGTTCTGTTTATCGAATGGACCCTGCCCACAC
+
HHIHHHHIHHIFIHGHIIIIGIHBIIFHIIIHHGEIHIIIIIAEIIIIHDFGIEGIICIGIIIH@IFI=IIII@IEDI@BD(:I:CI?E0IGDI?GID:A
@simulated.1330/1
CATATGCGCGCGCAGCCGGGCTCGCCCCGCCTCCCTCTGCGCGCGCAGGCCACAAGGACCGAACGCCTGCGTACAGCGTAAGGGGCGGGCTGGGACGGCG
+
IHIIIIHGHIHIHHFHHIHGIIHGHGFGCIFHIIGGIIFIIGIEIEICIIDAGHIEIIIIFIH==DIIIIIIIHEIIHIBIIIFI=;IIIICGIG;IIC<
@simulated.1331/1
AAAAAAGTCTATTGTATTGCGAGACCTGTTGAAGGTATTACAACCTTCCGGAAAAGGCTAATATGAAGTCATGCTTGCGAATGAAGTGCTGAGAAACATA
+
IHHIHGIHIIHHHHIHIHHIIGIHIGFFHHGE@BHIDFHGCICIHHIIIIFIII>IIFIIDI@IFCFIIIIIIHFCBGIIAFIBIIIH<IF@IEBAII9?
@simulated.1332/1
TACCTTGCTGCTGGAGTTACAGGAGGTTGTTGTTAGGCTACCCTCAGATGGAGTATTCTAAGATATGGAGACGCAAACTGGGCGGTCTGCATTTCTCTGA
+
HIHIHHIIIIGIFHGIHFICGGIHHGIDHIFGIIIIDIGIHIIIFHIII?@=@IIGFFFDI@IHIGEIAGI<IICAI=IG=IBCIBIIIG<IBCIFI=ID
@simulated.1333/1
TAACTTTAATTGCTAACATACTACATAAAGCACTGCATTGTTATTCTAAGTAGACAGTCAACATTGTAGCTTCAGTGTGGTGAAAATGTACTACCTTACT
+
IHIHIHHHIGIFHFIIEIFIGGHIHHIIIGIIEFFHFHIC=IIHIEIIIIIHIHIEEI@?GG;IFIIII@IIICB?ICC?FAGIIIH@6I5IIA9IIIIH
@simulated.1334/1
CCTCTAACTTTGTGAACTCCTGTGAAATAACTCCTGAATAGAAGCTCTAAGGCACCTCTAAAGTTGCCACTTGGTAACCTGCAGGCAAGACAGGCAGGCA
+
HIIHIIHIGIIIHHHHHHHEIDIIIIIIIEHHIG<FIIHIIDIEHBDFIIFI?HIHDIHIIIIDIH7IIICGF?D?=E@IBD=IIFIBF?FIIAGIGIAI
@simulated.1335/1
ATGAATGTGAAACTTTGCTTCTCAATAGATTTTTCCACTTTCGAAACTATTACGAATCACATTTTCTTCTTCAAAAACTATTGAAATAAGAAATGACCAC
+
HIHHGIIIHGHGHIGHHGIIHIGIIIHIIDIIAGEIIGIBIFDEIBIIIG=IIGBDGIBIIIIFGIIIIIFBIEEG>HIII?G0IE@I@IHE@F6IIIGG
@simulated.1336/1
TAGGTATTTTCCTCATTTACATTTCCAATGCTATCCAAAAGTCCCCCATAACCTCCCCCCCCTCACCCCTACCCACCCACTCCCCTGGTGTTCCCCTGTA
+
HHHHIIHIIGIIIIHGFFDIIHCIGGIGFEIIFCEGIIIGIHIGEIGIHBF>IDIIIBIIIIIIHI;HF?IBIIIIEIEEIIIIIIA?DECIIIADDFFI
@simulated.1337/1
GATGCTCAAGTCCAGGTTGGCTAGAGTGACAGGGAAAGGTCACACATCTCCTAACAGAATGCCCAGACACATTTATTATGGGGCAGTGACATTCTAGCCA
+
IHIIIHIHGHIIHIIIHGIFGIIIIHIIIICIHIHIIHIIFIHFEHIIHGIIIIGFGIBIHIAFIGH@AIAIII@IIHIDIIIIHB?9EB7GHI>6BICI
@simulated.1338/1
ATTTAAATCTCAACTAAAAATGACCTCAGTCTTTGTTTAACTTTGGCCACGAGCCCTATAAAAAGTCCCTGGGCCAACGGCCAGGTGGGTTTTTCCCTCT
+
HIIIHIIIHHGHHGIIIGHIIHIHIGFHIIHHIFFFIIBBGGIHIEGI<IIIGIIFIIIGFAIIIIEGICIDDIIEGII?IIICEII6IIIIII;E;CGI
@simulated.1339/1
CTTCAGGCTATACACTGCTCTCAGGAATGTCATGCTTCCTTTGCACGTGATCAATTATCTGCCGCTTTTACTTTTTCTGAAGTTTCACTTCATACCATTT
+
IIHIIHGIIHGIIHGGIIGEGGIHIEAFIICHCIFIIDFFIIIIII@HDIIIII@@GGIIIIEFC=IACEIIDIFGIIIIBIIIIIIBII59IHHAIIFI
@simulated.1340/1
TTGAACTCACAGAGATCTCTTTGCCTCTCCAGTACTGGGGGATGGGGGCTAAGGATTGTGTCACATGTTCAGCCTTTTATAATACAGTATTTAAAGGAAA
+
HHIHIHIGIHHGIIHIHHIHFFGGGGIGCIAIGEIIIFIICIIIEEIIF@HBA@HIIHEHI@CII=IBIAIF?IBCIHI8II=IID?IAAIEEICIICG;
@simulated.1341/1
AGATGGCTCAGGCAGTAAAGGTGCTTGCCACCAAGTATGGCAATCTGAGTTTGACCTCTGGGGCCCACGTGGTCAAGAGAGAACGATTCCTCTCACTTGT
+
IIIIIHIHHIIIIHIIHGGIIIFIEEHFEIHIGEIIDGIBHHIDEIIIIHICAFHDI@IF?DFBI@8IIIIII6BIBIIIFI9;I@=DIIII@HIII:IA
@simulated.1342/1
ATCAAAAAACAGGTTCTTTCGTTTGATGGGACTGTAACTCTTTAAAAAACTCCATATGCTCTACCAAGGAAACATATAAACTGATTTGCTCATGTATAGT
+
IHHHHHHGHHFIHIHIHIIIIEEHIGIIFIIIGHHEHIBIIFIIGFDGI>CIIIFIEIEIIHF@II=DIIF?IIBCAHIGIII@IF:>IIDHHII<9=FI
@simulated.1343/1
AAGAAGAAGGAAGACCAACGTGTGGGTGCATTGGTTCTTTTATTTATTCTTATGATTGTTTGGATGGCTAGGATTTCTGTGTCTTCTCAGTGAACAGCTT
+
HHIHGHIHIHIIIHGIIIIHIHGFHGIHIIHIIIGIBGIIGIDGIEDIIGCBBHIFAIHG<II?E>IIACIIGCBD;I@AIGII@IIIIIIIIIIIE8II
@simulated.1344/1
TGGAGTAGCTTAGGACTGGTGGCCTTGTTGGAGAAAGTATGTCACTATCATCAGGCTTGGTGGTTTCAAAGCCTCCTGCCATTTTGCAGTGCTCTCTCTC
+
IIHHIIHIIIGIIHIHGFGIHGIGCFCHIIIFEFIIIGID>HIFIIBGBH>=CIIIFIHF>EHIIC@FIIEHIEII??IGI>;I?IIIIIHBEEAEIGAI
@simulated.1345/1
CAAAAAAAACACTAGTTTCCTAAAAACAAACAAACAAAAAAGGTCTTGGGTTTGTAGTCTGGAGAAGTTATACCTTGAGATTCCATGGTAAAATTATCCG
+
HHHHIIIIFIGHHIGICIGIIIFEHHIEFIIGIIFIFGGHIIDIIHIEHIIHII;FHIICIBGIAIIIII;/;;I?<;CIIGI:III>F4IIBIIIGIII
@simulated.1346/1
GGAGGAAAACTGATATGTAAAGATCCTGGCCTTTGCACCTGCATTTGATGTAATGTGTATTCAAAATTAATATGAACCTTGAGAGATATAAAGAAGCTTG
+
IHHHIIIIIIIGGHIIHICFIHGIIGFIGIEIEIIIIIGDFIIIIDIDIGGGC=EDHIIB:IIIIFIFEI:IIIGCIEHIIDFII9IDGEEGF=IIEIII
@simulated.1347/1
TAGTTCTAAAAATCACAAGGTATTTATACAGAGAGAGACAGGGCAATCAATCCAATAGAATCAAAGACCCAGAACTGTCTAAGGACACTTGATTTTGACA
+
IIHHHHHGHIGHIHHHIGIFGIGIGFIFIIHGDCHICIIIIIHHIDBFIIAIIAIIBIIIHAH@FIGEIGIEIICI:IIIIIIIHIIII=ICEIIAI@II
@simulated.1348/1
AGCTTGGAGTANGGCTCAGGATGGAGTCTGGATTTTAACTGAGTTGGTCCGATGGATGCAGAATGTCCTGTGTTTTTTTGTTTTGTTGTGTTTGTTTGTT
+
IIHIIIHGIIICGIIIIIHIGIHIFIHGIIIIHHIEICIIIIIIII<GIII?IIIIIIHICAIBGIIIAEI=IIIIFIIIIAHFIIIGICDFFAIIGIIC
@simulated.1349/1
ATATTCACAATTAAGAGTTCCTCTTGGAGGATTTTACCTTTGATGAGTATGAAGTGTCCCTCCTTGTCTTTTTTGATAACTTTGGGTTGGAAGTCAATTT
+
HHIIHIGIHGHHIHIHGIIGIHFFIFIIFEDHHIIIFGGDIIIIAIDH9IIBBII:@I?IIHICIIFEI@CIBIIEIEIIIIA7<?IEDIII8I>I<3GI
@simulated.1350/1
GTCAAGTCAACTGGCTGGAAACCTTGATTCCACTGCTCCCTCACCTCCCCTGACCCTTTTATGATGCATAGTCACAGGTGTACAGGTTCCAGGGATTCGG
+
HHHHIHIHGHIIGIIIIIIFFIEHFIIIHIDAIIIICICBHGIIIIIDHCIIGGIIAIBFIC@GCD=@DIHIG:IH;EDFIIIIEFA@.D7IAID>:FCC
@simulated.1351/1
AGCTCAAGAAGCAGGAAGACTAAAGTGTGAATGCTTCAGTCCTACTTAGAAGGGGGAATAAAAGAAAGAATTTAATTGGCTTGTGATTCCAGAGGGTGAC
+
IIIHHHIGHIIIIIIHFFIGIDEIEIFHDIFCEGEHIHIFGIIII@IIIIIBFGIAIIIIGCDIIG:HBDIIDIIFICDICCEICIII>IGII7II?II2
@simulated.1352/1
TTCGGGCATGAAAGTAGAAAGATTTTGTTCTTTACCTTCTTATTCTCTCCTTGCTAGCAACTCCATTCCTTCAACAGAGCCNACGTCTTTGGGATTCCAG
+
IIHIHGHHIHHGIHIGIIIIHIHGEGHIIIIGHEFIIIIIDIIEA@BFEGIIII=IDIBGIIIII;GIFHIAID=EHGIG@I<II<CAIC;IIG83IIID
@simulated.1353/1
AAAGTTGCTCATAAAATTCCATCTTAATTCTAATTGAGATTTTGATTTTGTTAGTATTTGGTGAGACCTATGAACCAGTATATCTTTAAATTTAATGATT
+
HHIHIHHHIIGHHGIIIGIGEIHGIGFGIIIIIIIIIAIGIFFIHDIIIIIIIFIIIIIIIIIIEIBGIDHII;B=C?I@IEEH@<DFIIIIIDHIF@II
@simulated.1354/1
GGGTTCGAGCTTCAGTTTAGGAATTTATAGAGCGGAAAAACATTCAATGCAAATCAGAAGACTTAAAGATGGTCAAGATGTTGATCTTCACAGTGTATTT
+
IIIIHHIIIIHHIGIGFHGIFHIFIFGGCBIIIIGBFHFIIII@GGIIDBIDGIGG@@I9BIGBI>IIFC?IIDIFIIII5<CE@EII2FGIG?IIFIFE
@simulated.1355/1
GCCTCTTCGCCCAGGGCACTCCATGACCTCTGAAGCCACGTCCACTGCATGGGTTCCTGTCTTCCAGGCTTTCTGCCTGCAGCAAAGGGCAGGGGAGAGA
+
IIHHIHGHIHIHHIIIIIHFGIFIIIIDGFIIHIIDFIHGIFIH@@GHIA>HIC?GII@GCIIIIIAII=IIIF<HAIIHIII=EGGDII;>ICIII<9E
@simulated.1356/1
AAGAACTCTGGAATTTACCAAATGCTGAATTCTTCTCAAATACACCTGGAAAGAGGAGAGACAGAAAGATGGAAGAGAGGGGGAAAGAAAGTGGATCATA
+
IIIIIIHIGHIEGGIIHGGGHHGDGIFEHIFHIGGIF>IIFII?GEGGHIBBIGHFIIIEIEIBFFHI>IIIF>IAHI;IGG7III=F@>IID<CI=III
@simulated.1357/1
ACAGGCAGGCCAGCCCTATTCCCAGGTTTCAGCATGCTGACTTCTTTCATATTCTCTTTCAAAATGTGAACTCCTGCTTCTCTGTCAGCTGTCAATCCTC
+
IIIIHHIIIHHHIIGIHHIIFIGGEFCIHDGIIEHCIIFDF<FIDCIIGIIIFIE@HHIHIIIGHIII@>>IIEA@ECIIIIIAD:IGGAII?IC=GHIC
@simulated.1358/1
TGAGTAGTACTCCATTGTGTAAATGTACCACATTTTCTGTATCCATTCCTCTGTTGAGGGGCATCTGGGTTCTTTCCAGCTTCTGGCTATTATAAATAAC
+
IIIIIHIHIHIHIFGGIIIIHGGIIGIICIEGFIFIIIEGEBIGICFGI9I=IIFDIIIIIEIIHHI9FIIIIIII8I?;IIII=CEFIIIIII?<IIIE
@simulated.1359/1
GGTGTGTCTGAAGGCAGCTACAATGTACTCATACCTCAAATAAGTAAATCTTTAAAAAGAAAGATTTACTTCAATCTATTCCTTTAGAGATAAGTGTATG
+
IHIHIHHIIGGIHIGFIGHIHIIIIGIIIIHFIIIIIHCAIDCIICHIIA?EIIFFI;HIIIEGIECIEGIIDDHIII<FIIGIDB9=IIH@IICDI=FI
@simulated.1360/1
TTTCACAGCTTTAATTTTCAATAAAGAAAACTACTTTTAGCTCGAAATTATGGAGCAAGCCAGTAATCCCAACACTTGAGCGATAAAGGCAAGAAAATCA
+
IIHHIIIGHGGGGHGHIHIHEIIIIFFHIGDIIIIHIIIHIFIICIIIIEIIEHHIIIIEGDIIBIIDIF9CBIII:IH;IIIEIIEIDBI=8I=@9AII
@simulated.1361/1
GGAAAGATTCCCAGCAGCTGCTCAGAAAACAAACTGTCCTCAAAGGCCAACTGACCTGGTGACGAAAATAACCAAATATTTAGATGGAATAACTGGTTCA
+
IIIHHIIHGHGHGHHFHIHHIGHIHIIIHIIIIIIIDFGIEIIIIIHHIIDIEBDI;I@I>F>;AIDIIIIAIIIIIIIIEE!IICIIFH>I?IID;DIE
@simulated.1362/1
AGATGGAAACCGGTTCTCTCCCAATAGCGGGCGGTGTATAGGGCCCAGTGCCGCCTCCGAGAACCCCTTGTCGGCCTCTGCGGGCTCACAGTTCCCCAGC
+
HIHIIIHHGHIGIIGGIIIGIIGIIDGFHDFEHIIGEAIIFBHIEIIIIEIIIEHIIF<2FFEAIIIFGGDIFIIHGIC@III<IIID=I9II@GIII>A
@simulated.1363/1
AAAAAATGTGACCAGTAGGGAAACTAGCCCAGCACTGGTTTCACTGTGCAGTACTTTATTGGAACACGGTGACACTTAGATGGTTACTAATTATTCATAG
+
HHHIIHHIIHHHIIIIIIIHGFHFEIIIGHHIHGIIHIBIEIIIEFIHEEGIIIIIIIIIGDI@<?IBIIII=IIIFIID@I8I9IIEFGI9DA?AFIC1
@simulated.1364/1
TGTGGTTACAGTTCATGTCCTGGGTCTAGTTCTAAGTGAGCCAGTGTGGAGTCATTGCTATTTCCACACCCTAGGCTTTTGGCCATGTTCTTTACGTGCG
+
IIIIIHIIHGGHHIIIIFIGIGFIFIGHHHEIHDDBIFIIIAIIIFIC>GIHGGIIDECFDGG;CCGEGE=IIHII@?IE>=1I/?IIII6III9;?HII
@simulated.1365/1
CTTCATCTTCTTTTTAAAGCTATGTTCTCACATTGTGGTTCAGCAGGGATATTATTCTTTAGGAGTCTACTGAGGATCCATTAAGAATGCTGTAACAGTC
+
HHIHIHHIHHHGIHIFIHIIIHIIHIHHIIIGIIEHIIIIGIHIIFIDIIIIIAIIIDIIHBI?IGCIGCIHIIIHIIICIEI<IDH;IBIIIIICIBDI
@simulated.1366/1
AGAACTGGGGCCCCAGTCTATGTCTACTTCTGTCTTGGACATAGTCCCTATGCCCTGCCTCTGGCCAGAACTCCCCCGGCCCCACCCCCAACACACACAC
+
HIHHIHIIHHIIIHIGIIIIHGGGIIIGGIIHCIIIEHCGFGGEF<IIFICIF=HIIIBHEEI=ID9IDEHEIAIIGCIDADHI=I4I>H-II:ICGDIH
@simulated.1367/1
ATCTAAAAATTATCTTCTCTATATTATCTTCCTCAATGCTAAGCAACTTAAGTTTGATTATGAGACTATAATTAGTCTTCAACCCCATCAGAAACCTGAG
+
IIIIHHHGIIIIIHIEIIIGFFHIIIEIIIFEFAEIFIGIGIEHEDIHIFCIIHIIIGHIIBD<BHHIAIAIAFICII;@AFIIIEI=GIIH9III@:II
@simulated.1368/1
CAAGCTGATGATCCCTTCAGAGCCCAACAATGTTCTAATGCAGTCGGGCTTCCCCCAGACTTGGAGAAATTCCCCCAGTATTAATCACTTATCCCTCAGA
+
IIIHHIIHHHGIHHHHGHGIIIHIGFIHGIIBGII=HGIEHFGIEEBIIICGIIIIEIIIEAIIIDIIEIEIDIIBBHGIIII9C@AIC@IGII<IICG?
@simulated.1369/1
AGTGAGGGGCTGAAGCCATTCACATGCAGGAGCTGGGGCCAGGGTAGGTAGGTAAAACTTGGTGCTGATGGTCAGGAAAAAGGTTTTAAAAGAAAAGAAA
+
HHIIIIHIHHHHIHGGIIIDFIHIIHHEIIIHIIFDHIDHIIFHFGIIBEIIHIHIIIAIIIFEIFIIHIIIIII9I9>HIIF?II><III>EAFI@IIF
@simulated.1370/1
GGCTCCAGACATCCAACCACCTTCCCGCCCAGAGGACAGATGTCCTACTGGCCCGGGAGGCCTTTGCCTCAGGAACGGCGGGAGCCATCTTGGTTCTGGA
+
HHHHIHIGHIHHIHHIIIIIFIIHCICFFHIDGIHIEIIIHHIIGGIE=EDBIAIE>GIEIIGDFIIIIBFI@8CI=;CI;IIIH:DEII>>II8@H(I9
@simulated.1371/1
TTCTATGCTGATTGTGATTGTGGAATGTTCATCTGAAAGGAGGAAAGAGTAACAACCTAAGAGTAAAAGGCAGATGAACCAGCATCTAAATCCTGACCAT
+
HIIHHHIHIIIIIGGGGHHGIIHIGBIAIIIIGIIDIIDIIICIIIIE?FBGBBIFICIIA>IEEIBH7IIF<F>IAIIIIGEEI8E=I?II/IIIE9II
@simulated.1372/1
TAGGACACTCGTCTGGAGATGATGAGCTCTGTATTTATTGTAGCTTTAAATGGACAGTCATTACTGTCAACTCAGTCTCTCAAATCTATAATCACATCGT
+
HIIIIHIHIHIIGGIIIIIEIIIIIIIDEDFIIIIIFBIIICIHIIID@HIGIIEFB>IID6IHGIIIEIIIGIII?DI8:IHI:FEI1AIII9?IIIFF
@simulated.1373/1
GTTGAGCTAACCTGTCTGCCTGCCTCCTTCCTTCCTTCCTTCCTTCCTTCCTTCCTTCCTTCCTTCCTTCCTTTCTTCCTTCCTTTATTCCTTTCTAATA
+
IHHIIIHHHIIIHHHHIIIIIIIIGHHGCHIFIIIIIIEIFIGCH<>CHEIGBIIIIDII@IIH@G@BIC=II:FD<DEFGIII?IE=IEIC=IE@IIG4
@simulated.1374/1
AATAGTCACAAATAATATAAAATATCTCGGAGTGACTCTAACTAAGGAAGTGAAAGATCTGTATGATAAAAACTTCAAGTCTCTGAAGAAAGAAATTAAA
+
HIHIIHIIIIIIGIIHIIIHIEIIIGEIHCGGIIFIIHIIIIIIFAFIHBBECEIIDHIIIIIHIIICIIGCIIH>AII??III@FFIHAGFDEII@IIG
@simulated.1375/1
ACCCAGGTCTAACCTAGGGCAAGGAACAGCTATGGGGAAGGTCTGGGCTGAGCTTGCTCTTCCGTTCTCCCAATACCCATTTCATAAACAAGACCCTGCC
+
IHIIIHIIHHIGHIIIIHIIIFGIIIGIFEGIGGFF>IIIEIIIEIIFHIGIIBIFIIIIIGD?EIIIDCIECIIIIIAIIIICII6GBIIIIHCII@II
@simulated.1376/1
TTATTAACTAACCACAATTCTGTTTTCTGTGTGCATACTTTTCTATTGTGGTTTGGACCCAAGGAGTCCTTATGAAAGCCAGATGAACTGGAAGCAAAGA
+
IIHHIHHIGIGEHIIGIHEHIIEIIIGIGII?HIIIFIAIIIIIIDBAIIIIIIIEIICIIEA?>@IIHDDCCG=<IHHI?IDF=:IIBIIHII5HIIGE
@simulated.1377/1
AAAAGCAATCTACAGCAAACCAGTAGCCAACATCAAAGTAAATGGAGAGAAGCTGGAAGCAATCCCACTAAAATCAGGGACTAGACACGGCTGCCCACTT
+
IIHIHIIHHGHIIFIHIIIGIIEIIDAIFGIHCGIHHHIIIFEEIIGGFHICIEIAIEC@ICBIIGIFG?IIIFII?IIIIII=III4CFHIIIIIDIIB
@simulated.1378/1
TCCCGAAGTCAGTACATCTGGGAAACAGCAACATTTGGTATATTCAGGAAACTGAAAGTATGTGTGGGTACTTGTTTAAGTTTATTTCCAGTAGTACATT
+
IHIIIHHIIHHHIGEIIGIFIEIGIIGIIIIIHIFDFIIIIIIDCIIIIIGCIIIEIIDI<H:>FFCHI6A=IIII<IAEIB3IDBIABDI?IIIIF7G?
@simulated.1379/1
ACAGGGGAGGGAGCTCTTCCTGCAAAGTCCCTTCCATTATCCACGGCAGCGAAGCAAGTGTCGCTTCCCGCTTCCCGCCGCCTTCTGCTGACCACTGCAG
+
HHHIHIHHHGIFIIIIIHIEIIFHIIGHHCIDIIIIFIICIIDIIII@ICIIIIHIICI?IIIEIGIAIHBF>AAHI@AI9I>CEE?IIIII8@IIIIII
@simulated.1380/1
GCCTCTGCCTCCCAAGTGCTGGAATTGAAGGCGTGCGCCACTACTGCCCAGCTGTTAATGGACTTCTATCGTGTTCATAGAGATAGCTTTAAGCTTTTTT
+
IHHIHHHIHIIIHIIIGHIGIIIHIFFIEIIIHIIEGIAHHEIIIAGIH@IFI@AIIGIIFIIIICEHIIIIGDHI1IIBIICIEID<@IFIIDI>ICIH
@simulated.1381/1
AGGCATGCAGTGTTTGGATAGATCTGCCTTATGCTGGAGGCTGAACAACCCCCATCAGGATTACCCACCCACCCACTAAGTGAAGAGAAGGGTCAGATGC
+
HHIHHHHIGIIGIIIFHGIIGIIGIIIIIIIEEEGIEIIIFIHDIEDEGIABHIHCHIAFI;IEIBIIFII@BIGIIII=IIEIGII<IIHGH<>IIIIE
@simulated.1382/1
TATAAGGACAAGATTTAACTGAGGCTGGCTTACAGGTTGAGAGGTTCAGTCCATTATCATCAAGGCAGGAACATGGCAGCATCCAGGCCGGCATGGTGCA
+
IHHHIIIHHHIHIIIIIFHGIHGIIIHFIIDGIAIFIHIIIIIIIIAHGDFIEIIIIIGIIB?IIIEIIIAAICD@ICI=BEIIBIII=7@FII;IFIEI
@simulated.1383/1
CCACAATAGAAGAATGGATACAGAAAATGTGGTTCATTTACACAATGGTTTACTACTCAGCTATTAAGAATGAGGCAAATGCATACAACTAAAATATANC
+
IHIIHHIGIIIIIIHIIGIDIHHIEIHEFIFFGDEIIICIHDIHDCFIFH<>EIIAIH8G@IIHII=@FIIIB?IEII9DI8;@GI73>EID=AIFBIFI
@simulated.1384/1
AAAAATGTTGTATGTCATGAAATGCAAGGAAAGTCTCAATTAAACCATTTCTTATCAGATTAAGCAATCCCAAGCAAATCTTGTAGTTGCAATAAATGGG
+
IHHIIHGHIHHHIIIGIHIHIFDIIIHIHEHFGDFIHIGEGIIIIFFHIEIFIC??IIFIIGII?FIFIIBFGIBIIIC=EIDH:IGIIICI=IID*;DI
@simulated.1385/1
GGAGAGTCACAAGGGTTTGTCACAGGGCATGAAGTAAGAGTATGGTGTGTCTGAGATAAGAAACTCTGGAGCATATAAAAGGCTGTTGAATTTACCCAGT
+
HHIIHIHHGHHIGGIHIFHIIIIIGEHIIHFEBIIFIIIHEHIFIAIIIHBIIIIDIIFIIEIIDIIAE>FI9C8DB7GI=DADBCCAHEII@II?IIIG
@simulated.1386/1
GAGGCTAGTGACTAGCAGGCAGGCAGACAGACTTGGATGTTCCATCCATCTTCCTAGAAAAAGGGAAGTGTCCGTGTTATGTAACAGTTTGATTTCATGA
+
IIHIHHIIIGHHIIGIIIHIIHIHIIIDIIGGIHIEHBIHIEIIIIIADGAGIFEIIIGIIFBIIFCGIIE?@IIB1AIDI<B:IEIIAIIIIH:G5GI=
@simulated.1387/1
CCTACTTTTATAAATAGTGCGACAACCCTGTTTTATAAGCACCCTCCTCGGAGCTGCCTAAGTACTACTGTAATTAATCTATAGCACTCATTATGGAGTA
+
IIHIIIHGGIGGHGIIIIIIGGFIIIGFIIHIIIIIEIIIFBIHIHCIIE@BIIDIIDIIIDFGID8EAHI<HCIIEHIIIIIGEII36IFGI@GI?=ID
@simulated.1388/1
GTATTTTGGTAAAGAATGTGGCTACATTTTGCCCTTGTCTGAAAAGTCTACCTGAGGCTTAGGTAAAGAGACTTAGATTAATTTCATTGACAAAGGAAGT
+
IIIHHIIIGIIIHHIHIHIFHIIHGDIGIIDHDHIBICIGGICAIIIA>FIIEEH@GGI@<IDIEA;IIICIEFH@IAIIBD?FBIH:HIIAI=IIB5AI
@simulated.1389/1
TGAGAAAACAAATTCCTTCAGTTATGATCTGAGAATCCTAGATCCAAACATCAATAGGTGTCAGAAGATATTTTGTGAAACGGCTTTGGTGGAGTATGGT
+
HIHIHHHIIGIGFIHGIGIIEIIEHFIHIIIIDIIGDFCDIIF<FIIEIHIII<BI8DIIIIICE<CI>I<DEIIIIEDIGI;II>IIEIIAIIIIIAI:
@simulated.1390/1
GAAGGGACCATCATCCTCTATCAGAGAAGACATGTTGCCCTTCGGTCTCTTGTTGTAAAATGAACAGCAAGGCAAGATGACCCCAAACAACATCTGAACT
+
IIIIHHIHHHIHIIIHHIIIIGIIHIIIIGIIIIGCEIHHIFIIHGBEIIFFIAG@IHIIBBFHBFBIDHHIIIHIADIAIA:8I9DE:IFF:I2IFFIE
@simulated.1391/1
CAGATCCCATTACAGATGGTTGTGAGCCACCATGTGGTTGCTGGGAATTGAACTCAGGACCTCTGGAAGAGCAGTCAATGCTCTTAACCGCTGAGCCATC
+
IIIHHHHIIIHEIGIIIIIIHIFIIFIIIIGHIICIIGIIFIGHIBIBIEFGHIIGAIIIIHAIHEIID:HIDIIG6FED@I7IIIII<IEBIIIIIIIF
@simulated.1392/1
AGATATCAAATATGAGCTAAGAAAAATTACTTTTCATGAAAAAAGTGTCTTACAGGTTGAACATCCCTGGCCTTTTTTTTTTTTTTTTTTAAGATTTATT
+
HIIHHIHIHHIIIHIHFFIFIIIIIGFAFIIIIDGIIIDIEIGIDHEHDI;FIGFII@IIIB9IFCIFGHFIIII@CIII5ICECIIII=IFIFI;IF7I
@simulated.1393/1
CCTTGAACTCCAGCTCTTCCTGCCTCTGCCTCCCAAGTGCTCACAGGTGTGTTCTACTATGCCTAGCTTCATTTCTTTGGGTACTATGGACAGAGGTCAG
+
IHIIIHGHIIIIGFHIIGEGHHIHHIGGGFIGIIIEDII@IIIFIEIICIIEIIG=AGIIHI:BGDB?E>I?HABGGII8EGI?>:G@I75IFAH5DECH
@simulated.1394/1
CAAAATAAGTATACAGGCCTTTCCAAGGGTCTTGAACGCGAGGAAAAGTTTAGGTCAGGTAAGAATACCTGGGGAGAGATTAGAAGGAAGGAAAAGAACA
+
HIIIHIIIHHIIIHIIGIIGIHGIFIFHEIFDII@II=IH>BIGGGHIFIHIICCCDFIIDIIIHEIGIIIEFBAIDIIII;>?>@IIIIF<IIHII77I
@simulated.1395/1
GCTATGAGTTTCCCTCTTAGAAATGCTTTCATTGTGTCCCAAAGGTTTGGGTACGTTGTGGCTTCATTTTCATTAAACTCTAAAAAGTCTTTAATTTCTT
+
HHIHHHHGIIIGGIHFIHHFIIHHIIHFGECHIDIGEIIFIHIIBCCIIHIIIIIIIII@B9HIIGIFIDFFCFDIIAI=IDEI:IFEII<II9II'I<@
@simulated.1396/1
TTCAAAAGAGGGCTTCTCATGCCTGGTATTGAGTTTTTTATTAGATGGTTTATGGCTTTTGCAGGGAGTCTGGCAGTGCGAGTGGGAAAATTTTATTCAA
+
HHIHIIHIHIGGHFGHIIGIIFFIIEFFIGIFIIHFF>FICGHDDGIIDIIGDIEIIBIDICI@I>=IAAII@>BIIFE7IFAIDEIIEII>IDI:>.<@
@simulated.1397/1
GTCACACACACACACACACACACACACACACACACACACACGGTATGTACTTACCGGTAAGTGGATATTAGGAAAAAAGCTCAGAATACCCATGAAACAA
+
IHHHHIHIHIIIIIIHIGICHFHFIFGIIIDHIGIFCEHCEDIDIEEICIEIIIIG=GIIAIC;GIDIG99GG@BIIAII<GII8I=FHC(II<I@>IID
@simulated.1398/1
ACAATTAGACAATACTGCAGCATGACCCCAGTCAATTCGAAGACNGAAGGCAGGTTTATTTTTTCCCAGTCCACTTTTAAACCATTTTAACTACAAGCAA
+
IHHHIIIGHIHIGGFGIIHIIIIHIEIIDGGHHEGFHIIIHGFAIHFIIHGCDHHIAG@FIII<IDGAIIIIGIIIG@IIFIII@IGCIIIGBG8>:IIB
@simulated.1399/1
GTACAACCCCAGCGACAGTGGGCCTGAGATGGAGGAAACAGAAAGCATCCTCAGCACCCCAAAGCCCAAGCTCAAGTGAGACCCAGAGCTCCTCCCAGGC
+
HIHHGIHIIIFIIHHEIHEIIIFGHHIFIEIHIEIDIGDGIFIEIIGH@H?GIGGIIEIIBHIDHIH??I>CIFEEGFE>>EAHHIIIICGIIGIIIDII
@simulated.1400/1
TTCTGAAGGTACTACTACACATGTGAAAAATTATTACACAGAGTAATAATTTTAGAAATCAAGATCTTTTGATACTTTGATAAAGAAATAAAACGAATAT
+
HHHHIHIHHIIIIGHIIEIIGEHFIHIIIHIIHIGIIEIIIII@GFGEIDIHGIIDIIIGFIIEIIAI@IFIHI6CI6I8BIIII<IIIHI:8FIHFIII
@simulated.1401/1
CTCTGTATAGCCCTGGCTGTCCTGGAACTCACTCTGTAGACCAGGCTGGCCTCGAACTCAGAAATCCACCTGCCTCTGCCTCCTAAGTGCTGGGATTAAA
+
HIHIHHHIIHIIHIIFIIIIIIGIIHIIHIIIEDFIIFIDIIGICIIIIF@ECIIBIFGIICAIGI@>IIGAECIAEIIIIEEI:><IIIII?:IH=?II
@simulated.1402/1
AGTTGCAGTGGTCAAGTTGCTCAGGCCCCACGCTTTATATACTGTAACCCCTCTCACACACCACATAGGATCCATCAGGAAACCATGTTAGCACTCAAGG
+
HIHIHHHIHHIFIIIFIFHIGEE>IGEIDGEAHEIF@EFHEC@GHIIDGIBIEII;IBIBICIIIDI?G:DI@ICIII?FA?BICAHI2G>I9>?IGIFI
@simulated.1403/1
GGGAAGCGGAGGCGCGCGTGGAGATTCCCGGGGCAGCCCCCGGGCGAGAGCGCGCGAGGAGGAGGAGGAGCGGGGCGGGTGCGGGTTGGCGCAGCGTGCT
+
HHHIHHIGIIHIGGHHIIGDIIFFIEGIIIIIFDF?EHFIIDIHIEDG>DII;ICFFA=C:IID?EIHDEEHIEIHBIIBGEBF=DIIIGI:CIH:IDIG
@simulated.1404/1
AGCTAGTTCAGTGTGCACCATTTATTAGAGATGATTCTCTACTTTAGGTTAGCATTATAGACAAGGTGAATTAAAATATTCTAATCAGTATGTGAAATCA
+
IIHIIHIIGHIGIIGIHIHIHDIIIGHGGIFGGIIHFGEIIICIDHII;FIEICDDFIIHEEIIIEDIIII>?IICIA7@IICIEF=IDIIAIFII3III
@simulated.1405/1
TAAACCTGCGAGCATTACAATGGGTGCCCAGAATGCATCAGATCAGCACAAGATGCGCCTGGGACCCAAGCCCCACCAGGCTTCTTCCACAGCCATGGTG
+
HHHHHHIHIGHHIIIGIIIIEEHIIHIBIIIHGFFFDIEIIHEEDEDHGIDIIII:BGEIGIIFHIDIIAIBEIIEHDIEGBI:C>IIIIII?DI9IEII
@simulated.1406/1
TCTGTGGAACAGTCTTTGCTTCCTGCCTTCACTAAATGCCACTCAAGCTGGTTTTGACTTTACCACCAATTACCTTTCATGTCTGCTGGTTAATTTATGT
+
HIIHIIIGHHGIIHIGHEIGGHIIGIGHDIIICIIIDHII>IDIFI>II@IIIIGIIIDG?FI?IIEIIHI@IEFHIGD;IIDIFII@IIIEBFIIII5F
@simulated.1407/1
TATAGACCTTTCCATAAGCAGTCTAGGGACATGGGAAAACTAATGCCTAAAAGATGGGGGACACAGACGTCAGACTTCAGGCAGCATCTTTTGCTGACCT
+
IHIHIIHIIHGIGHIHEHGIIIEIGHIEGGAHECIIIIIEIICGIGIAEFFHC8CIF?;IHIIIGE@II=IEGBCI>I9I<IIIGAIIAI?I?CI=IG=A
@simulated.1408/1
AGTGGGTCTTGGAAGTTGATGAGCCTGTTCTGTCACTATCAATGGTGCTGCCGAATTGCCAGCAGGAGTGCCCTGGGCATGTGTGCTGAGAGGATGATAA
+
IHHHIIIHIHHIIIIIIGIDIIGIIIIIIIIHIIIHI?EIIFICIIIIDF;@EFIBIGI@A4I?GIIIIEIAIBHIFIIADCIGE?IIIIBII;III<CI
@simulated.1409/1
TCCTTCTTCTTGAATTTCATGTGTTTAGCAAGTTGTATCTTATATCTTGGGTATCCTAAGTTTCTGGGCTAATATCCACTTATCAGTGAGTACATATTGT
+
IHHIHIHHIIGGHIGGFHIIDIHHGGIEHIII<EHF@EIIFIHIIIICII?II>DGEI<HF?ICFHIII=IIDIFC=I:II8GIII@AIBIIIIFIIGHE
@simulated.1410/1
TATGGTGCAAAGGAAATATATTAAAAGTGGCAAGAGAAAAAATATGAAGTCACACATAGGGACAAGCCATCATAAGAGCAGATTATTAAACTAAAACTTC
+
IHHHHHIIIHHIIIGHIIIIIHGIIFFHEFIFIGIIIFIIFIIGAGIIIFIEIIICIICCIEIIGIII@>CIGCIIIIIHHIIIAIBIFIEFIF4:IIIG
@simulated.1411/1
CCTCCGTCAACCTAAACGGATGACTGGCTGCATGGAGGATGGTTGCTTTAGAAAGGCAACGTGGCAATTTTTTTTATTTTACGGTGTCCAAACTATGTGA
+
HHIHHIHIIIGHHIIGEIGGIIIFIHHIGGIGIIGEHGIIIIEHHADIHEBICEEI@E>BIDCCIICIE4II<IIAIBHII;FC9GA1IGIIEHIIGCAC
@simulated.1412/1
TGCCTTACAGTATTTTTCCATGTGGCAGGTATTATCTCATACAACTATTGGGCTGATTTGCAAGGCTCATTTGAAGTGTAATACTGTGAAGAAATCTATG
+
IIIHGIIIGGIGIGIGIIIIIIIHGEIE@IIIDIGIHIIAGIFIIDIIHIEAIFIIIAIHIICIIIIIIADIIDCIIIIFBGIIIIIIHIIIIIIIIIID
@simulated.1413/1
TTTGGTGCGATCGCAGTTTCAGTTTTGCGGACGCTCAGTGAGACCGCGCTCCGAGAGGGAGTGCGGGGTGGATAAGGATAGACGTGTCCAGGTGTCCACC
+
IHIIIIHHIHGIFIGFIIFIEIFFCIIIGHEFIIICIIIIIIFIBFIDBFIIDEHAFIDECDIIIIIIIIIGBI:A>IDIBHHII:EIIIIIII7IIIE:
@simulated.1414/1
TACCAACAGCAATTATCAGAATTAATTGCTCCTTAAAACATAAAGAATTGTGCTACAAAGAGTCAACATCAGCTTGGGACCGTATGTCTCCTCTTCAAGC
+
HHIHHIHIHHHIIIIIGHGEDBIGIGGGGFEIGIDIGIIHIEH<HDIHIIIIBEBDI>CDIIIGHG>IHIIIIHAEE5IIII>I:IAI2II6IGIC<I<C
@simulated.1415/1
GTTATTTGATTTTCTGGAGTCCACCTTCTTGAGTTCTTTATATATATTGGAAATTAGTCCCCTATCGGATTTAGGATAGGTAAAGATCCTTTCCCAATCT
+
IIIIHIIIIHHIHIIGIFIHIF@IIHEGIIIGFAIEIHEGHIIIIIIG?HIIIICIGIIDHCFADIDIIIEIIIIIII@IIII=DIGGI?EIIICI:GEF
@simulated.1416/1
TACAGGCACTCTCCATCCTGGCACTGATAATTCAGCAGCTGCCACCCTGAAAAACCTCTACCTCTGGGTCGCCCGACTGTAAATCCCAGACCCTTGCCTG
+
HHIIIHHIGGIHIHGHIIIIIHGIIGIGCGIGIIIIIIHICGAFEIIIDEFHIIII:GCEIIGB@II8ACGIIIIFIEIIIIIIBHIDIH;IAEAD=IIE
@simulated.1417/1
TCGGAAAAGATCCCTTCCTCCACCCTAGCGCCTCCTGTAATACCCACTCAGCCTGGAGCTCATCAGTGGAGTCACGCATCAGTGACCCAGAAACCTCTCA
+
IHHIIIIIIIIHIHIGHHIIIGIIIHIDIIFIFAGIHEIIIGEEGIBHIIIF<FDIH@>@BII>=DDEHIHIAIH9IDIIIA?I@CCIIBHI:CII?II6
@simulated.1418/1
GCTTCCATATGAGGGCTGTTGCCTTATTTTACTGTATCTTGTTCTCTCACATTCGGTTATTGTCTCTTGGAGGCCTGCTCTTTTCTGAAGGGAAATGGAG
+
HIHHHHGIHHGIIHIFIHIIHEHFEIFICFGIFCIDIIIIFIIIFFGGIIII>HI=III@IIAIIID9?EIGEHE@IIIIII@IIIIIIFIIE@III>HI
@simulated.1419/1
TTAGGTTATTTTTCCAAACTTAATTTGTGGTTAGGTGGCTCTGCACTTTGGCTTATTGATGAAAGAAAATAGGAATCTATCACTCATTTAGACACTCATT
+
IIIIHHHHIIGHIHHIFHIIIGIBIEIIHHDIIFIHFGIHDHF?IIIAFIIBFE@DIEAIIHGFBII?CID@CIEBHF@CCII@I<ICIII6I@IACIII
@simulated.1420/1
TTGAAGAAGATCTCAGAAGATGAAAAGATCTCCCATGCTCATGGATTGGCAGGATTAATATAGTCAATATGGCTATCCTGCCAGCAATCTACAGATTCAA
+
HIIIHHHIIHHHIIGFHFIIIIGICIIFIIHIHHIDIFIFIIGIGDIEIIIDIII?GIIFGBIII9I2IGIIE<=ICIFIDI@BCI6EIF<IECGII>>C
@simulated.1421/1
TTTCCTCAAAAACCCTATATCCAGAATGACTTCAAAGTGTTAGCTTAATTGTTCCATCCCCCCAAGCTTCCAGTCATGTCTTCAATTAAACCCTGCCCTT
+
HHIIHIIIIIIHHHIHIIHIGIHIIIGFIHIIICGGDIIIAEHGIIAIEID;IH@?HHI>II<;IAIIICIHIIIE?EIHEFIIGI>?IIIIIAA6>III
@simulated.1422/1
CTTTTGGTGCCTGGTCACTCCAGGACAGGACATCAGTGACTCCTGTCACTGCAGTTACAAATGGTCCTGAGTGAGTCACTCTATATGAGCACTGGGAATA
+
HHHIIIIIGIIHIGHGHGIIFHIIIIGIIIDIEHIIHIIBEFFCF@GIBGBFIIDGIFAIIBHIIDI@IDIHHBIIIIII@IIEIIIEI7CG?HG>IIII
@simulated.1423/1
GGTTTAGTGGAGGGAAAACTGGGAAGGGGGATAACATTTGAAATAACCAATAAATAAAAGAGAGACAACAGCCAAGCAAGACAAAGCAAAATACAAAAAG
+
IHHHHIIIHIGIIHHHFIIGIIHGIIIIEIDIIIHBIIHIHHECEHIIF@IIFFIBIDHCGIBIIAIII7IIIIDIBIIFI<II9DGA?IIIIII19II?
@simulated.1424/1
GCCTGTCCCACAGCTGGAACGTTTTCTTTCCTCATGATACTTTTGTACTGTCCCAGGTCCTGAGCAGTATGCAAAGTTCCTTTGACCCCTGACGCCTTAT
+
IHHIHIIIIIHHIGGHIFIIHIIIGGGGGIIHAIGGBAIIHIEIIFHFEAIAA@F?IIIIGCGIIIIIIGIHBIGIIIGIDIF;IHGIIII@IICGIHE>
@simulated.1425/1
AACTTTCAACCCAAAATTTGTCCTGCCTATAAGATGTGCAGGGTAAAGATGGAGCACAGATTGAGGGAAGAGCCAGTAACTGCCCCAACTTGAGACACAT
+
IHHIHHHHIHIIHIGHIIIFHIIIGIIFBHGIFIHIICICIIIBIHHFIIIIEDIIHIIBICII=HFI<GGIGIIA=AFIIC@E7GIHFIIIICCD4IFI
@simulated.1426/1
GCTTGTGAGCTCCTTTAGTGAAAAAGACATAGACACACTTAACATTTTCTGGGCAGATGTGAGCAAATGTCTACTCACCCCAGACAGTGTGCCACTGACA
+
HIIHIHIHHIFFIIFGGIHHFGHDGIEIIHIHDIIEIDAHICEDHIICICFIIHGIIIEGDEICIIIID@IIIFIEI?IHIIIEIHIIBDIBI=DIIIA@
@simulated.1427/1
AATTCACCTTAGCAGAGTGCTTTGGAAATGTAACATGCTAAATATTAATGGGTCTCTCCGAGTGTCGGGAAATGTGCAATCTGAACTCTGCTCAGGGCGA
+
IIHIHGIIIHIIHGEIGGFDGHIHFIEIBHFIEIHFIIIIIICIIII>;A@GII:IIFI?>AG=EI>IIBIIII@CACD@?>3IIG;DIIGI;IHFI8EI
@simulated.1428/1
GATCATCTCATTAGATGCGGAGAAAGCATTTGACAAAATCCAACACCCATTTATCATAAAAGTTTTGGAAAGATCAGGAATTCAAGGCCCATACCTAAAC
+
HIIHIHHHGHHIIIEIIHGHIIGIIIGIHIICIIGHHIIIAIIIEIBIEEIFBDEIEIIGEIIIICIIIII?BIDHII@?ID5BIDDIIBI?IE2FHIII
@simulated.1429/1
GAAGTTTCTAGAGAAAATCGAAACATTGCATCAATCAGAACACGCATGTCAGAATTTTGCCTATACGAGGCAGGATTGTCATGATTTGAAATGACCCTAT
+
IIIIHIHHHIHGIGIGIGFGIIHICIIIIHIFIIGFFIFEIHIIII@IEIIIIGIIIHIIHE:II:IABC9@GI<=III@IHH8IC>GAI1IIIIIIAAD
@simulated.1430/1
AATTTTGTGATTTAGTGAGTTCATTGCCTTCAGTTTGCACTTTTATAGAATTATACAGTGCTTATGGCTGATGTATTTTAAAAATAGCTTTCAACTCATG
+
HHIHIHHHIHHHHIGHIIHIIFGIHIIDEIIFIDHIAEIIGIIFI>@IDHI:IFDEIIFIAEIEIIIDAG=IFFHIIFIIACCIFIIIA@IFI@I0IIG<
@simulated.1431/1
TGTCAGCAGCCATGTAACTGCAGGGAACTGAACCCAGGTCCTCTATAAGAGCAACAAGTGTTATTGATTCCTAAGCCATCTCTCTAGACCCCTCTCCAGT
+
IHHIIHHIIIIHHIIGFGEFEIIHIFHIIIIFIIIIIIGICEBIIIIICICIGIICIIICIBIDGAFIIIGHCCIIIFIFIIIIIIAHG8I@I=IIGIII
@simulated.1432/1
CTCCTTCAACAACACAGCCCTCAGATATCCACATGGTTTCTGGTAGAAGCCTAGATCACAGACATCTGCTTGGCCTTCGGTAGTAAGTTAGGCCACTGAC
+
IIHIHHIHIGIGIIIIHIGFFEGIIDGIDIGIIGI>H8IHDFAEHIIIIICIIGCHEIIIAFCGIBBEFA8IH=GIHDI=>IIIE<II8CI@AA;9IHIA
@simulated.1433/1
CTTTTGGTCCTCCGTGTTTTCTAACCGCAAGCATATATTAACTACCCCATGGTGATGTGTTGAAGGTTAAACATGATTATGTATGCAAAGAACTCAGCTG
+
HIIHHHHIIIHGIIHGIIGIIGGGIHGHFHFIHAFHHICGIGC@IEIE@DHIAHIEIEIAHEIIIFGIIIIIEIFIIEIIII<;IIG>CIIGGII=GI;I
@simulated.1434/1
AACTTTAAACCCAGAGGCACTGCTGAGTGCCAAGGCTGTGACTAAGGTCTCCTGCTCACTACACTCTGCTATGCTGTTTGGTTGTTGGTGAAGCTGTGCA
+
IHIIIHHIGHGIIIHGHGHIHIEFIIGGGIIHEEFHBIDCCDIDIGII@CCIHHIIIIIBIIIDDEGI?FI?II:BIDGII;II@DEI@DAII@6IDEI9
@simulated.1435/1
GTTATGCAAGCGTCAGGCTAATTTATCCGGATTTTAACAATGGCCAGCGTCTTTGTCACCTTATAACTTGCCACATGTGGCTGGTGAACACTTAAGATTT
+
HHHHHHHIIIIFHHHIGIIIIHIIGIHIGGEIIEHFIIFIIHFIIGGFIIIIDIIGII?GIIIIAIHIIIFII;=EEGIDG@HIIEBGAIII:HI8I@DI
@simulated.1436/1
TGTGGCCGATCGGTGTATCTTGCCAGGCCTGCCATGGTCTGTGTAGACTTCTGAGTCGGAAGTGTACCCTCGGTCCAGTCTGACATCATTTTGATGGTAG
+
HIIHHIHHIHIHIFIIIIHFIIGGIHIFHHEIIDHICBIEIHGIGHGGIIHFII>HIEEIIIIIICII@GBBI7IEI4:;GIDCDI@>II:AIFIIII@9
@simulated.1437/1
GTGGTACTGAGCTATCTCCATATTTACTTACCCTCATGCGTGTATGTATGTGCCTCTACACACACATTCTGCGTGTTCTTCTTTTTATAAGAACACCATA
+
HHHHIIHIHHHGIHGFHIIIIIIFEIGIFIIBIIAIEIIIIIIIDIIAI=G@FI>IIIBGI=IFIIFCIHCHFII<>IIIDIFDE;IIIIIHIIIFEEII
@simulated.1438/1
TAATAGATCACAACTAAAGAGGAAAAAAAAAGGCTTTGTCTTAATATTCTACAATTACTTTTAAAATGTGTTTCCTACCATACAAAGTAATAACAGAAAC
+
IHHHIIIHHHIHGIHHGIIIDDGIIEIEHEGGHEIFIIGIDDIIII@DEFFFICII>IFIIEDGICIIIIIH3IBIII<=I=ICIIIIII7II?8II8I7
@simulated.1439/1
CATCACAAAAAACATGTTGTAACAGGACTTATTTTAAAACATTTAAAACTATTCTGATCATTTATTTTTTTAAAAGTATGATCCTAGGCTGAAGAGATGG
+
HIHIIHHIIHIIEHHIGFHFFIGIIIGDIHGIHGIIIEHHBIIGGIIIEIHE@IBI@?HHEDFIIII@GEEIIIDDFH@IIIGIH6GIIEII<IACIEII
@simulated.1440/1
ACGTGTCACTCCCTGATTGGCTGCAGCCCATTGGCCGAGTTGACGTCACAGGGAAGGCAGAGCACATGGAGTGGAGAACCACCCTCGGCATATGCGCAGA
+
HHIIIHIIHIHHIHIFIFGHIFGDHIFGIGHIFIGIFIHE?FHH@IEGGDIIIAII@IEIICEICAIDIIII=IICI@?I;III@IHIIIHHIFFIDA@I
@simulated.1441/1
TCTCTCTCTCTCTCTCTCTCTTCTCTCTCTCTCTGTTTTAGTTTTCTCTTTTCTTTCTCTTTTGAGAATGACAGAGAATGCATGAAGTTGGGTAAGTATG
+
IHHIHHHIHIIIIHGIIIIIHIGIIIEEIGEHHEDIGDIEDIIFIIGIII?IIIBIII@@DIIHICGGDEGIIGEIIIEI>I4=IED?>?I1<8<:HIII
@simulated.1442/1
GCAACAGCAATGAGGAAAAAATAACTAATATTGTATCTCTGTTTACACTCAACCTGGTGTATCCCCAGGGCTCTCCTCTAACGACACCTTTGTTATCAGC
+
IHIHHHGIFHIGIHHIEIHIIHIICFIGIIIDGGHFDAICBFGIIIDIGFICIFIHCEI>I>IGBAFGFFHEBIEDG:IIIBD,;AIHGIHIIDDII>:I
@simulated.1443/1
ACCATTTGTGCATACAGTTATTACTCGCCTGAATGAACAAAGAAACATCTTCCTTAACTTATAATCTAATATGATGCTATCTCATGTTTCAGATTAAATG
+
IHIHHIGIGHIIIHIFFHIGHFIIGIIIGIIICIIBFFDIIIICIIFEGIHIDFIGII?HII<IIIICIIIICI<IID<IIIGIIIIDF@I77GIIFI;C
@simulated.1444/1
GGGGTTGACCACAGTTGTTAATAGTCTTGGTCATGGAAGAAACAAGTAAGGGAGGTTGGATTCAGGGATCTCTTTTTCCCTTTCTTTTTCTTTCCTCTAT
+
IIIIHIIIIGIHFGIHGHIHGHDFIIHIIIIIIIBIIIIIIFBBFII:F>IDH@HII=IDI8IB>IIG<IIIIIGIIBIHIII;>=IEICEEEHII@III
@simulated.1445/1
TCTCTGCCTGTCACTCCTGGATCAGGTTAACGCTGTATCTGAGTCTTTTGCCACATGGATTGTGACAAGGAGAGAGATGTGTTTGTTCTGTCACATGCAC
+
IIHIHIIIHGIIHHIFHFFHHIIIFHGIIGF@IHGIIIGIIIGIII@IFIFIIHIADIIGFIIIIIHGIII=IIIIBIIIII@@I=EDF>?ICI93;;I;
@simulated.1446/1
GTCGGTTTTTGGTTTTGGTTTTGTTGTTTGGAAGGGGTTAAGACAGGGTCTCGATATGTAGCTGTCTCTGTCTGGTCTGGAATTCACTCTGTAGACCAAG
+
HIHHIIHIHHHHIGFIHIFEHGIFICIIHFIIFAFIGCHFIFDIICIIIIIIICGB;0CIEEIDHFIIEFEDIHI4I?D?9@.BIFIIIDIIAIIIIIIG
@simulated.1447/1
TGACCCTACAGCTTATGTGCTTTCTATTGTAACTTTTCAACTCCGTTGTGTCAACATGAATTCAGATATCACTAAGCTGTAGTAACAGTATGTGAGGCTG
+
IIHHHIIIHHIIIGIIIHIIGIGEIGIIIIIBAGGFHIHIGIAIIIEHIHGGIDII>ID4HAIFIGGIIIIIIEICHGIEIIII5FEI@IIIEIIIIFCH
@simulated.1448/1
AATTTTACTTAAATAACCAATTCTGATACTGTTCCATTAGCTTTCTAATAGCATGAAAGCCCAGAAATTAAATTGTTCCACTTCCTTATCCATAATTATG
+
IHHHIIIHIIGHHIIHIIIIHFFGHHIDIIGIHIDIIFHBFIIIA?IIBIEA=I@IIDFIHIDIEIIIIHEH5EFDIIEHIICII@IIG=AIIIGIEII@
@simulated.1449/1
CTCTTTCTGTCATGGTGATGAAAATCATAGTGTGCCTGATGTCTGAGACCAGTGCCAAGAAATCTCATGTCCTGCTCTCTTATGATGCCATTGTGTAGGC
+
HIIHHHHIHIHIIHHFHFIDHIIHHIIIHHIIIFIIIIICF@BDIIIFGI:IDIIIIIIII>GFHIIH??IIIIDBIHB@@:I6DIDACA7IIII;C;II
@simulated.1450/1
CATGTATGCAGGTGAAGCGGGTCTGTTAAAATGAAAAAGAATGAGAACATGTGTGGCATGAATGTGCATGGATGAATGTGTGTATGCTTGCCTGTGTGAT
+
HIHIIHIIIGHGIHIIGIEIIDFHICDIHFIII?IGHGEIFE>DIHGFIIIIIEGDII8AFII?@IEHIAIIIFIIIFGIFBFI<II:ICI?IIIAIII0
@simulated.1451/1
AGCTGCTCCCTCCTGGGTTTAACAGAAAAACAGGGAACAGCAGAGTGGAAGGTGGCAGCCGTGTAAAACTCACATGGTTTCCACCTTCAATTCTAATTGC
+
HIHHIHIIIIHIHIHIIIGIIFFHIGBIIHFIIIIFEGIEIDDIIHIIIID6EDFI<IHIHGE>IGIIIIID=IBDIBI>IIIFFFI5EI>EFIIIFIII
@simulated.1452/1
CTTCAGAGTTTCCATGTGGTCTCTAAACCCAATAAGCAAAGTGTACTGGTGTAGAGATCTCCACTAAAGTTCCACCATCAGGTCAACATACCCAACACAT
+
HIIHIIHIIGGGIIGIHIGHHIIGIIFIIIIIHGIICHHFGIIHIIIIBBFE@HIIIHGCIHD<IEIII@?GEIIHIII7I@IIICIIAIIAI;)III;I
@simulated.1453/1
CTCAGCTTGAGTCCAAAAGGTTACTGAGGACTTAAGACATAATTTGGAGACATAATAGTTGCTTAAAAACAAAAACCATTTTACAGCCTTGGCCAGCCTT
+
IIHHIHIHGGGIIIHIIHFHIIHFEGGIIFFFGFIIGIFDIEFIEII>IIGBFCI@IIC>I:CBIIIF@BIGEIA4I=IGHIII<6III=II;IIIIII>
@simulated.1454/1
CTAGAAAGAGAAGGCAGTGGCCCCAGCTCTGGCTCGAACTGAAAATACACAGTGTTCTTTTACACTCTAAACAGACCATCCTTCGCATCGCCATTTAAAG
+
IHHIIHGIIIHHHEHIHGGIFIGHHFGIIIIIIEHFFIIHIIICEEIHHIFDIIICEIFCII>@DCGEIAGIDIDC>;II@GIFIIII:II7IHFIHI>I
@simulated.1455/1
ATTATCTACCTTGGACTTGAGTTAGGGCTAAAGAAATAACACATTGTGCTTGGCACTCCTGACCCAGGATAGACCTGGCCTTGTAGGGTTTCTAGCCAGG
+
IHHHHIHIIHHIGIFIIIGHDIHIIIEGIHIICCIHIIHCHIIIIIIFCIDIIDIAIFGEBCEDHI<EIIIEIIIF?I;HFIII?IIH?IIICIIIGIID
@simulated.1456/1
CATCCCAGGAACCTAGCAACCGTGACCCATTATCACCTGCCTTCAGGTGCTAGCCAGGTTGGAGGAACTGCTCTGCTGCCCCAGCTCCCCGCTTCTCTCT
+
IIHIHHIHIIGIIHIIHEIGIGIGIIDFGDHGIGDFHIFIIAIIIDICIIIGG>GHIAIEEIII:EIAICIIIEAE>DDGHC;ICII2I?IGIIIIG>I@
@simulated.1457/1
TGGAACAAAGTGAAGCAAGTATTTCCTGACTTACTTAGTGAAGTAAATATTATACTAATATAAAATAAGGTGACAGTGTTTAAAAAGAAAGCAATAGGTG
+
HIHHHHHHHHGIHHIIIHFIIIHHIGIIGIIIIHCIA@BGIDHIIFAIFGIIGIIIBEIIIDCEDFIICEIIIIIIBDIIII<HIIIII;I?G=IICIIB
@simulated.1458/1
GTAATGTCACTGGTTTCAGAGGTCCTGATACCAACATGAAGAGACCACATCATTCTAGAAAGTTTTCTGTCCTTGGACAAGTAGGGCTTACAGATTAGAT
+
HHHHHHGIHIIIIIGIHEEIGIEGIIIIFIDIHBIGEIIHHHHIIIIDAIIIIIIAGIIGIADIIFDIIIIIIIID@II;II?II;IGIIGEIIIIII;I
@simulated.1459/1
TCCGTACACAAATCTCGCAAGTCATCGACCTTGGTCAGACTAAAGGTAGAGCTAGGAACCCAGAAGTTGTCTGGAGACAGATGACTCGGGAAGTCTAATC
+
IHHIHIHIIIHIHGHIIFFGHFIIFCIDGIIIFFDIFIIIIIHIIIIDIE@?>GFFDI>IIICGIIIIIII=IIIIIFI@;?DIII>IIBI9IIIIIIII
@simulated.1460/1
ATGGTCTGGACTGAGTGCAGGATTCCTAGAGGATGATAAAATGTGAGCATAAAGTTAAAATATTCTGAGTATATTAAAGGACTAAATGTGAAAGCAAACG
+
HIIHIHIHIGHHIHFIIIIIHIHEIIICGCDIIIHEICGFGHIDDIIFFHIIIIIDIIIIIGAII9IICIFIIGIIGEIGFFIIICIIII=;GI9IFIII
@simulated.1461/1
GTGTGTGTGTGTGTGTGTGTGTGTATGTGTGTGTGTGTGTCTGTATGTCAGTCTCTGTTTATCTGTCTCTGTGTGTGTCTTGTGTGTGTGTCACTTTGTT
+
IIIHHHHHIHIGEIGIGIGIIIIEIFIHHDIIICIFHIICCGICGCGICDCBIIIHIGIII7HCGDAC?IAI?I?GIF?BIIIIEIIIIGGEIIHIII6A
@simulated.1462/1
CTGAGCTACAGGAGGGGTCCCTAGTTGTCCGTGGGGACCTAGCTGGCCCTTGGGACATGAGTTGTTGTGTCTGGCCAGTAGATCACAACATGGGTTTTAG
+
IHIIHHHHIHIIIGIIHIGEIFFHFIEIIFCCGIII?IGCIBIIIIBIBF?IIDCIHIGICIICIIIIGII6IIIIFGIIGIBIAGAGDIBIIIFFEHFD
@simulated.1463/1
AGGTGGGTGGGTTTAAGCCAAAAGAGCTTGATGGGTCCCTCCAGTTACAGACTGGGTGACTTGGGACTGGTCTTGTATAAAACTAAAGTAAGACTTCTCA
+
IHIHHHIGHHIIIHEGHIHHGHEFIIEAHHCIIIAGIHGGHIDIEIHICIFIFBIIID>CIIIAICC>FII=IIGBDDCI=6EIIHII=FIDII4<E<<9
@simulated.1464/1
AAATTCTTGTCATGCAGATATTTCCCTTTCTTGGTCAGGGTTCCTCCAAGATATTTGAGAGTATCTGTGGCTGTTGTGAATGGTGTTGTTTCCCTGATTT
+
IHIHIIHIHGHHIGIIIFIIFIIEIIGIIIFIIHGIIGIIIGIIII@HHIIIIFIIH?IIEIBII@IGI?IIIC=IEBIFAEIIIHCICI35?ID6>III
@simulated.1465/1
GAACCAGTAATTTAAAAAATTTTAAAAATTAAGGCTGGTGAGATGGCTCAGCAGTTAAGAGCAGTGACTGCTCTTCCAGAGGTTATAAGTTCAAATCCTA
+
IIHHHHIHIIIGIIFHIIFGEHIGGIIGBIFIIIIH?GIIHHIIHIHFGIIIFGIFIIIHIIIIIBIIIGGFFI3IFCGDDIIIIBA=IEIBDIIIIIHD
@simulated.1466/1
TAGTAATGAGCTCTGGGTATGATTGAGAGACCCTTTGAAAGAGCAAAATGGATCAACAGCTAAGGATGATTCTTGATATCACTCTGTCCTCTACATACAC
+
IHIHIIIHIIHHIIHIFIFIHIHIDHHHFIIGEDIAFHBIIGIFIDIFIFEHIDIICH=IIBIDB=4@IICIDI<=@C@IA?AEI8ABIEIDE=I<7:H2
@simulated.1467/1
AGCCAGCCTGGCCTACAGAGCAAGTTCCAGGACAGCCAACGGTACACAGAGAAATCCTGTCTGAGCCTATGGAGGCCGTTCTTGTTCAAACCACTGTACT
+
HHHIHHHIGIHHHHIFIGHIIHHIHGDIFGHIDIFIHFIIGHIACEHIIIIICHC;I?IIHGB?IIIFEIDIIIIIGIFDG@BF>AIE6ICIIII:DI7I
@simulated.1468/1
CAGAAAAGCAAGGTTGGAATCCTCTGAAGCTGTAGTTACTGGTGGCTGTTGGAGACTGGGAATCAAACTTGGGTCTTCTGCTAGAGCGATCAATACTCTT
+
HIIIIIIIIIIIEHIFIIFHHHIDIEHHIHGFCGEIGIEICDGI=B?DII@ECEEHIDEIC?IICI9III@IIIIGII>;AAIEIIE>FI;IDHIIIIIF
@simulated.1469/1
TCTGGGTGTCTGCAGCATTCTAAATAAACAAAGTCCAGACAGGCGATCTGTCAGTGTGACTCAGGGCTGCAGGGTTGCACACTCGCAATCACAGAGCCAT
+
HHIIIHHHIIIHHGIGIFGIGIFIEHIGIFCIGIIHFHFIGCFDGGICFEHIHIIGIIEEE@IIAI?DEIIDIIGBDFIIIFIGI=F=BA@IIBIGIIE>
@simulated.1470/1
CTCGTTATGCCCAAATTGCAGGGACTCTAAAGATCACTGAGGAGCTAATTCTGGTGCAAACACATAAGGGTCTTTGTTACAAGCTTACAAGCAATGACTC
+
HHIIIIHIIGIHIIGIIHHIIIGGIIIGIGHIHCFIAIHIIIIICGFCD?AIDII<I>IIIDGIHF?IIHIGI=EI@IGIIIEIIII6ADI:IIIIIFII
@simulated.1471/1
ATCTCAGTGAATAGTCACTCGAGTCTCAACCCAGCTTCCCAAGAAAGTTTTCCGAAAAGAAGCCCCTGGTACCTGCTGTTGTCAATAAGAGTGCTTCAAG
+
HIHHHHIHIIHHGIIIHIIHIHIGIIEIIIHFEFGHHHFEFEIIBDIDIFGHIIIEGG@IIIIDIDCIFFIIFIIGIIIHIIBHH;IDIIIBIIIFIIG8
@simulated.1472/1
GGCTGGAGCTTGATCCTGCTGTGATTCTGTTAACCTCTGTCAGCAGTCCGGGGAGTCCAGCTCTTTCCTGAGACTCAGTGGTCAGAGTACTATCTGCAGG
+
HIIHHIHHIHHHIGIHHIGIIFGHGHGDFIIGEAIIEFGIEFIIDIIFBCBIFIIIIIDIIIABIGIH?AC>B@I:?IGEIFIII9H<IHI?=IG?>F=I
@simulated.1473/1
GGGCAATAAGTTGGAGTGGGTGGGTAGGGGAACAGGGCAGGGGGAGGGTATAGGGAACTTTTGGGACAGCATTTGAAATGTAAATAAAGAAAATATCTAA
+
HHHIHHIIIGHHIFGIIIHGFIHGIEIIIIEGFIIEIFBIIII=BIHIICGI@CEIIIDGIIG@IICIIIBIHF<IIII8IAIIICEIFDH;FFIHEHGI
@simulated.1474/1
TCTGTACTGACACTGTATCTCAAACTAAAACAAAACACATGCACACACACAGAGTCTTCAAACCTAAGATTACATACAAATACACTTATGTTTTATTCTA
+
IIIHIHIHIIIHIIIIGIGIEIIHHGHIDIGIIIHIHFFGIDGIHDIEBAGGBFCEI>IFIIII:IIBIC@CIIEIIFIII@I;II;I@BBHDIII?DBE
@simulated.1475/1
CAGCAGCCAACAGGGCAAAGGGATGGGTGCTGTGGAGCGGAGAAAGGAAGTAGTGACGGACAGTAAGAGGAGACGGGGTGATGTGGTCCTGTGACAGGCA
+
IHHHIIHHIIIIGFHIHEIIIHFHIIEEIHFIHFEHEEIDIIHHGIIEIGICIE>III;DE?ID<F?DIFC@H8@ID<AADAAIBFII7>ECI:IIIAII
@simulated.1476/1
ATATATTATAGAATGAAATACAAAAAAAAAAAACTTCACTTCACAAATAACGTAGAATGCTTCACATTGTAAAAAGAAATTAATTAGATTAAAGCAGCAT
+
HIIIIIIGIHIGFFIIIHIEGHHIGGHFIIIHHIFCIIIIGIDCI?HAIIIIIII@CHEIC@IIIII><A;IIIII:CBBI4IIICD?@<IBI@IG<I5G
@simulated.1477/1
AATTTCTAAGTGATCTATCAAGGGTCAGAGATTGGTTTATGCACTATATTACCAATCATTCAAACACTCAATGTTTTGACTCACAAGAAAAATGAAGGAT
+
IIHHHIHIIIIGIGIHIIIFGGIHIIIFHIFGIFIHEFIGIIIHICIC=D?HGI<IHDIDIIIIIIHIII@EIBFHFIIIIDD>I=DHI=BDI<IHHFII
@simulated.1478/1
GGATGGATGGATGGATGGATGGATGGATGGATGGATGGATGAATGGGAAGAAGGAAAGAAAGAAAGAAAGAAAGAAAGAAAGAAAGAAAGAAAGAAAGAA
+
HHHIIIIIIHHIFHGHIIHGIGIIHIHIBEHEIIEHIIIEIGCIHAIIHIIGIGI?IICDIIFCIDIIIIIGIFIE4IIIIGIGIIFBIII@IIC>IIB:
@simulated.1479/1
ACTTAGCACCCTTAAGCTGGGGAAAATGAAAGGATCACCCTCACTCATGGCTGACTGGAATGTAAAATTGGAGACCCTCCTTGGAGGACAATGGCCGTTC
+
HIHHHIHHIIIIHIGIHIIHHFIGDFCADIIFIIII@ICBBIIFHHCFII>EIHFEIFIHIFIIIEIFBIII@AI5II?G?6II=@@F>IIB5;I@IFII
@simulated.1480/1
ATCTCCTAGAGGAGATTTCCCGTAGTTCTGACCACTGGTCAAAGTACCTTACAGGAAAGACCAGAACTGAGACCAGGATGGTAAACAAAAAGGACCCCAT
+
IIIHHHIHIHIIFHEFIIIFHHHGEFIDIFHHEHIGCGDIDIIIEDI>IIFFEH:IGCIHI=IC>A?DFIIII<EIIC>HHEIIIIIHIIE<;GIDII@I
@simulated.1481/1
ATCTCAGGGAAAAAGACAGACAATACCTCAGAGTGAAAGGCTGGAAAACAATTTTCCAAGCAAATGGACTGAAGAAACAAGCTGGAGTAGCCATTCTAAT
+
IHIIIHIHFIIIIIIIGHHEIIIHHDIFHEIICFICEIGIHGIEIIIE:III@IIAIIIII>;IIGDFIHB?II@IIII5IIIB8<9=I9IEIIIEGIEI
@simulated.1482/1
TCTTTGGGTCAGGCCCTGTGGTTTATAGACTGGACTAACCTCATCTTCTGCTTTCCGGACAGCTGAGATGTGAGCAAGCGTCTGCCACAAGCTCCCACCA
+
IHHIHHHHGIIIIGIHFIGGIEIIHHHHDIIDICCFEIIHEIIIIIGICIFI9IDIIIBEG?IIHHDEIIHA>CDDFIIIIIFF?IIDIIIBFIICAIII
@simulated.1483/1
GTTGTACCACACGATTGCCTTTTGCAGAACAAATAGCCTCTGTTCAGATTCACTCATTGCTCGTTGGTCTAAGACAGATGTAACTTCCTCTGTTACCTGG
+
IIIIIHHIGHFIIIIHIHGGIEHFIGIIIIFEIIGGIBIDEGIHBIIIIIBICIIIDIDIIIDCIHGBII;I>A>HHIH>H9CII6IIFI<CII?I6E>8
@simulated.1484/1
GCCACCATGTGGTTGCTGGGAATTGAACTCAGGACCTCTGGAAGAGCAGTTAGTTCTGCTAACTACTGAGCCATCTCTCCAGCCCCAAAGAATTCTTGAT
+
HIIIHHHHIIGGIIIIIFHIIHIIGHFFEIIIBFEIHDIIBGDIDBIIIDIIFIFGIIIBIII@FIII?IIIC=IBHI8F;IDAABAI?IIBCBBIB8II
@simulated.1485/1
CAGTGTGCATGCGTGTGTGTTTTAATAAGTTACTGCAATTAATAGTCAAGATTACAGTGAATCATTTCATGTCAAGAATATCAAGAAGTGTATAAATTTA
+
HHHHHIHHHIIHIGIIIIGIHGIGIHIHIHIEIFFA?IHIIIIAGEECIIEIIIAIHIIIIIF@DIBICBEEIIEIHCFIIE>IHIIIIIBII6?CIDIF
@simulated.1486/1
GTTTGCAGTGTGAAACAAAGCTTTTCCAGAACTGCCCAGATGGTGAAGTTCATTTCCATGAGTCCTAAGATCACAGGTGGCTACCTTTTGATGGGTACTG
+
HIHIIGHGIHHEIGIIIIHIDHGFFGDIFFIHIIIIIICIACFIFDFIFIEIHFGI@EAIFEGAAAAIIIFII?BIHIIFBI@FIHIDIIIIIG=IE6IC
@simulated.1487/1
AGCTTCCTTCAGGCACATATATGTCAATGGGGAAAGATAGACATTTCATTGTCCCTGCACGGGTCTCTGAAGATTCACCTACATGGGATTCACATGGGGC
+
IIIHHHHHIHHHGIGIHIGIIICHGFBHEHIIFAGEIAEEIHIFGGIIIIIGIICIDIIIII>?HFDI?IEIF8GG<II9IEEEF=AI<;<0II>IIIIF
@simulated.1488/1
AAGAGTTGTTATCACAATGACTAGACACATACATTCCCACATAATGCGATGCTTACATTTCAATTACAAAATATAATGGAATGTATTCTCTTATGAACAT
+
HIIIHIIGIIGHIIGHIHEIHHIHIIIHIHHGIIBDIEIII?IIGIIIICHDIIAFIIII>IDCIDIIDIIDIIIIFIIHIID>I9=EIFII@=IA<III
@simulated.1489/1
AGCACTGGGACTATAGGCACGAACCACCACTGTTGGCTTGTCACTATTTTCTGTATTAGTAAATACTTAAGTAGTTTCAACTCTAACNAAAATAAATTTC
+
HHIHIHIGHIGHIIGGIIIHIIHIIFIBIGIIIICBIDFDCGFDIIFIIGAIIGIIHIFDI?EIIIIHIEIIC=IAEHAFIAI@IAI3IIIII+IBBIII
@simulated.1490/1
CTTTAATGCACAGACATGAAACATAAGAATGATAGTGTATCTTTCTGTCAATATATAAACTCTAATCCTCTCCCTAATGCTCATGCTTTTTTGGAGCTAA
+
HHIHIHIGHHIEHIIIGHIDFHIGIHIHHGHHIIICHIHIGHIFIIIIFGEBIIIIBAIFHIIGIIIHFDBI6IGCHI?>I;DIIHII?ID>IF=2III?
@simulated.1491/1
AGCGTCGTCTCTAATCAAGGCAGAAAGTCTTAAACAAATAATTAGCCTGAGACTAGAATTGCACATTAAAATAATGAATGCATTTGCTAAGGCCACAAAG
+
HHIHIIHIIIIIHFIIEGIIIHIIIHIFIEFEGIGFEIHDIEGCFGHDIGFIIIIGIIIFFAIE@FCI@IFI=IIE@GIIIEIDBIGGFAIGI<I9EI=I
@simulated.1492/1
TACAAAACATGGATGTCTAATTGCAGTTTTGTGAGTCACTACTTTAAAATTTGCCCAGCGGTAGGGAATTAGGAGGGAAACTTGTGGGAGTTTGCAGAGT
+
HIIIIHIGGIIGIIIGFIIHIGHIFIIHHIHIIEDEIIIIIIIGIH<IIIIDIHIGFGIIFDGFAFIIIGD=FA>EHII@@H=G@IEIIICI:CI6HICI
@simulated.1493/1
TGCCTAATGGCAGGCTTCACAGGAGACTGAAAACAAGGGATTTCCAGGCCCTCAGAATCAAGCTCAAGGTTGGCTGTAGAGAAGGGCAAAACCCTAAAGT
+
HHHHGIIIHIHIIFIIGIEIEHHIIFGGIGIIIDHIGCFBFIIDGDFDICHIIEI?<IFDICHIICDCDDIIDIHIHIIBDIA=IIIGIIIHIB'?IIII
@simulated.1494/1
CGTAGTCCTGGGCTGGGCTCGCTGCTAAGGAACTAGAGGTTTGGCCTTTGATTTGTGGTCTGTGTTTGCAAGCAGGGAGGCCGGAGGTTGGAGAGGTAGC
+
IHHIHHIHFGHHIIIGIIIIIIGHIHGIFEIGDCEEHIIDGIIIHBII>FFIAIEGIE@BFDIIIEGHHH@D@HIIIIEDIIG=IIDIIHIIFIIII9HD
@simulated.1495/1
GAAATAACATGGCCCTGTGCTTCTCTATTTGTTAAGTAATTGAGATGTAATGGTGATTATTACATATTAAAAAGAAACCAAATTCCCCTAGCACAGAGGA
+
IIIIIIHHHGHIIHHIIHIIGFHHIHIFGEHIIIIIIIGBGIIBCG=HIGIGAIGIIIIIIFAIIIII@<GIIIIAGGC;IEAII;IGIIIHIIII<G?+
@simulated.1496/1
CTCTCTTCCATTTCTTGTATTCTGTTGCTGATGCTCACATCTATGGTTCCAGATCTCTTTCCTAGGGTTTCTATCTCCAGCGTTGCCTCGCTTTGGGTTT
+
HHHHHGHIIIHHIIFIGHIIIFIGGHEIFHICIII?IIIHICIHIIICFIIIIIIIIIIIIIGIFEIDIIII7CI:DBIHIIIIDI@IFBA@IIIII?7I
@simulated.1497/1
TCCAGGCAACTGGGGTGAGAGTCTTAAGCTCACACCCACAGTGACACACCTACTCCAATCAGGTCACACCTATTCCAACAAGGCCACACCTCCAAATGGT
+
HIHIIIHGHGGIHIIIIIIGHIGIEFIFEIIIIDIIHHIII>EIIIEIIIDBAFIAED=I9III?FDIIHA>GIIIIIIAAIIIDIIIICDI?IIBIIEI
@simulated.1498/1
AAGAAAAAACCCAAACTCTCCTGAGAATCCTGATTCAGTAACAGGCTGAGCTTCTTTTTCCAGGAAGCCGTTACTTAGGTAGGAAGAATGTCTGATAAGG
+
HHIHIIIHHHIHIGHFHHFHGFHIGEHIIIIIIGIHIIIIFIIIIGFIDHIHF?HEIGI:IIEIBBDIIDIGBHDIHI1:I<II0II=EII@GII8AAII
@simulated.1499/1
GGTAGAGGAGCAGTGATTCAGTCCACAGGCCAAGCCATCCAGTTCTTGGTTCTGAAAGGAAAGGATGCTTTGTGTCTGACTTTCCTAAACCCTACCAGTC
+
HHHIHIHIIGIFIHIGIEHIIGIIGIIIDIIIFHIFIIGIFFIDFGCIIII>IHECHIHHI<IGIAIICIH>5AEIIIHIIIICHICIIIE?IHII>II?
@simulated.1500/1
CTGGAGTACGTAGTGAGTTTCATGGCAGCCTGAGCTACAGAGTAAAATCTCTCAACAAAACAAATAAATAACACTAACAACAACAAAAAATTAAACCAAA
+
HHIIIIHIIIGIIHFIHHIHDIIFIIIFIIDIIBIHIBF>IFIIIIIIIHIHIIIG@GF;>II@HIIDI@I@9EIFIIIEHIHDICEE?=ECIIIIGIII
@simulated.1501/1
AAAAGACACCGTCAATAAGACAAAGAGACCACCAACAGATTGGGAAAGGATCTTTACCTATCCTAAATCATATAGGGGACTAATATCCAACATATATAAA
+
IHIHHIHIHHGHIHHHHIIIIIIIGGHIEHHIIIIIFIFCEIIIIEIIIIGFIFIFIIIIIII>IB@IHI/?I=AII@IIIIEIDIIH=DHCHI<IFIGI
@simulated.1502/1
TATTACAGTTATAGAAGAAGAGGTCATAAATTGGAGAGGAAGTGGTAGGAGACATAGAGGAATTGGTAGGGGGAGGGGGAGTGGAGATGGTGTAAGTAAA
+
IIHHHIIIIGIIIFIHIHGHGEIIHEGEIIEGEHAFICDIEEIIGIFC>CICBCIIIIDICHIFFDFII=IIH=II7IIIBGII>IBCFIDI<I:I>AI6
@simulated.1503/1
ATATAAATTATAGCCCCTTTCTTCTTGCTAAATTCCTATTCCAAGCATAGTTAAGCTCGGAGCTGGGTTGGCCAGCTGCTAGATCGAGGTGGTCAAGAAG
+
IHHHHHHHHHHFIIGGIIGIIHIDGGIIIIIIIFIHDHI?I>HIIGIII@HIIHGAEHEFIIIIIIIIIFFIIIIIBII9=AIA7=IIIIHHIIDI@DIA
@simulated.1504/1
TTACAATCTCTACAGTAATATTAGGGTGTGTATAGGTCTCTGTAACCACCACAGGCAGCAGAGTAATGACCCTTAGGAAGCAAGAAGGTAATTCCGTCTA
+
HHHHHHIHHGGHHGICIGIIFFHIHIDIGHFIEIIIHIH>II@FIBIIIFGI@IEGBIBD:FIH1I:IHFII>DAICI6I@>DIBIAIIDC;5:IHIDHH
@simulated.1505/1
GGACTTTCTAAAGGAAACACTAGACTGTTTCCATAGTACTAACAAGCTGCTTTCTGGGTGTGGGTGGGGTGGGGAGTGGGGTGGAGAGGTGGGGAGTTGC
+
IHHHHHIHIIIIIIIIFFHHIIIIHIIIFHHIGIIIIIBIHIGDIEIIII@@IGIDGIGIICC?AIEIIHFIBI>EFFHE@I?IIIICFEIIIIGII9:9
@simulated.1506/1
TAGCTGGAACTCACCAAGAGACCAGAGCAGAGCAAGAGGTGCTAGAGTTACCTTCAGGCTGCTCTTGCCTCGCAGCCTAGAGACAGAGACCTGGAGCCTG
+
IHIHIIGHHGIHGGIGIEHIIIGIBDHIIFIEDIDIIHGICIIAIIIAIDAHI:C=IEIIIIDHIHGIII9CI7HGIGF<FI<IEI=II=IIII?IIIII
@simulated.1507/1
TAGGATCTGATTCTGCCTTACCAGCAGCAACCTCTAGTGCCTCCTGTTCCCTTCCTGCACTTCCTGATCGGGCTTGACACTCACCAACCAGGGTGTTACA
+
HIHHHHHHIIGIFHFIIIIGIIEIIHIIHH@HGIHFIEHIFEIIIDIEIEGIIHAEDCFIF>BI;IFI<@IFIAIIIHII;BG?EBEIGIIBIBIIII;@
@simulated.1508/1
TTTCTTTAGACTTACTCATTTTAAGTGTATGTGCACCACCTGCACGCTTGTGGTGCAGGGATCAGAAAAGGATGTTGGATCCTCTGGAACTGGGTTTATG
+
HIHIIHIIIHHIIIIIIHIICIFIIIIIIF@IDIEHGFIIHBBIIIDEGIIIGIBCIII@IIBAI>IBI@IIDI>IFIIICF;F>IDBD@DCIIIIIIII
@simulated.1509/1
AGGAACCTGGAGGCAGAACAGGCTACTTACTGGCTTGCTCCCCGTGGCTTGCTCTGCCTGCTTTCTGTAAGAACCCAGGACCACCAGTCCAGGGATGACC
+
IHHIHGIHIIGGHIGFGIHIHIIHCHHIIIIIIDIDDIIDIGIIIIIGIAGFIAG@HFIAIDIIDIICIIHIAGI?IIA=FEICI<IIIBEI6CGIIIBI
@simulated.1510/1
CATTTTTAGGATCAATGACATGATGGCAGATAGTGTCCAGGAGTCTCCAGATGCATACTTCAATATATTGAATTTGTTGCTCATATTAATATTTTTAAAG
+
IIIHHHIIIIHFGHGHIIFIIIIIEHEIIIFGEGIIGGIIIGIEIDD@IHIHHHBIEIIFGIAGDGDII9IIIFIIFDI;DHIIIEEID?HIIBIII8II
@simulated.1511/1
AAAAAAAAGTCTTTGCTATGGTCTATGGTCTAGATATATGTTCCTCAAAGGTTCCTGTTCCCTTATACCTACAGGGCAGTGGTGTAAGCTTTAAGAGGTA
+
IIIHIIHIIHHGGGIIHFIIIIFIGHEIGEIIHDICIII=EFBIDGGIFIIEFII?I?CDI?IIDIACIGII=IEHIIHII?6@CIGIIII?I=ICIC>G
@simulated.1512/1
CTTGTTGATTTTCTCAAAGAACCAACTCCTCGTTTGGTTAATTCTTTGAATAGTTCTTCTTGTTTCCACTTGGTTGATTTCACCCCTGAGTTTGATTATT
+
HIIIHHIHHGGIIIIIGIGFHFGIIGIHIHBIGEIIIDIIIGFAHFIIIHIII:HIIFIEIIIIH@IIIIIFDC:BIAIBIHIIIIFI<FIBIIIFIIG<
@simulated.1513/1
TCTCCCACCTGGAAAAGCATGCCCTTACCAATTTCTTATCTCTGTCTCTCCACCTGCCCTAATCTTGAGTGGCTGGTCCCACATAGCCCCTGCCTAATAT
+
HIHIHIHIHIIIFIGGIGHIIGGIHIIIEIHCIIEIGIIHIGIIDAECEIIIID?IGHG9;IIIIAD>IIAIIHIEDIF8IIII9IIDIIIEGIDIIDI=
@simulated.1514/1
GTGTGTGTGTGTGTGTGTGTGTGTGTGTTTATTTGGTGGGATTCAATGCACATTAAAATTTTATTGCATTTATATATTTATCTCTGTGTGTGTGTGTGTG
+
IIHHIHHHHHHIIIFIGIIEGEFICIHHIFIIIIIHFGBFIIGEGIHIAIIIBHGCHHIIFDIIIFIAIIEIBIIIF7FFFCIG=IDA>6IIDHCFIIC2
@simulated.1515/1
GTGACTTAGACAGATAACCTTAGGTAGAGTTGTCAATTTCAGTGGTCATGCCTTTTGTTATGCCACCAAATAATATGTTAAATAACCCCCCGTTTTTTTA
+
IIHIHHIHIFHIIGGIIIGIIHHGIIHIIIGFICIIICDE=FAHBIHIDIGIIDICIIIIIFIIIIHIIDI7DCGADIIIIFF;IIFCBIII<II?IEI@
@simulated.1516/1
ACACACAGGAGTGCTCAGGTACACATCCAAGCAAAACCACCCATGCAATATTTTTTTCTTAATGAAAAGAATGAACTGGGGGTGATGACGTGGCCCTTTG
+
IHHIIIIGIHGHIHIIFHIIHIIGIIIIIGFIFIFIIIIEBACI?I?IIIIE=E@HIIIIII?IFIIIIAIC9F;:AHCIIE;IIEFIIGID<E7=>I8I
@simulated.1517/1
AGGGAGTATAGTTTAATAGGGTCATTGAGGTAGGGTCTAATATAATATAACTGGAGTTCCTATAAAATGAATTTGGGGAATACCATGGGAAGTTGACAGA
+
HHHHHHHHGIIIHGIFEIFGHHIIGIFHIIGGFBGHGHGFHIHIFCIBIIFIIIE@IH;<IBIICIIIIAFGE6IEGIDIIDIIDI@IIIIIIIG9II9H
@simulated.1518/1
CATTTCAGCCAGCATGCTAGTGACACTCTCCTGTCTCCAAGCCTCTCTGCTCCATGTTAGGAATAAATCCCTATCTTCTGATTTCCTTACCCCCGGAACC
+
FHIIHIHIIIHHIIIHFGFGIHHEIIIDGGIGFIGFGGHIIFIFIIIIGIEGDHI>FIIIBDHA@IGIIIIIIIIDI@FH?>@I@GIEII>DGCGE8II@
@simulated.1519/1
CTCAGAGCTATGAGTTTCCCTCTTAGAAATGCTTTCATTGTGTCCCAAAGGTTTGGGTACGTTGTGGCTTCATTTTCATTAAACTCTAAAGAGTCTTTAA
+
IIHHHIHHIIIGHIGIIFHIHHFIIIFEIICCICIFDIIICIIIIDEIGIHBHHIEIIDIIEI@II?III>@ICHHB@<I5IIAIIICIGI@I6GI5III
@simulated.1520/1
GCAAACAAAAAGAAAGCATCTTCAACAAATGGTATTTCTCAAACTGAATGTCTGCATGTAGAATAATGCCAATATATTCACATTTATCGCCAACAAAACT
+
HIHHIIHHIIHIHIIIIGIIHIIIIIIGHFIIICIIIII@FHFGHIIEIB;BEHIHICI6FIIAHI=IIDCIIG9IIIIAIIHFI5GIF>I5EIII@ICI
@simulated.1521/1
CAGAGCAATAGTGATAAAACAAACAAACAAACAAACAACAACAAACAAAAAACCCAAGTGCATGGTATTGGTACAAAAACAGAGAGGAAGACCAATTGAA
+
IIIHIIHIIHHGIHIFIIGHHDIIIHFFHEEIIIEHGFIIGICIEBIIIEGIEICFBCCHI?IEIGG@@HIIAIIIIIIEI=II6IIGI>IIII<III>?
@simulated.1522/1
AGGCATGTGGTACCTGTCAATCAAGTGTCAAGGATTAGGCTTAGGGTTAGTATGGGCCAGTTTTTCTCATACTCAAATTCGAGTAAGAGCTACTTAGGGT
+
HHIHIHHIIHGFFIIGIHIIIGHIGIEGDEIIDIGIHIIICBEDF<IEIIIEIECHIICIDHII>IHAI<FAII;IIIAIH<HIIIIIIG@DH;II;I=I
@simulated.1523/1
TCTCCCTCACCCTCTCCCTTTTATTCAGTTCTTCCTATGGGTTGCATGTTTTTCAACCTCAAGAGGGTATATTTATCACTGATCAAAACTGTATTCCTTT
+
HHIIHIHHIHIHHIHGIGIHCIGEICHFEHIIIHGHIIIIEICIIII=IIFFDI<I@GHI=IIFI>ID>IIIIDBIIGG@AD5IIIGIFGIGB@IIC1HI
@simulated.1524/1
AGCACCCACATGAGCTTCCTTGCCACTTACTAAAACATTATTCAAGGTTTGATACCCTCTTCTGGACTCCATGGTCATATGTATTCACACACACACACAC
+
HHHHHHHIIIIIIHIFIIHHHHFIEFIHIEIIIBIICIEIEIFEICIGI@EIGIIABIIAICDDIIIGIID@III@IFI?EF9IIH:>=>=III<EIGIH
@simulated.1525/1
TGGGATTACACATAGCAGCTTGGCTATTAAATGAATTTTGGGCATCCAAACTTTAGTCTTCACTCTTGAAGTGCAATCACAGTTAAGAATATTAGAAATA
+
HIIHIHIIHHGIIIIGGIIIFGIIIDIIIGGBIIIBHECDIFCIEIIICGDAIII<HIGIHFBIEIGCAIIIEIII6?I8IIFIIIIIIGII5IIII1DI
@simulated.1526/1
TCTTCCACTAGCAGCCTTCAGATGAGGATGTAGAACTCTCAGCTCCTTCAGCAACATGCCTGACTGGATGCCTCCATGCTCCTGCCTTGATGATACTGAA
+
IHIHHHHIIGHIGIGGIHIIIFIHIIIFGIGIGIFFHIIIHIEFFIBGICIIIIAHDAHIII>ICGFII=IAIAIII?E;?II?8FIICII=F?IDIIG@
@simulated.1527/1
ACCCGAAAGAAAGGAATACAGAGATTTTGCTTGCAAGAAAGTGCTGACTTTTGGCACGCTGACAAGCATTTCCCCTGTGAATTACTTAACCTGTTTTTCA
+
IIHIHIHIHGIHHHFIIHHIIFGIIGIGEIHIEHIDIGG@GGIIG?IIICFEIDEGIDIIIAGI?9IDIII?DIIHIFGII;IIIIIIIGBDDDIIIIBD
@simulated.1528/1
CCCATACTGCCAAAGATCTCCAGGAGTCTAACTTGTGTGCAAAAGCAAAGAGTCTTTATTCAAGGTTGAGCTGAGGCCTCTCCAACCTTTCCAGTGCATG
+
IIHHGHIIIIGIHHFIGHHGIIIIFFHIFIIIIBEIDEIFI>IIIDIIIHGIHDIICIAD?III>CD6EIA?IIII4FFFGIBIIIIDIIAGIF0GII?I
@simulated.1529/1
TTTCCTGTCAGGTTTTAGAAGTAGGACTAACTTTGAAATGTTATGTTACAGAGGAAGAAACCATGAAGAGAATGTTTTGGGTGGGAACCCTCATCAGCAT
+
IHHIIHGIIGIIIHGGGGIHHIIIIIFGHIIEFIF@IIIIIIIDEIIDDIIIGFA?ICGBDIH<BIH@G9AIIEEICFEDEI=IIIEGIIIIIIII@F<I
@simulated.1530/1
AGGATGTAAAGTGAATAAGTAAAGAGAAAGAAAGAAAGAAAGAAAGGAAGGAAGGAAGGAAGAAAGGAAGAAAGAAAGAAAGAAAGAAAGAAAGAAAGAA
+
HIHHIHIIIHHGIHGIFIGIHIEFEIHEHFIFIIIGGCHHIIEEBIII?IIGICIGIG<@EBBHIE@ID<FBIE8AICAE8GEI<IIIIAEIAICI>AIH
@simulated.1531/1
GCATCTGCCTCCCACTACCTCCAGGGCCAGCCCAGGTGACTGGCTGTGCCCAGCAGGCCCCTCTCTGCAGATGTCAACGAGTGCCTGACCATCCCGGAGG
+
IIIHHHIIIIHIIIIGEIIIEIIIHIHIIFIIIIIGIIIDIIEIFIIIIIIIIEICEIHIIIIIFADIIFIIIIIECECIGADIIADEIIGI<7CI=:CG
@simulated.1532/1
GGACAAACCAGGAACCCACAGTTTTTTGGGTTTTTTTTTTTTTTTTGATCAACAAAACTTAAATAGAAACGGCGGCTATTCGTTGTGCTACCAGATTTAG
+
IIIIHIIHHIIHHFIHIIIHGICIDIHIIGIGFFGHHIFIHIIIIHIIIHFH??GFABCIIIIIIIHDHEIII9IIAIGII44IHIIII@;:II@FIIC?
@simulated.1533/1
AGTTAGCACCAGAGGATAGAGACTCCACAGCAAAAAAGATTGAGCTAACTTTGAGGAACTTAGAGCTGAATACAGGAAGCATCAATTAAAGCCATTCTGG
+
HHHHHHHIIHGGIIHHIIIIHIDHGHIBIIIIDEGIIACIIFIIIDII?IFB@II;F:ICE<I@GC>EIIIIIGI?ACIIIICIIHAGIIE8@I<AA@II
@simulated.1534/1
CCCTCTTGAGGTAGATAACGAAATGCCGAAATGGTTGTTTATAGTGCAAGGTTACAATAAATTATCCCTTTTTCTGTTGATATGTTGGATTTTTAAAGCC
+
IIIIHIHHHFGIFIIIIGGIFGIIIIIIFIIIFIFIIGFFDHI@IIHIIEIIDHIIGHIGDFDIG?EHDBIIIDIIIAIIIIDEC6GI@@<?IHI=DCDF
@simulated.1535/1
ATCTTGTAATCCCACCAGCAATAGAGGAGTGTTATTCTTTCTCTAATCCTTGCCAGCATCTGCTGTCATATGAGACTTTGACAAGATCCAACATTGTACT
+
HIHIHIHHIGFIIIGIIHIIFIIFDHIIGHHHEHHIIIDIGI?IDFIIIHIB=HBIDII@CEFFIHIDCIDDII<CIDICHBIHIIIGIIGI@IC.IIH?
@simulated.1536/1
ACACATGCTTGTGCTTAGAATTTACGAAGTCCTGAATTTGATTCCCACTACAACACTTACTAAAGGAAGACTTAGCTATTATCAGCCCCATAGTCAGGAG
+
HHIIHHIIIHHIIIIHIHIFIIIIIIEGFEIIIFAIEHDIBFCDFI?IIBGABDC;IIEIGIIDI?IIFH?IFICCIIFDGII5IIFI;IIIFIIIIG9I
@simulated.1537/1
GGACAACTATAGGTTTTATTATATTAGGATTGTATTACTGTAAAGGGATGATTTTATCACTAGTTTTCATCACTCATATTTTCATTAATTATTATTGTTT
+
HHHHHIIHHIGGIFIIIIGGGHHFIEIHFIIGGIIHIIFDIIIHFIEIFIIIIIICHGAIE>GE?AIIIIIGIA6I@EIC>IIII?IIAII=HIID3II?
@simulated.1538/1
GGACTGAGATCTTGTCACCCCAATAGCTCATTAGAGTGATAAAGCTGGGCTGTTTTATTTTTTTCATTATTCAGAACTTACAGTCACCCACAGGCTGGTT
+
IHHIIHHIGHGIHGIIHIGIHGIIDHIIEHIIIIFIIGIIGAB>ECIII@DGHGEIE>ICIIIIIFG>GIIIIHIIIGIGBIIIIHIHIFI@=;HIIC>I
@simulated.1539/1
AAGCATAGAACTATGAAATTCTTATTCTTATCTTCAGCCAGGATGACATTCCAGGGGGGAACCAAAAATAGAGAGCACCAACCCTATCTGTGTCACAGAC
+
HHIHHHHHIIHIHIDIHHHIHFIIEIIIIIICGBDII@EDHIEGIGI=CDCIGHGIHAG<IHIAIBI@HI@BII?>IIHICBDCBII-?HFI@EIIIIII
@simulated.1540/1
AGAAAAATTTAGGTAGAACTTGGTCATGGTCATGAGTTGAATGCTGACAGATAAGCATAAAAGATACTCTATTTTATCAACCACAAAATACCATACAAAT
+
HHIHIHIGHHIHHGIIDGHEGIGHGIGHIIGEFIHIIIFHIGIFIGHICIIIIIIAIIIFDIFHCIGDIA<=IIH;AIF>IGI>IIFII=II=FI4I8II
@simulated.1541/1
TGCTGCATGATTTGGGAGATGGAGTTGTACTGGAACACAGCCATATCCACTTACACGAGAAAGAAGCATGTTTGCTTGGGTACCGTAATGGTAGAAATGG
+
HIHIIHHIHGHGHIIIIIIIHIFIHFBIHIFDFFEIHGIDEEFAIIAFIIIIIHBIHFIA>IFIIGFFIIIBIBIII@CIDD?EIIAIIBII@I6I2BHI
@simulated.1542/1
TTGTCTTCTGCGTCATAAATAAGAGAATCGATGTCTGTGTTCACCAGGAGACTGATTCTGGTTCTGATTCATGGTTTTCCTTGGCTGGGTTTGCTAATGG
+
IHIIHIIHHIGIGIHIIIGGIIFIGHGIIGGIHIDHFEDIIAIIDIICFIEIIICC?BCIIAE6HBIIIIIIFIFGFDFI@I<IIIAIBICIIIII@5IC
@simulated.1543/1
CAGCTCCACTAGATAGTCCAGAAGAAGTCTAAATTGTATACTCTGAAGCCTCTCCAAGGGATGACTAGTTTAGGATGAATCATGAAGACCCGTGCCTAGG
+
IHHHIGIGIIIGIHIGHGDGGIGIIGEIIFIFIIIFIFICFIHIHHIICIFIIECI<8FHIBCIIIAIIIIIIEIEFBIIEI=BFE;IGEI>GAIII>II
@simulated.1544/1
GGCTGTTTCATTTCCATCTCCTTTTCTCCAATAGTTGTATTTGACCTTTTCAGCTCTGTTACTGCCTCTAGAGGCCTTCCTTATAAGTCCACATGTCTGA
+
IHHIHHIIHHIGHIIIGIHIIIIIIIGIIIFIEIIGIFIIAG>HHHII@GFHID:IDBIB;IIIF@IIBIDIIFICCI>ICAIFE>IHICIAIA@II=BI
@simulated.1545/1
ATTATTCTTCCATGTCTACTAATTGAGTTCCTGCTTCCACATCCCTGCCCTTCCTTCCTGGATGATGGATGGCAACTATAACCTGAAGTAAACCCTTTCC
+
IIIIIIIGFIHHHHIHHIIIIIIGHAGIIIHIIICIEHGII<IGD@IIIIIHIHIGIHIBCIEI3DIIIIAIIIIIFICIIIII;GH=A7IGII>BIIII
@simulated.1546/1
AGAACCTTTAGGCATGGATGACTGATGCTCCTGAATCTAGGATAAAGTCACCCATGCAAGGGCTGCTCAACACTGGATCATCACACACTGAGGAAAGTTG
+
IIHIHIHIIIGGIHGFDGIHHIGIIIHIFIIIIIDIHIIGCBIFIGAIF>IHIIDIIIIIIEIGII?7IDGC=D?I@I3CI@EG<IAGEBIIII6IIII@
@simulated.1547/1
CATTAAAACTGGATAAATAGTATGCAGGACACGTTTTGGATCAAAGGGTTTGTGGGCAAGTAATCTCCTGTGGGACTCCTGCCTGGCTAGTAAAACTAGA
+
HHIHIIGHHHHGHGHIIIHHFIIIIDFIGIGFIIEGHIFHIBEIIIFIIDGIIBEDCIHIEIIIIIGIHCIF;IICIIIIFI@A?E@II;<IIICI=I88
@simulated.1548/1
CCTGTACAGGGCCAAGTATATCAGAATATCGTGGGCTCACTAGGAGCTGATGAATGAATAAACAGAATATTGCCGGTGGACAGGAGAAGTGAACTGACAT
+
HHHHHHIIIFIIHHGGGHIIIIIIHEF@IIIGIIIEDIIIIHIIFIGEHIHIHFFHIGIIEHIF=EI?DEDIDD;3?DIDEEEHAIIFIIEFI2IIIIE@
@simulated.1549/1
GATCTGTAGAAGAGGCCAGCCACAGCTGCTGACAGATGAGAAATGAGACAGAGACATCAGAAAGGAATTATCTCCAACCACTCTCTGCTCTTCCAGTGTT
+
IHIIHIHHIHIHHIIGHIHIIHFCHIHFIIFIIFIFHIAIE@HGGEEAIDIIIHCIDI@DIGFIEHEFHIADGIEDEIHCHIIGI<,@FEIIBG;I?3IB
@simulated.1550/1
GTAAGACAAAGGACACTGTCAATAAGACAAAAAGGCAACCAACAGATTGAGAAAAGATCTTTACTAATCCTACATCTGATAGAGGGCTAATAGCCAATAT
+
HIIHHHIIIGHHHGIHIIIFIIHGGGGIEIIIFHIIHIGCIFIGIGIF=IHEIIIBDIIIDIIIA@F=DID?IFI6F=IBFAIFBIDIIII?IIIDIG<I
@simulated.1551/1
CTGTAAGAGCAGCAAGTGCTTTTAAATGCTGATCGCCCCAGCCAAGACTTCTATTCTTAACCATAACTGCTCTTTGGAACCTTGTGATGGAATCTTCCTT
+
IHHHIIGHHHHIGIEIGHIGHGIIIHIGDIFIEHFEEIEIFIHCGIIIIHECEBFII=BDII>CIIFIBIA=IIIIIIIEICII<III@IIII@GI9<DI
@simulated.1552/1
TTCTTCTTCTTCTTCTTCTGCTTCTCCTTCTCCTTCTCCTTCTCCCTCCTCCCTCCTCCCTCCTCCCTCCTCCTCCCTCCTTCCCCTCCTCCTCCTCCTT
+
IIIIHHIHHIHIIIDIGHIHHFHIIIGIIHIIIIFEIIEIIEEAEFIIDIII?IIDIICDGIABDFIIEHGII>IIDFGID@IIIFI;I:A=IIIIFFFI
@simulated.1553/1
ATATCTGGGGTCAAGCAGTGTAGTTTGGGATATCTGTAGTACGCGTAGAGTCATCAGTCAGATGTGGTCCATGTTTGGGGGCTGTTGGAAAAACACTTTC
+
IIHIHIGIIHHHGFHHFHEHHFIIFIHIIIGEDIGIFIHHGIFEHIGF@FIEIBIIID?IIIIII?I=CIIIIHDIIII@IB?ICEBEEGI7FFE7@DFI
@simulated.1554/1
TCAATTCCTGGAGGGAGGTGAGGGAGGGTCAAAGGAGGGTGGGGAGAAAGGGAGAGAAGATGGAGAGGAGAGAAGACCCATGGAATAGGCGAGTCATGGA
+
IIHIIIHHIIIIGIIIIIFHHHIDIIIIHDFIHHFIFAHGBIHIBHICIIIIFIDIIGIIIIIIGDIHGID7IIIEIIDGI<A=I@G9I4@IIGAIIHII
@simulated.1555/1
ACTCAGTGGGTGCTGGGAACTGAACTCAGGTCCCCTGGAAAACCGTCAGCACTCCTAACCCATGAGCCATCTGTCTGCTATATTCCTGTGATGCATGCAT
+
HIHHHIHIHIGIIIFIHIIHIGIIIIGHEBGIIDHHIIIH?HI@CIIIIFHGEIIBIIEIA<IEADEIEIHFII<F@IFEEH?IFGIII=>ICHEIII>H
@simulated.1556/1
AGAGAGGCTTGCTAGCCACAATGGGTGTGAGCAAGCTCAGGGAGTCTGCAGGGAGCCGGGTAGACACCTCTGCTGGGTTCACCCGTGCACACCTAGGCAG
+
HIIIHHIHIIHIGIGGIGHHFGFDHIIIGIHIIHGABIIEFICIEICE?IGIBIIICICEIABHDGCIII;EGIDIIIEI@I8@@@IIIIIIIIII3FIH
@simulated.1557/1
GGGAGCACAGGGCCATGGCTCATGACTTGGGCATCTCACAGAATGGTGGCCATTCCAAGAGGTGGAAAGCGGAGCCTTTCATATCAGTTAAGGACCACGC
+
IIHIHIIIGHGHIIIHIFIIIIHIHFEIHIHGIHHDIEI?ICFEIGDHI?IIIGIEGIIFIIAII=IFGIIG>C6I<BII?CAGIC;C@GIB-H=?:@>C
@simulated.1558/1
AAAGAAATTAAAGAAGATCTCAGAAGATGGAAAGATCTCCCATGCTCATGGATTAGCAGGACCAACATTGTAAAAATGGCTATCTTGCCAAAAGCAATCT
+
IIIIIIIIIHIIGFIIGIIIGFHIHGIHHD=FGFHIBIHDI?GBIDEIGI>IGCCHICIIIEI=DHIIGI6FCGIICIIGIFHII?II:IA6IFIEIGIE
@simulated.1559/1
CAAAAGTAAAAAACCCAGGAATCTAGAGCCTGCAGAAGCTAGCAGTGCCCAAGAATTCTCTTACTTGCCTTGGTGTAGTTGGGGTGGGGATCTGAGTTAC
+
IHIIIIIIIIIHIGGGGIIIIGICIHIIIIIIEHIIFIFHIEICAAGIDIEEIIHIIEFIIIGAIIA?IFAGIAHHIHIEFBGGID=HDDIIIAHG?GFE
@simulated.1560/1
GATGCGCAGAGAGGCAGTGCGCAGAGAGGCAGTGCGCAGACTCATTCATTCCCAGAGAGGAACAAAGAAAAATACAACAGGCATTTCCGGTCTTTGAAGG
+
HHHHHIIIIHIHIDHGFIIIIIGIIEGIIIGGIIIIIIHHIGFIIDIIGIIICIHIIIEFIIIFIF;CIBI@?IIIID?I=BIEII=?IIII5FIIIIII
@simulated.1561/1
ACAAAGATTAATTGACTGGGGTTGGCCCTTCCTATGGCCAGTGAAAAAACCATTAACTCTTTTAATTCTTTGGGGTCAGCAAGAAAGAAAAAAGAAGAGA
+
IIHIIIGHIHIHHIHIIEIFDIFHIGFDFGFIHGGDIIAE>DIFDIEIIIGIICIIIII:IIIBIBA=BIII:B@IDBBIC>FIIE2AII@ICII5I?II
@simulated.1562/1
AATCTGAATATCTATGCTCCAAATGCAAGGGCAGCCACATTCATTAAAGAGACTTTAGTAAAGTTCTAAGCACACATTGCACCTCACACAATAATAGTGG
+
IIHIIHHIIHIIIGIHIIIIIIFGIGFEIFIBFIGBFEIIIIIIGHHDIGFGFHIHHCFIIIIIIHIIFHCHHI?IH;IBIIIACCIDDIIIIH9CCIIG
@simulated.1563/1
GTATAAATGATGGAGCTGGGCACTGACGACTTCTTTAGTATGAGGAAGATGTACTCCACACTATTATAAAACATTAGATAGCACAGAAAAGTAAAAATGA
+
HHHIHHHGIIIIEIHHIGGHHIHEIIIICDGDICIHIGIIEIIGB@FIIIIEEIIIIII?HIIFC=HDIII=IIIIIGIIIII?I>=IIIHIDII<CI;I
@simulated.1564/1
TTCCATTGCCTTTTCTGTCTTATATATTTTGATGACTTAGAAGAACACACTTACATGTTCCTGTTTTAAACCCATAACCTGATAGTGCCCAGGATACAAC
+
HHHIIIHHIGHIIIHHIGGDEIIIIIFHIGIHIFHIGFHIHIDIIDIFIIIDIFEIEGIIFDIH?EGBD<<GFIAHI2?IIICIAII9BIIIIEIIIHI:
@simulated.1565/1
GAGAAAGAAAGCCCAGGAAAACCCTGCCTAGACTTCAGGTCTGTAAAACTGTGAGATCATAGCACTGTGTGGTAAGCTGCTGAGTTTGGGCTCATTTGCT
+
IHHIIHHHHHHHHIIIIIHHIGHIHIIDEHIHFHIGHIIHHI?DIIIIIIID>HIICIGGFIEBH?@IG?IID=IIEI<DDI;BIII<>BA;FI?1B>6D
@simulated.1566/1
TGGTCTACAGAAAAAGTTTCAGGACAGCGAGGGATACACAAAGAAACCCTGACTTATTTATATTTTTTAAAGCTGTATTTGATTTATATGAGTACACTGT
+
IIHIIHIIIHIIGIHGIIGIHIIHGIDGFHIHIIIIIFIIIHHHIIEIIFGCACG@IG4FI@I?DFH=;BID0IHIICAII?HIG@?IIGIEE?FI8II5
@simulated.1567/1
TACCACTACATGTTTTCACATGTAGACATGGAAATATAATTTTTGGACAAGATAACATTTAACTAATTTGCATAATCCATAATAATGGGACTGATTTTAA
+
HHIHHHHIHIGGHHIGGHIHHIHIIIHGEDHHIFGHIFDIGFEH@GIHI<IEEHHIFEIIG?>IIIIIHIFI@AIII<FIGIDAI@II:@I5IIIIIIII
@simulated.1568/1
GTTTTCCTAGGTTTTTGCCATAAATGTTATTCTAACAAGAAGTTAGTCAGGCTTCCATTTTTTATGTCAACTGGGAAATGTTGGGGGCTATAGCTTCCAA
+
IIIHHHIIIIIIGGHHHIHGFIGIHIIGIIGIHHAIEIIIIGIIIIIGGIIFCFBIIIIIEIHE<IIIIAAGII@EI<CCEIIBIEIGIIIIIH@=GFI>
@simulated.1569/1
GCCACAAGAACAGAATCCCAACTCTAACAACAAAAATAATAGAAAGCAACAATGACTTTTCCTTAATATCTCTTAATATCAATGGACTTAATTGCCCCAA
+
IHHHHHIIHHGHIIGHIIHHGHHIIHGDIIFIIIIDIIIGGIIIBHIHGECFIEIIAHIIIII>@IIEIBBDIBID9DHI?HGGA>GBA4D;EII@IDIE
@simulated.1570/1
GGGTTTAGTCCCTGTGAGAGACTTTGCTTTGCAGCAGGGTTAGCTGGAGACACTGGTACAGCCAGAGATCAGGTTTGCTTTCCCTTTTCCATAGGGAATG
+
HHIIHIHHIHIIFIIFFIGEIIIFIIIFHIBHFEIIIFHFDIICBAGEDIIBIHI?DHHCIBICIBIBIIGIIIF@@ICI@FIGI;ECIDE?IC<6@EAI
@simulated.1571/1
TGCAGGATTCCCTGGGTTGGGTCTACACAATTCAAATGGGCTCCTCTGACAGGTAACGCATTCCTGTCACTGCAGAGGCTGACTTGAGTGGGACAGGGCT
+
HHIHHIIIIHIIIHFIIHHFIIHIIHFEHEHFIIIIIBGIDIIDGBIGIIIIIIIDBGII=IBIIFIHI>ICGE@<@:DI<CD1HIC=IIIIIG6FII>8
@simulated.1572/1
TTGAGAGAAAGGGAGAGGTTAAACTAGAAAGCAGATTATATAGGGAGGAAAAAGATCTTAAGCTTGGAGGTGGAAATAGAATAATGGGATACATGTGGCA
+
HHHHHIHIIGHGHFIIGIIIFHIGGFIHEIIIIHIIHDHIGIGIEFIIDAHIC@>DIA<7IEAIIIBIIH<EFCI@HDIEI>IIIFI?CGII6@74IHCF
@simulated.1573/1
GTCTACTTCCCTTTTTAGGTCTAGTATGGTTTTGTTCATTTCCATCACCTGTTTGTATGTTTTTTCCTCTTTTTCTGTAAGGACTTCTACCTGTTTGATT
+
IIIIHHIIHIIIHHHHIGFGIIIFEIIIHIEHHIEIIIIGEGG9IAFBBDF@FAEH?IGIIGIG?>IIII<=IH9IBI;IGE7IC@IFI:G>DIH<III?
@simulated.1574/1
TACTGTAATATTAAAAATAAAATGTCCTTTTAAAAGTACTCCCTTTTTAAATTTAAGAGGTAAGAAGCAAGGCATAACTTCAATAAGGCAAAATCAAATA
+
HHIHHIIHIHHFIGIIIIIHIFIDBHIIEGDFCIIIIICGICFII@IFHIEIEDIDIDBIGIHID;IIBIHD;I@DFF?CHIHHE6I?IC=?III@IIID
@simulated.1575/1
GAACCCCCTTCAAATGTATCAACCCTTTGAGTCTATATTTTCAATATCTGGAATTTACTCTGTATATATCTGCTATAATATTGTTCACAGTAACCAAACA
+
HHHHHHHHIIIIIHGIGHHIEIIHIDIIIGFHGIIIGIIIIEDFIFFIGFBFII<IIII=GGI9I<BI<IDDGA<IBIIIDI:I=IEI?II;IC@IIBII
@simulated.1576/1
GTGATGTATTGCTTATTTTTTTATTTTGGAGTATTTTGCCTGTAGCTTTAAAGCTATGATTTATATCATTGTACCGTCTGTGTTACTGGTAGAGACTTTA
+
IHHIIIIIHHIGIGIGHDIHHHIIFIHGIIIIIIIFGEDFIFF?DICIIIHGII@>IIGEDIAIIE+IDDIIIGIB7H@I>7IIIIIIIAI;IC=GEEII
@simulated.1577/1
TGATTCAGGTTAACAAACATACTCCCAAAGCCTCATGCACTGAAGGCTTGATAGTTCTGTTACAGGGTGGTGGGACCTTAGGAGTAAGCCCCAGCGGAAG
+
HIHIIHHIIIIHGIIFIGIFGIIHIFHDFDIFIIIFIGDFIIIBIEIEICIAIEA>IIIICGHGD?FCIIIIHGIIIIIFDI<GIDIIIEIF9IBIAIII
@simulated.1578/1
CCTTGTTTTTCCAATTATTCATGTTCACACTCATGGGTCTGGGGATGAGATGATAATCTTTTGGCAGACATATGCTCTCTGGAGATGCGGGTACAGGAAA
+
HIIHHGIIIIIIIHIHHEIGIIIIGHIHIFFFIEAIFGHHDHIIEIBGDBFIDEGII=EA=GIII?GIGIICIGIII?GIIGII6GIBIGIII:<ICDAH
@simulated.1579/1
AAAAGTCACATAAGTAACGCAGTAGCAGAAATTGACTCATTGCTGACTGGCGCCCAGAAGCTTTCTGATAAAGCTATAAGTATGGTGAGCATGGCTTTCT
+
IHIHHHHHIIFGIHIIIICIGGHHCHIIBFGGIIEEGIEGIEIHII>IIIHIFIBIIGFI;BIB?@IHIAIBCDEFIGFIIIIGIEFDIGI7<@IEEA@@
@simulated.1580/1
CTGTTACCAACTTCTCTCTTAGGGTTTTATTGCTGTGAAGAGACACCATGACCATGGAAATTCTTAATAAGGACAGCATGTAATTGTGACTAGCTTGTGT
+
HIIIIIHIHHIIHFIHHIIIIGHHFFGGGIH@IGIIIII>II@HIBDDIHI>HEGHIIHCAEFII:IIID?IHFFAIIIBIF>AFIIIFE:GIIIIIFIA
@simulated.1581/1
AAGTCTTAAAATGCCCATTGTACATCCTAACAAACAGAGCTTCTGTAAAACCAATAGTCTCTTTAATCTTACACAACTGTAGTAAGCAAACAAGTTGGAA
+
IIIHHHIHIIGIGIIGIIGFIFGCIIIHIIGIIFHCEHIFI?IIFH@AIIGIFI?IIIECIIIII<EDBIIICDBGIIC46CII9GCFHIIE>IIIIIDI
@simulated.1582/1
TGACTCTGTTGGTTTTCCTGTAAAGTTCCTATCCCCTTTGTAGAAATCAATCCTCCCTTTGCAACTTTTTTATAAGTGTCACCAAGTTCCATCCACTGTT
+
HIHHIIIIIGIHIIEGIIIIHIHFIIHFIBEIIBIHFFHAFGABGIDHIBIIFIAII?EBII@II@FIIIIHFIIIHDA9IIFIIIII?IIIICFIEDIE
@simulated.1583/1
ACTTCTAAGGAGGGGCATAGTGTCCACACTTCAGTCTTCATTTTTCTTGAGTTTCATGTGTTTAGGAAATTGTATCTTATATCTTGGCTATCCTAGGTTT
+
IIIIHIIHHIIIGGIHHIGHFIIIIFIIIIDHHEIIIII?GIHGIIGCGF@IB@D@@DDCIFICGIIIBGIGII8ICDBFI>?;IIII<I9@IIC6I@I;
@simulated.1584/1
CCTTTCTCTTCCGTTTTTCCCTCCCCCACCTCCAGTCCCTGCCACCGCTACTGCATTGCAGGCACCGCCCGACACCTCGTGAGCAACTTGGCTGGACTGG
+
HHIIIIIIGGIIHHHHGIHGIIDGIBIFFDFIIGIFIHICIEHIDFFHICEIIGIII8CIIDGIE;IIE<DFIIII<DI<IHHIDIBIIIBIAII<>B?I
@simulated.1585/1
CTGAATTGAACAGGAAGTCCTGTTCCAGTGTGAAGGATTTGGGTAGTGAGAGGATCTGCCGGTGAGTACTGAGAGTCCTTAAAGATCCGAGGAACAACAT
+
HHHHGHHIHHIHHIIHFGGIIIFIGHIIFIIBHIIDHHII>IAHHDIIBIIIIIAI=C<IIICIDIFI8CI<IGICEIEIIF=IIAIIDI=EIHIIFDC<
@simulated.1586/1
CTGAGACATAATAGAAAATAAGCGGTTGGTAGTTGTCTTAGTTAGGGTTTTACTGCTGTGAACAGACACCATGACCAAGGCAAGTCTTATAAAAACAACA
+
HHHHHIIIGIHIGIIIIIIGIIGIIIEHIIGGIDGFIIEICFIIF?DHCIIGC?IEAAFDFB@HI?D<IIIBFDI?IGIIHBI><EDIBI:IFI8IGBII
@simulated.1587/1
GGGAGGAGAGCCACCCAGTCTTTCCCGCCGGTCTCAATGGCTAATTTAGTCAAGGTCTCTTTTAAGGTCCTATTCATCCTCTCTACCTGTCCTGAGCTTT
+
IHHIHIGHHIIIIGGIIHHHIFIIGIIIIIIGIHFIIEIIIHAFIIFIAHCCGGFIHIDIHIHC;ICII?AIIIIABFI@I>CI>@9FIIFEIIIIII3:
@simulated.1588/1
GAACTTAGGTTTATAAGCTTGGTACTAAGCCATCTCACTGTCTCCCTGTGGTGGTTCTAGTTTTAGTTTCTTAAGGAATCTCTGTACCAATATCACAGTG
+
HHIHGIIIHIIIIHHGIHIIIEHHIHEIFHCIIIFDIFIIIIBH@IECFIII@<IGHIIGCFIHDAIHIIIAF@BHIIIIFC>IIEIFIIIGIID;IABI
@simulated.1589/1
GTACTTATGCAGTGGGCAGAGGTGGAAGGGAGGGAGGGGAAGGAATCCAAGGTGACACAGGGGTCTCTGGTTTCTGGTTGATAGTGGATGAGGAACAATG
+
IHHHHGHHHHIIHGIEIGHGIEIIDFIIIIIIIFIHFIBHBGHHEIIIIIHDIIIFIIDAIH:EDAIH<G@IGEIIFII<CHIIG>DEI:FIIIII>H=@
@simulated.1590/1
TCACATATATCACCAATAATTACTACACTTCACCAATAGTACACACAGAAACAGCATGACCACTCTAACACGCCGTAATATAGGAAGGTAAACTGTAGTC
+
IIIIHIHIHIHHGIHHIFIIHIIIIIIIIIHEGGDIIBIIGHIAIIHIGAIIIIIIAII>HIII@IE<E:IHHIIGIDEIAIDEGD9II@IC=<IA?=II
@simulated.1591/1
CCCTCCCCCACTCTCTGCACTTAGAAAGACCAGAGTTTGGCAATGCATAGCTNTGACCTGTGTGCACACATCTTCCCGAGAAGGGATGGGACCATGTTAC
+
IIHHIIIHIHGGHHIIIIIIIHEFIIIGIGIIDGEDIGBGFHIEIIIIAFFDIFID@FHIFIAII@I:GIHI@FHCHFECIGEIGI:I;EBIDIIH=ICI
@simulated.1592/1
AGGAAAAGAAAAGGACACAAAGTGGCTTCAAAGATGGCATGGAATGACAAGGATCAAGTCACTGCAGCTCTGTCTGTGTGATTATTATAGAGTGGGTCTT
+
IHIIHIHIHHFFIGHIGIIDIHIEEFFCHHIIIEIHHFIIIIIEHIHIFIIGGGIICGBIIIIGIIIGIIB>GIEGBG@CIHI7AFI<I?:>;IEFGGIB
@simulated.1593/1
ACAAATTGTTCCTTGATTCTGAAACATTGAGACAGGCACCATTGATGTTTGGAACCCAAGGAATCTATTCTTGCCGAAGGGGATACATAAACAAAAACAT
+
IIHIIIHIIIHIIGHHHGHGHIIGFEGAIIHIIHIIBIIIIIDCIEHAGGAAIFIIIIDCEIHAII?FI6IFE<IIAF=HA9IE:FIBIF=IIIBFIGII
@simulated.1594/1
CATCGTCTTTAACCGAGTGTGCACATCCTTCTCCAACCTGCCTTTCCTCCCTGGCACATATATCTTGGTTACTGCTAGGCGTTTTTTGGAACCAGTGCCC
+
IIIIHHIHGGIIHIIIIIHIIFIFIEDCIFCGFGIGHCHEIIHHIB?@FIGDDI@IIIEIIGI;EHF>HEIIIEIFIIIE<:IEB8HAH4G1@IIII;II
@simulated.1595/1
TTATGTACTAAAAAGTAGTCTCCTGGGCACATGCCAGCGTAGTTGTTATGGTTTGTGCATACTAATTGCCTATCTTCTTTTGATCTGTAGCCTACATTTA
+
HIHHIHIIHIIGGIIGIHIHEICIIIGIEGGFEDICIAIAIAIFGICA@9=IEHIHIIIICGI@IIIFEIIFIICIIGIIIF<IHI7II>9I=IEI72II
@simulated.1596/1
TCAGCCTCTACTGACTGAGGACACACCCACGGTGGGATTCCAGAGCCAGGGCTGTGGAGAATCCAACAAATACCTTCCACGGAGCAAGTGGAAGCCCCAG
+
HIHHHHIIIIGIIIHFIIIFGGIEFHHDIIIIFIHIIIIBFIIIGDCIABIGIIDIEIF@?A<@IFIIIEGFIIIBID<IIIIICI7I9@II@ICI6GIG
@simulated.1597/1
AAGACTCAGAGTTTGACGCAATGATTTCACTGGGTCAGCTCCTGCCTACTCTTCTGGGCATGGCTTAAATGTCATCTCCCACTGAAGAGCTTCCTAGATT
+
IIIHHHHGGIIIIIFFIIHIIIIIEHFIIGGHGHIFIHCHIIIHADIIICA@EIIIIICIIF=I=AIIEIIIICIAIIEH@EFIIAIIDII>3DBBCIEF
@simulated.1598/1
CCATCTAACATGCCCGTCCAGTGTTAGTCGGGTTCCAATGGCTGTGTAGCTGAAGAGTAGATTAAGTCAGACCTCCATCTCTACTTAACAGATAGATAAG
+
IHHIHHHIHHIFIGIIHFIFGIIIIDIEGIFDIFFGHICI=IIIECIIHIHBIDIIIBIEIIFCIAI@IG?IIIF9B=IGIII??IGIBBIBHI:EAIII
@simulated.1599/1
ACCCCGTCCTGTGTATGCCCAGATGGGATCTTGAAGAATCCTGGGCATACAGCTTCATCCCATTTCTTCAGTGTATCACATGCTGGATACAAAAGAAGAA
+
HIHIHHHIHIIIIIIDFIHIIIIIIIGIIFGIFH@HFIII?II@>HIGI9IGHG=IBDGIIGFFIBIHEI>IIEIIICI@AICIAH;IGIFAD=AIBB@5
@simulated.1600/1
GGAGAGAGTCGATGGCCATTTTCAAATGCTGAATTCTTGTCCTATCTCACAATTGCAGGTCTTTACTCAAAACAAAGTAGAAAGTAGTGGGAGTCCCTAC
+
IIIIHHIGHIGIHHGIDIGHEIFIIIHEIGCCGIICIIGIDD?BBCDIHBEI@IIGGGIIIAHBI5BIIF6IGIII>IG>III<2B3I=IIIIDIIFIID
@simulated.1601/1
TCCCTTTCATTTTCCTTTTTTTCCCCTCTCAGATAGGGTTACCTTTTGAACATACAGATCTGTGTCTATCAGTCTCCTTACATAACATTATAGCTTTCTT
+
IIIIHHHHHIIIIHIIHGIGHIFIIHIDEIEDFIIHIIIIIIIIGEBIIHIIGBIBIHIIEIHIIIII?@IBIHI?HIIGCI?>I:BIIBFID>6IGII@
@simulated.1602/1
CCTAAAAGAAAGACTCACATATACTAGGAAGCACCAAGAAGGAATCTGAGCCGAAATGATAACCTGTGATCAGCAAGGGGCAGCTTGGCGTGGGAGGAAT
+
IIIHHHGIIIIHHIGGIIFHHHIHHIHFIHDCIIIIFIIHHGIIIIEIIIICIGBHIIIIEIGIEIIIHIIIIIHIIBI@I=DIII?9II:FII8IIIIC
@simulated.1603/1
ACTGGAACAAATGTTCGAGATGGCTGAGTCCTGAGGCAACGGAGGCAAAGAAGGTAAGATAATTAATGTGTGCCTTTGATCCCCGCTCTGGAGAGGCAGA
+
IIIHHHHHDIGGIIIIGIGIGEEHFGEIHCGIIIIIGIIGIFI?IEFDIIFEII=DDIIIIFFDHFIEIBDE8II@I@EIAIEFCE1DIADDIIIFIIBI
@simulated.1604/1
TGGGTGTTCTTGAGCCACCATGCCCGGCTCAAGAGTTATCTTAAAAGAGGGAACAACAGGGCCGGGCGTGGTGGCACTCACCTTTAATCCCAGCACTCGG
+
IIIIIHGIIGHHHGHIIIHGIHIGIEIIIFIIHDG?FHEI@IAIIII?CHIFIIFIH@@IDIDGIGEIBI?IIIIIIHEI?;BIFIDECC:IFB9IE9II
@simulated.1605/1
GGTTGTGAGCCATCATGTGGAATTGAACTCAGGACCTTTGCTCGCTTGGGCCCACACTCTGCTCCAGCCCAAAGATTTATTTATTATATGTAAGTTCACT
+
IHIIHHIHHIIFIGHHHGIFIHIHFIIHIIIHFDHGDFDFFCIFCFIIIIIEHEGIIIIHADGFGEIGIF<IEFBFEFIII=IEIIIAI7III6IIII<;
@simulated.1606/1
GAGAGAGGCTTGCGATTATAAAGCACTCTTCCTGACATCACCGACTCGGTCCATCCTGTCTGCCGTGGGCAATTGGACTCAAGGTCCCATTCCTGAGATC
+
HIHIIIHHHIIHIGIIIIHEIIGIGIGIIGIFIFIIGIGIHFIIIGIIFE@IICAIIDAIIIFCIIIDFIICHCI:BHIIIIIAIIIIIIIEII7;CI>A
@simulated.1607/1
GAGTGAACGAGATGGTGTCAGATTTGTCTACCGCGAAGCCCCCATTGACATAAGACTTCTTGGTATCTGAGTCTTCGTTATCGAGGGTTGTGGGTTCCAA
+
IIHIHHIHIIIIIHGIHGIHGHFIHIIHIIIIIDCFHBGIIGI@IDID@IIDIIGHIIIAIIFGI?EI<=GFIAICI>=IIDI::III=IFG@A??<I5<
@simulated.1608/1
ACCCGGCTGTGCTGTAGCTTTAACTGCACGGTAGCTTTCAAACTTTTCAGTATAAAAACTGGAAGTCTAGTTTTGTATATTAAAATAATTAAAGCTCTGG
+
IHIIIIHHHHHHIGHIHGIIGEGIHFIIIIHBIIGAIFIGCFBIIEIIHIIIIIABIIIBI?IIIIII=IHH<HII@HI8FI@=AIIIDIDGF2IIB@II
@simulated.1609/1
GAGTGGGGCCCAGGCAGGTAGGGAGACCCAGCAGTGAAATCACCTCGGGACTTATTCCTGTCTCCAAAATAATCTCAACTCTTTACCTTGTTTTGCCACC
+
HHIIHIIHIHHIIIIIFIHHIGIIFIGFIIFIIIIIFIEGGFIFGIIGICI@IIII>GII@@HIII>IIGIIICII4CIF;FIIDIGIIIG2IDE:IHII
@simulated.1610/1
CAGTTTAAGGGCACAATATACTTCCTCTATCTTCTTTTTGTTTGTTTGTTTGTTTGTTTGTTTGTTTGAGACAGGGTTTCTCTGTGCAGTCCTGGCTGTC
+
HIIHHIHIHHHHHHHHIIGFIGIHIIFFAGIIIDGIHHF@IGIIAHI9GAACIIIAIDIEIHEI<EIIAFIG>EIIIAIHIFII@II<IEIIII<@II8G
@simulated.1611/1
CTGCTAGATCCTTGGACTTCCATTCACAGCTGCGACTGAACCATTGTTGGGAATTGGGCTGCCGACTGTAAGTCATCAATAAATTCCTTTACTATTTAGA
+
IIIIHHHHIIIIIFHIIIIDGGGFIIDIIIFBIIIHIHIIHHICFIAIFICIIIFGFIIEIICICFCG=@IGC?DDII;IEI?B5HIIEDIIGIIF@D:I
@simulated.1612/1
GGATGTGGGTCATGAGGGCAAGTGAGCACAGATACACACTGCTGTGGTTGCTGAGGGAATTCCAAAGGAAAAACACTTCACTTGTGCACCCTAGACGAAC
+
IHHHIIHHHIHIIIHIIGIIHEIIIGIFIEHIIDGIIEGFAGA?DAHEIIGIEIDHGIII?GEGIII>EGID;BIIE>HB9IEBE?IEAIIBII=IH9IF
@simulated.1613/1
AGGAAGCTGGAAGAGCAACTGAACCACTAGGCCTGGCCTGAGTGTCTGAGACCTCAAAGCCCATCCTTATGGTGACATAATTCCTCCAACAAAGCTACAC
+
IHHHHHHIIGGHIHGGIIGGIFIIIIEGIIHIGB@IHIHG?II>FDAEBAII>DIII@III=IIIGC@IBI@I8IIHI?IACAEG@AIDIDEIBGI?FII
@simulated.1614/1
GTAANTGAAAAAAAATTTCCATACAGTATATTTTGATCATGTTTTTACTCTTCCCAGATCCTCTCCACCTCCGTATACACCCAATTTTATGTTTTCCCCT
+
HHHH?IIIIHIHGGIGIGFIGHCIFGIDFCFHIHIHGIIID?HEIIIBDGDGEIAI;FID@B@ADIGGF/C?3IBIFIFBIEI<IA<GICH@D=I>IBA?
@simulated.1615/1
CTGTAAAAATTAAGTTTTGTGAACCACAAAACCAATTTTATAGTTAAATTGTCTTATTCAAATTGTCCCCCACCCCCAAACACCCTGAAGATTCCTTGAG
+
HIIIHIIIHHGGIHHIIIIFIHIEIIIIGIIFIIHGIDGIFIIIICIIFGAIEADBI:GEIIDFE4I>H@IIIIIHEIFII8IIEH<IIICI@II=I7CB
@simulated.1616/1
CAGGAAGAAATATATAACATGGTCCAGGGTAAACATAAGTCATTCCCTGAGACCCTCTGAAGGAAAAAGGTGTGTTCTGACTGTAGGACTCAGAAGTTTC
+
IIIHIHIIHIIGIHIGGIHIIGGHIIFGHHGIHIIFFHDHIIE@CBIIC?IEBIGIDI?FI8@IIFIIF=IIFECE>IICIBCIIIEF?<=IGIDGIIF;
@simulated.1617/1
AATCAGAAACAAACTTTTCTAGTCAGCTGAAAAACTTATCACGCATGCGTGCGTGTGTGTGTGTGTGTGTGTGTGTGTGTGTGTGTGTACACATGTGCAC
+
IHHIIHIIIHGIIIIFIHHIGEIIIHFIGHIGCDICIEIICIBHIIIFGGDFIIIIFIIFFCIFIIIIIIFIDBIFA?ICDIDGIAIEIIIIIIIH;<ID
@simulated.1618/1
ATGCCAGCCGAGTTCCTTTGCCTTTCTTAGCTTTCTTTCCAAGCACAGCTTTTGTACATTTCTGGAATTTAAGCCACCTCCGTTATTGCCGCTTCTCTGA
+
IHIIIIGIIGIIIHIIHIIIDIIIGGFIHDIIIIGFIFDIIGIFIEDIEF<EIIFIIAIIAHIEF>IIF:GGIIIC?II>5IIIIII=ICIIIIIFIG>I
@simulated.1619/1
TAAGGACCTGAATTTTAACCCCTAGCAACCATGTAAGAGAGGGGTGAATACATGTGCCTGTATCCCCAGCTTTGGAAGGCAGGGACAGGTAGCTGCCAGG
+
HHHHIGIIHIHIIFHIIIGIICGIIIAIFIEIHCIE@IIAAHEF?IIGEICDIBIBIIIIIEIIIGBFIIII4@II?IIEII;@DGDII>IIIEIAHFEA
@simulated.1620/1
GCTAGCCTGACTTTTCCTTCAGGGTCTTGCCTCTGTGGTCACAGGCAGCTCCCGGGCTTGTGAGAACCAGGCTTACAATGACTTATGGGCCTCTCGATTG
+
HHHIHIHIHGGIIFHGGFIIIHHIIIFGGIFIIIIHIIIGHIII?DII;IIIG?IIIBDBIHI;HFF>III=IGIIIICGIAIIH>3?I>9CIIIIAIFI
@simulated.1621/1
AAAAACTCCCCAAAACACTACCAGACAAGAAAATCCCACATAGGTTACACAGAGCGATATTTATCTAAAAATAGCACACAAAATAAGTAAAGAAAAAATT
+
IHIIIIIHIGFIHGHIHIIHIHIDHIEIIDFIIHDIIIIIG@IIFIGIEI?BGHDHGIIHIIFI:@HGDI?II9AIIBIIEGIII?IFII5II?FA9CHI
@simulated.1622/1
GCAGTGCTTAGCCTTACAACCCTACAGATCAATGGCTTCATTGTTCATTCTTCATGGCAGCAAGCCAAATCTGAGGTGACTGCTCTGCTTCCACTGTGGC
+
HIHHHHHIIHHHGIHHIHFIIHHIIIIHIIEIIGIICFIIGIIIFFGIBEE@AHIIIIEIDFBIEDHEGIIHIII4I?HH@CHIDIIII9<I<BII;E@C
@simulated.1623/1
CATTGTGTGTGTGTGAGCAGTGTGTGGGCAGGCATGTATGTGTGGATTCTACATATAACATACCTGCTAACACAATAATACCTGCTGTATTACTTATACT
+
HIIHIIHHHHHIIIIIFIHIIIHFIIIDGGIGIHIFIIIIGIIAI>IIBHIHHIIIHIFI?DGIIIIICIIFEIII?DIIIIIIAI9IIIECG?I5;GIH
@simulated.1624/1
AATACATCAATACAATCCACTACAACAAACTATAACAAACTCAAAGACAAAAACTGCATGATCATCTCGTTAGATGCTGAGAAAACAATTGGCAAAATCC
+
IIHIHHHIGIHIGIIIIIGGIIHIEFGIIBDHIHIIIHIIEGDII@IIIIIICIIIIGIIGIIBEFFIEIIC@IIEDI8IIAIIIC@EGIIA7IIE:A3.
@simulated.1625/1
ATAGATGACAAGCCATGAAGCCATACAAACGGCTCGAGCCATTGCTGCCCATGGTATGAGAAGTTATGGATTTTTGGAGTTGCATGTGCACAAGTGAAAT
+
HHIIHGIIHHIHIHGFIIGGIGIIDIIIGIIICIHHI@FIEI@HIIFIIF@?IIH@IEII>IIFE:I<IDBHBIIDFIIIII@I;ADI<=IIIIE;?IAF
@simulated.1626/1
CTCCACTGGCACCAATTTGTCTTAGTCGGGGTTTCTATTCCTGCACAAACATCATGACCAAGAAACAAGTTGGGGAGGAAAGGGTTTATTCGGCTTACAG
+
HHHHIHHIIHHFIHIGHGHIIIIIIIGGHIIIDEGIIDIDHIIIIIIIIIIIIIEBDHBEG=FEICFGGFCIIIIIIAAIEIIHIGFIII5IIIHI:III
@simulated.1627/1
CAGAACTCTGCTTCTCTCCTGTGAAATGAGATTACATAACTTCCGTTGACAATCGGAAGAAAAGCATTTTCTCTCCAGGAAAATGAAGAAAGAGAACTGA
+
HIIIHHIGHHHIGEIHHHIHGIEIHDEIIIIDIIIIIGGIIDICEIIIIFI?DFIHIDIIHIIIIBIIAIIIDIIIFCDIHHIICIIICIEEDGIIGIII
@simulated.1628/1
ATGATGCCATGGGGCCTTCTCCCACCTTCACCAGGGTTCTGGGGCTCACACTCAGGTAAGTCGGGTTGCCAGGCTCATGTACAAACACCTTTCCCCACTG
+
HHHIIHIIIIIIHIIIHGIGIFIFIGGIIIIIIEIIIDBGIHIIIFIEIIGIGIIE=EGIBIEIAIIIAF?IDIIGIIIIHI@AG9FA@IIIIAIIID?I
@simulated.1629/1
AAGTTCACAGAAAAGCCCCCTTCAAGCTTTGGAGACAGCACTGACCCCCAAGGTGACTCAACAATGAAAGCTGCCCCCAGGGGCAGTCTGTGTCCGGTTG
+
HHIIIHIHIHHHGHHIIIIDIDFIIIIIDIFICFEIHICGGHI?DBIIIIICIDIDIIBIBIFHIAIII?IIGIIII@IHD9HHF>?III=IB;CIIII@
@simulated.1630/1
GCCAAGGAGCTCCACACGGTCCAGTCAGTGTTCATTCGGCACTTGAAGCTCATTGGAAAGGTTAAAAGGCTCATTAAGTGGATGATCTCATGAGCTTACC
+
HIIIHIIHGGHHGFHHIIIGGIGIHIIICDFIIEI@FFFIEIFIIIBIFIFHFIFFIICGIIIICIIIFIIICIIIIFA@IIC8HHAEIIDFHI:;I:9;
@simulated.1631/1
TGATATACAGTAGGAGACACATCCTGATGGTGGCAAATCTGGGGTCATGGTTGAATAATTGCTGTATTTTAAGGTTTCCTGTGAAAGACCCAATTTACTG
+
HHHHHIIIHGIIIIIIIFGGIGHIIIIGIAICIFIEEFICDCIIIIFCIIHGIIIHIGB9CIII;BHII8IIIAIIHHIBDIE?IAIIIHA>IIICI<GE
@simulated.1632/1
TAGGCATCTCTATGCACAGTATCACAGTTGCTTCCAATATTTTACCTTAGAAATGTTTCAGTGGGTATCATTTCTTCAAATTGATAAATCTCTATTTAGT
+
IIHIIHHIIIIIHFIGEIEFFIIIFGIHGDDFIEEIDIIGFIIGDIIIIIFDHC@II@IIII:IIEI98IIIFE>@EICG/GI:I>IEIGI4@I8H7@7@
@simulated.1633/1
AGGAATAGTGCTGGACTCTTGTTGAGACTGAGTGCGTGTTAGAGGAGGCAGCATTCTTGTATAATTCCATAGACCACGAAGGTTCCTTCAAGCCTCAGAG
+
IIHHIHHIGGHHGHGIIGHIIIHGIGGIFIIHIIIFHIGIFIIIIIIBGIIHEIBFAIAIIDBIA>EIIIIICHFCEI?IGII>CDDI9<'F;@IIIIII
@simulated.1634/1
CATGTGCACTCTGTGGTTGGTGGTTTATTCCCTAGGAGCTCTGGGATGGGGTGGGGGTCTGGTTGGTTGATATTGTTGTTCTTCCTAAGGGTTGCAAAGC
+
IHHHHHHHIFHIHIIIHIIGHGIIDIIHIIEIGEDIHIIHIHDIIEIEIIFHGIG@A>III?HIBIG<@HD?IIGII8GIICAIHI9IIIIGIHIIFIII
@simulated.1635/1
GTACATACACATACAGTTGTAGGCATCCATACACTCGCACATGCATATACTATGCATGCACACAACCCTTGGGGTGGGTGATAGAGTTGCCATTTAATAA
+
IHHIIHHHHIIIHHIHFHHFIGIHHHGGGIIIHIIIAIFEHIEIDF=HICFIIIID=?EDHFE9DEI9IAEII5FIIGI4IC@GE?IIIIIIEEDI?I;I
@simulated.1636/1
ATGACTGATGCTGTAATACACATCTGTAATTTCCAGTGCCTCTACAGTTAGATCAGTTGCAGAGACAAGAAAATCTCCATATAATAGCTTGGCATACACA
+
IIIIHHIIGHIIHIIIHGIIEIIEHGFIIII?HCIHIBHII@GDGIIIIII=IIIFII?IIIBIE=II?CIDIIII?FI?DIHHIGIDIIHAI6IIIHCI
@simulated.1637/1
TTGTGTTCTTATGAGCTTTCTGTGTGTGCACATGTGCACGTTTCTGTGTCTATGTATTTCTTGTGCTACTTTCTTGTCTCCTTTTTCCCCACATTTGTTT
+
HIIIIIGHHIHIIGFDGIIHIHFIIGEHIEIHGH?IDIIIIDGII>II;FIIIBFIIHIGIFIAIIIIIFI?BEIAIICIAIEIII@IDIHIH?DEIFII
@simulated.1638/1
CCACAAGGATTGACATACGGTTGGCTTACAGTCTATGCAGTGATCAACTCCTATACAGCTTACTGACAGATGAAAAACAGCAGAGGTCATTACAGGAAAT
+
HIIIHIHHIIIIFGIIHHIIDIDGFIFII=IFFHFFEIGIIFFICIIIIIHBFHIIIFIFIIGIGBIIDIF8?IBEICIIIIAIHIIDIICAI6=I899I
@simulated.1639/1
CCTTATTTAACCTTAATTATTTCTTTCATGGCTGTGCCTAAATATAGTCACATGAGGTGTTAGGACCTCAATGCACAGATCAAGAGACATAAATAGTCTA
+
IIHHIIIIIIHIHIIIHGIGIIIIIIIIIIICIIIIIIGEIIIFHHIIIIH?FIDBII?DHIIIHHIEIIDF:B<ICHE<CI?I>IIIE<I=>=IHIBI1
@simulated.1640/1
ACCTTTTTCATGTGTCTGTTCTGAGTAATACTTACACAATTACTTCCACGCAAAGTTCTTAACTCAGCTAGTAAAAATACTCTCATCTTTGCGGTTTTTA
+
IIIHIHGHIIHHEIGIFFEIHEIHFIIFFEIIDIEIIIFIIIIAFIFHIIIBIFHHEGFICFAIBDFIFECDFIHAGII?=IIFIIIIBBHIIHII:?IC
@simulated.1641/1
CAGCTGTGCTATGCCTCCCCACTTCAAGTCTGAGACTAGATAGCCCTACAGTCTGTCTTCCCTCCCCCAGTTCCAGCACCTCAGACTGCTCTTGGGGGAC
+
IHHHIIHIIHIGHFFEGGIFEFGIIHGHDGCIIFIIGEIFIHI@HIIIAICGDIBIGFIFIHEHIIIIGGGIIIIIGIEGB=EI@II??IFIG@IIII?@
@simulated.1642/1
AATTAGACTCACTGGTTATACATAAAATTCAAAGTAGCCAAAGCGATGCTAATTAATAATAAAGATTGATTAAATGTTTTTTTTTAAAGACAGAAAAGAA
+
IIIHHGIIHHHHGIIHHHIIHIGHIIIIEIHGHIHEIHIFGID?IFIDFECHH>ICIGCII?=H@AIIIDIIIIIIBIIIGIEII>I?GIIFIIIGGI-I
@simulated.1643/1
CCCTGTTAGAGCAAATGGGTCCCAAGAGCAGAAGGAAGAGTCAGAGGCACCCCACCTCAGTCCCACAACCCCCGCCAAGCTAAACAACCACAGTATGTAT
+
HIHIIIHHGFIIIFHIICIIHHIHHIGGGGICABCGEGHDHEIIIID<FIGIIFII;IFIIEIAIIAI9IEGIB?=GDIID<EFB?II>?CI9IIHIIG@
@simulated.1644/1
TCTGGTGGTTTAATTTGGATCTTCATTAATCTAAAAATAAAACAATCTACAAATGACAAATGAACACATTTTTACTGATATTCTGCAAGTATCATTTAGG
+
IIHHHGHHHIIIGFHEIHIIIIIHIGIIICBGIHIHICI>IIGGIIIFBDBIIFFE=IICIEFIIAHI?IEDHIII?DIBAAIEICIIFIIII5GEG@D7
@simulated.1645/1
TTCATTTAACTCTGAAAATTTTCTAATATCCAGAGTGTCTTTCACTAAAGAATACCCACATGCATATCTTTTCCCTAAAAGCTTCTTTGTATACTTATAT
+
HHIIIGIGIIIHHHIIGGIFIIEEGHGGIIIFEIIIHGCBIGFE=IFFFF<FCII@=IDIFI>GIIIIIIHHHI?BIIIDIIFIIDDIII@::6@I<8:I
@simulated.1646/1
TAGTTGATTAAAGTCATCCAGTTATGCTGCTTAAATATAGCAATTATTTGGGGTTTGGTGGGTCTCATTCCATGAGAAGTTTTACTGCTAGTGCCGAGAC
+
IIIHIHIIIHIIHHIGIHIHGEIHHEHGFFHHIIEGIHAIDIEEDGHIIII@IIFHIHIGDDCB:ACA@CIDIIGBHIIIIIIID=III=I9IIFIB9IG
@simulated.1647/1
TTTTGTATCCTACAATATTGAATTTGTTCTTTATAGAGTCTTAGGTTTTTCTAAATACTGCATCATCTGCACAATGGAATAATTTTATTTCCTTCCTATT
+
HHIHHHHIIIGIGGHGIHFIGIFHHHEIGHIIIBGIIDIHIFIHIGGICIIIIIF=IF?IIH>IIIIAIII6C?IIFC;FIIIII@IHIIIBFIDI49CI
@simulated.1648/1
CAGTAAATTTAATCTCTAGTGACTACAAAAATTTGACCCAGAACCATCCAGAGACTGCCCTACCTGGGAATCCATCCCATAAACAACCACCAAACCCAGG
+
IIIIIHHIIHIGIHIHHHGHIIGIIICIIHEIHIIIEHIFGFIAIAIC@B@FIIECEIEI=@@AIIIBCII?HIIIH@IIIAIECI>DIII:IDIII?IB
@simulated.1649/1
ACAAAATAAAATGTATATTGTAACATCAACAGATAGATCATCGGACCCTCCACAGGCCGTTCCTCCCACTTTGCCACTTCCTCCCACCTGTAGTGGTTTG
+
IHIIHIIHIIHHHIHGHHHIIHIIIHIIGIIIDHIFIIH@FIBIID>DGIHIIGHIIHIBIIHIIHFGCIICIIIIHGI8=I:DHIHEICIEIHC==IIE
@simulated.1650/1
AACCATCCCTACCACCCAGTTCTAGAACGTTGACATCATCTCCAACTGACGTTCTGTGCCCTTCCCACCATCTACTCACTCCCTTCGGCCCCTGCCAACT
+
IHHHHIHHHIIHIHIIIHGHIHIIIIIIHDIAFIFIIGIBGGDIIIDIIIIFIGCHICIIHIAEIEI@ICIIH9IIIIIAIEIGEI:ICI<FIAIIIIGI
@simulated.1651/1
AATTTGGGGGGGAAATAAAAAGTTACTTGGAGGAATTGTGGTATTTGTGTCTCTGCCTACAACCAATAGGGTTTTAATGAAGAAGTGTGGTAAGTTACAA
+
HIHIHIHHHIIIIIHGHIIIIIHFHGEHGHFDFIIIIIDG9BIIIHEIFCIIIIFIIEIIBDAI;EI@HIIII=II6IEIDGIIBI=IFIII<8:DII@C
@simulated.1652/1
CCTCACTCAGGATGATATCCTCCAGATCCATCCATTTGCCTAAGAATTTCATGAATTCATTGTTTTTAATTGCTCAGTAGTACTCCATTGTGTAGATGTA
+
HHIIIIIHGIHIHGHIHIHIIIIIIEIFHEHCCEFIEHICDIIHHIIIIIIIADIDF9IDDIHFFF7GIAIIIIGIEIBCIICD:>HEII@5IBBF>I<A
@simulated.1653/1
CTTTGATCCACTTAGATTTGACCTTAGTACGAGGAGATAAGTATGGATCAATTCGCATTCTTCTACATGATAACAACCAGTTGTGCCAGCACCAATTGTT
+
HIIHIIIIHHIGGHIIIIFIHIIIHEHGIIIFIEIAIFIIFIII>?HIGBIE?FEI?IBCIIGECIIGF?IFFFGIIBFHCI?HI@II?IIIIICCIIC6
@simulated.1654/1
TATACCAAAAGTCCCCCATACCCACCCACCCCCACTCCCCTACCCACCCACTCCCCCTTTTTGGCCCTGGGGTTTTAATTGAACTAAATACATTATACTC
+
IHIHIHIIHIGIIHGIGFGIHIIEIEIHIIHGAIIBEIIEIGHIIGIIIIDGIBIIIAAH=I;IIIIIGIIECIAGH<BCH2@AIGIDICFIHGII8D>I
@simulated.1655/1
TTAATCCCAGCACTTGGGAGGCAGAGACAGGCGGATTTCTGAGTTTGAGGCCAGCTTGGTCTACAGGGTGAGTTTCAGGACAGCCAGGACTACACAGAGA
+
HIHHIHHHGHHIGIIIIIIGGGIIIGHHFBIIFHIIFIEFIAIIGDH;HHIFAGFIDIIICIF=@IFI>ID9=G7HI=II;HIICIIFCA27I=EEI?II
@simulated.1656/1
TAAATGCAAATGAAACCTACTTTGAAAATTTATCTTACACCAAGCAGAATGGCCAAGATGAATAAAACAAGTGACAGTTCATGATGTCAAGGATATGAAA
+
IIHHHIIIGIGGHGIIEIIIFIEEGIGIIFGIIFFIEHICH@GICFIEGCIIIGDIDII9BBI<IBIIHI=I>IBFII>AHICD8@I4@CHII=CDFIIG
@simulated.1657/1
CAAACCTAAGCTGAGCAAAATCATAGTTCAATTTATCTGGTTGTCTTAGTTACTTTTCTGTAACTTTAATGTTTCCAAACCTTATTTNTAATGATGGTTC
+
IIIHHIHIIIIFIGHIIGIIIEIHHFEIIFHIIFIIEIBIDCDGIIFIFDIEIDICBGDAAEIGIH<IIFIC7I:IIII6EIEIIHI/I=IAIIEB@I;I
@simulated.1658/1
GTATTTGTACAGTGAATGGATCCCCATGCCTGCCAGCAGTAAAATCCTACTGTGATCTTTAGACATCATCTCTGATCCCCTTTAGCCCCCTGCCCTGCCT
+
IHIHIHIHHIIGIIGIHIIGGIGIHEGIGGIIHIGIIDIGGHIIGGIIIID;BG=HIBIIBIIIHIIEEIIHII@GIIDI9IIDIIIIIIIIIII@IIII
@simulated.1659/1
AGTACTAAGCTGTTTTGAGAAAGTAGTACCTGGAGTGACACTGTATGATTTACAAAGTCCACAAGCACTTGAGGAGGTGGGATGGGTGCTTGGCCAAGAC
+
IHHIHGHIGIHGIGIIIIIIHEIEIFGGIIIFCIIHHIICHHHIEIBF@IEIIIGIIII?IGIIIG=IHIIIG>AG::F>IHAHHICDIGIGI9IA;BII
@simulated.1660/1
AGGGATGCAGGGATGGTTCAATATATGGAAATCCATCAATGTAATCTAGTATATAAACAATCTCCTATATTTCTTTAAGCGAGTTATTAATGCCCTTCTT
+
IIHHHHHIIIIHGFGGIFHIGIIIDGGGEGIIIIIIFIGFIIGHCIICHIGIHICIHIIIAIIIIIIIHI<D=C<GIE6C@HII<GIIIII@III?IIII
@simulated.1661/1
TTTTCTGTGTCACTCTCCAAAACTCTAACCCTTTTTTTTTCACCTAATTTCTACAACAAAAAATTCTGAAACAGAAAGAGAGAGAGAGAAAGAGAGAGAG
+
IHHIHIHIIIIHHIIIHIIIHHGIGBIHIHIHIIIHIID;DEHIDHAI<CCDIGIIIIIIIFCHG:IEBHDGG@IIIIIDDCBI;;F6IBI?CIAIIIA?
@simulated.1662/1
CTCCTACATAGCAGACATCCTAGGCTTACCGTGGAGTATTTGAACATCTGCAATGCCTCCCTGCTGAAACCACAGCACTGACCATGAAGTGACTGTATGC
+
IHIIIIHHGHIGIFGIIHIIIIGGECDCHEIIEIHICAFEIGIIIGICFGIEIIDFFHB@I7IGDHEI8DDIIDICIIA@@IID:B@:BIFIIIBB:I>9
@simulated.1663/1
GGGCAGTCTGACCATCCCATACTTCCTGACAAAGGAAATGTAGTCATTATTGTTTCTCTTTACATTGACTTTGATCCATTTTAGTTCCTTCTGAATATAA
+
HIHIIIGHHHGGIIGIIIFIGIFDHIDEIIIHIIGDGIEIIIII?BDG@IGIIHFIIIF@IIIIIIIFIBIGIIIII9IIGAI=CIIIF=@EIGI29IHI
@simulated.1664/1
GCATGGAGTCTGGGCAGCGTGGGGAGAAGGAGTTTGCAGGTGGGGGTCCTGCATGCCTCAGGAACCCTCAGCTTCTCCCCCTCCAGAGCCCTAGACCCAC
+
IHHIHIHHIIHIHGHHHGIIEEHIFHEIIIFEAHEFGGCFIEDGFHICIHIIFIHFEI:IBDIHGGIBIIIGIHDCHCH<AIFI9HHIB@>HIEGGI<?A
@simulated.1665/1
TTGCTGTAAAAGTTGCTTTTAAAGTGTAAAATAGGAATAACTAGGCTTACTAATCATATACTTGTGAATATTAAACATGTTATTGTAAGTACAACTGGTT
+
HHIHHIIHHIIIIGHIFIDGIIHHFIIHHIIEEIFI@IGGCIIIII=II9EFIDDIHIGCEIHFIIEIFCECIIIBHIII;F=IIBCII9>>:IIIBIII
@simulated.1666/1
AATATGTGTGTGCATGTGCTTACATAGTATGTATATATGTATAAATATGTGCATGTTTGTATATTTTTGTGCATGTGTGTGCCCAATGTATTTAATCTTA
+
IHHIHHHHIHIHIHIFHIHGEFIGIEGIFIGIIHIHIIIDIEIIIBHEIIF@IIHIIII@CIBCCDBC>IGCGGDIB==I?IIDIIIHIIBH>II?GHII
@simulated.1667/1
CTCTTGTTAATTTGACTTCCCAGCTGTTGAAGTGACTCGTCAAAATTCACTGTTGTCAGAGTCTCTCTAAGGAGACAGAAAAGTACTGAGTGGGCACTTG
+
HIHIHIIHIIHIHHIEIIIHFHIIFIIIFCIHHGEEGIDIIEIACFGHIIIBDIIEIII>=IFIBIDBII>IG>IFIIIIFF@IGII?BIBIHCCEB?II
@simulated.1668/1
GTACTTAGGCCTCTAGCTTAAAACGGAAACAGAAGATGTAAAGATGATAGCTAAGTGCTCCATGTGGATTGAAAGTGTAGCTTAAAGAAGAGACTTTGTC
+
HIIIHHIGHIFGIGIGIHIIHIHIGIIGFIIHIIBIGIEIHIIIIIIDHHIIGIICHFBFIIIGIBHIH>DIDF7IAFIIIHIIIDIF<IIIIII*I2>I
@simulated.1669/1
GAAGTAGTCCCCTGGCAGTGTTTCTAGAATACAGCACCAAGCTGTATCTCTTGGGTTTAGAATTGTAATTTAGCTCCTGTACAAATGTTTATTTTTTATT
+
HIHIHIHIHIIHIHIHHHGHIIGGIGIIHDFFFHIFIIBEIFHGHECIIE=GIIH>DGDIGI?FIDD<IAIICDC=CIIIIIIIIFIG@IFIIIIH?IIH
@simulated.1670/1
GCAGAAGATTCAGGTTTGCTGCGTTCTTCCTGGCCGGTCGCGAGAATGCGTGTAAGAGAAAGAGAGTGATGTCATGTGCCCTAGAAAGAGAGGGTGATGT
+
HIIHIHIIIHHIGGHIIIIIIHGDEGEEHIIHHIEGGI@IIIII=II<FIBIGDCCCFIIH?>BDGIIIIIIIIIDIAIFFIAIAIDIHIGI3EIII7IC
@simulated.1671/1
ACAAATTTCTGGACAGATACCAGGTACCAAAGTTGAATCAGGATCAAGTTGATCATCTAAACAGTCCCTTATCACCTAAAGAAATAGAATCAGTTATTAA
+
IIHHHIHGIIFIIIHHIIIFFFHIHHIGIIDIIIIHCIFFGIIGDGEIIIIIIDCGFIGC@FICIAI?F=<II>DIHBIII7II1ICCEIBFG;IIBIIG
@simulated.1672/1
TACAGAAAAACGCATTATCCAACATTTAGAAGAATAGCTACAAACATGGCTAAGCCTATTAAGACAGATACTTTGACCTACAAATTACACTCAGGGCATA
+
HIIIHIHHGIGGHIGEHIHIGFIDIHIFIIHCH@HIIEGIIIIIIIDIHBICGFBIIIIGI?IFI>BHIBIIIICII=IIIGAHIIIDIIIIE8IIBIII
@simulated.1673/1
CAAGAAGCTGGACTCCAGAAAATCAAATAACACCATTAAAAATGGGGCACAGAGCTAAACAAAGAATTCTCACCTGAGGAATACCAAAGGGCTGAGAAGC
+
HHIHHIIIHGIIHIGGFFIHEIGGIIHIIHEFIHFCHGIEIIFIIBIIHIEDIHFIEIEIIIHFIAFGI@=<IIIEF?I;ICFIIFI5I?IBFI>III6A
@simulated.1674/1
ATATTACCAAGTAACAAAACTTTAGCATATCTTCTACTTTATGGTAGAAGGGTAGTGTCTTCCCCACAAAGACTGTATGAAGCTTTTCCTCTTTGTTCCT
+
IIIIHGIIHIHIHHHGIGFHGHEIGIIFIHEIGIDIIIEFIIDIIDIID@?I?IDIBII>IFIIIGE@II;IIHIFIIIIIFEEIIIIIA9EFCII@I:I
@simulated.1675/1
AAGTGAAGAAATATGCAATATTTTATATGTATTTATATATATTCACTTCTGATGATCTTCGTTATTTACATTCATTTCTGATGATCTTTATTCCTTCTTG
+
IIHIHIHHIIHHIHFGGEIHIGGIIIIBGIIHFIHBHDIHGII@GDFEHIHIEI?HFD@BBFIIAI:IIIHGAFFIIIIII6IIIII6B:IAH@EIGI7G
@simulated.1676/1
TTCAGGGTCAATATCTGTAGTTGAGAGGACCGGAACAAAGCTAGTCAAGAGAGATCTAGGCGGGGCTGGGAACATCTCGCAGTTGGTGGCGTACTTACCA
+
IIHIIHHIIHHIGHIGIGHIIIIFHIIFGFIIIIIEIIII?FIIAIDIIDIGIIIIIFAIIGICIII<IIBIIC?IGIDIII@DEDIIIII8ID:@:EAI
@simulated.1677/1
TAACTAAGGCATCTAAAGCAAATGCATTGAGCTATGATTTCTTTTCTTACCTAACTACTATTTAAAATAGTAATGTAATTACATCATTTCCAAACTGTTC
+
IHHHIIGHHHIHHGHIIHHHIGIIFDGHFIFIHIIGGCICDICIHHEHFBIII=HFIH?IDIIIEIIAIIIIIII>I?GE=GHIH7CID<HIGI=AIIG8
@simulated.1678/1
TAGCCTAGACCATATCACCAATGTATTCATGAATCAGTTCCAGGTTTTATTAGCATGGGGCTTTTTTATCTCTTGAAGGTAGAGAATATTTATACTTTGT
+
HIHHHIIGIIIIHIIIHGGHGHIHFGHGEFGIIIIEICIIII@DIIIIIIIIIEIGFCGDI<EDHIDE@IIIIEII;?IIHII;IIIIIIIIHII8E>ID
@simulated.1679/1
TTGTTCAGCTCCTTCGTGTTTCTAGGGGAGAGAAGTTGCTTAGGCAATAAATCATACAAATATGAAACAAACCTCCTTTGTCCAATAATAATATTGCTTT
+
IIHHIHIGIHIIHIIFGIHIIFHIIFIIHIFII?FGBIIEDIHICEIEIIIIIIIEIF:IIIIGAIEG>I@FIIIIIA?BBBECFAII>IIIDI@7CIIE
@simulated.1680/1
AGGAGTCTTGAGCACCAGGCCTTCTCTTTAGAGAGAGGCTAAAGGAAGAGGTGGGCTCTAGGTTGACCAGGAGGCCCTCAGACTTGGAGTGGAGGCAGCT
+
IIIHHHHIIHHIGIIFGIGIIHIIHCIEIGHIHIIIHIHIIEI@IHGEIHIHI<EIEGIEI?I>IIAIIIIAIIIGI=4FI>9III5I@=II3IIIIGIH
@simulated.1681/1
CTATGTCACAATGCAGTCCTCAGTGTCCCCTCCCTTTTCCCCTAGCTGCCAGACCCTCTAGTGCTGAAGACACCAGCCCTGCCCCAGTGAGTGGCCCTGC
+
IIIIHIHHFIHHHIIIHHHIIHIIIIDIFGHIIHHFCEIIFIDBEFGIHIHIHIIIIDDCI?I<DFIIIGIFIIIIIDII4FIIEHIIFI>I67GECBIG
@simulated.1682/1
TGGCTAAATAAAAGGAACAATTTTAAAGCACAATTTTTTTAATTTAAAAAAATTAAGATACAAGTAGAAAAACCTATCCCTTGGAAATAATGAGGTTTGG
+
HHHIHIIIIHHHIIGEIIFIFIHEGIEIIGHIAHCAIGHI>IGICCHGIIIBIIAIIIIIIHCHIDI@I@?@EII:IIII=I@II$A@;FIIH>B@I@II
@simulated.1683/1
TCGGACTTGTCGGAAAGGCTGTTCGGAGCCTAGGGATGTAGCTTGGCTGACTGTTTGCCCAGCAAGCGTGAAGCCCTTGGTTTAATTCCCACACTGGTAA
+
IHHHHIHGHGIIIHEGEGIHGIGHEIIIIIEGHGGIDGDHIHIC@EIHDEAIIGII;IIE?II@E@ICEDD?GEDIFI:IICF7AF;DB=IAIIAAAIBI
@simulated.1684/1
GGGTCCATCCCATAATCAGCCACCAAACACAGACACTATTGCATACGCCAGCAAGATTTTGCTGAAAGGACCCTGATATAGCTGTCTCCTATGAGGCTTT
+
IHIHHHHGHIIGGHIFIGGFHIGHGIHFIIGGIIEDIGIHI>AHIHIGEIIIGABHIHIIIIIIEIE<IIAGIFIA:II?IF;I>G:IIC<BE;EIIIH9
@simulated.1685/1
CAAACATAACACGTCACTGGGTTTACTCAGGACAAGTGTCTGGACCGACATAGTCAGACAGAAAAGGCATCCCCTTGACAACAAAGAAGACCAGAGCAGG
+
HHHHHHHIIHHGGIIIHEIEEHHCIIIGIIIHICFIIEIHIIGIFIIEIDI?G?IIIDGCI>IDFICGGIH:C<BDII<IDII:G@IH7IICE4IIIIHI
@simulated.1686/1
AAGAACTCCACTTTGGACTGTGATATAAATGTTCCACTTAGGACTGAACATTCCAGCCTCTTACTTTCTATACGCTGACTACTTATGGACTTTGGGGTGC
+
IHHHIIIGGIHIIIHIIIHHIIIHFEIGHGFIFEEAIEIIIGAIIGDBIFDIIIFFFI;>GECIFGIDGEIIIIDG>HIIIGI;D;AIDII@IIHI>5II
@simulated.1687/1
AGCGCAACACAAAGACCACACCATTGACCAGGAAGATGAGGATGGCCAAACAGAAGATGCCCAGAAGAGCATACATCCCCAGCTCTAGGTCGGTGACACG
+
IHHHHIIIIHGHIIHGIHGHEHIHFHIGIIGIIIGIIIGIGIGAI?BIIGCG@III>IIIICIIAHGCIII?ID@IIIIIDIIEIBGAIII@II:DIICH
@simulated.1688/1
GATTTTCTATGTGAGTGTTCTATCTTCATGAACCCCTACACACCAAGGGAGGGCATCAGAACCCATTATAGATGGTTGTAAGACCACATGTGTGTCCTAG
+
IIIIHIHHIIIGGGHIIIIHFEIIIIIEIIDFGIIIEDIIEHII>IIICIIDDHII?CIIGIEIHIIGIGII@DIII6CIIG<@?IIHH8>IGIEI?IGD
@simulated.1689/1
AAGGTCTAGCTTCCTGATTGGTTTTTGACTTGTCAGTAAAGAAGGCCTGGAGTCAATTGCTGGGCAGAAAGGGCAGGTGGGACTTCCGGGATCCAAGGCC
+
HIIHHIHHGGHIIIGHHGIDIIIHGIFHIHIIFEFIIGICGIIGIEIEIIGAIH>I>=IIAFGGIDFIHIHI<FI?<BHIGI6@IEIIIIIFHH4IFIIE
@simulated.1690/1
CTGCAGGTTAATGTAATTGAATTTTCCAGTGTGGTCAAACTCTCAGAGGCTTCTTAATTGTGAGGTTTTTGTCTTCCCACANGAGCCAGGACTATTCTAG
+
HIIGIHIGHIGIHIGIGHIIIHHHCIGIIIIIEIHIEEADIIII>GHDIAIGIFCI=CIIIAI@CICIIFI@IIIIEI@@6,CEFIFE>IFI>BI2CHII
@simulated.1691/1
GGGGGAACAAAATACCCATGGAAGGAGTTACAGAGACAAAGTTCAGAGCTGAGACAGAAGGAAGGAACATCCAGAGTCTGTTGCACCCAGATATTTATCC
+
IHHIHGHIGIFHIHIGDIGIGHIIEEIIFHIFFGHC@HIFIIIEHEIIIICFHBDEBIIHAIIDIIEIIIHI;I?III?IIIIIBGIFHHEICCCI2EII
@simulated.1692/1
ATTTGCATTTCCCTGATGATTAAGGATGTTGAACATTTTTTCAGGTGCTTCTCTGCCATTCGGTATTCCTTAGGTGAGAAATCTTTGTTCAGTTCTGAGC
+
IIHHIIHIGIHIGIIIIIIIFEEIEDIIFHHIIIIHI@EFFICFCEEIIIIIEIGCFIIHIIFIIIFIIC@IIIIFFHGDFIH@FHIGE@IDEIIIIIII
@simulated.1693/1
AAGTTAAAAAATTGCATTATCACAGTGAAGGTTAGAGTCTCATAACTCAGAAGCATCACCAGAGAATGTTTAATATTTCCTGAAACGTGGTTATTTATTA
+
IIIIIIIHGGHHIHHIHHGHIIIFIDEHCGIHCIHDICIFIIIIIIBGI?IED>IDIGFEIIBIIIIGICHIIIFIFIIFII<HIIII5ICHBI/HI>I#
@simulated.1694/1
TTGTAACATAAAGTCACTTGGGCCCAACAGAATACTTACATTAAATTTTAATAATTTTCTACAATCTAGGAAGACATTTATATTATAGAAGACAGTTTAT
+
HIHHIIGHIHIHFIGHIGGIIIIFGDHHFDEHIIGIIIIIIDIGIIEIDIGFIAEIEIIAAHIAB@IIII:II?IIIBIII>F9II?IIBICIC>HI7=I
@simulated.1695/1
CTGTGTGTACAGAAATTTGATCAACACTAAGTTCCCCACCTTTTCCTTATTGTAGTGGAGATATGTAGATTAAAGACTTCCAATAAAACAGTTTCTACCG
+
IHHHIHIIHIIIIHFHEFDHIIIDHIIGIIIGGGIIGIIFFIGEIIIBDGIGIIEGHI><D>I<IIFFIIHAGC=I>IIII<BG6DAGC?(I<9FI;IH6
@simulated.1696/1
AGACCAGATGAAAGGAAGCCCAAAACAGAAACGAGAGATGGAAATATCAAAACCATGTAGATGATGCCAAGGCAAACCAGTTAAGAATGTGGCACTGGAA
+
HIIIIIHGIHIHIIIIHGIHIGIEFGIIFIIIFCGIIGDCDIGIIFIIDB@IAIIIGIIHAA6II?I:FIDIDIEE7II98IE<GIHDIICGF<I>IIH>
@simulated.1697/1
TTTGTCAAAACAATCCCCAGTTGCCTCCATCCCCTGCAAGTGGCACGAACCTTGCATAAGCACCGTGCTTTCTTTGTTCCTTCCTTTGATCCTGGATACA
+
HIHIHHIIIGIIGHGEDIIHGHGFIFHGIIIIBIIGIEHIFIEIIIIIBD=IBGIIIIICBEIIIIIHIEID>GIH5@IIGIAIEIIGB;I?>I;IIIIF
@simulated.1698/1
TGACGACGACGATGACGACAACGAAGAGTAGTTCCTACCATAGCCAATTTAAAGTTATACAAGATAGATGTGATAATAAAAAGAGCATAGTACTGGCCAA
+
HHIHIHGGHHHIGIIIGHGIIIIIIIIIHGFIIIIFIIBIIIGEGEAGIIIIIIGIIGEH@FIIIIIIFC@IIIIIIIIC@I7GCCII?EAIIGII>DII
@simulated.1699/1
GGCTATGTATGTGTGGTGGCCAGCTGTAGCCAACTGCCACTCTGTAACTGCCACCCTGTAACTGCCACACTGTAACTGCCACTCTGCAACGGCTTCCCAC
+
HIHHGIIIHHIIHIIIIIIHIHIIIIIICCIEIFGIIHIIIIGGI@ICIIIEICBIFI;IIEIDIIIIIIIIICFIII?CG@HI?II;<GIB:HIDIIAI
@simulated.1700/1
TGAGTACTAATGTTACTTCTCTGAGTACTAATGTTACTTCTCTGAGTACTAATGTTACTAATGTTACTTCTCTGAGTACAAATGTTACTTCTCTGAGTAC
+
IIHIIHIIIHHHGIFIIHIGIIGIHFBIGEIDIIFIGIGIFEFIIIIIEIHI@IIIIIIECFDFIGIIIGIIIEIIFII5HIICI?B9IHI@C<IIIHII
@simulated.1701/1
TCAGAAAAGCTTCATAGAATCCAAATATTGACAGTTCCCAAAGAGGCCAGTACTGTTGCTCTGAAGTCTACACTCAGAGATCCAATCTACTCCCTCTGTC
+
HIHHHIIHIHIHIIHIIHFIIIFGGIDEFIHIIDBCIEIIIHIHIIDFIIHFEIIII@IFII@AEIGDIIDCFIHGIH9CH?FI@F=EG=IFIEDIC<I?
@simulated.1702/1
TCTGAGGCTTAGAACCATGAAGAGAGCCTATGGGAGGCTATTGTTAAAGCCAAGTTACAGTGGAAGACAGCAGCATTTTGGAGATGCCAGTACCATGAGA
+
IIHHIIHIGIGEIIIFIHIIHIHHFIIIIEHFIFIGDIIFIIHGIIFFHG?IIIBICEIIII?DII;GII@AIFGGIIAI9IIGIGIDAIGIIHFI>AII
@simulated.1703/1
AAACTCAAGTCCTCTGCAAGAGCCCCAGGCTTCACTGTTTGTTTATTTTTCGAGACAGGGTTTTTCTATATAGCTCTGGTTGTCCTGGAACAAGCGCTGT
+
IHHHHIHGIIIHIIGIFIIIHHGEIIIGIDIHFIFDIIFIGBIIICGDGDEIIDIIGBIIHFDIF?E:=HIIIBEIIEIIHIIIIIIIIIII7C>I?IIH
@simulated.1704/1
ATACATATATATATATATATACACACATACACACATATATATGTATATATATATATACATATATGTGTATATGTACATATGTATACATGGAGAATTTGAA
+
IHHHHIHIHIIFHIIHIIHIGHIIIIIIHIIFIIIGIFIIDHGGBABFEII>HIAIGEEIIIB?IIECG@IIDIII@GDI=?I3IGIECI=I>DIIIIBI
@simulated.1705/1
GTTAGAATAGTCTCCAGCTCTCTCCTGCCTTGAACACCATGAATCCTTTAAGAAACATAAAGCATAGGCCATAGATTTCCCAACTCTAAATGCTGCCACG
+
HIIIHHHHHFIIIGIGIHDIHGGIIIIGHGHIIEI@HFHHIIBAFIEFBICID?HIII@EIG@C@IHII@IIEAIID>I4;FIHFEII@I;IIDIEIB>C
@simulated.1706/1
CTTCCCCTGTCCACTGAGCCCATACTGCTCAAATGTTTCTTCCACTTCCTAGCTGAGCATCTTTATTTTCCTCCTGCCTTTATTGGTCTTTATTAGTTAC
+
IIIIHHIIFHIIIEIHIHIHIFHIIGHIEIEEIIDIIIBIIIIIIGIHCEIGIE=IIIBGIDI=AI=IIIGCIFIIEEE6HI>IGI?HIH9CDIIII>I@
@simulated.1707/1
TAATTAGATCCGCTAATTGAGGTGGGAAAACACCCTGCGTGTGAGTGTCACCATCCTGTGTCTGAGGGCCTGGATCTTCATAAAGAGAAAGTTAACTGAG
+
IHHIHIIIHIIIGFEIFIIIGEHIIHBIIIIBIIIHDI@HDIGIIIHIHIDHDIIEI>IIIIIIIIF;>HIIICI<DIII?IIDII@I<IIIIIC4FAI?
@simulated.1708/1
ACCTCACTACCATCCAACTGTAACATTCTTACCTTTGCATCTCTTCTTGTGTAAGATTCTTTTTCATTTCTCTAGACAGATGATAAAGACGATGAAGTGT
+
IIIIIHHHIHHHIGHEIIHIFIIHHHIIFEIGIIHEIDEHIFIGIGIEGIBIIIHFII?ECCIDIIDDGIIFEII?IIB6IIBGIIIIF:IIIG<HGAAI
@simulated.1709/1
CTCTGTGTTATGCCTGGCAGGTTTTAGTTGAGCCCCAACTCCAGCCACAGATTTCTCTGTGTTTCTTGGGAGCGTGACTTGAAGTGTGGGTTTCTTTGTT
+
IHIHHIHIHHIHGIIEHIIHIGEICIFIHFIIEIHDEIGE@IFIDBIHIIHGDII9IIHIIIIHIIIHF@GDIIGCD>;EIIIIIAIFHGI<I3D>FHCE
@simulated.1710/1
CTTTGGGTATCTATGAACTTAGGAGGCTCTGACATCTTCTAACTCAAAAGCTACGATTGTCATCAGATAGCACCTGAGACCTATAGCAGAGATGTCTCCA
+
IIHIHIHIIIGIFIEIIIIIIHGIGCIGBGIHIIDHGIFFFEEIIDIFI@=EIBIIHIGGADIEI?I;AIIIIIBI=I<?ICI<BD7IAIII4EI?@I5I
@simulated.1711/1
AGCAAAATGTGAATGAAAGAGTGAGGCTGGAAAGATATTACACTACCAGACTTCAAAATAATCTAGTGATCTGACTAGCATTTGTCAGTCTGACACACTA
+
HHHIIIIGIGGIIIIIHHHHIFGIBGFFGFHIIIIEGEIIII@GBFHIIDIHDGHIIBIE@IFFIIIIGIIIIIAICBIBBIGE?IAIAIA/I6E@HI14
@simulated.1712/1
CTACACAGAGAAACCCTATATTGAAAAACAAACCAAGGGCCGGGAGTAGTGGCACACACTTTTAATCCCAGCACTTGGGAGGCAGAGGCAGGNGGATTTC
+
HHHHHIIHHHGHHIGHDIIHHIHEHHIEGEHEFHGFFDIEGBGIDFI@DIIBEBII>IIIF@DIEIIFIIIIIIHI?II2IIIIIIB:IAI?'CII7CFI
@simulated.1713/1
CCTCAAATCCAGTGCCTGAGGCGTGTTAGGCAAGTGTTATACCACCAAGCTACAGCCCCAGCTTGGCTTTGTTTGTTAGTTTTGTTTTTACCTTTAAAAA
+
IIIIIIHIIGHGIIIGGIEHHGCGIGEGIBFFGHGEIDCIHHIFIHAGIGDIDIIDAIIHIHIII=IG<=CCICI:EEGIIIIID@IICCGHEI1@=IIA
@simulated.1714/1
TAAAAACTATATGTCACCATGTAGCCCTGGCTAACCTAGAACTTACTATTTAGACCAGGCTGATCTGCCTGTCTTCAGCAAGGGACTTTCTCAGGAGCCC
+
IIIHIHIHHFIHIIIIIFHHFGGIIDIIFIIIIHIHIIIAIGIIICAFB7=HIIIGEIIF?II<BIC<HIE38IIIID7IICI9@IFIGIFIAICI>A6I
@simulated.1715/1
CCTCAGGTCGAAGTCCTGCCTGCCAGGCTCGCCCTCCCTTTGGATGCCGTAGGAAAATCACCATGCCCAGAATCAAGCTAAAGGTCAGAAGCCTTTATCA
+
HHIHIHHHHDGIIIDIIIIGIHIGDIIIGIIIIHHCEIIIF@IIB?DFGDEIIICICFIHIIEIIH9ID?GGEBBI0IIGFHCIIIIBII6IH4III>BI
@simulated.1716/1
TAGAATAGAGAGGGCTGTCTCACAAAGATTGGATACTGGGGAGTCACTCACTGTACTGGGCATCTATAATGTGCCATGATCTCCCAGGTATTACAGAAAA
+
HHHHIHIHHIFIHIHGCHIGCIHIHIIIIFIIHDIIIHIIIIIII=ICHIEIIHEIIG@IIIIFAICGHF9EFIIAFCIIIIIIIG>IIEACH9FG8AII
@simulated.1717/1
TCTTTCATGTTCTTTCTTGCTATACTTTGGTCTTCTTTGAGGAAGTGCTTTTCAGGTTCATTACCCATTTTTTTGTTGTTGTTGTTGATCATTAACTTTC
+
HIHHHHHIIIGGIIGGIIHIIIIGCEIGIFIIIIIIEIGEIHI>DFIIGFCGIABIEIADAIIGHI?IFIIC>ID<DIH?IIIIGIH>IAB=III@DIBI
@simulated.1718/1
ATACTGCTGTTTCTTTGTTACAAACTATCCTCTGCTCCCTGGAAGGACAGAGCAGAGCCACACCCTTTGACATTGAAGCAGGACAGAAAATAGGGTGTAT
+
HHHIHHHHGHGGHGIIHHHIIIIFDIIEIHIGGEEIDIIIDBIIGIIIEIGFIIIIIIIGA@III:EIABC9IHBII:IIDBIIBI5DHIIIIIH@9ECE
@simulated.1719/1
AATTATATTTATCCTTGGTTCAAATCTAATGAAAGTCAGTCTTGTTTTAAATGCTAAGGGAGCAAGGATATATAGTTCAACGGTCTAGCACATGCCTAGC
+
HIHHHHHHHIFGFIHIFIFFIHFFEFIGIIHHIHIIEBFEEHIIGIEIEDCCHDGDICBEEIIBBD9IBIICIIICIIIDGIEEEAIIII?IHE>5CIA<
@simulated.1720/1
TTTTTCTTTTTAGTAAAGAAAAGTATGCATCCTGTTTCCAGTAACCTCAGAGGAAAGAGACTCACTCCTAGAAGGTAGTGATGACAAAGCTGCATGCCAG
+
IHIHIHHIIIIGGIGIIIIEHGIGHIGIEGIIFICHIHFICIGDII@IICII??IFIBHIIIIIBIHBIIIIIIFIII@DABBEEA>?CDEDIIIFC>H?
@simulated.1721/1
ATGCTAACTTAGCACACTAATGTAGTTCATTTTCAACCTCATAAGTAATTTTAGTATGTGTATATAGCACATACTAATTTTAGTATGTGTATATAGTGTG
+
HHHIHHIIGIIIIIHIIGGHGHIGIHIIIIFIHHIIGIGIH@FIIHDBGFCG>?I>EI?ICDI@:GDI:IIIIIEII99IGI<9IFBEIC<7IAIGI3E;
@simulated.1722/1
CTCCTTCTCCTAGGAATATGGAAGACCACTTTTCCCTCTCTGGCACGAATTCTTCCCATTTGTACAGGTTAGATTCGACAGAGAATTTTACATAGGAAGA
+
IIIIHIHIHIIHIIFGIIFIHIEHIIFIIIGIHIIIHIGHDIIIIAIIIIGFIHAIFIIIDI:HEGGIIIIIDIIHIII<AIEIIACIHF8I?IIIII9?
@simulated.1723/1
TCTACCCATTTTGGGCCTTTTAGGACGGTTACCACAAACACAGTTGTGTAAGTGTAGGCTGTTGCCCTTGGTCGCTTGTGTGAGCCAATCCCAGGACAAG
+
HIHIIIHHIHHIIIHHIGHGHHHEDIIIIGIDGIIIGEIIGIHDIFIHIIIFFIIICCIIIIIIIIIIAIIIBEI@IF@3?FFIDFI<GC>7II7I;III
@simulated.1724/1
CAGACCATCTAGAGACCATCTCTACACAAACGCTGCCTCCACAGCCCAGAGCCATGGGATGCCTCAACTGTTAGCCAAAAACATGGAGGCATCTCATCTA
+
HIHIHHHIIHHFIIHIIIIIFIIIGIHGIAEGFIIF<IIGIIICAIIIH<I>?HIEIICII?IEIIIIEIHIG>FIIIIHG<III5E=FI@ICI:@I=I>
@simulated.1725/1
AATAAAATTCTTGCTAACCGAATCCAAGAACACATTAAAGCAATCATCCATCCTGACCAAGTAGGTTTTATTCCAGGGATGCAGGGATGGTTTAATATAC
+
IHHIHIHHIIIGIIIHIGEIIIHFHHIEIIEEIIG?FHFEGFEIIEIDD@IFGI?BF?ICIDI?ICGGIIDEI:GIIFI7IIIDIIDH@6<CIIFIIIII
@simulated.1726/1
CATCCTCACTTGGGTCTTTCTGCTTGTCACACTTACATTGTCTGTCTATCCTAAGTATTCTGTATGTTTTGACTAATATCCACTAATCAGTGAGTTACCT
+
HHHIHIHIHHIGIHIGIIIFIIGHIHIIIIGIIGGFEDFEIBIII@IDHIIGIIHGIIIHIGIHIIAIGI;IIIICIIIIC@HIIG;:IIBIIC@GB?.F
@simulated.1727/1
ATTAAATTCAGAACCGATGAGATACAGAGGAAGCCGCACTTGCTAAACATCATGGGAATTCACTTTAAATCATGATTTGAGAGAGTACATTCCAGCCAAT
+
HHIIIHIGHIHIHIHIIGIGGHHIIIGFIEDIIGIIHIHADGBIGEGDFIDIIIIIIACEI?DD>IIBHFHIGIFEIID?II=C<IIIIFIEIIIIIBII
@simulated.1728/1
TCCACACGCGTGCTGGGAAATCCAAACTCGGGTGTTCAGGCTTGTGCTGCAAGCATCCTACCCACTGAGCCAGCACACAAGCACTCCTTTCCTTAAAACT
+
IHHHIHIIHIHIFFDIIHIHIHIGGHCIGGHIIIDIIIIHIDIEH@BEHGIGCIDCIDFGCGIAIAIGIIII=DIIGI@I?IIDIIIDFAIIIIICAI>I
@simulated.1729/1
AATTATTTCTAAAACATTACAAATGTATACTTAATCCTCCCCCCCATACCTGCCAGGTAGATTAATGCCCACCAGAAAGAAAGGAAGACAGCGATATACT
+
IIHHHHGHHIHIGIGHIHIIIIIHGHIIGIIIDEGEIDGHFAIIIIIIIIIIIIB<I@IIIBIBHD=?II@BI@IIII@EBCE>IIIEHIIIH=AE;=II
@simulated.1730/1
CCCTCATTGCTCCCAAGCCCTTAAGTCCAGATGGGCTGTATAACTGGGTCCAACTGCTTCTTCTCTCCCAGGTCCTTGCAAACATGGAAGACATTAAAGT
+
IIHHIIHHGIIIGGIGIIGIEHFIIBHFEIFGIIHAGGGCIIIIIICIIIEIIHIIII=GIIA8AIFBDFIIIIIIDEEEIGII>@CHIIIIIIIFD/IG
@simulated.1731/1
ATGGGTCCATGCCTGAAGAATTCAATTAACCACAGAATTCCTCCATCTCTTCAAAACCCCTGCAGCTAGAAAAGCACTAACTACACCCGTTAATCTCATG
+
HHIIIHIIIIIGHIHHIGGGFIGEFIFHIFIIEHDIIIEIGBIFIFFBICFII@F6GIICDIGIGIDIHHIIEAIDBH@A>IC;>I<C/IBF8II?IDII
@simulated.1732/1
CCACATCAAAGATTACTTTTTTGTCAGTAGCTTTCAGAAAATGTATTTTCCATCAGATCTGATTGCGTTCCCCTTTGAAGTGCTCCGCCCTCCCGGTAGA
+
IIHHIHIIHIIGIGHFIGIGIIHGIFGGFIFIHIIGIGIIDIIICBIIIEIFIBDAFIFFFHII?EGDIIHCECCBAFHAIAII4DIGIICIEIEEIIDI
@simulated.1733/1
GCACAGGCGAGGTGTAAGGCCAGCTCACCCACTCTCATGACCCCAGGACCAGCTCTCCCACACTCATGGGGGGAGGGGAGACACTTGACCCACACCTCCA
+
HIHHIIHHIIHHIIIIIIHGGIIIIHHEFFIIGAICHHIC>DIIIGIIIIHFHIIICEFHDIIHH@=IIHIII>IIG>DIAFI9II?II<IFIEACIFDI
@simulated.1734/1
GTAAGCCAGTACTGGTTAAATGTTTTCATTTTTAGCAGTTACCTTGGTCATAGTGTCTTTTCACAGCAATAAAATCCTAACCAAGACATTGTGNTCACAA
+
IIHHHHIGIFHIIHIIIIEFIIIGIIIIIDEIIGGCIGAIDIFIIHIICIIIIFIIC7GBB?CIBIEIIFII@GIIAIII>IGIHI@IID/@D=H?<;II
@simulated.1735/1
TTTATAGCAGTCAGGGTCTGAGTTCTAGACTCAGGATGTAGAATTGATAATAAATATCAGACTTTTTACTCTGTGGTTAGTCAGTGCTTGTATTAGGCAT
+
HHHHIIHIHIHIFIGIIFIIHIIIGDEGGIFIDGEDICIIGIDEIIGHIFIIIBDIHFIIIHIID=>C?I@@IIAIIBIEIH9FF<IGGI:IIIFI>ID>
@simulated.1736/1
CTAGAGAGATGACTCAACCAGTAAAGTGTTCATTGTGCATGCAGACCTTAGTTCAATTTCCAGCTTCCATGTAAAAGCCAAGGGACATCCAGCAACTGAG
+
IHIIHHHHIIHHHFHGIGFHIFGFIFIIIIIFIDDIFHHCHIG@EIIEIAIIGHCIBFIICG?DIIDBFCIICCAIIIIIBHIII9IIEIEGI8@I>;I8
@simulated.1737/1
TTATAAGCTCTCAGCTTGTCACCTCGGTCATTCACAATGGTATCACTTGAACATACAGCAGATACTATGTAACAATTACTGACTCGAGTAATAAAAGACA
+
IHHIIIIHIIIIIGIIIHIIIIEIIIGHIHFIIFIHDGIIGIIGIDIIGIIAHBFIIIEF>IIIIIGEIIIIDIIBHIGHIIIICI;EIIDII@IBICI=
@simulated.1738/1
GATGTCCAGTTTGTTTTTTGAGACAAGGTCTCTCACTGAGACCTGGGGCNCACAGACTAGGCTCTGCTGGCTGCAGCAAGCCCCAGGGGTCTGCCTTNTT
+
IIHGIIIIIIIIHIIFIIGIHIHIFHFIIIIIHIFIHEICII=FAGIIHIIIIBD=G?:IIGEIIIIIIH?HIIIECIIIDI8I@G<GI;IGIIIIB*II
@simulated.1739/1
TGTTGACACACATACAATAAAAGCCTTTTTAAGGGGCTGGAGAGATGGCTCAATGGTTAAGAGCTTGCTCTTCCGAAGTTCCTGAGTTCAAATACCAGCA
+
HIIIIIIHHIIIHIIIIIFGIFIIGGFDBFFEDIEGIIIIIIIIBIBHHIIIIBIDIFIF>IIGDIIIDIIAIF<IGII<HA?GI</IDI=IEI?@EGI@
@simulated.1740/1
GAGTCATGAGAGAAATTACAAAATAACCTGAAGTATAAAATGTAATGATAATGAAATATAATGAAAATGTAAAAATATGTAACAGGAAGTTAAAACAGTG
+
IIHIHIGHIGHIIIIHEIHHIIIIHDFFIGICIHIIIDIIIFIIIDHIIEICI@II?IIFFIDIII:@EII?I@IDCI8IFIBIID5III3GICEIIICI
@simulated.1741/1
GAAAATCAGGGACTGGCCAAGATATTAGAGATTAATTAGAAGTTACATTGTACATACAAGCTCCAAAGCTCAGGACAGGTAGAAAAGATGAATAGAATTC
+
HIIHIHHHHIHIIHIIHGHIHHHIIIHGGIIIIIFGEH@II<IIIFIDIIGIGEII@IIHIID=IIACIDABEDI<IIIAIIB9E6I<I>II9GIII>;E
@simulated.1742/1
GAGCCTAGAAAAAAACTTGTTCAAGGTCACCCAGCTGGATAAGCTTAGATTCCTACCCAGTATTATCTGACTCTGAGGACCAAGCTATTAATTATGGCTG
+
IHIIIHHGHIHIGFIHIIIIIIIIIIHEEGIIFIBBFEGIIIFIIIIHEIIIHDFIIBIII@@IIHIG@IEFIIIIFDI9IE8IIII6I@CII4EHI>I4
@simulated.1743/1
GAAGTGTGCTTGTGCGTGTGTGTGTGTGTGTGTGTGTGTGTGTGTGTGTGCAAGTCAGAGGACAACCTCAGATGTCCTTGGTCAGGAGTTGTGTACCTTG
+
IHHIIIIGHHIIIIIIIIEIIIIIHIIIIIIIEFGFHIDIGIBFHEHIHICIEIFG<HGIGG;IHGIIID=IDIBIIEI>II>II?IIIIII=GI@IIII
@simulated.1744/1
GCCTGTGCCATTGTAGGACATATTTAAGCTGAGCCTGTGATACACAACTGTCAACCTTTGTCCTTAAGAAGCTAATTTTTTACTTCCACCACCACAGTGT
+
HHHIHIGHIHIIGHIIHHGFIHIIHFIIIFIIHIFDEIFFEI?FIGIBIIIIIIBEI<IE<FIAF<?D?DIIIFIEFIF>@IIIIIIBIIHIIII4?I?6
@simulated.1745/1
AAAGCAACTTATTAAGGATTAGACAACTAGTTAGCAAGTGGAGTGGGGCGGGGTGGGGGGGCCCTCTGGGCTGCAGTCCTGGTTCTCCCCACCCCAGACT
+
HIHIHIIHIHIIHIGIGHIIIGIHIEHHGIHIIIGDIIIAIIEAF@AGIGB=GCAIFIGFEID=AIBIIIFIH=FEIIIIDIIFIIIDFIII<;CDHIHI
@simulated.1746/1
AGAAAGGTCATCTTCTCATGAAAATTAACTTCTCTTTCCAATAGTGAGTACAAATGACTGTGGTTGCCAGGTGGGTACACCTGCTCACTTAGCTCATGTT
+
IHHHIIIIIHGIHHHGGIIHGIHIHIGIHIGHICEIEHHFIIIIH@CIIG@CI@=IBHDI<IDIIDI>H?ICI@FIII6>IEIIDGF=IIIIIE:F:6G:
@simulated.1747/1
TCTGTGCCTTCCATGTGTTAAGATTCCAGGCATGTACTACCATGTTCTGTTTGCACAGTGAGGACTGAACTCAGGGCCTCACGCAAGCTAGGCAAGAACT
+
IHIIIIHHHIIIIHEGGHHIIIIHICGEIHHHGIA;IEADIDIIFEIGIFHIGIII?FIIIIDD5=IIBIIII9IFIEIIA@BIDIBGI=IHGHIC@7II
@simulated.1748/1
AGTTAAACCAAGGACCTATGTTACAGTAAAATTTCCAAGCCACTTATTTCATAAAGACAAGGGAGTGATAACCAGGAGTGAGGAAGAGTCTCTTATGAAT
+
IHHHGIHHIIHIIIIIIHIFHIDIGGIICCIGIHEIHIIDIIBGIIIII?I@IBIG?FFIIDII:BHII4IFIII?IIIIFI0IH7>>IFII@II@I=?I
@simulated.1749/1
CCTACTAAGAGAGTGAGTTCCCACGAACCCCCACCCCCTGCAGAGTTCAAGGATGGAGCGGACACAACTTACCAGGACCTGCCAGACAAATCCTGCAACC
+
HHHIIIIHGIIIHHGHGIIGIIHFHIIIIEIEIEIIIGIIHGIF>IIH@GIII@GCIEEA@ICIGIHF<E<IIEIECDIIIHIIFCIIG?I<IIEIII;E
@simulated.1750/1
TGCTAAGTGATTTTTTCATTAAAATATTAATCTGGCCCTTTAAACCTTTAGGTTGATCTGGCAGGACAGGACCCACACAGTGAACTTCCACTGGTAAAGC
+
IHHIIIIGIHIHIIIIIIIHIHEHHIGGIIIHIIHIIIDIHIIIEIII?HIIEFIIIIIAGCC:IIIIIIH:H?FFHIHII>@AI?B70FIFIIEIIDI7
@simulated.1751/1
AAGACAGTTTTTCCTCAGAGATAACATACACTATAAAGATGGCACTCAGGACGTTCTTGCTGAAATTTAATTTGCTCAGGGTAATAGAATCTCCAGGTTG
+
IHIIHIIHHHIIIGIIGIIGHIGIIHHIEIEFIIIHIBIIDIEIIDHGIHGCIF?IIHII<IIHI;GIICB>IIIB@GID=AA=IIBI9CI1GG@EIGB@
@simulated.1752/1
GATTATTAAATTCACTCAAGTAAATACCCCAAAATAGCGGCACCAGCCCCAGCCACCTTAGGAGCGAACTCAGCAGACTGTCCCATGGTCCCCAGAGTAC
+
IHIHHHIIIIGHIHIGIIIFFIFGIIEHGGIDHIFIGGCDIIII>C?IIIICIEIIIIIDFCI?>IID<AIIIEGFIIIEHEIGIII;IEFII=AIB<II
@simulated.1753/1
AATTACTGAATAAAAAGAGCCCAGAGATGAATGGGGCCAGCAGAGAGCAGGAGTTACAATGTAGGAGGAGAAGCTGGCACAAAGATGGTTTCTTAAGCAC
+
HHHHHIHGIIIHHGEIIFHHEIHIIIHGIIIIIAHIIGDIGHIFEIBIIFFGIIHIIGAIBIIIF<FIGCCAFIIE>BGI2?HIIHE?I-1IIIIIICIF
@simulated.1754/1
TCTTCTGTAACGCGCTCAGGAGCCAGATAAGTTACTGCTTTTGCTGTTCGAGCGGATCCAGCCTAGAGACATCCTCTGGGCGCAGATGGGACATCCTGTG
+
HIHHIHHHGIIIGIHIIIIIIIIIIGIIHHIEIBIIICIGIHHDGIHEEIIEFIIIIGFII@AFIIIIAEI69?IIG:GHIHI:H@I8>IIIHIIIIICI
@simulated.1755/1
TACTCTAGACACATATTCTCTCTCTCTCTCCCCCCCCCCCCCGTGTGTGTCCCCTCTCTTCTCCCTCCCCCTCTCCCTCCCTTTTCTCTCTGTCCCTCTT
+
HHHIHGIGHIHIIHIGIFHHFIIGGIIIIGIFGEIHFHGGBEIIIDBFIIBDII?FI?FIHIDA>IEGACGIII<FIHIDGCIIIIHHII>III>IAII@
@simulated.1756/1
GGACCCTTCTGAGTTAGGGACAAACCCTAGCAGGAGCTCTGCTGCGCATGCTTGTTTGCCAGCGTATGCACGCTTATATACTCTTATGCAGACATGAAAC
+
IHHHHHHIHHIGIIIIFIHHIGEIGIIGFIIIIGFFIFHHHIIIIIFIIEEIHID?FCIIGEBCD:IIFGIF=IIIFIIIIA3EIGEIB9A;7IIDIII?
@simulated.1757/1
TCCTCTTGGAGGATTTTACCTTTGATGAGAACAAAGTGCCCCTCCTTGTCTTTTTTGATGACTTTGGGTTGGAAGTCAATCTTATCAGATATTAGGATGG
+
HIHHHIIIIGIIGHIFFGHGIHIHIIIIFIIHHIFIIGI@IIIIIIIFI@DHCFCDAFIICGIDICDGCI@CAGIICIBB=>AIIH9AIIIB6IIGIA8I
@simulated.1758/1
ACACACACACACACACACACACACACCGATACACACACTCAACATAAACATGCATGACACGCACTATGACACTTACACAGACACACCCACACACCCAGAT
+
HHIHIIHIHHHHIIHIIIEEIGGHIHIEFIEEIIHIDIIGH@IDICHCII?IICGEIIHAID>IIICCIIIIDIIABIHIDIIEF0I?IIIIIIC:IBII
@simulated.1759/1
GGCTGGTGCTGTCTGCTAGTACAGAATTAACAATTGAGTATGCAGAGACATACCTTCACACAGTGTACCCCAACAGCAATCCCACTAAATTCAGAAACAA
+
HIIIHHHIIHFGGGFHGIIGGIIHIGHIIHIIIIFHBIDIIAGHGIAI@EGBEBIIII>IGIIIEICIHIIGIEIGEI>I@I;GFEDGIF;IIIDIFIBI
@simulated.1760/1
AAAATGTAAAAAATGAATATTAAAAATGTAAATTAAAGGTAACTTTTAGCTCCTGGAATAGTAATTATACACATGGTGCAAGGTGTCTCCTAAAGTATTT
+
IIIIIIIIHHIHHIGIGFGIIGGIDIHIHIBHFFBIIBIHHBIGDDIIIF>IHIIGCIII>IIGD=HDBIIIIIII@IIIIII8II=DIBB@>=E:IBII
@simulated.1761/1
ATAGCCCAAGCTAGCTTTGAACTCACAATCGTAGTTCTCCTGCCTCAGCTTCCCAAATGCTGGATTTATACCTTGAATGTCCTTGACTACTTCTGTGCTG
+
IIHIHHHHIHHHGIFIHIGFDIFIIHFHHAGGHEIIIIEIFI=IHIFIDDECEEIHGIC<I?EGIIHICIGICEIIID-F>IAIA@GI8?FIGIIBIAG@
@simulated.1762/1
CCGGGGCCCCCCATCAGTCTGATCCTCAAATCAACACCCCAGCCTTCAAAATGAAAGTCCTCCAGCATCCTGAATGCTACATCGATAAAACAGTTTTCTC
+
HHHIIIIIIGHGIIHHDIHIGIIIHDGIGHIIIIIFGEICHGFGIIIIIIGIAIIIIBDIIII@III:@@ICAI@GICDHGIII@:IECIIB@?I;IIEI
@simulated.1763/1
CACATTCCTTTAGGTAACTGCCCTACACCCTGGGGCAGTTTCTGCCCTGGGCATTTCAATTTCAAGCTCGAGCAATGACAGAACAAGGCAGTCTTTACCT
+
IIIHHIGGGHIIIGIIHIIIHIIFGIHIHHFIIIIIIIIGGHIIFIIIEIAIH=GIIFGBIBI=IIBIF8?GIIIEI=@IB=I@BIIICE9BII@IIB:8
@simulated.1764/1
AGCTCGCAGGTCTGCATACATCAGTCACATCTGCTCACCTTGTTTCTTCACCTCTATAGTTTAAAATGCGTAGGACTGTGATTTGTTACCCAAAGAACCA
+
IHHHIHHIHIGHGIHFGIDIIEIHGIIIHHHIHGIFIHAHIDFIIBGIDDIICIGHGHGCIFIIIIIIIIIICCIIIIAIIIAGI>IIIA=IIIIFCIII
@simulated.1765/1
TCACTCATACTGGTTTAAAAAGAAGTTCCAACCTTTATTGCTCAGAGAAAGAAAAAGCTTCTATCATTTTATTGCTCAATGAACGAAAACGTGTGAGTGA
+
IIHHIIHIIHIHHGIIGHHFEIIEIIIFFFFIIIGFIGIIEIGHHGFFCIEIGGH=IIH?IIEII?FHIBGIIIIDDIIBIII7IFFII;AIDIBICII<
@simulated.1766/1
TATAGCTACTTCTATTTTCTTGTAATGAATTTAAGTATGCCTCCTTTTTCTAAAGATTTTATTTTCTTCTTTGTACTGGGGATTTAATCAGGTTCTTCAT
+
HIHHIHHHHIIIIHIHFIIIIHGIIIIEGGIIIHGIIGIII<IIAEAIIFICGDCIIGIFIIIFIHIIG=EIIIII>III<BIGHIIIDIIEFCAII:IH
@simulated.1767/1
CTGCCCTGCCCTTATAATAATCGGAAGAGAGTCTGCAGTCCGTTGGCTCTTCTGAGCAGGTCTAAGTCCCACTTCTAGGCTCAGCATGAGCATGGTCCTC
+
IHHIHIIIIIGHHGGGHIHHIIDHEIEIIDDIIIEFIDHIIIBGEGGDIIIDIE=GIIII@IIIDIDIHIGIEI5II>C==IIIII=I>EGIIIIIIIII
@simulated.1768/1
GCTTATTTAGAGCCCTGGCGTAGAGTTTTAAGGACCATTATAGACTCTTTAGATCAGTTATTTGAGTTCTCAATCTTTGGAGGACTCCAACGACCCTTAC
+
HHIIIHHGGGIHIIGIIFIDHHGIIHHHIEFIIIIIII@HD@DDIIIIGIIGIH>BHIIIE@IBIIIIEB:ICACGGHIIDDCI<IIIB@CI@I@I7IIF
@simulated.1769/1
TCCAGAGCACAAAGGCAAGTCTTGGTATCCCACACAAACCTAACCCTGTGACGAAATACCTGTTCCAATCATGGTGAGCCGATGGTCTTGGTTGATCAGA
+
IHHHIHHHGGGIHGHIIIGEDHHIIFIHIH@IIFDIGIHIEEDIIFDIIFIIIH?IFEIHIICIIFG@FEBCIII1IGID+HI?CIIGD5?DI:IIIIEI
@simulated.1770/1
GGAGGTTTGGGAGGGTAGGAGGATGTATATTTCCTTAAGGTTCCAGCTGCAGCTGTAGGCCACACACGGAGAACCACTAGACATGTTTTTCATGACACCC
+
HHIHHHIHIHHIHIHIIHGIHFGIIIIBIIIHIIHHGIBFIFIIHIDIFIBIC>DHBII@IADIGI?GHGEIIIIHH<IB=IID>>D8II>IAI2IF5I:
@simulated.1771/1
TCTCCCACACCCAGATCTTCTGTAAACCATAAGCAATAACCCAGTGTTTGTTTCCTGCCTGCTCATTTGATTTGTTCACCAGGACCATGAGTGGACATGA
+
HHIIIHHHIIFHGGHIFIHIIGIIDIGIFGEIBFDIGHIFEIIFIIBHHFIF9DIIBBH?FEEIIE=HIBAII>DI?BD<IFG;F?DIIIIIBIBIAI?F
@simulated.1772/1
AGTCCAGGTGACTCCCAAAACAATATAGTTTATGGATATAGCCCTTTGTTGACTCTCAGGAGTTGAGAGGGCAGGTTCCTATTGCTACATACTTATTACA
+
HIIIHIIIGIGHFGIIFHIFIGFHIIFHIEEIFFIGIIIBIIHIIIICIIIGHIDDIIHH=DII<EID;IIIII9IID;FHI=G6C8IIIGICIIGCIIF
@simulated.1773/1
CTGGGAACTGGTGGTTGGACTGGGCAGCCCAGCTTCTGATACAGGATGCCTGGGAATGGCATAGGACAGCACTGTGGTAATAGGATGGGGGCTTTTCTTT
+
IHIHIHHIIIIIIIGIIIIGHIIHIIGGIHIEIIIGCIFIGIIIIIIIFIGIEIFIE@A<IIII=?CCIGIIIII@IIIIC5IFICIDIAIIEII7CI9I
@simulated.1774/1
TGGTTGCTGGGATTTGAACTCAGGACCTCGGGAATAGTGTCAGTGCTCTTAACTACTGATCCATCTTGCCAACCTCCAAAGAATTTATATTTATATATCT
+
IHIHHIHGIIGHIIIIIIGIDIIIIHIEGHFCHIFEIHFEDEFFI@AGICFIIIHIIIFDEFI=A>HCGIIBIIIIBF<FD?IIB@DC=IIBIAIIIFII
@simulated.1775/1
GAATATTTGCTACATCCAATAAATCTATGGTTTACTAAAAGTGCTTGCTTTTCATGCTTTTTTATAGATACAGCTCTAAATGAACTGGAAATCTTAAAAT
+
IHHHHIIIIGHIHIHIGFIIIIHGHGDIIDGICIEIADIIIIIIIEIIB?GIGDEIIIII?FFEIHI@GI@GI@IIIGIBI;@HIAIBIH=IIFII<HIG
@simulated.1776/1
ACAAGATCTCTCAACCAGGCAGGCCCCTGACACATATACAGCTGAGGACTGCCTGGTATGGCCTCAATGAGGGAAAAGGCAGCTAATGCTTGAGAGACTT
+
IIHHIHIIIGHHIIGHHHGIGIGIFIHIFIIIGIIBIIGIIIGAGIIEFD@DI@IG@IIIABCIIIIIIICIIIII@IIFIH?IF9IIIIC=<IIIIGHA
@simulated.1777/1
TACCTGGAAAGTTACATATTTTGTGTGTTTTGTTACATATGCTGAAATTTTACCTTACAAAATTTAGGGCAAATAATTGTGAGGATAAAGTCAGTTTTTA
+
HIHHIHIHHIIHHIIHFHDDIGFIDIIIIFIEEFIIGFEGIIHG>HHIICGIFIIIBIIIIIIA=IIF=IEGIIIIBID<GFIIIEIIIEDIIICF7BDE
@simulated.1778/1
TGCTTGAGTTCCAGTCCTGACTTCCTGGGTGATGAACAACAGTATGGAAGTGTAAGTGGAATAAACCCTTTCCTCCTCAACTGTTTCTTGGTCATGATGT
+
HHHIHHHHIIIHIIFIIIIIFIIIGHIIGEIIIGIIFIIIIDCIDIEEE?CIIEIDGIHIIIFI>IFIIHIIIBEIIIICIDIF=IIIIIGIIIAIII=I
@simulated.1779/1
CCTCTGAGTAGGATGCACATGGCCTCCCTTCAGAGGCTCTGAGAAATATTTTCTTGGCGAAGATGCTGACCACTGTTAGCCTTTATGGATCAGGTTGTAT
+
IIHHIIHIGIHIIGEIIFIIIGHHIDIDHIIHHGHHHGCIH@IAADEHIFIIEIDFFIIEHIC=IIGHIICDGGCIFGFIBDIIIGGIBII5EIII5DII
@simulated.1780/1
ATATGGTATCCAAGTTCAAAGTCTTGTATATTGAGATAAAATACAAAGAAACTTTCTGAGAGATCAGGACTTATTTATTCTGCTCTCATTGTCACGTAGA
+
IHIHIHIIIIGGIIIHHGIGIIIGFIIHIFGEIFGIDIHCECIHIGIIIDIIHFG@IGIGGDBDIEIIIGHIII<IB;II8IIIIIAII>DIIIAIBIAI
@simulated.1781/1
GAGGCCTCTTGGGACCGATTGTGGAACTCTTCGCTGGAGAAAAAATATTGAGCCGTAGTTCTCATGGCAATCTATCTGTTTTGTTTTTTCTTATTCCTTT
+
HHHIIHIHGHFIDGGIHIGDIIIHICHIFIICBHEIIIDGG7HEIICFDIDIEIEHIIHIH?CFIHIIFICCI?HIIII;I@4@GH@IIEI:II6DIIDI
@simulated.1782/1
CGTTCCCCCAGCCAGGGCTCAAGGCCAAGGCAGGAGACTGCTGGGAGAGAGTACACTCTAACAATCGACAACCTGCGTCTGAAGTGCAGCTCCTTCAGGA
+
HIIHHHIGIIIHHHHIIHIEGDGDHIDIIIGHDEIBIFFIEIBCH?IIIDIGHIGCI<IIIIIIGHIBCAIII?IHIGIFBIIG5IHIIAIIIIIIIIII
@simulated.1783/1
TCAGGCACTTACTTAATCCTTTGAGTGTTTTCCCCCTCATCCCTCATTTCTTAAAGAAATATGCTCATAGCCCAAATCAGAAGCTAGTATATCGTGGCTC
+
HIHIIHHIGIIIIIHIHGIHHIIGIGHCIIHHIFIDIHIIDFIEIEEIII?IEHIIII9G<IIIIDEIHIFHII9I:IIIB7IIIIH<CGGIIIGH>FFI
@simulated.1784/1
TTTCAGTTAAACACATAGTAATTAATCCTGTCTTTCTCCTGTGTTCAGGTTCGTGACAACAAGAAGTTAAGAGTAAATGCTGTTATTGCCCCCAAGATCT
+
HIHHHHIIHHGHHIHFGIIHIHIIIIEIEECFIHGGIIDIGFIIIIDII>GEIHIIIHHIIHIIHG/I>>IHIIFD<III8GIDH9AIIII?@DIEGDI=
@simulated.1785/1
GTTGAGTTCAAATCAATATGTTGGGCACCAATTTGTTATGGTAAAACTCCAACCCAAATATGCTCCAGCACTGAAAACACAACTCAATTAATGTGAATAA
+
IIIIIHIHIDHGIGHGGIGHFIGEIIIDIGHIFIFIBIFHIAIGEIEBCIABIII>IGDCIDIII3HIGEDICIIFIAEDEIHIIHFI>FI<FD>FI<EI
@simulated.1786/1
GACTTCGCAGAGGAAGTAAAAAACAGTTCTTTAATTCCAACCTCTGTGGCCGCAAGATTAAAAAAGCCCAAAGGGTGCTGCTTGCCACCAGGTCTGACGA
+
IHHHHHHIIIFHGIGIHIHIIFIHIHIHFEIIIIIIH@IIGGFIIFIIIIIEIIIEDIHIEIBIHDDC?HHIGCEAGBIEI7EBICII?<@I<IF=IHA@
@simulated.1787/1
GTTGAGAAAATATGTATCCTCCTGTCAGAATGTGGCTGTAATTATTAATTAAGGAAGTGTGAAGTTCTCCATATCTTCCCTACGACCATCCACATCCTAG
+
IHIIHIHIIIGIGGHGIEIFIEHFGIGDEGIGFIHFIIIDIIII@CBIIIAIECI@CIIIHDICECDIIIICIIIIIHIIIIGIGIIIE/?CIDCIBF5I
@simulated.1788/1
AGACAAAGATAATCTCAGTGGCTGTGAACTTTAGTATTCGGATGTTAGTTCCAACCATACACTCGGATGTGCCAAGCCAAAACAGAAAGCGACATCACAG
+
HIHHHIIIHIIIFIIGIIIHFIIIEGEIIIEFDIFIFCHDEIEI<FGGIGIIB?G?II<IH>A>FIIEDIB=BBIAI8IIBG?BIIAB;4DHII<@IICE
@simulated.1789/1
TGCCCTGGACTGGAAGCCTGAACCGGGAACTTCTAAGTTGTGTACGTCAGCACGCTCTTACCCTAAGGGAGGTGCACAAGTCACACAAGACTCACTGGCC
+
IHIIIHGIHGGGIGHIIIEGGGGIIIIGFDIIFIIHIAFCFCHEIIHIFDIHIIIIICIEI:HHHI@IIBIGH4IIIIIDIIIIEIICIIBIFBG:CC;7
@simulated.1790/1
AAGTATGGCACTAGGTGCCCCTGGCAGTTAATGTGCTAAAGAACTCCATGATTATCAAGACTCAGACTAATAAACCCACACTTTCGGCTATTCTGCAGGG
+
IHIIIIIGHHGIGIHIFIIHGIGDHIDIIDHEIIEICCDIHECD>H@GIIIIIIEGECIICI@EFBIIIIIDII?BH>?HIDIE:ED=IGBBIFIDIII9
@simulated.1791/1
ACATAGGAGGGGTGAATTGAATGACTCTCACCCCTCCGTGACCCATTAAGTTAGCTTTAAAAAAGATACACTCAAATTCTTTAAGCACATTCATTTCCTA
+
HHIIIIGIIIGHHIHHHHHHGFIIIIFDIGHEIEIFIFFDIIGIGADII<I@IBIBIIDECD@CII7IIBIFCAIII.EIDI=IIIIIIFI<CII@;HI8
@simulated.1792/1
CCTTAACACCAAGAGTGTGGACAAAAACAGGATAGGGGACTGGCTGGGGTGCAGCTCAGATGAATGCTGGTTGTGTAGTTCCTACCCAGCACTGTAAGGA
+
HIIIIHHIGIFGIFHIGFIIHIIIGIFGGIDGEEGIIAIEIIHGIIIII>IE@GBIIIII?IHIIAIIEBBIEI<>I=EDIFAIIDIIIAHBCIGICCBI
@simulated.1793/1
GCTAAAAACTTCAAGTCATTGAAGATATCAGAAAATGGAAATATCTCCCATGTTCATGGATCATTAGGATCAATGTAGTAAAAATGGCCATCCTACCAAA
+
IHHHHIHIIIHIHHGIHGEEHIFHIBGIGFHHGIFIGFIIIDIIGIIIFIFBCI?FIIHGI@IIBEFEIIFHIIH==II@I@?CI6IEIICIGIFIEE6I
@simulated.1794/1
CAGTACTAGACAATGAGACCCTGTTTAGATTAATAAATAAACCAAAGACCTCTCCCCCCATTGGATTCACTCTGTCTACCTGGCTAGAAATTTCACGTGG
+
IIHIIHIHIHIIHHIFIIIIEHEIIHIEGIIFFFFHIDII@CFHCIIIIIIIII?D9IIIHI;CDHHDIIECCHIEBHFFGD0DIIIIGFII=IEICI5@
@simulated.1795/1
TATTTAGTAAGCCTTTTTTTTTTTTTTTTTTGTGGTTGTGACTAAAAAAAGGCAAAACAAATCAGGCTTTGATCTTAGCACAGAGGGGTCTCAAAGGAGT
+
HIHHHIHIHIIIIGGHIIHGIIGHFIIFHIIIIFIDCDIGIHFGIBFIIIIDFIFDF;IIIHIIBIIIBIBB:GICCI0I>;IIBIDGFIIA9BIH?HIG
@simulated.1796/1
TATTTACGTGTTCTCGGTAGTTTCTCTATTACCTATTTTAATATTCCCTACAACAAAAGACAAATAGCATCATTATTACAGTTTGAATCTGCGATGGCCC
+
IHHIIIIGIHFIIIIGGIHFIFGDEIIFIHFIIIAFIIIDHIGIIFCFIIFIIHCFHAIICIIIIFCI?EICIEI@DIG9>IHDE?EBIHI<II>I:III
@simulated.1797/1
GCCAGGCCTTCTCCCCAGTCTATGCCCATCCCCAAGTCCCCAGTCTATGCCCATCCCCAAGTCCCCAGTATTCCCAGCCAAAAAACAAACAAACAAACAA
+
HHIIIIIIHHHIHIFIIIIGIHIFIIFEIGDGG>IIIAIHBIAHIHIEII?IIIB<@IICBHFIIICI?IIEDI4BFH7IEI>I@IIGADEII@H8IIII
@simulated.1798/1
GTATCTGCGACCGCCCCGGGATTGCAGAAGCCCCTCCCCCTCCCGTGCGATCGTTGACTCCCTCCCGCCCCTCGCCCTCAGGTTCCTTGAACCCGCCCCC
+
IIIHHIHIHIIIHIGIGEIIIIIEHIIFGIBHIHIIEIEHIIHIAFEIIIIIHIHI@IGIG>IICIIIFIHI<IF=;AI@AIAFAI@IC:IHIFICIIII
@simulated.1799/1
AGCTTATATTTATTTATGGGAAAGCATCAGACAGGTCCATCCTGAGGACTTTCTAAAACTGTCAAATTCATGAAAACCAGGAAGGAAGGAAGGAAGGAAG
+
IHIIIIIHHHIIHHFHIIHIHHIEEDIIGIDGHIIFHIEIIDGIIIEIIEFEFCIIIIEGGIAIIIIDIEI6GHI?I9CIH?HIIGIIH?IIH<III9II
@simulated.1800/1
AGTACATAATTTAAGTGGTGTATGTTGAATAGAATTAAAAATAATAAAAGCCAAGCCAAACCAAACCAAACCAAACCAAACCGAAACAAAAGAACCTTGT
+
IIHIHIHIIHGFIIHIHHHGGIIIFIIDIGEGIHGIBGGIHFGFI=GHFIGHAIIGIIFFF;BIIIIIIIIAIEIFI<DIIIEFIII@6@IIIIE;ECII
@simulated.1801/1
AAGGCGGGGGTGGGGGTGGGGGCTTGGGAAGGGTGTTCTTCTGGAAGGAGATGCAGTTTTTAGAAACCCATGATGTCAGAAAAGTACATCTGTTTCAAAC
+
IIIHHGIHIHIHHGIHGHGHIFHGIHDIIHGIIHBHBIIIFAIGIEGDIIAI9I@IIGGEIIDIAG;IIIIIHFIICFIIIDIIIGAHII?I@II:IIEI
@simulated.1802/1
CTGATACAGAGGCCATAGCGAGGTGCTTACTGGCTTGCTCATCATGGCTTGCTCAGCTTGCTTTCTAGTAGAACCCAGGACCACCAGCCCAAAGAAGGTA
+
IHIHHHHGIHIIIIHHIFHIIIFFIFIIEIIIFGDIDIDH>FEHEIIIIIHGIIC@GI:GIEIIG<BI:;DIDDEIICIIB@BIAIG?AI@9AI@IFCDH
@simulated.1803/1
GGTTCTCTTGCTGCCACTTTCTGAGTGGGATTATACTATAGTATACAGGGTGTATGGTGTATACCATACAGGATTTATGGTGGTAGGCAAACACTCTACA
+
HHIHHHHGHIHHIGHDGIIHFIIIIHFIDEICEDICIGIHHIIHIBEDIIDIIIHDF@IIIIIIGCAIG=IIIDD;G?DFIII8<IBIHGCIIICIID=B
@simulated.1804/1
TCCTCTATTGACCGTCTGATGCTGCAGACCCTTAGCCTTGGCTCTTACCTTCAGCAGTGCTTGCACGCTGCAACCTACCCCTCTCCCTCACCACACCCAC
+
HHIIIIIHIHHIHHIIIIIIHIHFIIFBFHIHHFIIFFDDEFI?IIEEFIGCIGB@FFI<FFH;CIF4I;IDIII=A@DIH<GA<F7EDI7II<IC6IFG
@simulated.1805/1
GAGGTGCAAATAAGCTCTGAAATGTTCATCACAATGCTGGCCTGCAGAACAGCAACAGAACGTCTGATGTTTTTTAGGAAACTTATGGAAATAAAAGTTC
+
HIHIHIHHHHIIGIIGIGHIIIFHDGIDIFIIHGEIBGIDIIEADIIIIIIFAF=GDDIHIDEIEG7IFHI?IGII=IIGDIDIFB?ID9IGHIII<DDG
@simulated.1806/1
CTTTTTCTGATCTTTGATGCCTGTTGTTGTCTTGTCATTTTTATAGCAGTTAATTAACCTCTGGAATGTTAGGGGATGTTGTAATGTCCAGAGCTTTCTA
+
IHIHGHIHHIIIHHIHHHGHIHIEHIIGEGHIIGIIGIIDIDEIEHFDIIC?@DFD@HIHEDGIEFDEIAIIIIIGIHIIIFIFIICIIBBIFII6HII<
@simulated.1807/1
TGTGTATCAAGGGTAGTGAATCACTCTCCAGTTAGCAACTGTGTCGCCATGACTACAGGGCCCTGAGGAACCAAGGAGAGGAAGAAAGAGGTTCCCAGAA
+
[truncated: 708,948 more chars]
