# Supplementary material for: Accurate short-read alignment through r-index-based pangenome indexing
Source: Genome Res. 2025 Jul;35(7):1609–20. doi: 10.1101/gr.279858.124 (PMC12212348; doi:10.1101/gr.279858.124)
Supplement: Supplement 2 [file Supplemental_Code.zip › moni-align-1.0.0/data/mouse/reads/mouse.chr19.R2.fastq]

@simulated.1/2
ATTGCTCACTGTGTGCCTGCTGCATACCAAATATCCCTCGATGTTCTCTGAACCTGAAGAAGTATTGAAAGAGCCGACTAGGGAAGATGGCAACCAATTT
+
IIHHHIIIHIGIFHHHIFIIGFHIHIH@IIIEAIGIDDCCIIIFIIIGICGIIDF;IFGGEIIGHIIIG=FCGAIIIIHI>ID@;@IIG8I<@EBID<AH
@simulated.2/2
GAGGATCAAAATATCTACCGCACAGGCCTGGAACGGGAAAACGGAGCTGAGAGGAAAGAAAGCGAGCTGGCAGCGGCCGGGAAGAGGAACATAGGAAGGA
+
HHHIHHIIIIIIIFHGIIHIIHIID@HIIGFIIFGIEIFHDIGAAG@IIIIHIIIICIBFFDIG?B@=IIII<II@IGFIIIII?FIC7IEIIAF>EIII
@simulated.3/2
TTAAGGATGTTGAAGATTTTTTCAGGTGCTTCTCAGCCATTTGGTATTCCTCAGGTAAGAATTCTTTGTTTAACTCTGTACCCCATTTTAACTAGGGTTA
+
HIIIHIIIHHIHIGEHIHGHGHIHGHIHDIFIFDIGIEFIIIIIGFEAIIHHICIIIIFIIIICIIDDGIAHFEEID?I?@9II?I<CI=EIHGIG-III
@simulated.4/2
GAAGGTAAAATCAGGGTTTGTGTACTCAAGTGGACCCTAATCAGGGAGGGAGCAGACAGAGGTGAAACTCAAACTAACAGGTAGCCTGGTGAAGGTGAGG
+
IIIIHIIGIHIIIIGGHIIIIIIIIIIIIHIGDIEFIGIHIGIIDHEIIIF>ECAIIHGI=IIIIBIAIEBGI@GEIII=IIEI<IEIAIGI?<IIIIIG
@simulated.5/2
AAACATTCAAATGAAGGCTTGCCAACTTTGGGCTTTGTATAAGTTGACCATGACTCATTTCTCTTGCTTCCTATCCTGGGGCAAGAAAGAACTAGATGGC
+
HHIHIHHIHHHIIEGHHIIHIGHIIIIIIHICIDIIGIIHIIH@IIIIC<HIIIIDF?IIICIFHIIIIIIIIIIIIIIIII=I7IIII98II5??I2D;
@simulated.6/2
ATGGTTGATCATTGACAACTTGACTAGATTTAAGATTGTCATGGAAACACTTCTGGGTGTGTTTGTTTATGGGGAGTATTCCCAGAAAAGTGAAGCTAAG
+
IHHIIHHHIIIIGICHHIIGIIHEEIIIGCDGDIIGDHHIIIIDIFEAIHIIIIIIIIBEGI>IIEIGFIEII;A28;IIIIII>AEIB:IIA?GIIID=
@simulated.7/2
AACTGGAGACCCACAAACCTGGGTTCTCAGCCAAGGATGACCCTTCTCTGCAGGGCTGCCTCAGGCTGGCCCTCGGAGTCTCTGGCTCTCCCTATAATCA
+
HHIIHIIHHIIHGIGIHHIGICHIIIIEFCHGGFIIHIIBCFHIDGICHIDGC<IGG>IAI=III:EIIIIAC@@G4I>IGIAGBIIEDII?E=IICIEA
@simulated.8/2
AACAATAAGGGCTCTTATCCTCTGAGCCATTCTCTAACCCCCCTCCCCCCAAACTGTTTTCTATAAAGAAGCCAAAGGGGATTTTTGTTGATATTNTTTT
+
HHHIHHHIIIHHHIIHFIIIGIFIIIIICHIICGGIIGHHIICFAHGIIIFFIID@I<IIII:IFFI;IBIF>I@?>H;HCI>>IIDBICIF?DI%III9
@simulated.9/2
TGATTTCATTAGGAACATTTGGCTCAGTTGATAAAGTGCTTGCCTAATATGCATAGAACCTCAACTTTAATCACTTTCCTTTGTAACCAGCCAAGGCTGA
+
HIHHHIHGIIHFIIIIGHHGIEFEGIICFGIIHHEIGCEGFIFIHIADGHIIIIEGIDI;CEII;IGIGII>B??IIIIHIIIIF?BDCHI)I=AHII5I
@simulated.10/2
CATAGAACACGTTTAGGACAGGGCCCAGAACAAAAAGCAAGGCCAAAGCAGAGTGATGGTTCCTTGTTATTATTACTGAAGAGACTCCAGTACATACCTC
+
HIHIIIHIIIGIIHGFHIIHIFIIIHHIFIIBIHHFIHHDGEIFBIIFEIIGDIIDIEDIIHCIIE7?AGB:II?E>IGIAIIA>III9I6EFICGIBII
@simulated.11/2
CAAAATCATGCAAACAGAGTAGCATAACAGGTTTTAATGAGAAAATTAATAAGACATTTGCTTATTAAAGGAGGGATTTGTGAGAAACAATACATGTGTT
+
IHHIHHHIHHGHGIHGEIGIIHGIIHFICGAGFHCEAI@IHCIHGIGAB@IIBIIIDDDFICIF<IIII=IGIIGGAFD@II<@DIGH8IBHIIIAIIDI
@simulated.12/2
TATGTGAATTATGTCATTATGACATAGAAAATACACAAAGAACCCTTGGGGTAGAAGTAGTGGTGAACGCATTCGCGGATGAGAATATGGAGCCTTGGGA
+
HIIIIIIIIIIIIIGHIIGIFGHIEGFGFIDGFFFFIGBIIIIEII@I@GIIIDIICDIAICHICAIIIDEIHCIIDFDIGA?IFIIBIIE9GDIGIGAI
@simulated.13/2
TTCGAGGCCAGCCTGGTCTACAGAGTGAGTTCCAGGACAGCCAGGGCTATACAGAGAAACCCTGTCTCGAAAAAACCAAAAAAAAAAAAAAAAAAAAAAA
+
HHHHHHHHIIHHIGHIFGIHGEHGIIIIIEHEBGFIEHHAIDF=HIGIIFIIIHIIAFE@IIIEIGIIA@IIDI@IIEICDDGIDICIIBIIII?IIII1
@simulated.14/2
CACTTTTAAGTTTAAACTATACCTGAACATTGGAGAAGCTAAAACCCACTAGGAAAAATATCACTTGCTAATGCCTCAGAATAACCAAGCTAAGTGGGAA
+
HIHHIIHGFGHGHIIHIIFHIIIIIIIFCHHFGEIHIIIEIEEBIIEIIACIIIIIIDIIIAIIII5ICIDIFCHIIEIII>4IB@?IHIII;DFI@I59
@simulated.15/2
AACCAAAAAAGAGGCAACCCTGGAGATAGGAAACCTAGGAAAGAGATCAGGAGTTACAAATGCAAGCATCACCAACAGAATACAGGAGATAGAAGAATCT
+
IHIIIIHHIIHHIHIIGIIIIIIIDDFIIIGIHDIIEIHIFIDIIGIIEBIF<IIEIBBIIIC;?IIII9?>C<IACI=IIBIIE<DIIBIAIFIHIIIH
@simulated.16/2
GAACACGCAATCGTGCACACAGCCTGGAATCTTCTATCAAGGAACTGTTTGAAGGCTACTGAGCTGAACAAAGACTCGGAGCAATTCAACAAGTCTGAGG
+
IIIHHIHHHHHHHHHHIIIIFIEHIGIEIGD>HIIDGI:FFEIIIIIFHDEFACGHII?IGIGFCI<G?IEEBCCICHIIHHIAI=EIIIIBEDEFIH89
@simulated.17/2
ACACACACACACACGTAAAAATAAAATAAACCTTAAAAAGAGACGGAGCGCTAATGACTTAGGCACACAGGTGAGATCGAGCCAGCTGTACTACTTGTAT
+
IHIIIHIIIIIHIIHIHHIGGIIIIFHIIDAGHIIDIIFHHGIIIFIFI?IIDAAEIIIIIIGIICHGC;E?IIGIEFBIAI=HI>I7II5=G>:IIAII
@simulated.18/2
GACAATAGCACCTCCCAGGCGAGTATCCCTGGGGACCTTGGACCCGATGTTCTTCTGGCCGTCTCCATCCCACCTAGTCCTGACCAGCAACCCCACCAGT
+
IHIHIHIIIHHHIEFHGHEEIIIFIHIIDHIIGGIEIICIIIGDIFIH<HDAIH?IBEEEIIIIHIIBIICFI=IGIDHI;9IIIBIIII@I:IIIE<II
@simulated.19/2
GGGTGTTCTCAGAGTTCCTACTCTTCTTTCGCATCATCCTCTCCCCTCCCCTCTTCCATTTCCCCTCTTTGTTTGCTCACACCTCCAACCACAATTCCTC
+
HIIHHIIHIHIGIIHHEIHIIIIGIIIFIIGGGDEICFCIIGFIEIEDIIIIIAI?AIIHGIIC?FI?IIIG<IACIIIFIEIIICIEIIII7GH5>II@
@simulated.20/2
GGTTGGAGGATACTGAAGTCCAAACAGATGCATGAGCAATGAGTCTTGGAAGACTCAGAGGACCGGGACCTCACAAATCCTTCTCTAATTCTGCCTCCAT
+
HHIHHHHHIIIHIIHIIIIFGHHIIIIFDIIFIGIFIIEIIIGFI>ICII@FIFIIIIEIIIIIHICIDF??EDII?II>:I>I@DHI5HI3CGI>IIII
@simulated.21/2
TTTATTTTTTATTTTATCTGATGATCTATCTATTCGTTTTATGTGTATGACTATTTCGGCTTCATACATGTCTTTTCATAGTGTGTACCGTGTGCAAATT
+
HIIHHHHHGIHIHGGIIIIIGIIIGFIIGIIIIGHFHGIGFFFHAG@IEIGIEIGI>II=IIIIIIHF@IGEAHGC5?IIIEEIG6EIII>CII?IAII9
@simulated.22/2
GTTTGCTGATGTCTAATTTCTTGAGTNCTTTATATATATTTGGATATTAGCCCTCTTTGGAAAGTGGAATTGGTAAACCCAAGGTCCACGCGTGACACGA
+
HHHHHHHGIHIIGHHIHIHIGHHIIIEGFIIIDGIHHIIFBIG@FHIAIIIIIIEIIEIIIDIIIAIIIDGFHIF@HG??IIGDIEII>IIHECE8I??@
@simulated.23/2
ATCTTATCCTGGGTTCCCCAAGGCAGAAGCCAACTCAGTGACCTACGTGCAAGGTGGTCTGTCTGTAAGGTGACTCAGGGATGAGTTCCAGCAGAAGGAG
+
HHHHHHHHHIHIHGGFIIIIIEGIIIIHHHIGHHHEIIHEIEIIBIBIICFIIIHGG@IGIIIIDDIDIIIIFIHI:=I<>B=IIII?IIII7IIC>IFG
@simulated.24/2
AGTGTCTCCTCCAGATTGGCTTGTGGGTCAGCCTTTGCGGTGTTTTCTTGATTGATGAGGGATGTCATAGACCCAGCTCACTGAGGTTGGTATCATCCCT
+
HIIHHHHIHHIIIHGFGGFIIGFIFD@FFDFIGFFIHIIECIIDFIIIIFIBI@IIIIIGIFIGBH@:HIFIIBFI:IIHBGIHII>GIFIEGI5<GI6;
@simulated.25/2
TCAGCATTGGAGACACAAATTGGAACACCTGACTTTGATGCCTACGTGAATGATTGCTATTCTTTCTAAAAAAGAATATTGCCTCTCAGTAATGTACACT
+
IIHHIIHHHIIIIIHIIIEIIIFFHIECIICIHDIIIEIIHFIICEFG@EIHIDGIIIIIFFIFIIIIIEE;I@9II:IBIFIHDHE7AAI4HI0IEIHG
@simulated.26/2
CTCACCTACACTTCCAGGGCAAGCTCTACTGTGCTGCCCAGGCAAGGTGCAGGGTCAGATCTCCCAAATGCTGTAGCTAGCAAAGGGGTGAGCCAGCTCT
+
IIHHHHGIHHIIGGIIGGHGIIICIHHCIGEFIIFIIEGIIICHHHBIIIIAIFFIFIICHIHIIFHIDIII?I>II>IG>?I<IIIIF?=HD4>I??II
@simulated.27/2
TTCCCAGGGGTCCTCAGGACTGTTCCCAGTTCTCTACTTTCCCGGAGCAGACAAGATCTTGGAGTGCCCTTGGAAGGCCAAAGATGTAAAACAGTCATCT
+
HIIHIHHHHIIGIIIGIHIGHHHHHIIIFIIFIEEIEGIIIFCIFHIHIIGBHC<:IIIGHBI>IHIIGIB?IBAI=I@4I@IIEIII4<@2HIGIIIBI
@simulated.28/2
ACCAGTAATATATAAGGATTGTATAGAGTTTGAGTTATGTGGATAACTTCATTATATCTTTATGTTTTGATTTGTTCTTAAAAAAAAGCATCAATGAGTC
+
HIHIIIIHIHGIIIICIHIHGIFIHFHIIHIICIEGIIEIHIIDE?I;CBIFIGIDIIDIG?IIIIGIIIEEFIIIEIEIF:@?DEIII83I:=HBI6B>
@simulated.29/2
CTCTAGGTTAATTATACTACGATCTTGTAAACTATACTTATCTCATCCCTTGGTCCCGTTTCTAAGCAGAAATCTATTAGTAGAAATGCTAGTGTTGACA
+
IHHIIHIHIIIIIGIFIIGIEIIHHGIIIIGHAIEIEEAGGIEIII5ICIEIIGFCGII@BI;?IEIAIGAIIIIIIIIIDI<I=IEIIIIIIHIII:2I
@simulated.30/2
GCAGCCCACCTGCTGGTAGCACTGGCGCAGGGTGAAGCCAAAGGCCCGCAGCCCTGTGGAGTGGCGAGCCAGCTTGAGGATTCGGAAGATGCGCATGAGG
+
IIIIHIIHGIFIIHIGHHGGIIGIIIHEHDBBHDIIGDIIAHI@IDEDIEIIFIIIIIFIIIIIIAI4F@IFF>6BFAGHIFIBI8FBI:IIDIIIIDII
@simulated.31/2
GTTTCAGTCCTGACTTCCTTGGTGATGAACAGCAGTATGGAAGTGTAAGCCCAATAAACTCTTTCCTCCCCAACTTGTTTCTTGGTCATGATGTTTGTGC
+
IIIHHHHGHHHHHIFHIIGIGIIHIGHIFFEGHIIIIEDIIDIIIIGII?IIGB<IGHFECIH>IA>HHIIAIIIDBIEFIDDE=?IG>9II9@IIFDHE
@simulated.32/2
TTGAGAAGACTTTTTGCTATCCTAGGTTTTTTGTTATTCCAGACAAATTTGCAAATTGCTCCTTCCAATTCGTTGAAGAATTGAGTTGGAATTTTGATGG
+
IHHIIHIIIHIIHIIIIGFGGEFHFEIIHFFIICHIDIIHDIII>IIIGIIICIIIAIBGIEEC>HF<EIIAII:IIHCIIFHII=@IIDHGEIIIDGHI
@simulated.33/2
TTACAAGTTGTTAAAAAAATCTGTGTATATACCCAGAAGAAGTATTGCTGAATATTCTGAGAGTAGTATGTCCAATTNTTTCTTTTTTTTCCAATTTTAT
+
HHIHHIHIIIGGIHHHHHIEIIIHIIEIIIIIIIEHIIIIIFIEIIAIEEIEFIIIIDIDIDIH9FII5IB=IIIG;GD>HECI?9I?@FHII4CIIIGI
@simulated.34/2
GGGTTCTTTCCAGCTTCTGGCTATTATAAATAAGGCTGCTATGAACATAGTGGAGCATGTGTCCTTCTTACCAGTTGGAACATCTTCTGGATATATGCTC
+
IIHHHIIIIGIIEHIIIHHFGIHHIIDIIIIIIEHIDFEEHIIAAIICICCBIHIDGIIICEIIEIIGDIGIGDII?BIIH<CDI?=IFI56ACIEE>II
@simulated.35/2
AGGTATGAGGAATGAAATTATGGGCCTGAAGAGATGGCTCAATAGATAAGAGCCCAGACTGTTCTTCCAGAGAACCTGGGCTCAATTTTCAGCACCTACA
+
IIHIHIHHHHHIIIGIFHIIEGICHDHF?GIDD@CIIFIIDDIICF8IIIIFGIIDEIEEHIIIIIIAHAHIHI=HIF@IHIH9BG=DIIH:IHII:BDI
@simulated.36/2
TCCTTCCTTCCTTTCTTTCTTTCTTTCTTTCTTTCTTTCTTTCTTTCTTTCTTTCTTTCTTTCTTTCTTTCTTTCTCTCTTCCTTCCTTCCTTCCTTCCT
+
HIHHHHIIIGFIHIIHHIGIIIIHIEFGIFIHFHFGIFFFGIIIHHIIDIIAIBAFIIIGIHEHDIHIAI=II=II>FBHFBIIC@AD9B>IB6IHIIEE
@simulated.37/2
ACTATAATTTGAGTTCTGTCAGTATGCTATCTATATTCTTTTGATACTCATAGGAGTTATTTTATTACATATTTTAACACCATAAATTGTTGACTACACT
+
HIHIHIHHHIHHIIIFFIGIIFHIIEGIIIFEBGIICIFIDDHBICCIGEGIICCI7IHI;FIF=BI@IFAIEIIGIDA?IF2IDIGBI?CIAIIIFIDA
@simulated.38/2
TTACAGCAGCAGAGCTAGCCACCCGCGTCCCTAGTCTCGGCCTTTGGAACCCTCACAGCCCCAGGATTTCCAGAGCTTGTGTTTACTGTTACCCCATTTC
+
HIHHHHIIIIHIIIHFIIIIHEHIIFGIIGIHEICAFDFEGIFIHII@9>IIIHGIDDDIGI>IIE?IIIIIC?I@?H>IIGIC@EC=II@DIII<HC@:
@simulated.39/2
GTTAGACCAAACTCTATACTCATCAGACTCTGAGAATTTAGAAGGTCATGAAATTTCTCTGAACATTTCTTTACCTGCCCTGAGCTGTAAATGTTATCAG
+
IIHIIIHIHIIHIIIHFHIIHEIIEHIIIIGCFIIHIGIGIIIGDCIBICIICCI@II=IF@?II@IE=DICEIIIFII4CIFI=IIHD3C5BICAHIH9
@simulated.40/2
GGGAAAGAATGCTGACCCTGACTTGACCCCTAGCCTAAGAACAGGGCCAAGGAATGGATTCCCACCAATCCCCGAGCTAGTCCTAAACTCAAGATTTGCA
+
HIIIHHHIIHHIHHIGHIGGIHHIEIGIEIIFGIIIIEEDHGHIIIIICFEIIHIHII?AI<IDGHIIIIBIIIIIH=>AIFIIIIII@IIIIIE9IC<H
@simulated.41/2
CATGTCTACGCACAAACCCTTGTAACCCCCATTCCAGGGGATTTGACTCCACCATCTGGTCCCATTAGGTACTGCACGCACTTGGCACACATACAAACCC
+
IHIHIHGHHBIIFIIIHIHIIIIFIIIIIIIIICIBIDEIIC?FFECICIEIDIFI?FIIII?IIHHFFI?IF:G@I=I??IB<IHIDIIACI=H7FI@H
@simulated.42/2
CCTCAGAAATCTTGAAGATATATTTATCTAAGTTATATATTTAAAAAAAATAAGTAGAATACTAAAACTAGAATAACTGAGCCCTCTAAGAAGACTAAAC
+
HIHIIHHHIIIFHGFHIIHIIGIIHHIFIIIIIIIIGIIDAGHHIE;IIDIHAFFEIIEIICIDBI?EIIIDIIIIA=IIGI9IHI@IDII9G9IIB?=I
@simulated.43/2
TGAACTAGCCCTGAGATTTCTAGCTTTTATCCAGTAAACTGCAATGCCTGGTTTCTTTCACTATCTCTCTGTCAACACTGGAGGCAATTTGTCTGAATAA
+
HHHIIHIHHHGHHHIHIGIGIGHEIGHIFCHDBHDIEIIHDIIEHIIG?II?HIH>IIIIIFIFII=EII@IIHIEDIDFI@=EIGCI9IG1IIICIHBG
@simulated.44/2
TGCAAGAGGACCTGCATTCAGTTCCCAGAGCCCATAAGTTACAGGACATCCAGTGCTGTCTTCTAGCTTTCTACACAACTATAAGCATCTCAAGCGATTA
+
HHHIHIHIHHIIGFHIICIIEIFFEDHFIHIFHIFAIIIIFIIIIIE=IDIGI@GIIA@HAIHBIG@EICFIAIDIH?IIGFGIIFDIIIII?AIIICCI
@simulated.45/2
GACAGACATTAAGTCTGTTCTTTACTTACCGCTACCTCATAACATCTTTAAGTACCACCTCGCTTATGACTGGGAAACCTTAGTCAGCCATTTTCTAGAT
+
HHIHHIHIIIIGGFIGGHFHIIIIIIFIIFIIFBCIIIIIIIEFIIGIIIGIIHIGIBEIIBH@=GGIID<IHI>IEIHIIHIAA<FIEIII>?IEHIBA
@simulated.46/2
TGCAGAATGATTGACGTCAGGTAACAGGAAAAAAAAGAGAGAGAGAAAGTTACCTGCTAGGGTGACCAGAGGGCTTCCTGGTACCCCAGCTACTTCTGTG
+
IHIIHHIHIGHIGGHIHGIGIIDIHIIIIIGIGDDDGFFAIIBFAIGGCHIFFDHGGCDIGIBIIFBDII<IEIIIIFDI?B@IGIIIIII?IIBAIGFI
@simulated.47/2
AAGATACCATTCAGTTCCCAGCATCCATGTCAAGGGGGTCACATGATTGCCTCTAATTTGCTGGGATCTGATGCCATCTTCTCTATCCCATTGGTACCTA
+
HIIHHIHHIIHGHIHIFHHGHFIGEHGIIEIICFDFGIIIDFGCH@FAC:IIHIHFIC8IIIIIFGGDFCFIIEDEB?IGIII9FIIEI=,FFIGAEI@I
@simulated.48/2
GTAAGGGAGAGGTATGGGTACTTCAAGACAATTCAAGACAACTGCATTTTTACCGTCAGAACCAGAGTTGGGAGGTAGGGAGCTGGGTCAGGCAGTAAAG
+
HHHIIGHHIHIHIHIIIGIIFFGIIIDHIGGHIIECHFIIIFIHICEGCIDIGIHIII<AIEIIHBHIGCII?FIIACECBCCIGI@FI:IIIIEII8AI
@simulated.49/2
GCAGGTGTCTTGACTTCAGGTCATGTCTGTTCTTTGGCAAGTAATATGTGCAGTACTGTTCCAATCTGCTGCTATTAGAATGCATTGTGACGCGACTGGA
+
IHIHHHIIIGGIIHIIFHIFFIGIIHIIIIDIECIIHIGEHIFHBIIDIIIEHD8@HIHEE=IIIGII9EIIIIDB=3EHIIIIFIIIDI;AI:AIE<II
@simulated.50/2
CAAGGACAAGACCCTGGGAGAGCAGCTTTCCTTCGGGTAGGCCAAATCCCCTGCCATCAGATTGTGAATCCATCCAGGGACTGATCTGACCTCTAGGTTG
+
IIHHHIHIIHHIHGGGIHEGHHIDIGIIGGIIIIIIIIIGIGCHIIC<IFHCIFIICE?EGIFFDE>IFHFHII6ICIIHEIIIA>I8II?I3GIIIGII
@simulated.51/2
TCAACAAGCACTTCTTGGCATCCACAATAGTGTATGGCTTTGGTGACTGTATATGGGATAGATCCCCAGGTTGGGCAGTGTCTGGATGGCCTTTCCTTCA
+
IHIIHIIHIGIIGIIHIGGFIGBIHIGGGEIFIDIEIACGIIIIBIHIIHIDCHEIBGIFHI<ICIIHIIIIIIIEG8FD@BIHI@IBIC2ICIHIII?A
@simulated.52/2
TATGGCGTTGTAATTGCAAGTTGGGCATCAGGATACTTGAGCTGTTTCCCAGATTATTCAACCATGCTCTGCCTCAATTCCCTAATCTGTAAAATAGCGA
+
HHIHGHIIIIGIIHGIGHIFHIFGIIIIEHIIIIHIFIGIIIIIFII@IFIIEI=IIIGA=DICGDGGCIIGHF>?B>IIICIGIEIIII?CI=IIIBAI
@simulated.53/2
GGAAAGACAAGGATAGTATTTTTCAGAGTTTGGAATACAGTTGGAGTGGTCTATCACCTGGGGATCGTATTTTACCAAATGTTTATTACATGCGTTCAAA
+
HIIIIHIHIIGIIHGIIIIEGGIIIEIIHBEHCICIIIHGHBIIBIEIIIIGFGHGIIFCIF?IGHIIIIIGI>E=FFIDIHI7FGI=DIGI7@7GH?H7
@simulated.54/2
TCTTGTGAGGCTATGCCGGGGACTAGCAAACACAGAAGTTGATGCTCACAACTAGCTATTGGATGAATCACAGGGCCCCTAATAGAGGAGCTAGAGAAAG
+
HHHHIHIHHGIIIIIGIHHEGIIFIIHIIIIGFIIHIIIIIDIIIGIGEAB>DIIIIIDIIBFIHFIICEHID<I7IG6IGIIIC>IFA>E8EHH-GIIA
@simulated.55/2
CTTGTGAGACTAGGCCGGGGCCTAGCAAACACATAAGTGGATGCTCACAGTCAGCTATTGGATGGAGCACAGGGCCCCCAATGGAGGAGCTAGAGAAAGT
+
IIIHHHHIHGIIHIHGHIGICIGIGFGFFIHIIHIHHEIFCHFIFIHIIIGI<IHIDGICHGIIIICIFGIF@EB=IDIGEDDIIIABEI=IIGFBF@@:
@simulated.56/2
AGCAAAGTAACCCTTGGCCATCAAGGACATGCACAAGAGGGCCTCTCGAAGACCCTGATATAAAATTTGATTTAATCATTCCCTCTCAGCATCAGAGAAA
+
IHIIIHIHIHHIIIIIIGFEIGIIIFIFEGEIIIIGHHIHEIDGIICIFIBIIHGFEII?EHIEICI;I;IIIHEI8GII@H<IHFDII=I+CIEII:<G
@simulated.57/2
ACCACCCACCAGAGGAGTGGATAAAAAAAGTTAACAGGGTAAAGGGGGTTGTGGACCTGTTTAGAAGTAGATCTTTGGGGCGATAACAATCTTTGTTGTC
+
HIHIIIHHHHHIIFIIHGGIHEEGIGCFEIIHIICCIIIGIIIIIICIEIIIFF@CCIIIIFAIIBIIIEEIIIGEFHFII;9GAIIIEF:II:IIIHHI
@simulated.58/2
AGAAATATAGATAAAGAGCATAACAGAGGGAGGGAAGGAAAGAAGGAATGAAGGGAAGGAAGGAGGGAAGGAGAGAAAAAGAAAGGAAGGAGGAAAAAAG
+
IHHHIIHHIIHHIIGIEFFHHIIEHIIIIDHIFDBCEIHBIICBFIIIGIGIBIEIDGIIIIIGIBIGG@IICIEIH7I7BIIIIIEI9I=BB@@I@III
@simulated.59/2
TGGCTGGAAGTTTCTTGGAACTCCCAGACAAACTCTGCCTGTTGGTATCTATGAGAAAGGTAACATCAGATACTGCAGCCTGATCAAAAGTGGGACTCTT
+
HHIIIHIHIIHHHGIHFIHHIHIEIIIHIGCEHIII@IIC?IIHIBGAICBIIIIA>EIIIDICGIAHIFG=I:IFD?IB;>>DFIIIIB;<IIIHIBEI
@simulated.60/2
ACAGGATTTGCAGCAAGTTGTATATTAACATCACCCTTGATTCCTTGTATCACGAATTAAGTATTCTATCTAGTCAACTTGAATCTATAAGAACTCCTGC
+
IIHIHIHIHIGHHHHIIHIIHFHIIIIIHHIIHIIIHFCH@EIIGIFIGIGIB@EIIIIG:II=CAIBEIHIID@IHIICIIIICGI5?>GIIIIIII2A
@simulated.61/2
CCATAATAAGTGATTTCAATACCTTCTTTCTTCAATACACATGTAATATGGACAAAAACCAGACACTATTCTCATAACTCATTGACACTAATATCAGATG
+
HHHHIIHIHIIIHGIIGIIIGHEIHHIIIG=IIFIF@IIFIFEDCIIDIIBIDDICIICIIIIA:BHF9I8IIAIE9HIB=ICHFIIIIIIFIIFBDFII
@simulated.62/2
CATTCACTGGCGGTGAAGGTAAAGTGCCCCCATCATGCCATCGCATTAAAGAACGGCACGCGCGTGGAGAGAAAGGAATGGCGTAAGAGAAAGGTAATTC
+
HIIIHIIIIIHIHIIFHEGIIHIIIFGIIHIFICIIHEHI=IICIFII?IIIIBI?IGFIIAC:BIIHCHIGHC>IIDDCII?H:IGFIII?6I1IEI/5
@simulated.63/2
TCCTCCTCCTCCTCCTCCTCTTCCTCCTCCTCCATTTAAATCTAAAACCCAGAAAATAGCAGCATCCGACATGGAGTTACAATTAAGGATGGTGGGAAAA
+
HIIHHHHIHIGIIGIGIIEGIIIFIFEIIIHIEIGIGIIHFHIFEIIIHEIIIIGD8EIBFIIBI5I6IBIIIH<IIHEDIIFIFDCB<ID=I<IGIACI
@simulated.64/2
GATTGACATGGTGAAAATGTCCAAAAGCATTGAATCTATAGATTCAATGACATTCCTATCAAAATTCCAATACAATTCTTTACAGATCTGGAAAGAGCAA
+
HIIHIIIHHHEHFIIGIFIIIHIIFIIHHFFEIAGIEIIIECHGGIIDGIBIIFIIFDIGAIII@A<IG?AIGBII?IGIHFEDIEI9I?F><B<IIHIC
@simulated.65/2
CATAAAACAGGAGAGAAAACTTGTTCCTGATCTGTTTCTATTTCTCTTCCTCTCTCTCTGTCTTGCTCTATTCATGTGTGTTCCTGTACCCTTTAANTCT
+
IHHHIIFGHIHIHHIFHFFIIIIHIGHHGIEEIIIHCIII@FFHHFDIIIHIACIDIFGHIIIBICIIIIDC7=@III?B>FIGBI7IIC7D?G?DBD:I
@simulated.66/2
AGCACTGTTTAAGTTACTCAGTTATAAAGACCAGACTCTCCATCAAGATCTGACAGATAGCAGACTGAGCGCTGCCGTGGCTGTATAGAGAATGGGTGGG
+
HIIIHIIIGHIGGIHGIHHIDDIIIIIIEHFGICIIIGH:GIDII>GF>HHIIGIIIGECBIIICIFI=IIBEGIC:III9@7BFIHD=EII4IEEAI<I
@simulated.67/2
AGAAAATCCCAGCTCTGGTGTGAGGTAAAAATAACAAAGTGGTTGACCTTAAAAATGTTCCATGAATGGAACCTAGAGACATCTTGAGGGTAATGCTTCA
+
IHIIIHIGGHIHEHIIIHIIIIIGIDGIIIIHGIIFIGIIGFGHDHHIBIICIIIDA?IIEIIEIIHFI=I>I<IHIF<H;IHIIH79IAFIEFI@CII@
@simulated.68/2
GACCTAAAAGTGGAAAAAGAAACAATTAAACACACACACACACACACACACACACACACACACACTCAGACACAAACTGAGAATACAACTGTCTACTCTT
+
HHHHIHIIFGGIIIGFIHIHHIHCFIIIHIEIEIIIIIIIIIIHIGHIIEIIHIII@IIGHIEIIBCIIIIAIFFAII9IIIDIDIFCE:IIDGI@EE76
@simulated.69/2
GGCTTTTTCATTGCTCCTCTGGGACTGGGACATTTCTGCTCCATCCATTTTTGGGGTTTCCAATGTTTTTGTCAGGACCCCCAAGAGTGGAGAGTGCCTT
+
HIHIIHIIIIHIHGHFIIGFFIIIIHGHHFHGIGIIIGBI?IDIIEIIIHIIGGIBDIBIICIGICGIGI=H?IIIB@IID>@GI?:?CIIIIIIIIIII
@simulated.70/2
TTGGGGGCAGAGAGGTGGCTCAGCAGGTAAAAGCACCTGCCACACAAGCCTGATGACCAGGGTTGCGTCCCCGGGATCCACACAAAGGTGGAAGGAGAGA
+
IIIHHIGGIIIGGHHGHIIHIHIFIIHEFFEGIIDIIFGIIDCIHDIHIIIHGGIIHIG@IIIHIF>AFD9EIIIII@IIICIBI>EF1IGDG@IH:II9
@simulated.71/2
GCATCATAAATCTATGTCATAGCAGTTCTATACACCTGAATTTATTCTTGATCATGAAAAAAATGTTTATAATTAAGCTGAGGCATAGACTCAATGCCCT
+
HIIHIHHHHIHIIGIIGFIHGIIEGGEIHHFIEHEFIGIFIIEI?IIIBFI:DGGGAEF?IEIAIEFIFEIIIBIEDHICI?II<IEBI?H@III9I?F@
@simulated.72/2
CAGTGTGGTTGTGTGGATGTGAACACGGAGTGCCTCTGGGAACAGGGCAGTGTAAATTCCCCAGGGGAAACAGCCAGAGGCCTACATGCTCACAATATAG
+
HHHHIHIIIHIIGGIFHHIIIIHIHIDBIIIIIIHBFGICFCHIIIHII@IIGIIHIIIIIII@IIIHAGIIADBIIIECEDIID4IBHFE8>HIIGI4;
@simulated.73/2
ACCTATTCTAGAATCAGGAAATGTTCTTGTCACTTATTTTCCTCTAAACGATTTGGTAAATATTTTTGGTTGTTGTAAGTAGACTTGAGTATACTTAACG
+
IIIHHIHHIIHIIIHIEIEIIFIIIDIHFIHIDIEGFCIECIIIHGEIH?GGIHBIAFBCIDHIII@ICIIBDIIHIIHIIIII>GIIIFGFIIIIF+CE
@simulated.74/2
TTTGTTTCTTGATGATGGCCATTCTGACTGATGTAAGACCAAATTTCTAAGTTTTAATTTACAGTTCACTGATGGCTAGTGATGTTGAATACATTTTCAA
+
HIIHHIGIGHIHEIGIIIIIIGFHFGIIIIAFIHGGGEIIHIGIHIIIDIIII;I?IIIGCDFII8@IHI<IGI?BICI>IIIFIIBEFI@ABGIFHI8C
@simulated.75/2
TAATTCTGTGAATGCCATGCCATCTGAAGCTAGAATACATGGGTAAATTTTCAGAAAGTACGAGGAGAGTAGGTCTCCACCTATTTGTGGGGGGAGCTTG
+
HIIHHIHHIIHIHHIGHIGGIFFIIHIEFIIIDEHIIEIIIIFIBDEIIBCIEIFIFI?9EIIAGIIIIHIBIIEFIAIIHHBIIICII7HIGIIHI@II
@simulated.76/2
TTTTCATAATTACAATAAAAAGTGAAATAGATTTGGGACAAATTTGTGTACCAGGTAAAATATTTAGGTACAAAGATAAAGTCACATGTCTGGACTATGA
+
HHIIHIIGIHIHIIIFIIHGIIIHGIIFGHHDIFHHHGIIFFIICIIEIIHEEIIIIIICIFIIIIIIIIGI=IBGDFIAIII@BIIII0II"HFIIII0
@simulated.77/2
TAGCCCTACACTATCCCTGCACTCCACAAATATCCTCACCCTTGCCACAATGCATGGTGGCTGTTTCAGCCCCAACTGACACAGACCAACCCACAGGGGT
+
HHHIHIHIIGGHIIIGIGGGEFFAIIIIIIIDIHICGIGIIIIIEHFIHII?@IIII@IIDFIIIIII=IIIII=IIFIBE;FDII=IIIIFIIIIEIII
@simulated.78/2
ATCTACTATTATGTTCCAGAAACTGTGTGACACTGTTATCTTGTTTAATCTTCACAGTGGGACTTTAGCCAGGCGAACTTGCCCAAGATAAAACAGTATA
+
HHIHHIHHIGHIFHHFHFFHGIHIIGGIDHCI?GFIHFICIDCGIAIIIIGIGHIIHIIIII>BBC>C=H=IIIHBG@@I;@E>III?EDCIII;II9=I
@simulated.79/2
CCATTGTGAACCACCAGATATGGACACTGGCAACTGAACTAATTCCTGTGTCTAATTGTTTACCAGTTAGAACACCGGATATCAGCGCCATCTTGTAATG
+
IHHHHIHIGHIHIIGIGGHFIIIGHIBIIIEIGIIGICHHIIBIIFIIBFHIFGIIIIGIII5IDEIEIICBFHIEEG=II59;ICB9II>IIIIIGEIH
@simulated.80/2
TGATTAAAAACTCCTATTTGTCAGTTCTTTAAAAACGTTTTTCTGGAGACTAGCTTTGGACATGGTCTGAGAGGCGAGTCTTTCTCCTCGACTCCGCGGC
+
HHHIIIIIGIHGIEIHGIIGIIFFIHIHGIGFIIIFIDIGH?GIIFIIIBIIIIGIICACIDIG=IIGIIIIBICFIIHII?HEAIIIGAI@?I@IIC;5
@simulated.81/2
AGTGAACTATGAACGAGTGAGGGAATACAGTCAGAAAGTCCTAGAACGACAACCCGATAATGCCAAGGCCTTGTATCGGGCTGGAGTAGCCTTCTACCAC
+
IHHHHHIHIHIHHEFIIHIHIEHEFHIIFIEEGEIGGFHIHIGIIIIIIIIIIIIFDHFHHIIHIDIBIEH<IEIIFIIEIIIII@II>HDAIIII::I;
@simulated.82/2
TGAGACAACCTGAGCATGCCAGCTGGAATCGGGAAGATGAGCAACATCTTACAAGCTCACTGGCTCATCGTCTCTCCTAATCTGTATCCCTAGGATATTT
+
IHIHIHHIHIHIHFIIHIHIHIIFHDHHEIIGIIIIIAIGIEAEDGICIIDIEFIIIII@CDIFI<IFIGEIIAADI69I?II>IIIF:;IIII@HI>II
@simulated.83/2
TCCATGCTCACTGGGTGTCCTGCGATGCAGGCTCAGGTCAGGACAGTTTCTCAACAAAGAGCCTGAGACTGATAGTGAGAAAGGTTTGGGATTCTAATGC
+
HIIIIHHIGHIIGGIEIIIIGGFHIIDEFGECIIGGDIFIIDDHHDDIIIGIFIICICIIHEAGIIIFII>CAIHIEIIDIIBIIIFIG?II;IG0DIII
@simulated.84/2
AGAGCGCATGCATTGGGAATCACATGAATTTGTTGAAACCTCAAAGCCTGCTGCCAGTGACACACCTCACCCACCAAGGCCACACCTCCTAATCCTTTCC
+
IIIHIIGHIHIIIGIIEIIIIGHIIDDIGIAA@FIIIHICIFIIDIEIAIHBBDI>EI@IE>IIHFIH>I@A=DIG>IG;IIDIBCCIAIII?II9HE6I
@simulated.85/2
AACGAGCAAACAAATCAGCTCCAATCATCCAAAAGAAATACAGATTGCCTTATAGAGCAAGTCACATTATTATTATTTACACATGTAAATACTGTCTTAT
+
IIIHHIIGIHIGHIHHGHGIIIIIHGDEHCIEFIDHIIGIA@IFDIEIGICI?DI:B@ICIIF=FEI;IIG<DIEFI:I=?EEI8IIHIFGIDEIIIF@I
@simulated.86/2
TGAATTCTCAACTCATTTCAGAGGTCCTCGTTTCCAGAGTGCCAATTTTCAAAACTCACATGGTATAGGTCATTTGGGGACCTACTTGGAATCCCAGAGC
+
HHIIIHIHIHHIIHIGGIIIHHIGEGHDBCIGEEIIIDDHHHIGBHI>IIIIEIIFIIBIIIH<BIIIIIFIIBIIIH>IIIFIGAEHG>CBIIBBII:B
@simulated.87/2
TCCCACAGGCACCCAGGCCAGAGATTTCATGCCTGGGAGGCTTTGCATGGTGCGTTGGGCTTCCATTGTTGTGATCACCACAGTGACCAAAATCAACGTG
+
IIIHIIIIIIIHIIIFGHHGFGIHFDIIIIIGIICGIEIHGHECFFGIDIIIGIIDGFIGII@IIIIHGAIIEI@<CIGEIHIIICD?HIIHIIIIDII>
@simulated.88/2
TTAAAATGCTACATTAAACCCTAAAACCACACTGGAATGCATTTGAAACCTCCTCTGACCATCAAATCTAACTTTCCTATGCTGACTACATATGTATCTC
+
IIHIIIIIIGIIIIIIHIIIIHDHHHHIIIHIIGCHEGIICIHCIIFDIIFCIIIFH=IIIIIIIAI>IGIAA8CII>EIGIIIIICIGIIBDII;I:IF
@simulated.89/2
TTCGAAGAGCCACAGGATGGAGGATTTGGGAAAGGGTCACACAAAGTGTCCTTGTGATAGCGACGCTTTGGGCTTAGCATGTTTTCTACGCATATAGAAC
+
HIHHIHGHHIIIIHHFHFGIIIGIFHHIIHIHIEIAIDIICBDFGF=IIAIF?EIIIHIIIG?IEID?HICDIIII*ECFHIH>I:=IGIC7CII:IIII
@simulated.90/2
CTCCTCAGAAAGCCAGAGGCCATTTGCAGCAACCATTTCCCCCTATCAGGAGCAGCTACCGCTCTACCCTGGATTCAACTCCCACCCACTCCCTGAGTGG
+
IHHHHIIIHIHIIIFIGGGIIIIIDHIIFAIGEIIAEFHIIHFDIEIIHI@HBIIIIIIIHHIIIIIIIFIE;BDEFDIIIIIGIIB?@GBEHIFEE9AF
@simulated.91/2
GCAGTTGTGGTTATCTGCACAAGACTCACATAACATTAAGCCAGTCAAAATTCAAGCATGAGTAGGGGGAGAGCCCCCTGAAGGTCACCATAACAGAGGT
+
HHIIIIIIIIIIIIIGIIFHIEIIIIIIIGEFIICIGIHHCHFIIHEHIIIHIIIFCICFIIE?CIEFDBIII9FI9:I:II4FAI@IIFIECIIGBI9I
@simulated.92/2
ACAAATGTCTGGAGAAACTTATAAACAACCACACATGCTCAAGAAAAGGTAGAACACAGAAAAGCTCTTGGAAGTCTTTGTGTTTCTAACTCAAGCTAAT
+
HIHHHHIHHIGIGEHIIHIIHGIIHIFHHGIHIHDIIDGGGDHII?BIHIEIIEIIHGI>D?>IIIC?IFIGCIIIIIIII==IIIIGIDIFIDIGE6I@
@simulated.93/2
GATACTATTCAGAGAAATCAGGGTTAAGTTCAGCCACGTTTCCTGACCTTTTCTAGGCTAAAGCTATTCCATTTGATTGATAGAGCTTCTCTTGTCAAGA
+
HHIHIHHIIHHIIHGHIHIHIDFFIEGHIIGFDGFIGICAGFIEIF?HI;GFIIEIGI>9HIIIDIE@IIIIIIIIA:IDIIID>ICIIIG:IIII;;=3
@simulated.94/2
TGGTTACTCACGTGCGGTGGAATCTCCAGGGCTTGTACTGCACTTTCCCTTGATGTGCTTTGGATGTGGTCAGATGTGTACACCCCCCCCCCCCACAAAC
+
HIHIHIHHGIHIHIIIIIIIGIIFHIBEDGEGHIFIIIGII@IHIIHIG?ICDHIGFIIIGIIIAI=CIHDI;BIIAFHIII@IIHAI7=ID4IIIIH>G
@simulated.95/2
TGACTCCATCACAAACTTCAGATGCCAAACACAGAGCTGCAGAGCTTGGTGTTTGCCCTCTGGGCTTCAGTCTGGCTTTGGTTTGATCTTCTCTGGCTGT
+
IHIHHGGHIIFIHHIIHIGGIIGHDIHDIIDHGDIIIIFIGGGIIFDBICGBI?@FHHFDIE@IIIGIIDIHAFIIFIHDIIIDBI2E5BI@IF=BI1@9
@simulated.96/2
TTCACACACCTGCAACACTAACTAGCCTCAGTGAGGTTTTTTTTTGTTTTTAAGGCAGAACACAAGAATTTAGAAGGGAAAGGTGATGTTGGGAATAGAG
+
IHHHIHIIIHHGIHGIGIIIHIIIIFIDIIIHGGIIGIBIHII?IEIIBFG@>IIFBIBHGIIEC<EFHEIIIEIIIIIEEAHD;DI@I@IIIIFIC<II
@simulated.97/2
TCCTGACTCCCGTCCCCCTGCCCCTGTGGCCAATGCTAAGATAATGGGGGAAGTTAAACATCTTTGCTTGGCTTTGGGTGTTGTTTGGGGGGAGCGGTGT
+
IHHIHIHIIIIIHIHIHIHDIHFIIFEEGGIEHCHEIIFIIIHIIIB@IFIIBDIEI9IAFDHIIGIAAIFII>I<IIIIHII>DIII64II@IFI?EGI
@simulated.98/2
AATGGCAGAGCCAGAGACTAACTGGCTAAGATGTGCAGATAGCAGGAGTCACAGGCCAGCCTATAGACTCAAGAAAGACAGCCTCAGCCTTGCTGCCTAG
+
IIIHHIGIHHHHHGHIIFGIIIHGIHIIIIIEGHEGIIIGIHHIFCHIFIIIIII==IIGIIIGIIIH>C>IDCC@IIB@BCDIBEIII>I9ICIIGIII
@simulated.99/2
TATTCAGATAACGTAACCAGAAGAGACTTAGAGAGGAAAATAACAGGTGTAAGTGAGCAGGTAGTCCATGGGGAGGCTGCTCTAATCTGTTACTATTGAA
+
HIIHHIIIIIIIGIIIIFHIIDEIEIHIEIIFFDIIFFHH>III@ACGDIIGIF@IICIHCCFIFEI;@BIBGDHFII9IIIAA6I1II?IIFHIIIIII
@simulated.100/2
ATTATTGTATATTCACCAAATGGTTTGTCCATTTTCCATCAAGAGGGTCAAGTAAGTTCCTGTCTCAAAAATACTTGAATCCAACACTGAGCCAATTTCC
+
HHHIHHIHHIHIIGIIIIIDHHGEFIDICCFFEIFFDCIFFGHDFGHIIFIDIIDICDGIIHFHD@IIIIIIIIGA?IG;IH?<I:IBIIEIEHI<I=:7
@simulated.101/2
ACAGACAATAACCTCTTAGAACTCTTCTGAGGATTATTAGAATAACTGATGAGTAATACACACTTAACCCAGTGTCATTAATCACTGTAATAAAATATAC
+
HHIIIHHIHIIIIIIGHHFFEHEIIGIIEGGIHHIHEEIGIBGIHCHIHIAIIHBIIIIIFDIIIIFID;DIFDIEGCI@DDIIIHGAIGIII;AI=I=D
@simulated.102/2
AAACACAAAATAAAACTGCAAAAGAGGGGTTGGGAAGCCACCCGGCAACAGCTGTGTCTGGATCATTTCCAAGAGGCAGAGAGTCGGTGGCAACTGTCCG
+
IIIIHHHIIHHIIHHFIFHDIGHIICHDFIGIH@@EIIHIAIIDIIHIIHIEIBIDAII=IIEDIGIIIIIGIIIGIDBI=4II<IIIIIGIFIFI>III
@simulated.103/2
AAAATGAATATNGGTACCCAAATACAGAATTAGCAGTGAGAGAAAAGAATACATAAATGTACATACTTACATATTAGGATTTCCTATATGCTTCAAGAGG
+
HHIHHIIIIHGIIGHHHIHIGIIIIHIEIHIIIIFFDHCHIFIFI<HIIFAHEIHAIIIHIIIIABIEEIAGAIIIII<BIIHIFIII>BIII<IIGAII
@simulated.104/2
CTGGGATTACAGGCATGTGCCACCACATCTGGTTAGTGTCCATTTTAAAATATAGCCATACTAAAAAATATGCTTCAACGTATGACTAGAGGGGAGTAGC
+
IHIIIIIIIHHHFGFIIIEIIGGFHIIIFIIIIEIHCIHIII@>DI@IIIFIHIHII:IGIDIEIII=@I;IFIIE@IDGIC?II5IGEIIIIIF<F9II
@simulated.105/2
AATGGAGGACACCAGAAAAACTTTAGGAAGGAAAGAGGTATGATTTTGTGCTTTAGAAAAACGTCCTTGGGGGGATCCAGAATCAGGGATGAAGACGAAC
+
IIIHHHIHIIIHGHGDIIIIIIEDDGGCGIBIIHIIIGIIHIIIIGIIIIH?IEIIICIIIIIII<EIIBGIIIIIA@IIBI@I>GE@=III?D>?;FI>
@simulated.106/2
CTCAAAGAAATGAGTAGCCTTCCTCTACTCAAAAGATAAACAGGCTGAGAAAGAAATTAAGGAAACAACTTTCACAATAGTCACAAACAATATAAAATAT
+
HIHIIHHHHIFIIGGIIGGGIGGFIGGIHEIIEIIEIEFIFBICAIGG>DHBFIIGICIIIIIII<IFIFGIIGI?AC7IIIHGIIIIFII@?GIH=IDF
@simulated.107/2
CCGCCCCTGCCATCTGAGGGCCAGCAATAGGCAGGAGGCAGTTTGGGAAATAAAGGCCACCGTGTCTCTTTGGTTTCCGAACAGGCTCTTTCCTCAGTCC
+
IHIHHIIHHHIIIIIIIGIIGHIIIIICIIFIDFHIIIIDFHIICAEIH?IC>=II9FIIIHHHIBI7@GIIIDAFIIIGICID9IICIIII7IF@I7<I
@simulated.108/2
TTCTCTATGGACTCCACAATTCCACCTGCACTCTGAGCAGTGGCACCTTCTAATATTACACTTGCTGTCCTCACCTTTTCTAACTAAAGCCTCTTTTACA
+
HIHHHGHHIHIHHIHHHEEGIIIGGIGIIGIIHICIDFGIAIFIDFGIIIII=CDIH@IF>D@AIIII<I<ICIG<GII:IIIGI:IIIIIIIIIIF?IB
@simulated.109/2
TAGAACAGCAATGGCTTGTGCTGTAAAATCGAGAATTGACAAATGGGACCTCATAAAATTGCAAAGTTTCTGTAAGGCAAAAGACACTGTCAATAAAACA
+
IHHIGIHIIIGIIIIIIIIIIIIGIGIHHHICGCHIFIHIHIIIEEI?FHDEGIIAIIAHE?CCIDII8@GIIIIGIEIB7IFBBIII@EIAC>IIIIHI
@simulated.110/2
GTCAGGAAAAAAAGGGGTCAGCTGAGAGGCTAAGAGAAGGAAATAAGAACAGACAATCCTGAGCATGCGTGAGGTCAGGTGCCCCAGGGAGGCAACGCTA
+
IIIHHHIGHHIIHHHIFIIIEFBIFIHIIIHIIIIHIIGEHII@IDHDIIFGIIIFIIADIIED<IC@III;II??I@CB:8FBIIIIB;AFIIGC?ACI
@simulated.111/2
GACAATGACCTTAAATCTCAACTTATGGAGGTGATACAGGCCTTCAAAGGGGAAATAAATAAATCCCTTAAAGAAGTACAGGAAAATACAATCAAACCGG
+
IHIIHHGHGIHIIHHGGHFHEEIDGIHIHIFGIHIIGGIHAFCGBFIIAIII>I<=IHF=HIFFIIICCFCIBIBEIGIDA>DIII@IIEIIIIID;I8I
@simulated.112/2
GGAAGCTAAGGCATCACTACTTGCTACTTGGGACACTGTAATGGGGCTGCAGCAAGAAGTCAATACGGGCCTTACGGAAAATGCACCAAGACCCAAGTTA
+
IHHHHIHIHIIHIGGIGIGGHGIGIIGIIEIGAIHIHIGIEHDIBIIECIIIIIICIBBCGIIBDEGIHIIFIGDC?HGIGIFBIDIFII1IIFFDGHIG
@simulated.113/2
TATAATGCCTGTATTTCCAGCACTTGAGTTCAAGGTCAGCTTAGGTCACAATAAATTCCAGACACACCTGACCTATAGTGCCTGACTGTGTCAAATGAGG
+
IIHHHHHHGIHHIIEIIIHIIIIIIGIGICFGHIHEDIIHGIEAIFDCIII@IIIGI>I<IIIGII5IGI:GIIEIIBIAIGCIFFHE>EIII;=IIIEI
@simulated.114/2
GGCATTGCTGACCCAGGTGATGAGTTGGGCCATGGTCTTGCTACACTATGGTAATGGTGTGCAGTCTCATCAACCCTCAAGGTCCCTTCCCTGGCACTGC
+
IIIIIHHGGHIGHIGIHIGIIGIGIICIFFHGIIIIICGBFCIAEIEHDIHIICFAGDIIHGIGEI7IICF@IIIGFIIDCDIDBHEIGIH=>DII;*GI
@simulated.115/2
CAAAGCCATCTATATCTCCAGTTCCAGGGGACCTGATGCTGTCTTCTGACCTCCTCACAGGCACCAGGCATGCATGAGGTATTTGTATACACTTTCAACC
+
HHIIHIIIIGIGGGHHIGHGIIIIIHIIIIGIGIGIDHHACIIE?FIHBIIIGIII>IAIBFF@IDIGGIGIH?IEDI;IEIIIIF?IDII=D8A2B7II
@simulated.116/2
TAAAAGACCCAAAGTCTCCACCAGAAAACACCTAGACCCGATAAATACTTTCATACAAAGTTGAGTAGCTTGTCTACATTCCAATACTGAATTTTCCGAG
+
HIIHIHIGHHHGIHIGIIIIGGIIIIIEHIDAIICHGIHCCIIGICIIHBHECIIIGIBI8BIFBI@HIHI'I<ICDIGBIHD=IDF>EI><;IH<I@II
@simulated.117/2
CCTGGGTCAAAGCCCTCTCTGGAGGCTGACTCTCCTCAGGGACTTTAATATCCTGGGTGTGCTAGTGTGCCTGTGGTGTGGAGAGTCCTGTGGGGACAGT
+
HIIIIIIHHHGHHIHGIIHHGIHFIHIGGIFBHHDGEIIGIIHIFFIIHIIIEEEHHIIE<GBI?DC9I>HIFFAIC>IIIII=FA;IDIIHIBI;ICGE
@simulated.118/2
TGTGCTTCCATGTGGAAAGATTCTCTGCTCCTAATGAGCTGGCAGGATGGTTTACACAATAGAGTTTCATGGGAGAAAAGGAAGAAAGACCTAATTTTTA
+
IIHHIHIIIIGHHHHHHIGEIIGIFIIIHGCIGIIIDIIGGHIIGII;GHIICEBFIIIIEIIDCCCIIIII:IIIAEIII>EIIIIIIIIIIIHAI>@I
@simulated.119/2
TTTGGACCCAGCTTTCTCATTGAGAAAGTCCCCTTCCCCTTGTGAGTGTTTTTCCCCTCCCACCTCGCCGGGAGTACATTGGGGTCTGTCTCTGATGCTG
+
IHIIIIIFHIHGHGIGGIGIIGIHIGIFI@GIIIICGHIIEIHAEI?@C@HAIBIIIHFII@IGIFFCHIGIIHIC?IEIIDH?I?CGHGIIII=IIGHI
@simulated.120/2
TGCTGCACATCTGAACTCGGGTCCTCTTATTTTCACAGCAATGACTATCACCCACCAGAACCATCTCCCCTGTTCTTTAAAAGCTACGTTGTCAGAAGAG
+
HIHHHIIHIHHFIIIIHHIIHIIIIHIGGIIEHICHEGIIIHEIIIIIHIIIIIII=IFIHEHGEIEIDAIII9IDIDIIIIFII@=I:@HIII=C?IIB
@simulated.121/2
AGAGCAACTCAACTGCTGAGCCGTCTCTCCAGCCCTGATGGATGCTTCATAGTGGTCGGACACTTTACCCACTTTGGTTCCAGGCATCAGAACACCCAGA
+
IHHHIIIGIHHHFHIGFIHIIIIGFBEFEHFIFGIFHIIIFIIIGIGIIIIIEIIHIFIDID@IIIEDIGICIIII@=HDIFIIIIIGA9IAII<>ICII
@simulated.122/2
GAAATGTAATTGAAGAAAATACGTAATAAAAAAAAAAAGAAAAAAAAAGAAAAGGAAAAAGAAAAAAAAATGATGCACAGGTATAGTCCATACTGTTGTG
+
HHIIIHHHHIHFHIHIEHIHEHIFIIGIGIIIIIEFFIIIEIIFII?CIIIDIHFGEDDIIIEC>II>IIIIDIDHIICIEE5I@IG;DI<F=IHDGCFH
@simulated.123/2
AGTGGCACAACTGTTATGCCAGTAACCAATCACCTTTTAAAATTAGATTTAAGGTCTTTTGTACGTGTTACAACTCATATATAACACTGGTATAGTTGTC
+
HIIIHHIIGGIGHGFIHIHIIIIIGIEIIEIIIFIHDIIIHIIIIIIIEEHGIDHI<GIEIHIIHEFIIIBII:DF<EDA>G;?IIF=I?I6I=IHI1IA
@simulated.124/2
CCACTTGAGCACCTTGAGCCTAGAGAACAAAGTCTGGGAAAGCAGCATGTCAGCACTATGTACAGAGGCTATTTTTACCAATGGAGGCCCCCCCCCCAGA
+
HHIHIIIIIIGHIIIIHHFIIDIGIHFHIIGIIHBHIGIIIFGIBDCIHHIG?GIHIIFIEDDIIIAEIII;GIB;E:AIFIH;4HEII7=F@FII9I>I
@simulated.125/2
GTAACTTGAACCCAAATCTGCATATAGCAGGCTATACTGTTACTCAGTAAACAAACATGAGAGTCTACTTCTGTGAGTCATATCCAAGTAACATATCTCC
+
HIHHHIIHHHIIHIFGIIIIIFGIIIFIIIIIBIIHFICFEDIIHIEDIIIBHIIFIIFG>ICG?II@IICF?;E<FIIGAII@AICIIBEIIII@I=8<
@simulated.126/2
TCTGTACAGCACCTCTGAACGCAGAGACAATACTGACTGCTGAGTTTTCCGGCAGTCCACAGGATAACTCCTGGGGGTGGGGAGGGGGGAGAAGAAAAGA
+
IHHHHHHGIIDIHGHHIGIIIIHCFHIAHIGCAIIIEIIGIICIGID@IIIGCIHIIIIIIGGIIIGIDDIBGIII?III@EIIDIIIIIDIIIHI@IG:
@simulated.127/2
AGATAGGAGAATAGATTAGTCTCTCTGAGGAAGGATAACTAGCGCTAAAGATATTTGAAAAATGTCATATAAAAAACCAACTACTTCATACATACATACA
+
IIHIHIGGGIIFFHIIIFGHIGIEIIIEIGIHFIH@HIGCDIAIFIFIIIIIHIGC=FIEDGFGII@IIHIIIHFEIGFIBGD6DFI:EIG>IIIIIIAE
@simulated.128/2
GCTCTCCATTATTTATGTTGTTATTGAAGATCAGCCTTTGGCCATGGTGATCTGATAGGATGCATGGAACAATTTCAATATTTTTGTATCTGTTGAGTCT
+
IIIHHHIIIHHHHIIIIIGGHGIGGHGIGIIH>GIIDIIFCIBGIIAIIDEIIEIAH=DIIHIFII9IIAEIIA@HI8:DI9I7IIIIGIII6IIBF;EI
@simulated.129/2
CAGGGATGTTTCTAGAAAGTTGGCCAAACTTTTTCTTTAGAGCTGAAGAGAGTGTCAGAAGCCTGGGAGGGATAAGAGGTGGAGAATCTGAAACCCACCA
+
HHHIHIHHIGHIHIIGHFHIHGHHGIIFCHIFIIHEDGDBIIDGIHH?ECGGGIIEFIIIAIEIFBGIFIIEIGIII:IIAIFIA?GII@EIDGIHHIII
@simulated.130/2
AAATCTGTATGGTTAATCAGTAATCTATTGTTGTGTAACAAGATTCCTTAAAATNTAATGGCTTAAGACAACATTTGAGTATTTTATGAAATCATATGAA
+
IHIHHIHIIIIHHHFFGIHGIIIEIHFIIIIFIHFHIGFIIIEIIGIHECFICG77CHI>AIIHIAGFICIIIHIIAI9>IIAIIIIIII,A<IIIIEI<
@simulated.131/2
ACTCATTTTTAAAATCCCTTGTCTCAAATAGAGGTACTAACTTTAAGTGATGTACAGATTGCAGTTCTTGTCTTGTTCCTCTTAAGATCATGACAAAAAT
+
HHHHGIIHGGGIFIHGFDIIEIFGHGIIFIFIFFIEIGDIHEEIIGIIIGHIIIIHGIGCH=I?FIIIIIH>IDIIIEI3CIICIIBIGIIIIIII?BID
@simulated.132/2
ATGCAGTGTCTGAAGAAATGAGATGAAGTTATATCCCTCAAAATTGGAGTTACAGGTAGTTGAGAGGCACTCCTCATGGGTGCTGAGAAGAGAACCTGGG
+
HIHIHHIGIHGIIIIIGHCHIIIIGEIIEIIIGIBIGIGIIGEAIIG<IAIII=IFIIDIIIHI=CIIIHIF=IIHHBIII7I<5IH=BIIB@AIFIIII
@simulated.133/2
ACATGATCACTCAAATACTTCTGTTGGAAGTCATTGGGCCTCAATTTGTGTTGGTGATCAGAAAAGCAAGTTAAAAGATTCTTTTCATATTTGACACTGG
+
IHHHHHHIIFHIEIIHGIIIIFFHIEIHGIDIDC@IIIDEHIFBGGIIIIFIB<IBDIIDIIIFFEDIAII@HHDG>ECGII:IIIII:EIIDG4>BIFI
@simulated.134/2
GCACCAGGCATGGCTTCCCTTCTGTTGAGTGTGTCTTAAGTTTAATTAGAGAGCTATGGTCCTCAGGGTTACTGTGCCATATTTGTTGTTGTTTTAGTTG
+
IIIHHIIHIIHIHIIGFIIIHFIDFIIIFGIFIIIIBIFAHIIIIIHIGIIICGIIHEIIIIIIIFIIGIBEIHICHFIII?@IC=IIIIEIIIC36:I6
@simulated.135/2
GATGCCTGTGAGTTACAGGCCAGCCAAGGTTACAGAGGAAGGACTCTCTCTCTCTCTCTCTCTCTCTCTCTCTCTCTCTCTCTCTCTCTCTCTCTCTCTC
+
IHIIIHIHIIIIFGHIHHIIGIFHIIFIIFIEIFCIHIAFIIICCG@IIIDCIIIIIDIEEIFCIBIIII@IIIGE?@IIIAIE?6IIDIIIIIII?HI?
@simulated.136/2
GATTGTAGAGGCGAAAAGACTTCGCGCCCAGAACTAGTGCTGCTTTTATAGGCCTAGGAGGGGTGTGTCTCACACCCGGATTGGTTATGCACTAAGCCTC
+
IHHHIHHGHHIGHIHGIGIGIHCAGHDIHIGIGIIIFBAIIE>HFDFIHIIDIIIIIIIIIIICGCIAIGEI;ICIBGGB5DIH=@B=IFII;<II=;IG
@simulated.137/2
CCTTGCTAGGGTTCTGGCAGCAGCTTTATTTCTGGAGGACTGTAAAATCCCTGTTATTTTGTGGTTCCTCTGCCATAGCCTCAGCCCATCTAAGACAATG
+
HIIIHHIHIGHGHGIIIIIIIIGIHI?HGDHBIIIIHIIEGIIFIH@IAIFI>BIIIIBEEIGBH=IIIHIBIIHEEICBGIIIIIEICAFHGCCII@II
@simulated.138/2
ATTGGATATTTTATTTATTTACATTTCAAATGTTATACTCTTTCCCGATTTCCTCTCTGCAAACCCCCTATTCTATTCCCCTCCCCTGCTTCTATGAAGG
+
HIHHHHGIHGIIIGIFIIIIGGICICGIFIGGIAHIAIHGDGII?IIIIHIDIIICF@@B8IDFIIIIH@IIFIIIII7EIIIIGIIIG=<G5BIC?I7I
@simulated.139/2
TATCCTCTCACCCCATGCTGGGACTGAGTGTGAGTTGCTCTCACCACCCAGACACCTTCACAACTCCTGCCTCAGCGGAGGCACAGCCAGGCCCAGGGTG
+
HIIHIGIFHIHGGIIGHHIGHHGHIFIIGHFIIIIHIIIFHCIIIIIHI;IIFGCFDIIIBIAIIBIDI:CIIIG=FIHI>BIEIIIIIF=I;IGIII;I
@simulated.140/2
CACAAGCCATTGCTGTTCTATTCAGGAATTTTTCCCCTGTACCCATATCTTCGAGGCTTTTCCCTACTTTCTCCTCTATAAGCTTCAGTGTCTCTGGTTT
+
IIIIHIIIIHIIGIFIIIFGHEDIHIFEFIIBCCEIIIIDFIIIIDIIGDHI@II?FFGII=IIEIGIIAIIACII6IIIBI8I?CIIIIIEIIIIIH=?
@simulated.141/2
TGCATGCTCCACTGGGGAACAGCACATTGAATCAGTTCTCCATGGCAGCCCTAGAGAGGGCTGGGGATGCCCTCAAAGTCAGGCTGCAGTCCTCAGCCTG
+
IIIIHHHGIHGHHHIHGGIEIIFHFIHIIIIFIFIGIIDGIIIIGEEBIHI@EIFIIHFBGDEGICI?I<IIIH>IIIEIIICIIDI>;>CI>GFBIA4E
@simulated.142/2
GATTTTAGTAGAATTGTTTTTAGTTGCTTTTAATTTAAGTTAATGTTCTCTATGGGCTTCATATAAACTGCATCACATGAATGGGTATTGTATTTTGTCA
+
HHHHHHIHHIIGIHIFIHGIHGGDIHFFIIIIDFAHGEDHIIIIIIIIEE<ICIICHIC5@@;DIIDIA;IECCI@AI@IBI:>IIIADE?>CHIIE<II
@simulated.143/2
GGGAGAGAGAGAGAGAGAGAGAGAGAGAGAGAGAGAGAGAGAGAGACCTGGTATTCTCTCACGTGACAGCAAGGAGATTCAAGGTGCCTGGGTCTGGGCT
+
HFIIIIIIGIHIIIIEIIHIGIIIGIFIEIICGDIIIIIIEDEDIIIHHIEFDGFFEIIAIIIIII==BICBGI=GICIEDIB?=IG?III>9?DICIIA
@simulated.144/2
CACATTCAGAATGCCGCTCCTGTTTTTATTGAAGCTAATCCTCCTGTTTTCCCTTGTTAAGAAAGCTTAAATATAAACACAATCAAATTTGTTGTGTGTG
+
IHHIHHIHHIIIIHIIIIFIIFHIHHFIDEGGHIIIIBDDFIHIIBIIBHIAIIIHIHII<IFHDCICDDIIBI@D@I;?IHEIIEII=IA=I0EAI;I>
@simulated.145/2
GCAGTGCCACCGCCCAGCTCCTCAGCACATTTTAAGTGCTCAAAATCTGTGGACTGGCAAGATGACTTGGTGGATAAAACACTTGCTGTACAAACCTGAA
+
IHHIHIIIHIIHHIIHIHFIFGFFIHGIIHIIIEIDEIIIEIIIII?EICICICFIIHIIFIHHHAIIIIHIFIIHII=HHAIICIIIIIIFIBIIII9E
@simulated.146/2
CTGTTGGCAGAACATGACAAATAATGTCAGGGTTACTGACAGGAAAGTAGACAAAATAGCACAGAGGGTTGATATCTGCCCAGCTCTAATTCTTTAAGGC
+
HHIHIHHHIFIIHHHIIIGGIDIGEIDIIIIC>IHEIIGHHHCIIDIIDIIBIII=FBIHIDGCII<DIF<I;HHHI6IIGIIIII;IACIIFIAF<EI:
@simulated.147/2
CTGATGAGTAAACTTATAACACCACCATAATTGTAAATCATATCTCTGTTATTTCAGTTTCTCAATGATAATCTAAACTTATGACTGAGATGATGATAAT
+
HIHIHHHIIIHIIIIGIEIHIIFFHIIIBIIBGHAHEIBHIIIIHIEHIIIDFDI=ICFICICC;;I;IIGGIGBIIBIIGIFG5GHIHFIEIIA9BGDI
@simulated.148/2
TACCCTCCTGGCTCTGTATTTTCTCACTCCTCTGTCCTTCTATAACTAGGTTCCTGTTCTTACACACCTGTCCACCGAATGTCACTCACTGAGCTGGTGT
+
IIHIGIIIHHHIIIIHHGIFGFIEEIEDIIIFGIIIFDIIHIIGG@BEFHIGG@IC>CIBHIFIBII>IECHI4H?3I=?=IIIDFIHC?ICI8III=F<
@simulated.149/2
AAATTCCCACAAGTTGTCCTTTGACCACCATGCACTCATGGTGTACATGACACACACAAAATAAATAAAATAAAATAAAACAGAAATAGTTTCTTGTCTG
+
HIIIHIHHHHHIIIFIEIFIHEIFGIFHICIDFCEIAIHIIBIFIIIFIHGCIICIIHCI>@HEFICIIEIBECCA@H?IIGIIIIFIB;IAI;IHHEI?
@simulated.150/2
AAGGAAAGAAGGAAAGAAGGAAAGAAGGAAAGAAGGAAAGAAGGAAAGAAGGAAAGAAGGAAAGAAAGAAAGAAAGAAAGAAAGAAAGAAAGAAAGAAAG
+
HHHHIIIIHIIGHIIEHIIIHIHFHEFHIIIIFHIIHDCIFFFFIIEFD>DEHIGFICI>BAIIFIII=I>IHDICIIGIAHIIID@BG<EIIIII==IB
@simulated.151/2
AAGAGAAGAATCCAAATCTTTCTCATACTGTACTGACCAAGGTCTCTGTGCTCATGGCAGATGATAATCCATCTCATGTCTACAATTGCTCCTGTTTTGG
+
HIIHIHHHHHHIGHGIIGGIIIIIHHIIIIGIHIHFDGEHIIHHHGHEGIBIBIDDDI>@GIGIG>IIIF5BEI?I9IC5HI>IGII8ID9EI<A=IIIH
@simulated.152/2
GCACAGGAACTATAAAGACAATCTGCGATGGAACAGAGGAGTTTTCAAGTTGTATGACCTGGATGAAATGGAGCACTGCACAATTAGGTGGAAGCACTGT
+
HHHHIHHIHHIIGIIIIIGHHIIIFIIHEGHIBIH@IIIIIEHHGIFGICIGIIICEI=I6@IIEI=EHIIIIIIIIIDIH34I=ICCII=IIIIIGIDE
@simulated.153/2
TTCAAAATGACTCCTTCCTTCTTCCCCAAGTATATCCAACCCTGCATCTCTATCTCCAATACACTTCCGGGCTCACAGAAAAGGCTAAGGTAACATGGTA
+
HHHIHHHIHIIIHIHIIIIIHIIDCHFGIDCIHIFIIIIIIIGIIII?IIGIDIIIFBBCFIIFDIICEII?IICAI;BHIII=@IIC9BBHC9?>GIII
@simulated.154/2
TCTGGGCAAAGTAGTATATAATATTTACATTTTTCCTGTCCAAGATTCACTGTAACACTGAGGTGAGCCTTTGTATCCCTATTTTAGTGATAACCTGAGC
+
IHHHIGHIHHHEHIGHFIIIDGIIIFIIHFFIIIIEHHIHIIFIIHGHIIIIIII@CF@IAIADHDDIA>FBII=FHB8I@IIIIIDII:I>@IHIIHII
@simulated.155/2
TTCTTTGCCCAAGGCAGAAGCCGACGTGATGTCGAGGGTCGTGTGTGCCTCCAGTACAGTAGAGGAGTATGCTTTCACTCACAAGTTAGGAAACACTTTC
+
HIIHHIHHHGIIIHFIIIHGIEFHIGGHIHHIIHEHGDHIGFIBIIGIBBIGG@FII?BI@IFIIIIFHIIIIIAEEFIEI8EG?=GIIIIII@I=AEFI
@simulated.156/2
GGGTTGTTGGTTTTAACTTGAGTGCTTTGCTCTCTACTGCTCACTTTGGTCTAACTCTGTGACTGAAGTTAAACCTAAATACAGGGTGGTCTCACTTCCC
+
HHHHIIIIHIIIFIIGHIIIIHIIIHCEIIIICBHCEIIIIAII@IHHGIIIBHIHIIIGAICIIDIGIIFIIFIFIGIIIF;GICIHEII>IIIIIIII
@simulated.157/2
TTCTTGTGTATGGTTGTGACTTGGCTATTGTCCTAAGTAATTACTATGCAGACTAGCCCTGAGCTTTTCTAGCTCAGTTTCGAGTATATTGTAATGCCTA
+
HHIIHIHIHIHGIIIHHGIFIFHHIGFHIGAIFGDIIIGFIIHICFFHEFG@IIIIBIICBGIFIIII=@IIIII;IIIIIIIIIIIIIIFAI=II>III
@simulated.158/2
GCCTTCATATTGTTCACATGCCCTTTTGTGTTCAAACTATATTTTCAGGGCTGACTTGGATATTATGGTTTCACTTTGGAGGAATAAGAAAAAAAAAAAA
+
IIIHHIGHIGIGHGIIHHIHIGIIHBBFEIFHIIGIIIHIGEIIII@IDIIIDIICFIIIIII@AFIIIAII<<IDICI>CIEICI5IICGIHII?II<F
@simulated.159/2
CCAAGTGTCTTCCAGTTGTCATGGTCAATTGAGTACCAAGCCTTTGGTGTCTATTAGGACACATTGTGTTTTAAACCATAATATACAGGCATTAGCTTAC
+
IIIHHIIGGHIGIIIHIIIIGEHIIIIHIFIIGDIGHIIHIIEDIIDAIIIIGEFIIHGH@I@DIGIIIIIIH<IIE8ICGEIEDII@EEIGIDHI7I>@
@simulated.160/2
GTTTATGGCATTTTCATACATACCTTCATTTATTTCTTCAAAAAGGAAATGTTTTTTGAGATTGTCATGATCTCTAGGGTTTTTTTATTCTTCATGTTTA
+
HIHIHIHHIHIHIIIFIIHIGEIIGIGHHIIII=IEI@IFEHIDFFID@HI:IFIIIEHCIIICH@<DDIIIIIIIBDFI4IAIIII@IIII)AIGIE>I
@simulated.161/2
CAGGGAGGCAACCCAGTGCCAACTGGCCTATTTCTCTTCCCTCCAATGTTTCTTCTGGGCAGTTCGATCACTGGTAGAGTAAAGAATGACCTATAGATTA
+
HIIIIHIHHHHIIIHIIHIHHIIIIEEGCFEIIIIHDIHGIIGEFIIF<IGDDIII?DIIG?ICIIHCIIIIHIIIF?I:II7IIIIIIGIIII<==BI<
@simulated.162/2
AACCACTAATAACTCCTTATTCATCTGTAGTAATATTTACACATTCTGTTTTTAATGAAGAAAATCATACTTTCTAAAATCCTAACATCTTATCTCTAAC
+
HIHHIIIGHHGIIIIIHHHGDIIEIIGHICIIIGGCI@IIIIIGIIIIIIGFIAIDBCIADI>FIA?GEI?IIAIEIDHIEIIII9HD>IIAIH?9CIHI
@simulated.163/2
GGCAAACTAGGAAAGGGGATAACATTTGAAATGTAAATAAAGAAAATATCAAATTAAAAAAAGAGAGAAGGATTAAAGGGTATTATCAAGAACAGTCATA
+
IHHHHHGIHHGIGIGIIIEHHIIHGIIFIEIIIAIIIHDICDIHIIICEI<III=IFCG?HIIIBI>HFCGIFIIIIIIIEF;HDFEII>CIIIIHGF:?
@simulated.164/2
GTGACAACTGATAATCAGTAGGTCACAATTTCGTATGTGCACAGAGCTAAACACTGACTGCTCATGTCGTGAACATTTTTTGTGACACTATTGAGGGTCT
+
HHHHHIHIGHHGIHIHFHDDIIGHEGEDEIEGIFIGAFBII@DGII=EEFIIEIBFIIDII=IIABIEIFIIIIBIDIIIAIIIIIIFCII@==IIII:8
@simulated.165/2
ATGGGGAAAAGGTTTCTACTGGGTGATTTTTAAGTTTTAGACTACTGTCTAAAGTTTTACTGTCTTATGTAAAATTTTAGTAAGTAAAACAACATAATGC
+
IHIIHHHIHHHIHIIIIIIEIGIIGHIGBIIHHIBBEIDHHIIFIEIGIIIHGD<IIIEIDIIG@IIIIII;AGCI4IIIDI<3IBIGHHI@HIIIBIIF
@simulated.166/2
ACCCAGCTATCATGGTCAGCCTTTAACCCTGGGGTTTCACAGTATCGCCCACTCACAATCCTAGAGAACTCATGTCTCCTCCAAACCTCTTGCTTTGGCT
+
IIIHIHIIIIGHFIHHHICGEHIIICHFGIIIIIEFIIAFIDIDIIIIIII;IICIFFIB>IIIHIIGGIG@II:BCIIAIIFII4IIG>8?IDGHIIII
@simulated.167/2
GTAACTTGGGGAGGACGGGGCTTGATTGACAGCTCTGGGTTATTGCTTACCATTTCAGGGAAGGGAGGAGGTGGGGACTCGAGCAGCTGTCACAGTACAT
+
HIIIHIIIHHHHHIEGHGIIIIIHDIFGGHHIIIIIHDIIDIIEIIIIIIIAIBGHFD<I;<IIIHIIICIIEHHIII=IIIDIIF:IBIIIIIHEIIII
@simulated.168/2
CACACACACACACACACACACACACACACACACACACACTCCCCCTTAAAAAGAAAAGACAACAGACTCTCTGGTCTATCCTCCATCCTTTGATTTAGTA
+
IHHHHGHHIIHFIFGHIIFHGHIDBIGDIHIFDIEIHIHIIGCC=IGIIII>D@IBBII@IICIBCIIDIII=I>IIDF>IIIIIIGIIIIIIIIHGIIG
@simulated.169/2
CAAATCTCAAGGATCCTAAGTGCCAGCTCTATAGACATCCACACCAAATGTCTTACCTGTCTTCTGCACATAGTTCTGTGTCTGATGAAAAGTTGGGCAA
+
IIIIHIHIGIIFIIIHHIGIHGHIHGIGIHCDHFFIGIIIAIIIIGIII?IBHBIIIIII@IHI<IEFI>II>IIIIIHIGI>IGII<IDE>II<@<HII
@simulated.170/2
AATACTTTGGTTTCTCCATCTATGGTAATTGAGAGTTTGGCCGGGTAAAGTAGCCTGGGCTGGCATTTGTGTTCTCTTAGTGTCTGTATAACATCTGTCC
+
HHIIHIIIGHIIHFHFFIICIIIHFIEIIIEHHEDIIHFICFIIIFICIIIFI>?HIIBCIII;IIIHEHIIIBFIAIIIIA8IFI8<IG<IHIIIIHGB
@simulated.171/2
CTTCTCCAGACAGCCATTCCCAGTGACCTCCTGGTGAATGACTGAAGATTAGGTAATGTGAAATTAAAAAAAAAAAATTGTTAGGACTTTCATACTCGCT
+
HHIHIHHIHHIHHHIIHHIIHIIIIIIHIBGGDIGHIIFEIIIGFIIIIIIIEG@IIBFII>IIFDDAIII>GADIIIIDIGFBIBIDID9I?IIII@CE
@simulated.172/2
GATTTCCTTATCGACTGAATCCACACAGTGACTAAGTGAATGAGCACATATACAAACTCACAAGAGTGCATGAACTCACAACTGCTCAGTGCAAAATGAA
+
HIIIHIIHIHFIHIIIHFHIIHIIIIDFGFIBHBGIFIIHAIIGHEAHGFIIHIIHIGEIIII;IIA@DHD?IHII9IBIHII;IEICH>IGBGDIHBI>
@simulated.173/2
CACTGTCAGGTGTAGACCAAAGATAAATGCATTTCTTATGTCCTTATACCTGTTCATTACTGTCACAGAATTCCTTAACATAGAATAGGAAAGATAACTC
+
HHHIHIHIHGGHHFIGIGFHGIGDIFIIICIIIHIIIIIIEIIGIIEIIIEIIAIHIIII@ICII@CGIFEIII.CFIIICBII:IGIIIII@FID5II5
@simulated.174/2
AGTCTTTCTTTAGGATTGTGGTCACTGTTTACGTTCCTTATGTTCCAAAGTATAGCTCCACACTCATATGCACATAAACAATGCTCATTGGATGCAATGG
+
HIIHIHIIIGIIIIGGIHIGIIHHHIIGIIGIEGIIIDFIHIIGIEHE@FHICHEBIC<GII?@FIIDBIIIIEACICIBICHHHI?IDIIIIII;IFD?
@simulated.175/2
GTTAACATACCAGCAAACAGCCAACTATTCGGCTGTAATCCTTTCATGGACACATCATTTCAGAGCCTCTGAAAGCCCAGAACGAGAAGATAGCCAGCAT
+
IHIIIHHIHHHFHFIGEIIFIIIHIIIEGIEIHIIIGIIIDHIIIIGIICIGGGIIIGIIIEIFIG;4II=IAIEFDIF?GF?HHHIIHIIHIIIE>I>B
@simulated.176/2
AGACACTGAGGAGTGCTGGAAAGATTCCAAGTAGAGAGGAGAGTGTTGGAGCCTCGGGTTGCACATGATGGCATCCTACCTAAACAGCTCTTTCTCATTT
+
HHHIIIHGIHIHIIIHGHIIGGIIHIEIFIIIIGFAIIICIDIGHIIIIECHIIGDAEDCIEII@FIDI@III>I?<II8=IDHHIIIDI<3IC8I==II
@simulated.177/2
GAAGCAGTGTTAGGGAAGGCTGAAAATGTATGTCTTGTATTCATATTTAGACTTGTGCTTACTCTTAGCCAAAAGCCACCTCCTTCATATATATGCTCTC
+
IIHHIIIHHIIGHGIIHHEIEHFHIEEFFIIBGIBDIEIIIEIFIHDEHIIAIIIIEFIGIIICIIIIB=FIFHD>CE:II6III1IIEI@CI?EC<G><
@simulated.178/2
TTCAATTAGAAAAATTCACAATGAGCTTCTATTCAGCTTCTTTTTTTTTTCTGGGATAATTTATTCTAAAGTAAGATGTTTATCTAATGCTAGATTACCT
+
IIIHHIHHIIGHGIGIGGFHIIIFHGIIEGGIIIEHI?IIIFGIADDCIIID@IBBCIHIIIIIIIFFFDI>AGIEIA=<>IIBICEIII>IAI<EII.I
@simulated.179/2
CCTTATAACCCCATGGGACAAGGAATAGTTGAATGTGCTCATCGCACTTTAATAAATTGGCTTTTAAAAACAAAACAGGGGCAGTTATATTCCCCAAGGC
+
HIIHIIIHIHHHFIIIHIIGIGIIIDGGIHDHIIIFCBFIICGIEDIGHACIHIFBIDF?II?IIIIEIB?IIIG>:IICI@IIIB@IF;IGICB>III,
@simulated.180/2
GTGTTTTCCTATAATTCTTTAAGGAATTTTTGTGTTTTTTCTTTAAGGGCTTCTAAAAGCCTGTTACCTGTGTTCTTATGTAATTCTTTCAGGGACTTTT
+
IIHHIHHHHIIGHIIIIGFIHFIFIIGIIIGIIHHIEGBFIIFIHIDIICIIIFAIIIAIIIII=I>IEEEE<:3EGIEIICCHIICIF4IIIIIFIIGI
@simulated.181/2
CTGGTCTATAGGCGAGGAGAGAACCAAGCAAGAGGCAAAGAGTGAGATGGGATGGCATGGGGACCCACTCAGTTGTCCAAAGGTTTGTTCTTCCAGTACA
+
IIIIIHIIHGHIHIGHGGIIIEHIDGIEGDECIIGIIIIIAIIDIDG@>E>IHFHIIIFI@DI=DCABHIGG=IGCIIII=GIIIAIICI>II8II@CAB
@simulated.182/2
CTGAGTACCCCTGGGGTACCCTCCTAACCCTATACTGGCTTCCTGAGAACCGACAAAACAGGCAGTCTTGGCCTGTCCGTGCAGGGTGAGGGGACACGGC
+
HHHHHIHHFIIGIGHFIGIFIIGEFGIGFIHIIGCIGIIFFHHHI@IDIACIIHIGIEGBIIICBIIIHI;IFH<II@I@;IIIIHCGIIIEIIII@D?I
@simulated.183/2
GGCCTCAGCATGCATGAGGGAGATTCGGTAGGGCTGTGCTTTAACCCTGGTTTCAGTGTTCATGCCGTGCTCCTTTCCAACATGTATGTGATGTATTCTA
+
IIHIHIHHIGGHIIGIGFIIGIHIIIGIGHIBIGBIHEBIDFIIIIIGCIIAAHIIIIIIII;IIII@II?I;ACIII<IIIIIFIBIAID2IIHFIFB=
@simulated.184/2
GGAGAAAGGTCAAGTAACATATAAAGGAAGGCCTATCAGAATTACACCAGACTTTTCACCAGAGACTATGAAAGCCAGAAGAGCCTGGACAGATGTTATA
+
HHIIHIIIHIGGIHGIHIHEHIHHIIDEHIIIFCEIEFHICHIGIIEII>HH7IEIIIIIHIIIIGIHAII<EICIDHIEIIIBHICIEIIIIBB?II;E
@simulated.185/2
ACAAAATACTCATGGAAGGAGTTACAGAGACAAAGTTTTGAGCTGAGACAGAAGGAGGGACCATCCAGAGACTGCNCCACCCAGGGATCCATCCCATAAA
+
IHIHHHIIIIIIHIIHHIFHGIHGFIIHHIIFFHGIIIII>BGEFIDIHGEIIA>FDIICICIIHEIFFBDCA:CDI5BIHIDIII9IACFCI.I@IGII
@simulated.186/2
AGTCCTGACTCGGTCAGTTGTGCTGCAGGAGGCCTTGGGATCTGGAAATCTCCTTAATTATTGTCAGAGCAAGGTTCAGCAAGCATCACTGCCATGCGAG
+
IIIHHHHHHIHGIHIIIEGIEHIEEFIFIHII@HI@IGIGIIHIIBIICBGGEBIAIIHICBICIIIIIFE@IGIGIGIGBIIC:=CIIC=IE4DECF@A
@simulated.187/2
GTCTTTTGTGTTTGAGTGCAAGGTTCTGAAAATATCTGTTAGGTGTATTTTTTTTATGATGTCTGCTAACTCTAATATTTCTCTGTTTAGCTTTTGTATG
+
IIIIHHGHIIHGHHHFHIGIEIHIIEIFIGGFHIICIIIGIIGI@?ACIDIIIIAIFIAIEEFIAC?II<IBIHIIAICDICII5GIIIII>4:@FI;II
@simulated.188/2
GAATGCGGAGCCATTTCATGAGTAGGGAGAGAAACTGGGGCACTTCCTCCAGGAGAAACTGGGGCCTCAAGTTTAGAGTGAACACGGTAGATGCAGAGCT
+
IIIHIHIIHHIHIIIIGIIIGIFGIIGHHIEIDIFGGIFIFIGIFBFGAI>IIIGDFIIIFCGIIIIIE=HAFAII8H?IIAEIA8F;?CFHE7IIHI>7
@simulated.189/2
AGAAATAGTCTGATTGGGGCAGTCATGTTGGAACAACAAAGAAGTAAATACTTGTGATTTTTGTAAATGTAACTCCATGACAGTGTCAGTTTTGATGTTT
+
HIHHHIIIHGIIFIIHIIFGIIGHIDGEHIIFIGIHAEGIDGECEICDDAFFIIIIIIEI>EIIIIHDICIBI7HAIIIAIICCIICAIIA<6CF<IHII
@simulated.190/2
AGCTGCCTGCGGGGAGGGGCGTCAGTGAGGGCCCCGCCCACTGGAGACCACTCCTTCCCCCAGACTCCAAACTCCGGGCAGGCCCTGCCCAGCCACCTAT
+
HIHIIHHHGHIHIIGIIIHFIIIFGIFIHHGIBIIIFBFGIBHIGDGDIIIHIIIIDCI?ID<@DGBIIIIDG@IIIIIGI?;IIIIGIII@IIIBI>E2
@simulated.191/2
TAGTAAGTGACTTACCTACAGGCTTAGAGATCATGGTAGGAAAGATAGCCAAAGTTAAAGATTCATGAACAACACCCCTGTGCCCCCCAAAGTAGCAATT
+
HIHHHHIIIIIIIFIHHHGHIIDIFIHIIFHFFFHIIICIDGIIIII@BIFIFDFI:II@IIHGIIIHIII@CIIICFAIIG@EIIIDEIIIIA@BB?EH
@simulated.192/2
CACATGGGAGCCAGTCTTCTCCTAGCAGCCTTTGGATACAGATGAAGAACTCTCAGCATCTCCTGCACCATGACTGCCTAGAAACTGCCACGCTTTGCCT
+
HHHHIHHIIHHGHHHEFHIFIHIGIIIIHHFFIBEEIEFHCBFIIIGEIIIIHE>IBGG>DF@IIEIIBIIIIIGIBIIIIBIDAI?IFGI:I6IA>I@D
@simulated.193/2
TTTTTTTTTTACTTGAACCAGCCCAGGTCTGGAGACCAAGAAGTATGATCATCCCTTATCCAACATGCAACCTTATTAAGTTCAGATTCACACCAACATC
+
IHIHIHIHIHHIFHGIIHGIHIGIGEFIBIIGIDIIIIIBIIIGDIFIIGIGII>I9I<IC?IGE@IE@IE=HII;E?IICC:?IIIH9IE2BDFF:I8I
@simulated.194/2
TGTCAGGACACTGTTCCCCTGCCCAGGAAAGAAATCCGATGCCACAACACTCTGGGCAGTTGCTGCAGCCAGGCACTAAGAAGAGACAGAAAGCCACCAA
+
IHIHIHHIIIIIHHHGIGIF=HFEHHIIGDIGIFEBFGEGIEIIEGHIIHIFICIIFHB<IIE@IBIEAHCIIHIDG>GAII<IAEIFIIIIIIBIII?$
@simulated.195/2
CGTGGCTGTATTTTAGCATAAAATGCATAGTAAAATATTACATTAGAGGCTAGATGCTGCTCTTAAAGACATTTAATAAAATATTGCACAAAGTAAAAAG
+
HIIHIHHIHHFHIHIIIHGIGHIDIGEGGG@HICFIHHDFFICFBIIFII=IIEIGIIGIFFIIFIIDIIIHIIGIII5?BB=II8:IIFI@IIIIBCI:
@simulated.196/2
CTTGCTTTTATATGTTACTTGACCTTTTTCCCTTACTGCTTTTAGTATTCTATCTTTATGTACTGCATTTGTTGTTCTGGTTATTATGTGTCGGGAGGAA
+
HHHHHHIIHIIHIGGIIIGIFFFIIIHFIFIIFICIIIIIIHICFG?HEIIIIIBIIIG?IIIG@IIGCIFFCIII:II7I1DF7DIIII>I<9IIIHIA
@simulated.197/2
TCTGCAACTCCAGCCGGCATTCTCTGGGAACCTGCCAGCTAAGCCTGCTGGTAAGGCAAGTAGGCCATCAAAGCAGATAGGAGAACTTCAGATCTTAACT
+
IIHIHIIGIIHIIHFGEIHIIIEIEEIIFHIIIIHFIDDCGFIG@IIFFCIFECDHFGCEGGB<FIIDGIHII?II9IF:DIIIDI2DF;ICI@II?<IH
@simulated.198/2
GTTTTTACTGCACCACCAGGGCCTGTCTTGAGTGCTGCTGTGTAGTCAGCACCGGGCAGACCCTCCTTCCATATTTGACCAGTGGAGGCACCTGCCATCT
+
IIHHHHIIHIIIIHHIIGHHHHGHIIIFHIIIHHIIIIIIG@IICFAFI?HI>IIFIF=IFEIIFIG>IIIDGGIDIIIIC4CG6H:I>GIIFIAIIIIB
@simulated.199/2
ATAAAATTCTCGCTAACCGAATCCAAGAACACATTAAAGCAATCATCCATCCTGACCAAGTAGGTTTTATTCCAGGGATGCAGGGATGGTTTAATATACG
+
IIIIHHIHHIHHGIEGGIDHEEIHHGEHGHCIHGIIIIAIGFFEIIIIIGIFIFICIGICCIEIGBGAII5=FFICE7BIIIIIIFIGIII>:IIIIDII
@simulated.200/2
CTCTTTTGCTGGTTTGCATATTCTTGACCCATGGGAAGTGGCACTATTAGGAGGTGTGGCCTTGCTAGAATAGGTATGGTCTTGTGGGAGGAAGAGTGAT
+
IIHIHIHHIHFIGGIHIHIGAFIEIFGHIFIIFIHIEIGGIFIIIIIIIIBDFGIIIIHIIIIIEIIIDIII?CI>IFII:IIAGDIIIII:DI8I<I.I
@simulated.201/2
GGTGGGTCTCTGAATTATCTGTAGGAAGTTTCCAAAAGTCATTTGAGCCTGGTGAACGCGATCAGATCCACACCCATGAAACTTTACCTGAGTGCAATCT
+
IIIIHHHHIHIFIHIIHHIIHHFFFGIEDEGGIGGIEIDIEHIIIIIGIIIIIBIBIIII?IIBIII<DECHIGFCI=B;IIIIIIDIIIIIAGII6IGA
@simulated.202/2
AAAGACATTGTATTCTCATTGCCAAATCAAATTCAAAAGAATAACCACATCCCAGAAAGAATCAAGAATTACAGTTGTTCCCCAAAGTTTCCAGCTTACC
+
IHHIIHHHIIHGIEGHIIGFGIIEHIHGIIIGIIGHIEFEIIBDI?IFIIID>@=HI?IHDIIIGHEEBII6IIICIIIC8IAI<I=EIIG2>EFIFI:@
@simulated.203/2
CCTTGAAGCTGGAATAACACGTGGCCGTGAGCCACTGACATGGGTGCTGCTCGGGACCCAATGTATCTGTGTGCCTAACCACTGAGCCATCTGTCCAGCT
+
IHHIHIIIIIIHIGIGIIIIEIIGIIIDHDHEIIGIIEDICIIBIIIBIEIIHIFI?GH=IHIIIIG6I>GI@IFIH;IIII<C=GIIII?IE;II<C;I
@simulated.204/2
AAGGGTTAGGACATCAAGAACAGGGAAGGATAGAGCCCATCTCACCTAATGGAAACCAAGACAGACAGGGTCTGGGTTTTCCTTAGCGGCCATTGGGGCA
+
HHHHHHHIHHIIGGHGHIIFEHAHIIIGIIFGHGHGICEIIFCHIIIIC=IIIIIAIIIADFHICIIHI;BCDFAIIHI?IHI9>HIIHIAIFFC=IEHI
@simulated.205/2
AATTTTAAAGGATTCTAGATTTATGGAAATTAGAGTACATAAGCACAGTAGATAATGCTTGGTTTTGATCCTGAAGTAACGGTAATTGGTTTTAATTATT
+
IHIIHIIIIHIIIGHIHHIIHIIGGGIFIIIEHGFFFGIIIDIAIIGAIEGGIAGBDGIII@IIIF?EAIGFIIIIEII9EIA@IFE@<IBI@CAFI<E>
@simulated.206/2
AACTGTTCAGTAGGCAGTAAACAGATGTCAGATAGACTAAGGAGATGGCTCAATGGGTAAAGTGCTTATGAGACAGTGTGAGTGTCTGACGTTGTATCCT
+
IIHHIHHHHIGIIHGHIHIIGFIIIHIII@IGIIIIIIIIIIIEBICIDIDIIEFEFFBIIIFIBI<IIHIE:I?CFIIIIE<IHIIIIII6I@2I?I;G
@simulated.207/2
AACAGAATATGAAGTCCAGTGAGACACTTTTACTATCTTTAAAACAATACATTTCATAAGACCATGCACCAGTAAAAACTATTCAATTCAGTGCAGCTGA
+
HHHHHHIHIIIHHIIIIHIFIHIIFIIEIFIEIGIDIGCIICFIFIIFIDIIIIIIDFIBDIGIIIIII@BF=IHEIGIACIGH?IIIIBII/FIGIE8E
@simulated.208/2
GGATTTTAAATATTTATTTATTTATTTATTTATTTTGGTTTTTCAAGACAGGGTTTCTCTGTGTAGCCCCCTTTGCAGTCCTGGAACTCTCTCTGTAGAC
+
IIIHIHGIHIGIIGIIIFHGIIFIIIIIIIHIDGIEIIIIICIFEIGIHEICDIIE>IIIGI?<HII5FIEFFIFIIIBAFHIHIII4F:?CI=8III@I
@simulated.209/2
CCTGCTTCCCTTTGTCCACTTGCACTGAGATGAAAAAGATTTCTGTCAAAATGAACCAGTGTGCTAAGCTGCTGCTGTCCCTTAGGACGTTCAGTGGCCA
+
IHHHHIIHIGIHIHFHIIIIEHGIIEFIIFIFIHG?IIIGFIBDHAIEI@IIBI@I@IIEDIEIIIIDII<CIF/GIICIIFCII@IHIDIIIAE=III;
@simulated.210/2
TAAAAGGGAAAGTGCTAGGGCTATGTACCAGGTGTGGAAAAGGCTATCATCGAGCCAGTGAGTGTCGTTCAATTAAAGACGTCAGAGGCAGATTTATTCA
+
IIIIHHHHFHHGGIGHIIHGHIIHIHIIIFIGIIIIGICIHIIDBIICCIIGIBIIAII;IIFCIEHDIBIIGI<<@FICGBH7IIG?ACDIHII?I<ID
@simulated.211/2
CAGCTTCCATCCAAACTGACTGAGTTCTCCATCATGACAGAAGTATTACTTATATCAGCCTTTAATTCAAGATTAATGACATAATTAGTGAGGAGAAGAC
+
IHIHHHIIHIHIHIHIIHHIGIIIGDIIFIIIIDIIIIEDIDII@FIIFIAIIHIIE@ECEIF>IBIIAAI=EEII=I<AIG@IIIGCIIIIF=GICDIF
@simulated.212/2
TTATTTGCTTGATTGAGCAGAAGATTTTAATTTTTAAAAGCCATGACGTTAGATTTATTCAGTTATTCAGCCTTTCTTGTGCTTTTTTTTTATTTTCTTT
+
HHHIHIIIHHHFHHIHEHHIIEIFIIFIHGGFIGIHIIIEIIFEHIIIIIIIFIIIIIGI?HIII>FIIICIIBDIIII>;I6IEI>EIFI5AFEIIB0I
@simulated.213/2
TCAGCAACAGAATACAAGAGATGGAAGAGAGAATCTCAGGTGCAGAAGATTCCATAGAGAACATCGGCACAACAATCAAAGAAAATACAAAAAGCAAAAA
+
IIIIHIIIIIHHIIIIHHHIFHIIIIIGGIIIFFEDEIDICII@GFIICIFGBIIII?BGG?IIIIIIIC:FIIIIIGIFE3IGIFIH<>II<IIIIIIF
@simulated.214/2
TCACTTTGAATTAAAAATCAACACCATGAGGTAGGTAACACAATCCTTGCTGTGTCCCGAGGTGTAGAGGCATCAATGAACTTGATCATTAAGGTGACCA
+
HIHIIHIHHGIGIIGIIGHIIDGDHFGFIHIIFFEIIIIGIGCIIHGFIEHBCIFIIIIFIFDIF?FFIIIEIHCDID@>IIG?C8I<II@IIIIIGG;F
@simulated.215/2
AAAGAGAGAGACAGACAGACAGACAGACACACACACATACAGAGAGAGAGAGAGAGAGAGAGAGAGAGAGAGAGAGAGAGAGACCATTACCAAAAGTTTC
+
IHHHHIHIHIIGIIHIFIGIEHIGIIIEECFEIHFIIDFI@IIIIIFIIIIBEDIIIIIIIGGHIIEGI??IFIIFIIII=IIII@G:IFIGAIIIIIDI
@simulated.216/2
GGTGGTACCATTGTGGGCTGGTAGTCCTGTTCCTATAAGAAAGCAGTCTGAACAAGCCATGATGAGCAAGCCAGTAAGCAGCACTTCTTCATGGCCTCAG
+
IIHHIHHIIIGHIIGGIIEFIGEHIGIGDIIIHIIIICIIIIBIFIIIGGIIGBDCFHIIAEIAIIIIIIIEIHIIIHIIIDI:IDGD<I7IIEIIDII8
@simulated.217/2
CATGCAAGCTAAACACACATACATGTGAAAACAACAAAACAGAAACATGCAGAGGGAATGGAGAGCAGAGGAAACGTGTGTCTTAATTAGGGTTTTACTC
+
IHIHHIGHGIHHIHGHGIIGIHIDFFIFIIIGICFGIHHIHIIIHIDIIIHDAIIIIIFIA@FIIIIEE@BEDI<IIIBACIIII@=EIGIGI@IID>II
@simulated.218/2
GTCGAGGGACTACAGAGTTAAGAGGCACTGTAAACCATATAAGAAATGGATGAAACGAGAAAATATCATCCTGAGTGAGCCAACCCAGTCACAAAAGAAC
+
IIHHHIGIIIIIHGEHIHIIIIIIGDIDEFHIIFIHIIIF?EAAIBIIFI;I?IHE>IIGIDIIHIGIIDIID@AIHICII=IC>DIIIIIIHIIDIHII
@simulated.219/2
GTGAATTGTGAATTAATCAATAACATCCTTCTGGGTGTTCACACCACACCGCTTGTCTTGAGTGTGTTCGACTGCGGCGTTGTTGCTATAAATGCCTCAA
+
HIIIHHHIFIHGIIIIIHIIIHHIIEIIIHIIIIDDHGFFFCEIICIIEIFIBIHG>AIIIEI<III@DIIIFIHF@B9III8IIIGF?I=4IE@F;;II
@simulated.220/2
TGAAACCCAGTCACAAAACATTTTTGCTTTCACCTTGACTGACCCTGACACACACTTCTCTACCCAACTCACTTGTACTGTCCTACCTCAGGGGTTCTGG
+
HIIHHIIIIHIIGIIIGIGIDGDIGIHIIFIIIFFIIIDBGAIIBEIIIAIICHIIEIIIIIIICHIIIBIG9F?;IEIIGGADGIGIBIII;I6DII@I
@simulated.221/2
GTGAGACTTGTGTGAGAGTTGGGAGGCACTTGGGGAGCGATGATGGATATGGTGATGCATATGATCTCCGTGATAGTGCCGTTGCTCCTTGTGGTGGGGA
+
HIHHHHIHHGIHHGHIGIIEIFIDICFGGFGIHCEHFHIIGEHIDIIIFIIAFI:FIIICD<GEFII;FFH?FB>E@IHIIIHIIIIDIEII?I;;IB<I
@simulated.222/2
AATAGGATTTTAAGAATACATCAAATACATCTGTTTCTCCATAATACTACAAAGTTCTCTCTCACTAAATTTTTAGGATATTGAGAGAATCTAATCTGTG
+
HHIHIHIIIHIHFFGIHIIFHIGIEHIIFIIHIIIIGFEIGGHFIIIIEFD?I?DIGIC<IFD=AEGHIBIDII=ICAGGI-IH?FHEII@IFBIIHIIG
@simulated.223/2
AGCCAGAGGAAGAGGGAGTTTTCTGTGAGATCGGGTCTCCCAGAGATGTCAGAAGCTACACCTATGAAGTCTCATCAACGTGGATGCCAAAACATGAACT
+
IHIHIHHHHIIIIGIGIGIIHGIIFHIIIHIFIIIGIICEIICIIIHIH?IIHGIIII9GHICCCHBDBI@AGDIIIIIIEHGIIIIIIIIAIBII?III
@simulated.224/2
ATCCTATATTATCTAAGAAGCCAGAAAATATATATATGTTTTCTCTTTTCCTTGTGTCAGGTTCTATTTTGGAATTTTCCTACAATTAATTTCTTTGAAT
+
HIHHIIIIIHIHIIHGFIHIIIEEEFHIIEHHFDGIHIIIHEICIEIIIIGIIICCEIIGIIII<IIFAI<IIIDEGIIIDIICGE>?IIHIIIII8<II
@simulated.225/2
GGATGGAGCTTGGGGACTCTTATGGAAGGATAGGAGGAGACAGGCCCCAGAGAGAATAGGAATTCCACAGAAAGACCAACAAAATCAACTGACCTGGACC
+
HHIIIHIIHHHHIIFIIHGIHEIIICFBIHGIIIGIFIIIDEIFECII>EEIIICEIFGGIIEI=HIIIIDFIICIHIIEIIICGDIFH9IBIIIIIIDH
@simulated.226/2
GAGCAGGTTCCTGTGCACACATGTGCATGTGCCTGTGGACGTGAACCAAGGAATGTGAACAGAGGTTGCTGTACAGCGGCTTCCTCTGTCACCCTTGACC
+
HHIIIHHIIHHGHGFFGGFFIGIIHFHIIHHFIIFHIEHIIIIIFIAIAEII=IFGIIIHDEHGIIIFBIHIIIHIIHEII:H84IIHIDGIGCIII<II
@simulated.227/2
TCAGAAATCTGCCTGCCTCTGCTCCCAAGTGCTAGGATTAAAGGCATGTATCACCACTGCCTGGTTAATATATTGTTTAATTTTTTTCATGGAATATATT
+
IHIHIHIIIGIGIHHHIGIIIHHGIIIGIEIFIIFICIFAEFIIHFFICDDIEIGIAGIGAIDIBIIIIDIDFAIIIIIBIHEI@IIHI7CIHIGIIIDI
@simulated.228/2
TCTGAGTGATGCCTAAAGAGGGAGGTAACTCGGGACATCTTGAGCTCATTTTGTGGACCTTCCGTTTCCTCTGGAACCCGTTGGTTCTTCGATGCCTTGC
+
HIHIIIIIHGHIGIIIEIHIFGIDIGIDDFGIEIGDHIFIIEHBBIDAIIEGIFIIIIAFHAIHCHFAIIEFEI?HIAD<IIICB8D5I=HGAGIIIIGI
@simulated.229/2
AAGCTGAAAATTCTCATTGTTATGGAATTTTAATCTGTAGATTGCTTTTGGTAGGATAACAATTTTTCACTCTATTAATCCTGCTGATCTGTGAACATTG
+
IHIIIHHIIHHHIFIHIFGIIIFIGIGIFEHBCIHHIIIAIFIIHII?AEIIE@I@?ICIIIIIABI=AIGIIIIDHIIIIII==IDF8BIIEII<%III
@simulated.230/2
AATATTCTCCTAGGGTGCATCCTGCTACTGGGGGCTGTATCTTCTTCCAGGAAAAGGCCTGCTAAATTTCATCTATATTGAATTCAGCATAACATTCTCT
+
IHHHHIIIHHGHGGHIIFHIGIEDFIIEGAEGIIHHIFAGGCIII<GEFIFIEIIIF?IIGHBIIIIIIIGHIII>EI@;@BHIAIDEI;@DIACII1I@
@simulated.231/2
TGGGTCCTGTCCTCCACTCTCCATTTCTGTCACTTCCATGACCTGCATCTTGTCCCTGGCACTTCTCCCTCTGATCTGAGTACTTAGGATGGGGGATGGG
+
HIHHHIHIIHHHIHHHIIIFIEFGIHIGFFHIIIIIIFIIHIIIIIHDIIIE>IDIII>IIIFHICIAGEIIIIE@<IDDID8?@ICDIGIII/II>III
@simulated.232/2
AGGTCCTGTGAGATGCTGAGAAGAAGGTATATCCTATTGTTTTAGGATAAAATGTTCTGTAGATATCTGTCAGGTCCATTTGTTTCATAACTTCTGTCAG
+
HIHHIIHHIHHGGGIHGGHIHEFFFFGICCEIIEHHIIIFGIFDIFIGIIFA@?FIICIIFIDHDIIIEIGIIIEIFC@IA8GFIFGAIHI5EAIII3II
@simulated.233/2
AGTAGAACATAGTAGGCAATACATGCTATGTAAAAATAAATAACGGTAGGGCCTGCTCTCTCGGGGACTGACAACAGGAGCCAGGCACAGTTTCGGNATC
+
HHIHGHHHHHHHIHHFIIGIIIIIGDHHEHIGIIEIFCICIIIIIIHIF@=IHIIIE=IEGIDG>IA@II@DIBII>FDI5F<GI<IH@II?IIF@9I8@
@simulated.234/2
TTTCTGCCTATAATATGGGTCTCAATTTGGCACAGTCATTGGTTGGCCATTCCCTCCAACTTTGCTCCATCTTTGTTCCTACACATCTTGTAGGCAGGAT
+
IHIHIIHHIHIHGIIGHIHHIIGIIHCIIIIIIHGIIIEIIFIAEFGHII>GDGCIIIFDIHGIDIEIII>IICFIGGFIDII4ID?IHEIIIDEI9IDF
@simulated.235/2
ACCCCCATTTAGTTCCCACAGTTCCTCGATACACAGGGTGGCCAGAAACATTATCTGGTCCCTCATACGGTTGAGGAAGAATGAAGAATTCATCCTTCAG
+
HIIHHHGIHIIHFHHHHGHIEGFHIFEIHIHEFIIIIIIHI?IIICIG@IIIIIEIDGII@IIIIII@GDIF>=G@HDIHDIIIBC:GI?=:<IIII9II
@simulated.236/2
CTGGTGTGAGATGGAATCTCAGGGTTGTTTTGATTTGCATTTCTCTGATGATTAAGGATGCTGAACATTTTTTCAGGTGCTTCTCAGCCATTCGGTGTTC
+
HIIHHHIHHHIIIGGIIHHIHHHIGEHDGIFIHHIIGGIFIEIIIDFHEAIIIIIGIFAI=FIIBIAIIIFAHH:IICIIIIGBIDI<II<IIIIIIIII
@simulated.237/2
AGGGAAGACCCCAAACTGGGAAAATGGCGCTGCTTATATAGCCCGCAGCGTGACGTTTCAGCACCTGATGTGTCGTGACAGCTCCTGATTCGTTGCTCGC
+
IHIHHHHIIIIIHHIIIIIIIHIIIIDIGHHIIFFEIIHICCIIGEIGBIIAI@=F@ICIEBG?I@IG>IIDI?BHFIDII?IIF?IBIII;9II7IIID
@simulated.238/2
CTCTCTGTGGAGCAATTCAAAACCAGGTAGATGAACAGGACTGGAATGAGAGAGAGAGGACAGGAAGAAAAACAGTCCTACTTGAGGAGGAACTTGTACT
+
HIHHIIIHHIIFIHHIIIIIIHIEIIIBGIDIEHHED?HHIFHEIDCEBIICIFIE@FIIIAIIGDCCII@CGIABIIIIE@IEIIA<HIIEI8I5II@C
@simulated.239/2
CTGTGTAGGCCTGGCTCTTGTGGGACTCAACGTTGTTTAAGACTGGCCTGGAACTAGCCTAATGAGCCTTGACAGGATTCACCTGTCTCTGCGTTCCCCA
+
HHHHHHIHHHGHHGIIHHEEHIFIFIGIGIIIHDIICEFIG@CFIIDIIEFIGIIII@IBIIICCIIECD7D8=?I8@D?H<=:I;>CIIAIIII>=CEI
@simulated.240/2
TAAAGAAAGATGGTAGTTGAAAACAGAAACTACCACACACATTTTATAATAAATGCTCACATGGACTTGACTACACCAGACGTTAACAAAAATTCCAGTG
+
HIHIIHIIIGGGIIIIGIIIHFIIGEGIDEIHHG@FIFGIIIAIEEEIGIF@IIC>GGICHIIGI&ICIDEI<I?HE@<AIIHIHIBFIIII8IIAIA?B
@simulated.241/2
AAGGTCACTTTAGGAAGACACCTGAGATTAACGGAATTTTTTGGCAGTCTACTATGAAATGACTAGCCAGGATGAAAATCCACTCTACCAAAAATGGCTA
+
IHIIIHGHHHIIGHGHIGGGHHHIIFDIIFIIIHDIIHIFIDIIHICEFFGIIIIIIDFHBFI@IIDEI?ICIHEFAI>EIDIIIIBIII?IH?GIB=II
@simulated.242/2
ATCTATCAAAACCTAAATGCTGGAGAGGATTGTGGCTAGAAAGTCAGGTGTCTCGGGGCAAACGTACAAAAATGGTTTAACCAGGCTTTCAAACAAAAGC
+
HIHIIIIHIGGIHIHHIGIGIHIEDFFGHIIIEFBDCFIFBIH?IIIIIIIGHI?IIIIIBGC@;C>IAIIHIHIFIEIFIII>AIHI<IGIIIGHI@=D
@simulated.243/2
TTAGAGGGGCTCCCTAGATCCTGCCTGCAACACCTGCCTGATGGGGGATGGTGCCATGTCTACTATCAGGATTCCCAGCCTGCCAGGCTAACCAGGATGA
+
IHHHIIHHIIIHHGIGIIIIGIIIHIFEIIDIIGFIIIGIFDIHHI>IGIIIFIFBH9G>EI>IAIIIIIIAIIDIGCEIAIB1AIIIIIII:II:IIH4
@simulated.244/2
CTTTTGTTAATTCCTCAGACCTTTCCTATCACAATGTGGAAGTTTAGCTAAATAAAGCATCCTTCCCTTTATTCCAAATTAAGACTTGGCCCCTCCTTAA
+
HHHHIHIIGHIHHIHHIEIIIIIIIIHGGIIIFEIFBIIIIIIIHIIIIFIIHBIIIDIHIIII:CIIIEIEIIIHGII?IIIBGI;BIH9I/IIIGDII
@simulated.245/2
TTCTTTCTCAGCCTGTTTATTCTTTGTATAGAGAAAGGCCATTGACTTGTTTGAGTTTATTTTATATCCAGCTACTTCACCGAAGCTGTTTATCAGGTTT
+
IIHIIIHGIHGHGGIIIIHIIHIIIIIIIIIIIGDGIIHIHIGGGHIHIHHBIIHCIII?@CGIIIHH8HBIIIICDIIHFBIGAIA3<5II=IIE;67I
@simulated.246/2
GCCTTTGGAGGGAAGCCCACATTTAATTAAACCTGCAGGAGAAACAGAAAATGACCCCCTGAGAGTTATCTTTTATTTCCTGAGGTCAAACAGATCATAC
+
HIIHIIHIHIGIGGHHIIFGIHEEGEGIIIIIGIICIFDIFGIIIIGIGIIIBBIIHGCIF6IGHBIIFIEIIHHI?FDIF8II@II@EGDI4CFIA<?I
@simulated.247/2
CTGATGACTATTGATTGATTTGTAATGATTCTTAATGTCTTTTACCTGATGCATAGTTTGACTTTTGTCAATCTAAGGTAAACTATCTATACACATTACA
+
IHIIIIHHIIHIIFIGFIIIIIIIIIFIIIIIIIIEIIIHIBIICEHIIFHF?I?II?IIE@@I=FIHIIBICII@?ICI?GIII9I7FIIIIGIHIIII
@simulated.248/2
GATCAGTCTGGAGAGACAGGGACGAGTGAGCACGCCTAGGGAAGGAGATGGTGGAACAGGGGCTCAAAGCAGTTCTGGAGCCCCAGAGGGAGGGATGGGA
+
HHHHHHIHIFHIIGHIIIGEIHGIIHDIIIHIIIGHEFIIBGIGFGIGGIIDCIHIGGIIIIIIIIIHI@BD<IIIEH@IABBG*?I?II;DIIIEFIIG
@simulated.249/2
CCACCTTCCGCCTCTAGCATATAAAACAATTTCCTTGTCCTGTCCAGGAAGGCAGATGACCTCACTGGACTCTTTCCATCCCTCGCTTTCAGAGAGAAAT
+
HHHIHHHIIHIIIIIGIIHIIIHIHIIIIIIFHIIGGIDIEIIAEGHIIIIHIIICIBFBIIIIIIIDIFI;EGAEIIIE8AH9IDIGFIC=;@IID8II
@simulated.250/2
GTGTGTCCAATGGGCCACTCTTTTCAGTGATGGCCGACTAGGCCATCTTTTGATACATATGCAGCTAGAGTCAAGAGCTCCGGGGTACTGGTTGTTCATA
+
HHHHHIHHGHIIIIHIHIHHIIEDICEFGIGAIEHFGIIFEIHDIIFEIIIFHFIIIDIG?IIIBIIIIIIGIIIIEIIIGII9GIIGIIGIII?=IIG?
@simulated.251/2
TATACTAGCAGGAGCATATACAGTGAGAAGGAAGAAAGGAGAGAGGCATCTAAGCCATTTTGTAAATAACTGTATTAAATGGTAAGTCAATATAAATCCA
+
HIHIHHIHHIIHHIHIGGGIGIIGGFHHHIIIIIIHGEIIFDAIICIIIDIIIHIFA>IAEIF@IIDI8EFI>CIIIIIC?IIIIII?ICIHBG;>IIII
@simulated.252/2
ACACACACACACACACACACGGGTGAGAAAGAGAGAGAGGAGAAGAGAAATCTTTGAAAAAAATTTTATTCTTGAAATATAAAAATAGTCAACCATTATT
+
IHIIIIIHHGIHIHIIFIIHIHGGGDFIIGIIEGEIIGEIIEICIDIIIEIF?IIIF@AIIFIDGIF?@HDGDIBC@IGIIBIG@@IIF0A>HICBCIII
@simulated.253/2
TGACCTCTCCTTTTCTCTGCCTTTTGTTCTGTCAGAGACACCACTTGCTGCATGGTACCTACTCAGTGTGGGACAAATTTTCTTCACNCTGTCCCTGCCC
+
HHIHHHIIHIGIIFGIHDIIIIIFGFBGDDAHIHIIIIIIIGII=EEEHIIEIIIIGHIIIIIHIGIIDHIHGGCB?=@IHI<I?EG8ICIIIEIIIBII
@simulated.254/2
ATAATCACCTTTTACCATTGTACTAAATGATACTCTACCTTTTAATTTTAATAGCACACTAGTGGATAAAAGATGCTCTAGGTATCTTTTGTATACCTAT
+
HIHIIHIHIHGGIHGFIIGFIHFIHHBIIIFGFIICGII@EIBFIHAIEIIHGDEIDIHGIIIFIIFEI>I?IFIIBHIIIIIIIIIIAIIIIIEIIIBI
@simulated.255/2
AGATGTCAGATCCCCTGAAACTGGGTCTAGAGGTGGTTGTGAGCCATCATGTGGGTGCTAGGAATAAAACTCAGGTCCTTTCAAAGAGTAGTCAGATAGC
+
IIHHHHGGGIIIGIIGIIDIGHIHIIHIIIEIIDCGIIII?FHECG;>A>IIII@IHICIIEF?CIDHDIIFCIIB:6@IIHIBI>IBI?GI7IEC6CA:
@simulated.256/2
GCCTTGGAGTGCCAAAATCACATTACTTATTATAGTGCTTAATGTTCTATTCCAAGATAGACAGTTTTGATATATATGAGGCTATGCATATGTATAGGTT
+
IIHIIIIIHHIHIIIGIFHIIEHFGEIIIIGFIIIEHCHIHHICIIIIEIIIHIIIIFIDIIICGIEHIIIBHIIGIIIIIE8II7II=IIICIBIE5IG
@simulated.257/2
TTTGGGGCTCACTATTTGATATTGCAAAGCCAATTCCTGCACTCTTCCTGGGAAGATTATTGCTCCCATTCTCCCCATCCTTTAGTTGCCCATTGTTCTT
+
HIIIHIGIIHHIFGIGIIGFIIIIIIHHIDIHIGIFHIIFIIDIIIEIIIIIIIIIIIIIGII=IGIICGEIIIIEIIB>I4FIFEI7IHAIIICII?II
@simulated.258/2
CTTTTCCACGTCTTTTACAGTGCTTAGTGCAAATCATCTTTTTAACTGAAAGAAAAATTAATTTTGGATACTAACATTCTTCACATCAGAACAAAACTTT
+
HHIIHIIIIIIHIHGHIIIHGHGEDFHHIDHF>DIHIICIII@IHIIII@IABGIIIII8HII?IIBDBI1IIIG<HC@7IDIHIIIDIIA8DBIB@FII
@simulated.259/2
TCTGGTTTCCATCTGTACCCAGGAGCTGACCCTGTGCCACAGCTCTCCATACTCAAATTCCTCCCTGAGAACTGGTCTCCCAGGAATACTGACACACAGG
+
HHIHHIHHIIIHIHIIFIGEIIIIGFIHBEIIIIIIIIIIEIGIHFHIIIAIDIFIGIIFCIGIIED<IBI9GFIIII@?HIBIBCI?G@GIAF7=IIFI
@simulated.260/2
GAGAACTCAAGGACCAATCATCTAAATCATCTAAACCAACCATCTAGATCATCCAAGTGCTTCATAATCTGGGGAAGGGGAGGAGAGAGGTTACGGGAGG
+
HIIHHIIHHGIGGIGHGHHFIDIBIIGIIFEICGHHEIIIHHIIHIIIDIFIDDGIIH@I>III9FBBII@>CIF<?>IIFG@EIIIBIIIHII>@IIII
@simulated.261/2
AAATTCCACTCCTAAACCTGATAAACAGCTTCAATGAAGTAGCTGGATATAAACTTTACTCAAACAAATCAATGGCCTTTCTCTACACAAAGGATAAGCA
+
IIHIIHIIIIIGIHGGIGIEGFHCHIIGEIIICIG?CCGIGHGGICI@FIHIAEIDGIEDIFIIII?HIFIEIIHGEIBGBI>II?C=IFIIIFIIII:I
@simulated.262/2
AGAGGGAGTCAGATCTCATTACGGATGGTTGTGAGCCACCAGGTGTTTGCTGGGATTTGAACTCAAGACCTTCAGAAGAGCAGTCGGAGCTCTTAACCAC
+
HHIIHHHIIHIIIIIIIHIIIIFGHIIIDIEIIIFIFCGGHDFIIGI@FIHCIFIIHIID@GIDHDDHIIIIFIIFICHII6@BEH@>IHA5I@;I?III
@simulated.263/2
GAGATGAGGCTTGTGGGGGAGGCATAGAGAGAAGAATTTGCTGTCTGTTGCTTTAGGACCCCTTTTCCATCCTCCTGTCCACCCTGAACTCCCAGGGAGC
+
IHIHHIHGHFIHHHIHHIIIGIIFFHEIGIEIHBIICFAEHIID@IGEFFIHAIAIIIDFII?IDFEDBI>I<AI;HIHF?IIH?II@D@IEI5=IEIAI
@simulated.264/2
TTTGGGTCCCGACGCGACTGACAAGGACTGTGAAAGAGCAAGATGAACCCCAAGATGATTCTCCTGCTCCTGATGATTGAAACCAGGATAAGTATACCTT
+
IHHHHHIIIHIIIIIEFGIIFIIIFFHIIIGIHIGIIFIHIIG@EEGIHGAE?BEIFI>IG>H?DHBICEAFACGIFIIIIEIBHI@IIIHFFBI<IIIB
@simulated.265/2
TACTAATTGGTTTTCTTTACTCAATAATACAACTGAGAACTGTTTATATCTTTGTGTGTTTATGTGATTGTAAATATATCCTAAAACTACTGTTAATTGA
+
HIHHHHHIHIIIHIHIIIIFIIHGIIEIDIEIIFHIIIIIIIGIEGFIIBHGIA@FIIECII=IFIIHFAICHEIIAIH8H9IIIIFIEBFIIGII>EA;
@simulated.266/2
TCTACCTACCACAGGTCAAGTGGACTGCAGATAAGTACTGCTGCCAACCAGAAGCCTACACTTCCCCACCTACTGCTTATTCCTGAGGTGGAAGTTCTAA
+
HHIIHIHHFHFIHHIICGHIEHIIIIIGHHHIAGHCIIGIICFIDECFIEIHHI@FIGIHEG?HIEIBG>GC?C@IIDI@?IIGIIII@EEIG?IIIIHI
@simulated.267/2
TGTGTGTGTGTGTGTGTGTGTGTGTGTGTGTGTGTGTGTGAAACCACCTCCACAAAACATAACAGCTTAAAACTGTCCAGGGGCTCCTCACTCGCCTCAT
+
IHHHHIIIIHHGHDIIHIIHIHGDHGGFCIIECIGIIIHIIIHIIIEBIICGGHIIICGCBCF>BBEEIIIBIFII;IHI8II;BHID@I:IIII?FGII
@simulated.268/2
GTCAACACACACACATGCACATGCGTGCACACAGATGCACATATATACATATACTCATGGGANGAGAGATTGCTACCAGAAGAGCTATCAATCCATAAAT
+
HIIHIHHIHIFIIGIIIIIIHIEHIFICIIIGIIGIHIBHIHIHIIIID=I>ADH>I?C:GEIIIHI>GHEIIIBIIIAADGIA<GIBEIDFHIIIIBII
@simulated.269/2
TTTAGCTCCTTGGGTACTTTCTCTAGCTCCTCCACTGGGAGCCCTGTTGTTATATCCATCCTGCTTTATTTTCATTAAACCCCATGTAAAACATGTGCAA
+
IHHHIHIIHIIGIIGIHGGGGGIIIHFHHIIIHDGHHIIIIIIHDI=CI?IIDCCCDABIDIICH5I9IIIBIFIIIHI?CIIGI:E@I>IIIII3@<3I
@simulated.270/2
CAATACTGTTTTGGAGGGCCTCTGTCCACACATTGTATTTGTATAACTTTTGAATTCTTAAGTTTAAAAATGGTTATGACATTTTGTGTGTGTGTATGTG
+
HHIHHIIIHHIIIGIHIIHEIIII=HIHDFGHIBCDIIIHDFIIIEEIIEI?FECIIIIFIIAGIIEIBFI@IIEICI2F@GI@FAIIHIII@FIC?7EI
@simulated.271/2
TCAACGTGCTGCAAGAGAGTCAGCTCAGTGCTCAGGGTGAGTGACTGTCCCTGTCGCTCACTGCTTCTTAGCTTGCATGGAGCGTTATCTGACTGTGCTT
+
HIHHIHHHIIIIHGHIIIHIIIIFCIFIGFDIIIEIBHIEGDHIHIIIBHFECIIIIHICFBICI@AIIIIIIAAI?ICI<IIIIIHCIIFI8III=IDB
@simulated.272/2
TTTGGTTACACAAGGTGTAATGAAGATACATAGATAGTTTTTAACATTCTTGTTTCCTTCTCTCTCTGTCTCTCTCTCTTTCTCTGTCTCTCTCTCTTTC
+
IHIIIIHHIGIIIIIGIHFHHIIIIIGDIIIIIIEIBFEICIIIFBHHEBHIIGDHIHCHDIABIICIHHHH4CIG8?IID;I@IIIIIEI@IFIE<;BI
@simulated.273/2
GGCAAAGTTTGTAGGTGGCTAGAAGTCAGGGTCTGTCCAATAAAGCTGGTTTCAGTTATGATGGGCCTGATTGTATAAGCTATAGTTAACAAACTTCTTA
+
IIHHIHIIGIHGGHIIIIGIHHFDGHHICIIIHFIIIIHIIIDHICFIIFIHHGIIG>BBIIEIBDFHICIIBIGIIIIHIDD;IIEIEIIFIIIBI9;@
@simulated.274/2
GCTAAATTGTACAGCAGAGGCGACCCATGCCCTCCAACCTAATTGGCAAATCTAAGGGAATTTGTCAACTTCTCATTTTAATTGGATGCTCCCTCTCCAG
+
IIIIHIGHIIIIFGIHIFIIIIEHIICHIIIBHIIHDIIIIB@ICHHI?FFIIICIBHIIEID>A9IIIHCBIGII2FIFAEEIEFGIIIII7I?:IF?I
@simulated.275/2
ACATCTTCAAGTTCATTTTATTAAATGAACTTTTATTTTTCCCTTCCAAAATACTGATGAAATACTACTGAATCAAACAAGAGCCATACCCACTGATTCA
+
IIHHIIIHHHIIIIIHIIGEFHFFIHHIIIFDEICEIIIIDIIGICIEI:CIIIFEIIHIIIIIBB>>IID@ICIFII?EGCGIAG@IIIDIFF<7IDII
@simulated.276/2
GGAGAGGAGGCGATTTCATTTGGAGTCCAAAGACAGCATGGAAGGGGACGTGGGTATCTGCTTTTCCTGGGGACGGAGAATGGGCAAACTGACCCAGGGA
+
IIHIIIHHIGIIGIIIIHIHIIGGIDGIICFBGFFHAHIICIEIBIBFDIIICBEHH@F@BFI<?HIIIGIIH=IEIF=IIIIIHFBIDBIHABICIIIG
@simulated.277/2
ATGATAAGCCACTAGTCATACTGAAGACTCTCCTACCAGACTCTCACTTTATTTAAATGTCTTTAAAAATCAATAATAATCTTTTTTAGTGGTCTTGGTC
+
IIHHIIIIIIGHIIFGIG@IHICIHGIEFGBIGICHCIGIEIIIFIIAIIIIIGECIADDI:GIIII=EIE<III?D?I<GFIDIIICI>B5;IIIE>H>
@simulated.278/2
TGGACAGAAAGTGCTTAGATGACACATTGCCTTTGTGCACATCCTCTTCCAACTCACTAACATCAGTCTAACTATAAGATGAAGATCAAGGGACATCCCC
+
HHHIHHIIIHHHGFHIHIGFGGFGIHIDIIIGIIIGFHCFIIIIIHIIIFIBIIIIII;HIH;IIGDIBDD>IBIIIIIIIIIIDCG;FFAI8GIII8IH
@simulated.279/2
TTACCCAGTTGTGAAGCATGAAAGCTGAATAATGACTAGGCTTAATGAAGGAGAGTCAGTTTTCTCTAAGAGTGAAGCCCCTGACGTGTGGGCCATGCTT
+
IHHHIIHIIHGIHIIHHFHIIFEIIIGIFEBIIIIGFI@IIGHE@EIGIIAIIIIII?BH=I<EIIIIIICII=III?EII=GIBI6D9GI;IIIIFFII
@simulated.280/2
AACTACAGTGCCATTGATCGAGTAAAGTCCAGGGGCAAGCGGCTTGCACTAGAGAAAGTGCCAAAAGTTGGGCAGCGGTTTAACCGAATCGGCCTGCCAC
+
HIIHHHIHIHIGIIFHIIIIFIFIIFHIIFEIGGCGGIGIFIIIFHIIIH@HIHII@;III?DIIIIFII9AG=HIAIDIH>H<IAE<>IIHICIIIIG@
@simulated.281/2
ACGATCATGGAATTCACTGGTCTTACCACATTCCCCATCATCCTGAAGCAGCTGGGCTGATAGAAAGATGGAATGGCCTGTTGAAGACGCAGTGACAGCG
+
HHIIHHIIIHIGHIIHIIIIHHHIFGHCFEBIHIDII@IIDIIAIIIHGIIDFCACIBACIIIFIGDDIBIII6EAI?I9I@II8AID?IHEDIIIIIII
@simulated.282/2
CTCAAGAAAGAGACAGAGGTGTGCAGTGGGGACTAGGAGGAAGGGAAACTGCTTCTAAGGCATCCAGCTTGATTTGGTCCTTTGCAGACTTGCCCTGAAT
+
IIIIHHIIIIIGIGHIIIIHEDIIFIHHIDIEIIIICIFHHDIIIDICBGICII<F@EIIII9I:DEEIBG;IEFIE<FIIIII=IDIGFEIIII@IGB9
@simulated.283/2
GAAGCCCCTTAACTGCACCGGCCTCTGGAACCTTGGCTCGGCCACCACGGGCCCGCCCCGCGCGGGGCAGCCCAGCCGGGCGCGCCCGGCTCTCTGCTTA
+
IIHIIIIHHIHGIIHIIIEIIIHIHIIGECIDIIFIIIFIIIGIIF?IIIIIIII9IIEIFDIIIIBIIIIEICIIIIIIEH7IHIGHCIIBAAIIBHII
@simulated.284/2
ATACTCTACTCAAGACTACCAACAAAAAAAGGCAAAGTAATTTTGAGAGGAAAAGGCAAAGAGCATTCAGAAATATAAATTTCAGGTGTGTCATATCTAA
+
HIHIIIHGHIHHIIGGFIIGFFFIIIGGFIIIIGGIDIGIFIIIBDIDFDFGIIIIIIIGGIII<IHIIIAI@<AIIF8AB8IIIIHI;IBDIBIIIII;
@simulated.285/2
GTTAAGTAGTTTAGGATCTGCAGGGTTGAGAAGTTAACAGTTTTGAGATGTAGCTCACATACCCTAAACTTGCCCATATGAATGGTTTTCAGTTTTCACA
+
HIHIIHHHIHIIIIFIHIFIFIIGIHICIIHIFEIHIGIBIIADFEIIID>IIIBIICI?EGGGIGAHBIIACIGIIII:8IGC:IEIDIID?I@1FHII
@simulated.286/2
ACTAGAAATATATCCCAAAAACACATTTCAAAAAATATAGGAGATTTCACTGTAGCCAGTTGACCAATGCTTAGAGTCACTGACTTTGTTTCCTAAATAA
+
HIHHHHHIIGIIIFGIIHEIIGICIIIIBIHGFHIIEIGICDAFIEIBDGIIAEI?DIIIIIIIIIEHFHICI=IID@III64BHIIEIII=IE@HA:@I
@simulated.287/2
TGGCTGCTCTCCTAATTCTATCATGAAATGTATTTCCCCTCGAGCTGGTATTTATCGCTACATCCTGGCACAGCTCCCGAAAGGCTGCATCTGCACCAAG
+
IHHHIIIIHGIIHGGGIHGEIIGIHGFIFGIFIHHIIBIHIGFIIIIGCIBECF?@BIDIICI>HIAEABII?H@EIFIII>AIIIIII9HIGBGII>ID
@simulated.288/2
TATATATACACACATATGTATTGTGTATATATATACTATATATATATATATATATATATACATATATATATATATATATTCTATATATATACCAGTTTAT
+
IIIHHHIIGIIGHIHGGHFEIIEHGDIHHGFIIGCGIIDHDIHIIE@BIGDIIGIIFIFIAEEIFIIIIIDIEII>=IEI?IICIIIGCII)<II2CII6
@simulated.289/2
TCTCTAACCTCGGTTTTTTTATCTTAGCCATACTCACTAGAGTGAGGTGGAATCTCAGAGTTGTTTTGATTTGAATTTCTCTTATGAATAAGGATGTTGA
+
HIHHHIIIHIHIHIIGIIIGGHICIGIIHGHIIHIGIIGEGFIFEBHBHIIFIFFDIG<DBII<IEIIA>IIIFI<@FHBIIIIHIGIA?I@/II7:IGA
@simulated.290/2
ACTGCACAGATCTATGGTTATAAATATTGACATTTTAAAAGGCAGGGTGGCAAAAGAATCATTTAGCACAATGACAGTAGTGGGATCCTCCTTTGGGCAT
+
IHIHIIIGHGGHHGIIHIIIGIIIEHFGIIEHIIEEIIIII@BIHIFG@CDB>;IIC?EHIIII>DFII5CIHIIFI;DB>IEIIIEG;I2IIIIBI/IH
@simulated.291/2
CAGGGAGAGAGAGAGTGTGAGACAGACAGGGAATGTACGGAAACTGCAGGATGATAAGGAGAATGAGTAGCTGGTGTGTGTGTGTGTGTGTGTTTGTGTG
+
IIIIHIIHHIHIIGIGHHHEEIHFIIEHDGIIIIIIICIIIIIGIIIIHECIIDHICCIEEBEIFI@IGDIBIFAG<III4IGII@IBIACIII@GFIFH
@simulated.292/2
GATATTGTGGATGGGCTACTCTGACTGGCTTAACAGGTAATCTTAAAGCAGTTTCAACGTATGCTTTCCTGATGGTTAGGGATGTCCAAATGGTGTTCAT
+
HIHIIHIIIGHHHIIGHHFFGFIGIHIIEIDFIGIEGIBCHBIAIGCCHBIIAGIFIIIAAIIF>IIBI=IA=@H>ICEIGIEIA?BIG?IIC;IIIIIG
@simulated.293/2
ACACAAAACCTCTTCATGTGTAAAGACTTGTAGAGATCGGGAATTCACGGCACATACCTAAACATAATAAAAGAAAAATGTAGCAGATTAACAGCCAACA
+
HHHHHHHGIHIGIHHIHFGGHFIHIIHGEGHIFIDGIEDIIDI?BIF=ICI<E>CDIIIFBHIFIIBIIIFIAI>IHIIGFIIDII9EIIIIIFCHIGCI
@simulated.294/2
AAAGAAAAGAAAAGAAAAGAAAAGAAAAGAAAAGAAAAGAAAAGAAAAGAAAAGAAAAGAAAAGAAAAGAAACGAGGAAACACTAAGTGTAAACTGGAGG
+
HIHIHIIHIIHGIHIIIIFEIHGIEFCFGIHIIIIIHHIGGGHIIIIIIIIIIIFDI?FID@IEF2II:IFD5IEII@?FFDIIH>49<ICHEDECIIII
@simulated.295/2
ACTCCCTTTGCACATACCAAGTTTAGAGCTTAAGAATCGTGTCTCCCTCAGCATATTCTGAGGTTTTTCTTTTGAAAGGTGGCGAAAGATGCACAGCTAG
+
HHIHIIIHIHGIIIHHGIIIHGGGGIIIIGICIIFHIFFCIFIIIICGHIGHIGIIEHHICI<IIIG3F?IACACA<IIFI>AI=>BIIIICBDAIIE7I
@simulated.296/2
ATTTAATAAACAAATCTTCACTTTAGACAACAGGATTGAGAAAATGAAACTCCAAAGTCACCCTGCAGAGCTGTTTCTCCCCTTTAAGAAAACCTTTTGG
+
IHHIIHHHGGHIHIHHHIIHIIDGIDHEIIGIIHAIHIIDF?ICDFIIEIDIIIIICDIFC=AI6CIII8IIII;>HI<IHHI@BII8IDIF@I@I4I;B
@simulated.297/2
GCAGGCCTTACCCTTTAACACCCCCACGCGGTGAGGACACGCGGGGTCTCAGAATAGTCGCGAGCCAGGGGCTGTTACACCGCCTGGGAAGGAAGGGGCT
+
IIHIHIHIGHGIHGIIIHIHIIGIHIIIIEEIIIIIGFI?GHIIEGDGDI>IBDIIIEIEIG@IIII?II@EFHG;IICIHBI8>B>I=I@IIII;IIGH
@simulated.298/2
TAGATATAATAATAAATAAATCTTTGGACCAGAGCGAGTGGGGCAGACCGGAGTGAGCAGGGTTGACCAAAGCGAGAGGGCCGGAGTGAGCAGAGAATTC
+
HHHHHIHGHIHIIIIHHHGFIIIGIIFIHIGDHDDC@IFCFHIEEAIHII=IIHIGHIIH9C>IIEI5IIGFGAIIIHI@IGDIIIC9?I=IIHAIC??E
@simulated.299/2
TAGGAACTACCCAGAAGCACCCCCACTTCCCTGCTCTCTTTTCCTTTTGGCCCTGGGGATGACTGAGCTGTCCCCAGGGCCCCCACTTTGTTCTCAGCTC
+
IIHHHIHHIHIHGIGIFHIHEEIDIIIIIIFHGDIIIHIIIIGFGHEICEIDEDIIIII>@IC<=IIDH<IGIIGIIHIIIII@>IIIIIII?IA>IIDI
@simulated.300/2
TCTCTTCTCTTCTCTTCTCTTCTCTTCTCTTCCTCTCCTCTCCTCTCCTCTCCTCTCCTCTCCTCTCCTCTCCTCTCCTCTCCTCTCCTCTCCTCTGCTC
+
IIHHIIIIIIIHGIIGHIGGHEFIIFIDIIIIGFIIGDIEIIIIIFIBCEAEHDIF?IIIDC7I?III?>I=IFIIIIIIIIGHEIIIII>IDI8I7CII
@simulated.301/2
GGTAGAGAGAGAGATCCAGCTCTGCCATGAAGGCAGGGAGTATGCAGGGTGTGGGTGGCTAGATACAAAAGCCCAAGATGACTCACTGTAGGTATACAGA
+
HIHIIHIIHGIIIHIIIIHIGIGIFIFEFCIHGIIGIICIIFIHFHI@IIGE?IBIEIBIIDI7A?AH8BIIBHIEIII?FFIDIIDIIII9I>I:II?I
@simulated.302/2
ATACCCTCTGTACCACCGGTGTGGAGAGGTGACATCCTAAGGCAGGAAGGCCATAGATAAAACAATGCTTCCAGCCACTACCACATCCACGACGACACGA
+
HIIHHHIIIIIFHIHGGHIGIIIIHHIIIIIFGIIIFIIFIBIIIIF<IGACI?@?EE9I>IFFIFI:AAIFFI=8FHIBDBIIIIIDI;+/IIEIIAII
@simulated.303/2
GCAGGCCATGGCTGCCCTATTAGCAACCTGAAAGCCTGGCACACTAGGAGCTCAGCCAGGGAACTTTGCCACAATCATCCCTCAGGATACTTCCTCCCCT
+
IIIHHIHIHGHHFGIIEHIGIIEIIHGIEGIIIFDDI@HIHGIIIEDGHIH;ICFIH>IIDI?>;IIFEHI<:FIIGGI?HIIIIHIIDFACIIIBIDI1
@simulated.304/2
CTTTTCTTTAGGTGCTTCTTAGCCATTTGAGATTCTTCAGTGGTGAATTCTCAGTTTTGTTCTACGCCCCATTTTTTTTTTTGATTGGGTTGTTTTGTTT
+
HHHHIHHGIIIHGHIIIFIGIGIGIHIEFDHIHHGII?EIIIIIIIIIADIAFGFIIICIHIIICICIIEIIIECIIIIIHHF=>IGBICIEIFIEIIII
@simulated.305/2
GCTTGGGTGGATATTTCAGTAATGAGAAAGTCCTGCAAGGAGTCCCTTTGGAAAGGGATCTGAGACGAGTGTCCTGCCAGCCACTCTCCGATCGATCGCT
+
IIHHIHIIHGIIIHIIIIFGHEGGGEGIEGIHIFIHFEIEGGIICIFDD;IIIIIDIEIDIIEIIIFFIAIIDIFBCIDIHBI<IIF5HHHF<I?IBIBI
@simulated.306/2
GACTTAAGCCCTCTTGTGTCTCCCGCACTATCTTCAGCCCCCTACAGGGGCTAGCTCATTTGAACATCTGTTCACCCCATGATGTGGGTACTTAGGTTAT
+
IHIIHHHFIIIIIIIIIGIIFHIIHIEIIIBHIIDBGIIIHGIIBIII?IHFBE>FIIGII?IHBDIII<?IEDIGCHIHHIDBI@IIGIII.IBI)III
@simulated.307/2
GCATTACCCTTTGAACTTTGTAAGCAGTGTAGGGATAAACAAAATCAGTGCAATAATTCATAACTTATTTTTTACAATATAAAAATGATTGTAGCTCATT
+
HIHIIIHHIGHGIHIGIIIIIHIIEDIGFHGDEGIIIEIIIIG@HIHA?CF=ICIIIAIIIIGEI>IIFIHI<IIII<IIIEFIII?GEGCIAIAGIBHH
@simulated.308/2
CCACCATGACTTGCTACTTTTGCTTGGTGTAGGGTCTCTTTCTGGGGTGAGTAGTATGTGGTGTGTGTGTGTGTGTGTGTGTGTGTGTATGTGTGTGTGT
+
IIHIHGIIHHHIIHHFIHIIGFGIFIHHGGFIBHIIAHGIIIFGH<IFEIIIIIGBHCIEGIIIIHFIIIBII?I=CDGIBI:I>IHEGFII?I=IIFHI
@simulated.309/2
AAGGTTGTTAAGGATATCCTTAGCTTTTTGCCTACCAGATTCAGCAGTATCCCTCCAGTGTGCTAAGCAAAATGATTCCTTAGCAAGACCGAACTGTTCC
+
IHHIHHIHIGHHHHIIIIHIGHIIGGCICFIFCGFDHFFHIFADHI@?II<EIDGCIIHGIICCH@HI8I9IFE@I@GIIBFB;CI<I=IF>I9III;D6
@simulated.310/2
CCAGGAGGGACAGACAGCTCGGGAAGCTAGAGCTAAAGACTGAGCTTTGAGCCTCAGGCTGGTGGCACTGCTGAGAGAGACAGCTGGTGCGGTTCTCGCT
+
HIIIIIHHIGIIIHIHIHIHCHIHIGIIIBIIIGIHGFIIFBIGIIHEIEIII>IIFIIIFICDEEAFI5HF;IDBIFDHIIIBHDII:EIHEIHIIIBI
@simulated.311/2
GTGTGTGTGTGTGTGGTGTATGTGGTGTGTGTGTGTGTGTGTGTATGGTGTGAGTGTGTGTGTGGTGTATGTGGTGTGTGTGTGTGGTGTGTGTGTGTGG
+
HHIIIIIIHHHHIIFIHGIIIHIHIIIIHIFFGFIHEHIHDIIEIGIIIIIDEIIHCHIIDAIIIDAIDIHIFICIIFIHIFIIFII;I@IDIIEIC<GI
@simulated.312/2
AGAGGGAGAGAGAGAACACAGAGTTTTCTTTACAGCAAGCATATTTGTAGAAGAAAATAATATGGGCATGGTGGCACATCTTTAACCCCAGAATTAGCAG
+
IIHIHIHIGHGGGIFGIGGIIIFFEIFGIHIHICIIIEGHIFDIHIHHGFIIFBIIEEIHB?AIIAIEIEF?EIC;IEEIIII@IIFICII/ACHGIIIB
@simulated.313/2
TTTCTTGTCCATCTCAGGCATTCCTAGTGTATGAAAGGGCCTAGCTCTTCTCAGGAGTATAGAACCCAAAGGCTTGCTACAAAAATCCATCTATTTTTTT
+
HIHIHGIGGIHGGIGHGGFFIIGGIGFHGIDHEIIEIGFGGIGIGIGBGII@II<FA@DIF<ICIBIIIIHII?GAD=6A:FIBIIE<IAC@>II:=III
@simulated.314/2
ACTGGGATTGGGCTCTGTACAACTCTGCATTTTGATTGGTTGGGGTGTCCTGTAAAGGTTTTNGTCTGTTGCAAAGAGAAGTCTCTTGGACGAGGGGTTG
+
IIIHIHIGIIHHHIIIIHGIFIICIGIIIIFFFIIIIFI?HIIIFBIII>DHFI?CIFEHFGBIIHGIEIECI<I9IIIIHFIDFD=HIHCBCA>I=;II
@simulated.315/2
TAATTGAAGTTGCCTAGCACCATCCCTCCCCATGCCTATAATCAAGACAACCATGATCCGACTCAAAGAGAAGAAAAACACTGTTTTTCCCTGATAGTAA
+
HIHIIIHHHIHIHHHIGHGIFIIIIFHHIDCGFIDIIIIIGHAEHBDCIIIIIIIGIGGIC?GI?IIIIII2CIIIGI=?DFA>I7@IAII6IIIFI=GI
@simulated.316/2
TAATTATTACAACAAAACACCTAGTCTCAGCTTGGGGAGAGGGTCTCTATTGACATAAGCAGAGGTTATAAAATTTAATTAGCCATTCCTATCAGATTTA
+
HIIIHHIHGHIHIIIIIIIGIIIIIEIFGCHIIICEEIGHIFIHIIDIIIIIEIIH?IIIIDIFFAIBGIFICHIICIGI>IHIICIIFIIIII,@AGD@
@simulated.317/2
ATATTGTTCTCATTTCCTGCTGTGTCACCTTGGGAATGGGCTGCATTGATGGCTGGCTTTTGAAGGATGGTCATATGGCAAGATTAGGTCACAAAAAGAC
+
IIIHHHIHHFGHIIIGHFHHHGHHGIIIEHIDHGIHCIIIIIIHFBGIIIIIIIIIIIDIBIEIID>ICI=BIGFAAIDIFI<HIB:C>IIIIGI7III@
@simulated.318/2
CGCAAAATTTTATTCCCAGAGACATAACACATCCATCATGCTAGCTCGAAGTAAATTTTCAGCCAAGGCCTGTCAATACTAAGGCCTGAATATTAATTTG
+
IIIHHHIHHHIIGHHGHGIIEIGBFHDGIIIHHIFFEHGIDGIIIEIIIBAI@IA=II?GI?DFIHIIEDDFAEII;IHCCIIG6FII<I:II?E=HI:>
@simulated.319/2
AGGGGTAAAGGGAGACAATGATGTGGTTAACACAATACTTGTTAACTGCAAGCTTTCTTCATGGCTACTTAGCAGGAAAAGAAATGATTGCTTGTGGAAT
+
IIHHIHHHIHIIIIHHIHHGGIFIHIHGIIIHIIFFGEEIH?EHEIAIIIGCE?IIIIBIIIDGCFIIH>AIII@IAIGI2IIBII<IIEI8BIIH7IHI
@simulated.320/2
GTTCTTCTGACAGTTCCTGGCAGGAAACTGTCTGTATACAGAGTGTCTGTGCAACAAGCCTACAGATCATCTGTCTCACTATTTTGAAGTTTCCTAGAGC
+
IIIIHIHGHIIGIHIIIEIHDHGGFIIFGDHHIIIIIIDIIEIFAIIIHEIHIIIIEBBIFIIIIG9IECGEIAIIG?7IDBIIBFCGDIIIF?IICIBB
@simulated.321/2
CAATCTCTGGGAGCCCCCAAAGGGTCCAGGTTAGTTGACTGTTGATCTTCCTGTGGAGTTCGTAGCCATCCCCTCTGGGTCACTCAACCCTTCCCCGCCC
+
HHHHIHIHIIGIIIFGGGIFIIFIFGEIGFIHEDIGHIIFIIICIIEHIGI8IFGC=HDIIII?>II?=IBIID>IBIIIHCBEI>AI>III;G@4H:IB
@simulated.322/2
GTAATGATAAACAAGTTTGAAAAAGATTGAAAATAAGAACTATCAAAATGATTAACTACTGTCCAAACTAGGGTCTTCCTATGTATGTATGTACGTATGT
+
HIIIIHHIHHIGGHHFIIHFGIIIIIIIDIIEEEFGGIEEIIGGIHGIIIIIFII?EIIIIFIA?IGGIIIFIIAIIBIICI=BIIIGAI=II&DH;II:
@simulated.323/2
ATCTGGAGAATGCTTATGTACATTTTCCACAGTTCTGTGGTGCAGATGTGCGGATTTATAAACAAAGACCCTTTCAGGCCCCAGAATTTCCAGTTCCACC
+
IHIIHIHHIHHHGHIIIIHHHEGGEEHGIEHIIIIIGGI@>GIFIIIEHHHII8GII=II<FFIIIIGFEIHG>IIIII?E<<EDIIIIF<IBI?BIIBI
@simulated.324/2
AAAGCAATTGGCTTTTTGTCCTTTTTCATAACTCGGGCCCCTCTCCTGCCTTCTGCCCTTCCTCATCCCTTATGCTTAGCCTTTCCTGCTCTCTGTCTGT
+
IIHHIHHHHHGGIHHIGIHGIIIIGIIIGCEFEHFICHEFCIIGII@GIFIFG=IIIFDIIGIDCBGEHIIHIIFIID=HIAIE?III;AIGIAII9D9I
@simulated.325/2
AGGCCACTGTTCTCCAGAGTTCTCCACTAGGACAGGGAGGTGGGAGAAGACAGAGTCAAGTTTAAAGCTGCACACACCATTCATTTTGCCCCTAGTAAAG
+
IIHIHIIIIHGGHIIIIFIIGIIEHHHIIDFIFGEFI?IDDFHGIIIEFGHIGIIIIIIDIGIIIIIIIHII?IIFEG?BEGICI<67IGIIF=I<I@HG
@simulated.326/2
TAAGAATAAATACTTTTCTTCCAGAGGACTCAGACTTGGTTTCCAGGAAGCACATCAGCTGATTTATAACCGCCTGTAAATGTCAACTCCAGCTACAGAG
+
HHIHIHIHHIHGGGIHIGEIIIGIIEIIIIDIFGGGIHHA?I<FFDAFDHEDIIIAIFFEDIICI@<IIII;I?IAA?GIBF<IFII<6GIDII@I?III
@simulated.327/2
CGCAAGGTTTGGTAACCAGCCTTGCTGTAGGGAGGATGTCTGTCTGTCTGTCTGTCTGTCTCTCTCTCTTCTTTATAGCCTACTCCAAGTAGGGAAAGTC
+
IIIHIHHIIIGIIIIIGIIEEEEIIIFGIIEGIBIIIHIIIIIDA@IICIIDI@IIGIIIII?CGECIIGIGIIIHCGIFCICAIB>EFIEIII3:IIAI
@simulated.328/2
AGGCTGATCCATCATCTGCTTTCTGTGTCTTCACGAAATTCTCTTATTGTGTTTTTCAAGTCCAAGGTGTGCCCATGTCTGCACATGAGTCTGAACGCCC
+
HHIIHIHHHIHHIFGIIGEIIFIFHIHIFADIFGIGFGEIGIGHIGHIIIFBCHIII=IIDAIIHGIIDIF3CIA>I@3<AICIEI@4IEGI;IHDFBII
@simulated.329/2
ACAAACAACCTAGTCCAAAACAGTAGAAAATAAATGACATCCATCGCTGAAGACAGGAAGACAAAACACCGTGCTTGAGACTCTATGACACTAAATGTAG
+
HIHHHGIIHIIIGFGIGFIHIHGICGGCIIIGGEIIEIICIIIHIHFGEDHIIB?IAIIHIDCBCIGCGBDII@II<GIIIIAIIIIICAIIFCIIIBI<
@simulated.330/2
TACTTCTTTCTGGAATTCTCCAAACTGTCTTTAAATTGAGCTTGCAAAGCTTAAGTACCTGTCTCCATCCTAGTGAATGGTACACCCCTGCATGATAGAA
+
IHIIHIIIIIIIHIHGIHIHIIIIEIIHIIIGGHFGIIICIFAFFEIIIBIBDGICIIIGIHGIEIIIGFG??I?IHHII8@I@ICBIIBIGIIICI@FI
@simulated.331/2
GCCTGATATAACTGGACTTGCGTTTGGATAGATTTACATATCACTGAACAAGTGTGCTGCTGGATAGAATTCTCCACAGAGTTTGCTCTCCAATATCTCA
+
HHHHHIIHHIIIFHGFHHIHIHIICIIEIFIGICBIEGIIIIGIIIFIHIFIIFII:C<CIAIIEGIEIIGG?FEIIBIGIE:G=FI@GB=FIHAIE=FI
@simulated.332/2
GCCCCATTTCTCACCACCTAATCTGATGTTGATTTGCCATCCTGCCTCAACCTCCACAGTGACAGGGGTTCCATGTACGCACCTAGATCGTGTGAGACTT
+
HIHHIIHIIGGHIIIIIHIIIIFIIHIIIHIIGIIAHHIHGIBIIDHIIEEIEEIFII@IIDIIFIIIIDGII=H>II?BIEI;FAI3GFGII?II9FFH
@simulated.333/2
GGGGCAGATAGCAATGAATAGTTAACACACACAATGCCCATGGCATGATACATGCCCCAGACTGTGTTCATCTCATTTGTGGCAGCATTGGATGGGAGGC
+
IHHHHHIGHIIIIIHIHHIGIIFIGHICIGIIDHHIIDIIDGFHIIIEIF@CIIAGIIIGIC?IEIDIFIGIGHIHIHFIB?<;CIIII?I?II:IIIEH
@simulated.334/2
AGGATCTTGGGAGTCTTATGGAGAATAAAGGAGAAGATTCTTAATTTGGAGAATCTCAAGAACTGCAGGCAAGATGTTGAGCAGTCTACAAAGAAGTAAG
+
IIIHHIHIIHIIGIHIIIGHIIIGIIIHGHIIDEHIGIFEADHIBII?GIF@IIIIEI?EIII?IIIICIBIIFIIIIIIHIAEI;IGE>@IDIHI;IAI
@simulated.335/2
GGTTGTTATAATGTTACGGTTGTTTTAAATATTTGAAAGTTATAATATCATTTGTATACGGTGAAACCTAAGATACANAGAAGACTCCAGAAGAATGATC
+
HHHIIIHGHGIGIHHGIGGHEIIIIFHIICIHIIIIIIHIBIIIDFIIIFIFGIFGIIIEIIDE8?HAII>IIBIID=DIIIIIIAIIII9IGHIEI;II
@simulated.336/2
AGACAGACAATAAACAAACTCACACATACAACTGGGGTGACTTTAAGATGACAAATGCAACACTGCCAAGCAAGGAAATGGCGTGCTTGCTTTCAAGACA
+
HHHHIIHIIHIIIHFFEEIIHIGIGHHIFCIIDIIIGFCDIFEIEIDFICIIACIDIIIFEIBEIHFDEBE9AII@IIGIDIIIII7IGIEIAIFIHIII
@simulated.337/2
AATGTTGGATACCAAAGCACGGTAGCTGCCGGGTGAGCGGCACTGATTGGCAGAGATGGTGACTTGAGTGACCATGTTGGGTTCCCTTCTTCTCCTTCTT
+
HIIHIIIHIHIGIHIFHIGIGIGIEFIEEEGDIIHIABDCDI<IIIIHF>BIDDIGIIIIIBIIIFDII=I=IBIC=EEI?IIIAI:CIH7IDI@IFIDI
@simulated.338/2
ATTCTAGTGCAAACATTCTCCAGCTCACCCCTCGGCACAGTGCTTCTCCAGACCCACCTCATAAATACGCTTCATAAATAGTCTTCAGCTGGTTAGAAAA
+
HHHHHHHIGIIHGIGHIIFGIIIIHDFIDHGIEHGIIIEEIIEIIBGIEHIII:IEID<BEHGAIII:IDFC>IIFIIIIDIIGDIDIGFIIIDII<0DB
@simulated.339/2
GGTGTCTTTTTTTTTTTTTTGGTTTTTTGAGACAGGGTTTCTCTGTGTAGCCCTGGCTGTCCTGGAACTCACTCTGTAGACCAGGCTGGCCTCAAACTCA
+
HHHHIIHIGGIHHIIGIGIHHHIHHHFIGFIIEIFEIEIFIIID@CIHIEFIFDII@EIIFI?IIC@III@?HIIIGI3>IEA4EIII8IIDC>IFDH?I
@simulated.340/2
TCCTCTAGCTCCTCCATTGGGAGTCCTATGATCCATCCAATAGCTGACTGTGAGCATCCACTTCTGTGTTTGCTAGGCCCCGGCCTAGTCTCACAAGAGA
+
HHHIHIHHHHIIGHIIFHGEGHIHIIEIIGHFIIGHHIHFIIEGBII=G>IIIAGG@HICII?<3IBIIGI:F?E>HDIIIII@D;CFIC;92III?:7A
@simulated.341/2
AGTAAAGAGAAGAAGACAGGAGAGGAGAGGATGAAGAAGGGGAAGGGAACAAAGAAGAGAGATATTTGTTGGGGGTACTAAGAGGGGCGGGGCTGGCACA
+
IIHIHIGIIHHIFHIIIIIHFIGGEEIII@AFIDDIGIFIDIFFIGI@ICGIIIAIHIIIIEIFHIIIHIAIII>:BIIDIIGGF7<DIAICIII?IIII
@simulated.342/2
GGTGCACTAGCTAAGAGCGTGTACTGCTCTCACAGAGGACCTGAGTTCAATTCCCAGCACCACACTGAGCATCTCACAACCCTCTGCACCTCCAGATCCA
+
IIHHHIHIIIIHGIIIHIFHHDGEDIEFIIHIGIIEIIEICFIGBIBIGGBDA?IEIDDIBIIIEIIFIGIAEHHHIFAC@I?FB@>=I=D1IIIHII>I
@simulated.343/2
GATTGGCAAGCATGAGGCGGGAATTGTGAGTGACAGCCCCGGCCACGCTTCCCGCCCTTACAGAGCGACTCGGTCCCCCACGTGACGTCACCGCGTCCTG
+
IHHHHHIIGIIIIGIIIGIIGFHGHIFHEIIGFGIIIDIHBDFIGGIEIIIHIIIIIBGII@III@HIIFGCIG>@AIHDIIGHIBIII2HA@I<=7<ID
@simulated.344/2
TTGGAGAGTCTTAGAGTTTAAAAAAAACGTGTGTGCCGGGAGGGTGGCTCAGTGCTGAGGATGGGCCTAGTATGACTAAGGCCTGGCTTGAACCCAACCT
+
IIIIIIHIIGHGIIIEIIHIIIHIGIIHIGIGHEIFIBIDIG=EIIIIDGFIIAIIIAGHHGIIEIIIIECIDDCDI?II@IIII@IIIB:IIII?IIFI
@simulated.345/2
TGGGGTTTGAGTTTCCCCTCTCACTCTTCCTAGAAATGAATCTGAGCATCACTGTGTAAAAGCAAAAATTTCCCCAGATGTGTTAGTTAGGGTTTCCATT
+
IIHHHIIHGIHHGHGHIGFIIHIIHIIIIFHIGIHFIIICIHHFDBE?DFIIIIIECHIII@IIIIIIIIGDI@<DEDBBII=E@B9>IFIIH@:@F?II
@simulated.346/2
CGTGCTTAGCCATCTGCTTTTGTGTTTATTACTGGGTGTTTTTTGTAAACAAAGTGAAAAGGAAGTCATTGCTGGCTACACATATACTTCTGGTTAGTTT
+
HIIHIHHIIIGHIHGGDIIHGIHBGIHIGICFEECIIIIAIIIIFIIEIIH>IIHIIIEIDIB>I@BIIIHCBGEGIG=H?IIGECFEIIAGBIB@II<<
@simulated.347/2
AATTCAAAGTTAGTCTGGACTGAATACTAAGTTCGAGGCCAGCACAGGATAAAGAATGAGGTCCTGCCTCCGAAAGACAAGAAAGCAAGCAAACAAAAGC
+
HHHHHGHGIHHHIGIIIIGHDHIIIIIIIFHGIH<IIIDEIGEEIIIIEIFIEIIHCI>DCIDIIGFFID8BIIHIFIFIDDIIHFCHIDICFIDI>IG7
@simulated.348/2
ACTGGCCTGAGTTTGAACTCCACAACCCACTTGGTGGAAAGAGAGAACCACGTTTCTTTCTTTTTTAAGACAAGGTCTCACTACGTAGCCCTGGCTGTCC
+
IIIHIIIIIGIHGGIGIHIIIDDGGHIGHEIIHIDCCIIGIIGC=AHIIIFIIIIGIGGDEEDHIIEIIII??IFIIIIIIIC4BGIIFFIIFIIF@II:
@simulated.349/2
AAAAACAAAAAAAACCATGAGCCGTGGTAGTGCATGCCCTTAATCCTAGCACTCAGGAGGCAGAGGCAGGCGGATCTCTGAGTTCAAGGCCAGCATGATC
+
HHHIHGHIHHHIHIHIHIIHIIIIHIIHIGBIIIEIDICIHIHIIIICI>FIEIBBIIBBI@FCIIIIIG<IA<IGGIIIH=I<I8FHFIGGGI;I?;I5
@simulated.350/2
TTACATATTATACATTGTATATTATTATATATTATATCATGTCATATATAATATATAGTACATTATATATTACATTGAATAATATTTTAAATGTTATATN
+
IIHIHHHIIIHHIHGIGIIIHFEIIIDFFIGIEIIEHDGICGICIHIIII@IIIAIIIEIDAIIGHCII>HAHICHIH>E?GGIHIAGIIII8IEI?2I@
@simulated.351/2
CACTGCAAAGGAGTACATGACAAGAAATAATTAAACTCATGGCTTAAAAAAAATCAATAAAATAGAAACAAAGAGAACAATATAAAGAATCAATGAAACA
+
HIHHIIIGHHIIHIGIIGIGIHIHIIHDFFIIIIIGIIFDCHIIIIIIHIIEGIH>I?G@IGIIFICH>III<IIHBDIII;ICFAI<D;IIID=IDAI?
@simulated.352/2
TCACTGCCTCAGTAGTCCCAAGAGCCATGAAGGAGCCATTTTGGGGGAGCCCAATGTTGGTGTGCAGGTACTGTGCAGAGTTGGGAGTGCTGCCTAGGAA
+
IIHHIHHHGIHIIIIGGGIIIGGFGIGIHCHHIHIIIIIHIIIIIIEE?F=IIICIIGIEIIHBII?@I@CDIIHHIIIIGEIII>G3IIGIAIIICBII
@simulated.353/2
ATATGTATATATATATGATTTAAATGATAATATAATAATTTGAATTACAATGATTTAGTATTAGAAAATCTATATAGCTAACTCTAAATGAAGATAGGAG
+
IIIIIHHIIIIIHIIIIGHHGIGHGFDICGGIHAIEHGFHDIFCDAGII@IBIIEIIIIHIHIIEHI>E@GIID?I@@9II<H6I:ICHDIII6IIIIBI
@simulated.354/2
AAGCAAGAACAGTTTCTTGAGCCATTCTTTCCTACTTAGTCTTGGTCCTACCTTAGAGAAAGACTGGGCAGTTCCTTTCTTAGAAAATGAGGGGTTAGCA
+
IIIIHIIHIIHGIHGIIIGFIFGFEFDGIHIIIIICICFGIDDIIEGGIIFIIFIGIEGHFGHI:HCDI8HII?<I7III;IIBIHFDCICCI<IADEII
@simulated.355/2
ATACCATCAGCAGGGACAGCCATCTCATCCCATCATTTCCCCCCAACCCCCTTCAAGCAGACAGTTGGTTTCTGTGCTGCATCCTCCTGCAGTATCTCGG
+
IHIHHIIIIIHFHHHIFGEDIFFGIIIIGICICIIIIIIICHIIDIA=ICIDIIEBI;IGDICAGI8IBEII?II6AIIDEHIDG2BII@9IID6EAII:
@simulated.356/2
TCTGCCTGAAGAACTTGTCAGAGCAGAGTCTGAGTGTGGGTTTGGAGATGCCAGCCATCCTTTCAGTACCTGGAAACCCAGATGGAGCATCCCACCCACA
+
HHHIIHHHIHIEIHIGIIIIIHGIHEIFHICIDHIIEAIIIIIIIIHIIEGIHIIIFIIIBHHIIIIIG>IAF<IG=AIIIIEBIIIIFI;IFA8>BC>:
@simulated.357/2
AGAAAGAAAGAGAAAGAAAGAGAGAAAGAAAGAAAGAAAGAAAGAAAGAAAGAAAGAAAGAAAGAAAGAAAGATAGAAAGGAAGGAAGGAAGGAAGGAAG
+
IHHHHHGIIIIHGIHGGIIHHIGGIIGIIFFIIIIIFIIHFIE?IEIGI<DIEDEI>CIIBGBIIHCIEIIDD8IIDAACIIII>HIIF,IIIIBIIIFE
@simulated.358/2
TAAATATTTTTAATTGTGAAATTTCCTGGAAAGAAGGCTTTGGGTGCGCGGGCCGAGGCATTCGGCTTTGGAGGGAGGCCCTCAGCCCCCCACTCTGGAA
+
IHIHIIHHIHIIIHIIIIIIIGIHEIIIIGIIIFIEIDCAIE=IIIGIFE=BIGIHF@BIGDI:HIHFG@I=IEIBIIIIII3HHI@I3HI?I@HII=II
@simulated.359/2
ATTTCAAAGACCTTCCTTGTAGCTGGTGTTCTCATCAACCAAAGCTCTCAATACCACAGTCAAGGAGCTTGCACTGGCTGGTTTTGTGTGTCAACTTGAC
+
IIIIIIIHIGIHIGHGIEHIHGDGIGHIGCIGIGHIGIIIIIIFBGBHHBDIHIHIIIEFIIICIIG;I?FIFI?IIEII;CIII48IHII9DICIA3CE
@simulated.360/2
GCAACCACTAAACTGTTTACTTTCTGTCTCTAAGGTTTGCCTGGTTTTTGTTTCCTATGAATGAAAACATAGCGATATGAAGGCTCTGAAAGCTGGGGCC
+
IHHIHHHGIIHIHHEFIIFHIGICIIIIGIHIIIFICEECHGFDGIIIEIIBBIIIFIIEHIIABIIIIIIAIBIG>@IIIIHIIII=I?>IG>IIIAII
@simulated.361/2
TCCCTTTGACTTTTTTCCAATTGGAAACTTGATTGGGTCATTTGTCGTCTTTCCTGCTCGATGGTTCACATTTTGAATGTGAAGGGTTTTCCTTTGTTCT
+
HHHIHHIIGIIIFIIGHGIIIIICFGIGFIIDGEIDIIIIHHGFBI@HIDIIFIHDIE;IAII?IIDIICIICECDCH;HCG-FIII9IHDIIIGIDIFI
@simulated.362/2
GACAAGAATTGGAACAGAGGTGGTACTGATATTAGGATGTAAAGTGGATAAATAAATTATTGAAAAAAAATATTTTATGTCTGTGGGTGTTTTGCTTATA
+
IIHHIIIIHIFIIIIGHGIHIIIIIIHIIEIIIEIAGIIICFIDBEIBIA:III?FIE<IAGII?IIII8IIICEIII?IIH@GIEIDFIIIEIHIIDF>
@simulated.363/2
GGCAGGTCCGAACACCAGATATCTGTGCACCTTCCCTGCAAGAGGAGAGCTTGCCTGCGGAGAGTGCTCTGAACACTGAATCTCAGAGGAGAGATCTAGN
+
HHIIIHIIHHHIHIIIGIIIIIIHGEIHGIHIECIIFIGBIAII@ICAIC=FCIIDFEIG@GAGIC@DIGFGI@ICHIH@@I9EI<ACCEIA??II=G76
@simulated.364/2
CTTTTTCTCATGGGAAGTTAAGGTGAGGATACTCCCTACCCACTATTACTGTGTTACAAGGAGAAAAAAATGTAGCATGTATATAAGGTGTTTGGGCTTC
+
HHIHIHHHHHIFIIIIIHIIGIIHIGEIIDIIGHHIHHBIIIIIADIIGIHII>IGI@;IHCEIHDIEIDIIII;IIIIAI=AIDII=IHIIIDIDIIAI
@simulated.365/2
ATTAAAAATTATGTTATGTTAATATATTATATACTATATATATTTAATTGATTGTACATTGAGACCATAGACTATACCATATATTATATGACGTCCTTTC
+
HIHHHHGHHHIGIGIIFGIFIGGIIHIFIIGIEEIGEII@FE?FHFI?HFIIIIII@CIDH?IIHIFF@FCIAI=DF?C>BIII@BIIHII9I/?I@H@I
@simulated.366/2
ACCTTCAATTCAGGGAAATGATCCTGGGATCTTCATTCATCTTCCTAATTTTCCAACCCTTTAATCATCTGAGGACACAACACAGAATTTTCTTTGAATT
+
IHIHIHIHHHIHGIHIIIHHIIFFHGIEHIIFFFFFDGDIIEIGIIFIEIFII?IFGI@@IAI=AIICI;IDIA<I?IIIEFII@4@IIFI<A>IGIE9I
@simulated.367/2
GCAAGGCAGAAAAAGAACACAGTCCTTCTGTTATGTTTGCACTCGCTCAGGCAGTGCTTTTGGATGTTTATATCGCTGTAGGAACTTTCGAAAGCTTGAC
+
IIHIHIHGIHIGHHHFIHGHHHHIIIHHGIDGEIEDIIGFIDIGII=GIGIIIIIIIIIIIF=IDIIIHICIEII7II5?IEII?AFIIIIIDII;IHG7
@simulated.368/2
GGGGGGGGGTTCAGAGAGGAAACCAGGAAGGGGGACAACATTTGAAGTGTAAATAAACAAAATAACTAATAAAAAAATGGGTTTGGTGTGCTGTAGCAAC
+
HHIIIIHGHIGGIHHIIIIHHGIGIEIIGIEIGEEHIEBIHFIFIEIIIIFHCIEFIIA=IIIIIAIIIIIE<G:I?EIAIHADICII@III=5HIIA66
@simulated.369/2
ATTTCCTTCTTACCAAAAGTAATCTAAACATTCAGTGCAATTCCCACCAAAATTTCAACATAATTCTTTACAAACCTTGAAATAGAAATTATAAATTTCC
+
HHHHIIIIIHIHIFIHIIFDIIIIHIHEGIHHIFIGIIIIGIIIDBEGEHIEHIIBE?>IIIEIHFIIEFCII=@BBII=IDIBIIII;CGII6IIIFIG
@simulated.370/2
GGTAAAAGCCTGTGAGCCTAAGAGCTAATCCTGTACATAGCTCCTTTACCTGCACACTGGGGATTTGACCTCTATCTCCACTCTCATTAATATGGGTGGC
+
HIIIHIIIHIIHIIGFHGGIGGIIIHICIHIFCIBGHIDAIHI?HBGDDHFFIIGEICIIIG?HHIDFIGCBBGGHF8IIIID@FIH?GIDIEHB?III@
@simulated.371/2
ATGCTAATAGTTTCAAGATGAGCAAAGTCACCTTAACTATTTTTAGTCCTCCATAAGGGCTAAGTGTACTGTAGTTCTTGAAAGACACTGTATATTGCTG
+
IIIIHIGHHIIIIIGIIHIIFIIIIEDFGGHIHIFBIIIIHIEI?GIGFIIHGIAII@III=EI?EII?BIG?III@I<DI@=IIIADDGIIGIII=IHB
@simulated.372/2
ACGAGCGACAAAAACAGAAACAAAACAAAACAAAAAAATAAAAACAAAACAAAACAAAAAAAAAAAAACCAAAACCATAAGCCAAACGAAAACACTTGNC
+
IIIHHHHHGIIIHGIIIFGFIIIIIIIEIIIICGHIDIHIAIFIGEI?IIFIDIIICCFHDII>@IB;IG?AICIFDH7EIIIC?I<H@FI:II>I;IDC
@simulated.373/2
CCAGCACTCAAGTTGAAAAGGTAGGCAGACTTCTGTAAATTTGAAGCCAGCCTCATCTACACAACAAGTTCCAAGATAGCCAGGGCTACGTAATGAGAGC
+
HHIHGIIHGHIHHGHHEIIIHFEIIIIIIIGCEEIIDIIHIIIIIHIIIDIIII@IICDHIDIGI:>IEI?IIIIDIDEIIIIB@II?III=AIIFI8II
@simulated.374/2
GCGGCTGCCCTGCCCTATCTGCATTTGAGCAAGCACATTCTCTGATGCTCAAACAGTGATGAAATGGCCCCATGGTGCAGATCTCCAAACACGTCCCCAG
+
HIHIIIHIIHHGIIIGHHIEIIEHGIFIIIEEFBGEGIIIGHGIIGFHIIIBEHGIII@IIIIDH@@IFIIBICI9?IFHHBIIIH>@DGEIIIAIIEI=
@simulated.375/2
CGTTTGTGCTATGGTTGCACCAACAGTGGGTATAGCTGGGCAAACCAGTCATTGTTATGCCTTATGGAGTTCACTGCTGGGTGAAATGGATGACTGCTTT
+
HHIIHIHIIGIIGIIIHIIIHFIHGIFIFHIIIIDIEGBIIDIIGIIGIAFHIIIIF@IIIIIIIIBIIIFIIHIDIGIIDI@@IE@AAEAHA@@8I<II
@simulated.376/2
GAGGATGTGGATTCCTTCGGCTCAGCAATAGTGAACGCTATTTGAGTTTCTGTCCTGAGTGGACTGGTACTGGGTATTCTATCCGCTGTGTCAGCACAAG
+
IHHHIHIHHIIFIHIHFGGIHIGGIHHIHIGGHHDFIIEIIFIIIFIIH=?ICHIIGIIBFGICIIHIIIACA?@9CB;I<?G;IFIIII:III2IDI9?
@simulated.377/2
TCAATCACACAAGCTTTGATTTGGAACCAGTCTAATGTATGTACTTTATTATTATTGCTGCCTGTGTTTTAGAGAATTATAATTCTCTAAATTCTCCAAG
+
HIIHIIHHHHIHIIDIHIIIIIEIIHIFGIDFIHDGGFFIAIFII@CIGHIEIGII@EI>IIB?FEICII<EIBI?IIIIAII;GIIIGGDIHIDC<D8I
@simulated.378/2
ATTTACATTAAAATTTATAACAGTAACAAAATTACAGTTGTGAAGTAGCAGTGAAATAATTTTATGGTTGTGGGTCAGCACAACATGAGGAACTGCATTA
+
HIHIIIHHIGHIIHHEIIIEHIIFEHFIICIEIIGHIID?IIIEBEIIDIIHGFIFDB@7FDII9IIIGCIIIIICIG:H?F<@IGA?AIIII>I?IBDI
@simulated.379/2
GACTCTTCCAGTGGCTCTATCCTTTTAGCTCTGTGGTACCACTACCCCTAAAAGGCTTCTGAGAGATGAGTCTGTTCCCTGTGTTAGTAAACCTCTAGCT
+
HIIIIIHHIHIIFIFIGFGIIFIFIGIFHIIDEFCIGIIIHGFIIGIIFFHIABIIIHBDFGIIIF9@EEI>HIIBIII<6CIIHFCIHBIA>G>I=HDC
@simulated.380/2
TCAAATCCAATCCCAAAGTACTTGGTTTCCAGATCTGGCCTATAACTTCCATTCCTCCTGCCTCAGCCTTCTGACTGCTGGGATTTTAGGCATGTGCCAC
+
IHHIHIIHIHIEIHIIIFIGGGGEIGHEIGFEICIIIIFIIIIHDII?GHDBIFII=F?IAADI=ICIHI;>8?DIIDH=>H8I3IDII;IDCIIIIEF<
@simulated.381/2
GTAGATCAAAATATGTACTTTAATTCATCTTACATAGGTAATTTTTTTTCATACATCCCAATTCTCTATTCTAATAGAGAATTATGAGGGAGAAATTGCT
+
IHHHIHHIGGHHIFGIGIIIICIIIBHHIIIHIIGIGIIHAGFBFIFDCDIHDFC>?DII=HHIDHIIIICIDIIIFAII=IIIIIFIAIIIIFHI;I9C
@simulated.382/2
ACCCAGAAATCTATCCCTCAAGACTTAGCTTAGTCAAAAGATCAATAATATATATAAAGCTCCAGCTGAAAATAAGAGCACACAGCTTTAGGAACTAAGG
+
IIHIHHIHGGHGIGIIIDIIGFIIIIGIFDEIGFGDFIHGIIIICI>II>IIDHG?ICHBIDEGIHIFDIEIBICIII=IGAIEIIII<ID>AEIGBGI5
@simulated.383/2
AAAAACAAAAAACAAAAAAAGAAGGGCACACCTTTTTGTCTTACTATTCTTACTCATAAAAATCTTGGTACTTTATTCATTACATGAACTGTAATAATAC
+
IHHHHHIIIHHIGIGGHFHIHIFHIIHBHGIIEIDI>HIHIIBIIII>IDIIHIC=I>IIIH@IFIIE>IGII?ICIE9FII+I=II>FFIIIB?IIG@I
@simulated.384/2
TGCCTTGCTTGATTTCCTGCCCTGACTTCCTCCAATGATGTGGGAATATAAGCCAAATAGACCATTTCCTCTCCAGCTTGCTCTTGGTCATGGTGTTTAT
+
IHIIIIHHHHGIIHFIIFHHEEIIHIIIIGGIDGBIIIIIAGIFIDFHHAIII?GHIHD?ICIFE=;ECII8ICHFIICEIDC>ACDIHI@I?;AIHII8
@simulated.385/2
CCACCATGATTATAACGGACTGAACCACTGAACCTGTAAGCCAGCACCAATTAAAGGTTTGTCTTTATAAGCGTTGCCTCGGGCGGCTGGAGCGATGACT
+
HIHHIGHIHGIHIIHHHHIHGHIDHCDIIDGHIIIIFIIDIHICIIF>IFBFIIGGIHDCHAI?HDBIEBCI5IHE8@III?IIAIIIGI<CAIEF<IIH
@simulated.386/2
TGGTCATGCCCTCCTGATGCAGGACACCCGCCGCAGGCTCCTGGAGAGGGGTTACAAGCACCCAGTCCTCCTGCTCCACCCTGTTGGGGGCTGGACCAAG
+
HHHHHIIHHIGGFIIIIGDDIFFGGEIIGIIIHDHIHIE;AII??HIGAEIAHFIIAIFIII<HH@GEICIEIIC@IIGIIIIIIIF:IH6II>=IIGII
@simulated.387/2
TGCTTTGTTTTTTAGCACAGTAATAAAACTTCTGGGCAGATAAGACCGTCTCTCAGAGACAGAGAAAGCTGTTGCTCTTGGCTGGTTCAGCTGCTGGGGC
+
IHHIIIIGIIIHHGIIGHGFGIIIHIBGIFHGFHABCDIFFHIIIHIIIIIGA>IIIIHIEID?FIIABAI:IFIDG?IBIIFIII9BB69IG5?GHBHI
@simulated.388/2
AGGGATGTTCTAGAAACCTAGTGTAATGAAATTTTCCAGGAATCTGTGAGGGTAATTCTAGCTAAAACTCTTAGCAGTGGGGTATATAGAGACTTAACTA
+
HHHHHIIIIHIIHHIIIIHIIFIBGHIIHEIFFIHIHIHIDHIGIIIIHIIIIIG@DHIC@CHIIDG?ICI;HI?8EIIGD=II>ICDG?DIHIIIGII=
@simulated.389/2
AAACAAGACAGGAAGAACTAAAATAACATTAAAAAGAAAACTATAGAAATAACTTTGAAACAATAGGTATTCTGTATAATGGGGAATATTCATGTAACCA
+
HHIHHIIHIGIIHHHIFGHGHHGIHIECFIEGDCDFIHIGHII=IHEHGIIGGACH@IIIIIIB@IGIHIII>IIEDII;IIFBIFIBI@GG<9G=H<I8
@simulated.390/2
AAGTTGGATTTTAGTGGTTTTCTTACTTTAGTTTGTTGTCAGTTCCTTGTCTGGGGTGATTAGATATTCCTGTCTCCTCAGGAACAATGCCACAGAACAG
+
HHHIHIHHHIHGIIGIHHFIHEGIGDIIIICFDIIHIGICIIDIDHIIFIIFIIF=EDIIGHIIFIEFIFG>II?GDFIIIIAII9?IFDDIIIDIIEIA
@simulated.391/2
TTTCCCTGCTGTTAAATGGATCGTAAGTCCAGTTAGAGAGCTGTTGGTTACTGCAGAGGTATGGGTGCCACTACTGTACCCTGAGGGTTATCAAGCAATT
+
HIHIHGIHIIIHHHFIIHGIFIHFGIHIEIIHIIDIHIEIEIIIFICGI6AGIIIIIGHI=EIG@F?IIDII?AE@I@IAHFG=II?HIIII>IIIIII<
@simulated.392/2
CAAGTTCCCATTAGCACTTTAGAACTTACCGGAATGTTGTCCAACTCGACCACTTTGTCCTCCAAGGGGGAGGCCTCTGTGTACTCCCTGAACTCCTTCT
+
HHIIIIHIIIHIIGHHFHIIIIIDHIIFCIGIIIHIIICIIHFIBDIHGGIIIIIIIHHIIICIC>FI8E?F@I;@FIIIBIIIIIHI?HAE?II<=I@B
@simulated.393/2
CTACGAACTCTCAGCAAAGTGGTTGCCTGAGCAAGGCAAGCACAATGACACCAGTTGACATGCCAGTGTAGACAGAGGAAATGCTTTATGAAGATGAAGA
+
HIIHGIIHGHHIHIGHIIIIIGIGEIIIIHIHIIFEFGIIGIEII@IIGGHBHIIHFIII@D=IIIHCHIIFBICIAIBIICI7IIH>DIIBIEI5I==9
@simulated.394/2
TGGATACCACATTGTCCCAAACCTTATAATAGAATGCATCTTATTATCAAGTTAACTAATGTTATTGAGGATATTCTCTGTGACACAAAACAATGCTTTG
+
IHHIHIHHHIGHIHIIHHIGHHIGHFICGEII>IDF@E>CHG@DIIFICCHDDB9I:IHIIDIIIIIE<IIAIIIHD<I@IBEE>I?EI3IGHIIII;IG
@simulated.395/2
CACCACCACCATCATAATAAATAATTTATATGTTTCCAAGTTACAGTGGTATAGAATAAACTCTCCCATTCCAGAAAAGAAAGAACAAGGGCATAGAAGG
+
HIIHHIHHIIIGIGGIIHHIIEIIIIIIIIDIIHIIIBGGIIDIHHIFIECDCIFAI>IIBI;HIIII9HIIAIIFI@IIIIEIIIACIIIIIGI8EBHA
@simulated.396/2
GGGCTTTATCAGAATACATATGCAAGCCGGGCGTGGTGGCACACGCCTTTAATCCCAGCACTCGGGAGGCAGAGGCAGGGGAATTTCTGAGTTCAAGGCC
+
IIHHIHIHHIIFGIHIIIGHFIIFGIIIFIHIIDGIIIEIHIIIHIIIIACIIIHIHFIIEIBIEIIHC:IEIIFBII8IIHIHHIIICIII??E0HI@I
@simulated.397/2
AGCACCTCATTCCATGACAATGGGTGTGGCACCATGCACTGATGCTAGAGGGTCAGTCTGACAAATGTGAGCCGTGGCTGAAAATACAATAGTAGGCAAC
+
HHHHHIIIIGGIIIHHEGIIHHEHEHGICGFIIHHBIIIIIHBAIIIEIEIFHIAFGIEHEGIIIG<>IC8FHD9IIEIIIIHAIIF@GIIAIC>>IIE<
@simulated.398/2
TCAAATCTAAGTGGATTAAGGATCTCCACATAAAACCAGAGACACTGAAACTTATAGAGGAGAAAGTAGGGAAAAGCCTCAAAGATAATGGTCCAGGGGA
+
IHHIIIIIIIIHFIGIIHIIIGHIDIIIIHIGEDDIIIIDICIIFIAIGIGHIIIIIBIIDIFII<IHIIIIIII1II<IIIIICIIF6FIIIEI9DCI4
@simulated.399/2
CTGCTATAGGAGAGTTTACCTGCAGAGAGTGCTCTGACCACTGGTACTCAGGGGAGAGTTGGACTACCCAGGAGTGCTGACAGAGGCTAACAGAAAAACA
+
IHIIHIIIGIIIIIHIIIIFHIGIFHIEEIIDIIIIIIHFIIHIGIIH>AIIIBIIIIIBBBHIHIIDFAD7IGEI?ADIIIHAIIIDIIIIII>DIDII
@simulated.400/2
GAATATGCCTTTACATGCTGAGCCGACTCATTGAACCCTTAGTGGCTTTTAAAGTTTAGAAACCAAATGTAGTAAAATTTGGCTATTTGGATTTTCAGAG
+
IIHIHHIHIIIHHHIFIHFGGHIIIDIIFGGDIHGIIIHHEDFIIFIIIGGGHDIDHCI@IIIGIHIIIIIE;<FHIIFFIIFIIII>G=FFF?IICIIH
@simulated.401/2
TATCTTTAATACATGCATATTTTATTTGCCACAACAACAATTAACACTATCATTCTAGAATAATGTGTCCATTAATTTTATTAATGTATTTTAGAGGAAA
+
HIIHHIIIIHIHGGGHEHIHHICDHIFIIIIDHEEI>EEIIIBBIDFEIIACF@ICIGI?HICIIHIIICIEAIAG=>I:IIII9I;CIIIGHE:IGGCD
@simulated.402/2
GATAAAAATTCTGCTCCTTGTTTGAGCATTTGAAAGACAGCTGTCCTTTTTATGAGCCAATTTTAATAATAACCAATCAAAACTCTTCCTTTACGCCATG
+
HHHHGGHIHIHHHIGIHIGGIIHIIFIIIICEHAIIGCIIHIIGIIIEAI>FHEI?CIDHGIHE;I?EAI?FFBCGHICIIIAIIIFIE@IICIIF-III
@simulated.403/2
GGAAGACTGCACCTTTAAACTACTGGCCCGCCCTGTTGGCTCCTGACTTCCTGCCTAAACGCAAACAGACCAAAGCCCGGATCCTCCTGCTGGGCCCATT
+
IIIIIIIHHHIGHIIHGIGIEHIEGIIIIIIDIIIHIIIIIFIIIHIIFIIHIGHIIEII9II6?BIIIF;IHI<AHEA9IBIIIC@?IIDIIBBA>GAI
@simulated.404/2
GAAGACAGAGGGCTTCACAGAGGAATGGAGTAGTTCAAAGGCGGGGTACCCGGTGATGGCAGAGGCTGGCCGATCTCGAGTTCGAGGTCAGGCTGATCAA
+
IHHHIHGIIIHIIHHHGHIHGHDIIIIGIEIFHEEIHIBEIHIIIIII>IFI@IDIEIIIDHIII@EIIICIGIIIII>DII>II<-DFI@IIFIIFI;I
@simulated.405/2
ATAACACTGAATGTAAAGAGGATGTGGGATTTGAGGTGGATCAACTGATGTGCAACTCAGGAAAATGTGAGTGAAGTTCATCTCACTCAGTCTACAGATG
+
IHIHIHHIIIGIHIIHGIHIFIDHIIDGIHFHHIIGEFCGGGFIDIIBII=IHIB?B@GII>IIHICI@IIDAIIIBIBFFII=IEGI?F<EBI@ICD5I
@simulated.406/2
TGGTACTTTAATATTTGGGAAACAAATCTCTCACTCAACTAACTCTAGCATGCAGGCTTCTCCAAAGCATTGTCCCTCATTACACTGGAGCTGTTGGCTC
+
HIHIHHIHHGHFDHIIHEIGGIGIIFDIGIDGEIHCHGIIBEIIGIG?IICHIBIHIIICIAII<I@IEIIGEGIIIIGE>F<FI@IIHAI>IFA8IEFI
@simulated.407/2
TGGATTGACTGCCTTCTTTTGATGTGCTCTAAGGAACTCATTAAGTGTGCAATTTAATTAAACGGCGGGAACTGGAATAGAAGGGGAATGACAGAAAGGG
+
IHIIHHHIIHHHHFIHIGIIFIHHIHGFHGIEIIHIBIIEIDIHIAIHIE@GIDHAHIHIII?II8BIIEIIIIGHI@HIIEI@HIII@II-II=II@;F
@simulated.408/2
AATACCAGGCTTGAGTAATGCCATGTCTTCTGCTTACAGTCCACAGTTCCAGGCATCCATCACATATACTTGCAAGAGAGACTGGCAATAATCACTGTCA
+
IIIIHIGHHGIIIIIHIGFIIHIDEGGHIIIHIFGIIHIIIEEACII>ECIEIIEIHIIFF?IIA?GGIHIHE=IIF@IIIE?EIIIHII:I?=I2IIII
@simulated.409/2
CAGACTCTGTGATAGAAAGCAACATGGACGCACAGTCCTGGGTAGCTAGAGCTGAGGACGAAGACTAGATCTTATTCAGAGCCTGGGCCTAGGAGCTGTG
+
HHHHIIIIHIGHHIIIIIHIIHIHHIAII:GIIIIIC?IIIIDIH@IGIIDIDCEFIFFIIIABFI@HCIIIIIIIIIB?HIEIIIFCIIDCICII9?II
@simulated.410/2
CCCAGCGCCCGCTACGTGAGCGCCTCGGGCCCGGTGCACCCGCAGCCCTTCAGCTCCTGGAACGACTACCTGGGGCTTGCCACGCTCATCACCAGGGCTA
+
IIIIHIHHHHHGGIIIHIFIHIHIIGGIGDGEFIIHIIGEII@IIIIIIIDAIFII>II<EIIBIEDCGEGCA?AEIHHD@I?AIIHIIIIIIIC<@>II
@simulated.411/2
GTTGATCAGGAAGAGACATTGGATAGATCCAAATGGAGGGAGACTCCAAGATGCACTGTAAAATGATCTCCACCGAGGGTCAAGCATAGTCAAGGAAAGA
+
HHIIHIIIIIGHIHHIIIIGIGIHFIHIDIIGDIIGIIIIIIIIIIHGAIIEBIDIIIIAIGFI@@GHBIIIAC@IC<I<EAF9III::=AIIIEIEHII
@simulated.412/2
GCGGGTACCCATGACCTCCTATAACCTCGGCTCCAGGAAAATCTGATGTCTCTGGCCTCAGCAGACATCCACACCCACATGAAGATATATGATATTATTA
+
IIIIIHIHHHHFIHIIIEHEIBFEIIGHEIGCIIDIDHIEIGDACEEGIEEDIIIIAIIIAIICD?IHII:?IIII@GIIEADGIBIEI8EIIIAHIIII
@simulated.413/2
AATAAATTATTCAAAATGAAGTAATAAAATAATAGTAATAAAACAAATAATAAAAGTAAGAACAGAAATCAATGAAATCTAAAACAAAACAACAGATAAA
+
IIHHIIHIIIHIGIIIGGIHGGIHIIHIIFHEIIIHIDIEEDHIIBIIHIFGIAIFDHGG?GIIBCEIIHIIIHIAIIII:IIIDIIII7II>?@IIGEI
@simulated.414/2
TATTTGTTTACAGTTTTCTTTATATGTGGAAACAACTGACCAAAATGATACTTCCTTTCTGTTTAATAGTTTAAGGTTCAGTTCAATTTGGGGCATACTA
+
HHIHIIIIHFGIIFHIIIFHHIGIGIIIIHIIIIIEIIGGGIIIICEIIAIFIICIBGIDIIIAIAFDICII<FFIDII@CIII@@FII:IFIII@ECI6
@simulated.415/2
TGGTACATTTGCACAATGGAGTACTACTCATCTATTAAAAACAATGATTTTATGAAATAATTTAATTACGCAAATGGATGGAACTGGAAAATGCCACCCT
+
HHIHIIHHGHIHGHIHGIHGIIFGIDEFIIIEHIIIHBAIIIIIBHCHGIIDDDIIIBGIGI@CCIIECIIIEIIAHEII9:F?H:AIIHIDIIDIIII/
@simulated.416/2
CGTATTTATCCCCTTCCCTCCACTCGGTTTTTGAGACGAGGTTGCCAATGGAACCAGGAGCCCACCAGTTGGCTACACTTGCTGGCCAGTCTCCACCCTT
+
IIHIHIGHIHIGHGIFIFDIGIIIIGIIGIDDHFHHDIIHGIIHIHIFD?IIB<IHIBCIDIBCIIFIID@IIDIHFIFIII@DEIAI2II=D>IIIFII
@simulated.417/2
TGGGCCAGAAAAGATTCTATTTTTAAGCATCATCATGGGCAATAATGTGCCACCCGAGGCTGTTCTGAGGAAAGAGTCACACCACGGGGAGACTGCTAAG
+
IIIHHHHGIIHIGHIIIIIGIIEIFGIGIIHIGEIIHDHGEHFFIAIGEDI<II:FAIHBIIII@=I<IGIFIIEAI9IIA5IIIIII>ECII2IIDIII
@simulated.418/2
GGCCAAGTGGGTATTTACAGGGAGATCAACATGAAGTGCTACGAGGAACTGTGACATTCCACCATTCATCTACCTAGAATGTCTGCCACATGCCGCAAAG
+
IHIIHHIHHHIIHIFHIGGIIGIGIHHIIIIGHAIHIIGIFGIIIIIIIFBIBHHFGIGIICB>IGI8I?@III;@IBI@IIDFIIII?HEI=IDI<GHI
@simulated.419/2
TAGAAATTTGTAGGTTCCTTGAAGACCAAAACTCTGACGAGTGTCCCTATTTTAACATCACCATTCAGCAATAAAGGAATGATTAACGGCCAGCCTATTA
+
HIIHIGHIHHHHIIHHHIGFGIIF@IGIBEIEGIIEHFFBIEIIIIIGIIIAHIIIGHIHIIEIG<IIIIHIECIIEI?8AI=F?IIIBII>9AIHIE=H
@simulated.420/2
TCCTAGACAACTGAAAGACCTTTGCATATTTGAGAAGCAAAGTGTTAATAATTGAACCGAACAAAACAGAACAGAACCCAGTTGAATACTAACAATAATA
+
HIHIHIHIGHIIHIIHHHGHDIIHIIFDFIIIDIHIIFGIFIIBII?DGIDIEEIIIII@F5IGDIIB>IEIDII7IIIIIIII;IBII@F9IDIIABI8
@simulated.421/2
ATTCTCTTCTTCCTCCTCCTCAAACAGATGAGGAGATCTTCAAGAACCCAGAAGAGCTGAGTAGCTAGAAGCTCTTCAAGGTAGGAATAATCCAAGGGTG
+
IHHIIIHHHHIGHIHIIIGHHIIGFHHHIIIIGFHFHFFDIIIEIIIHGIEBFIBIEIECIEIFHAIFGFIIIIIIBI>IIIIGHIB=E5EII45IIBEI
@simulated.422/2
GTGTTCTAAAGGATTTGTACCCTGAGGCTAATAGTTATGTTTAGTGGTGAGAAAATCCTGTGCATATTTCTCAGCTTTTCTTCAAAGTTTAAAAGTAAGC
+
HHHHIHHHIIHIIHHGGHHIIIHGIIFGIIGIICIIGGIIIEDIBIIHFI<ICHI>IIIIIIDIIICIIII<AIHIIIGIIDIIFCF:IFHDIFI@I?I8
@simulated.423/2
AACTGGTCCTTTGGGGGGTGGTGTTCCAATTCTGGCCAGCTGGGTACCAAATCACCCCCATTGCAGGGATGGGGATGTAGTTCAGTGCTACAGCACTTGC
+
HHHHIIHHHGHHIIHIHHIHHIIIIIFEHFHIIEIHIIFIII@IBGBIDIIIFCEEIFAIG?EI=>IGIGAIEIII@EBI@II<IIBDIAAI-IFII>II
@simulated.424/2
GAAGTCTAGGCTGGTTCCATTTGGTAGCTATTGTGAAGAATGTGCAATAAACAGATGCACATGTATCTCTGTGGCATGCTCACATAGAGGCTTTCAGAAA
+
IHIHHIIIIHGIHHGEGGGHIGIHFIHIDIIIIHIHEIIIICCG?EIHE@IHEHIIIIEIFIEIIBBIIIGIFDHI@IIIII:IIDI<GFIEBIII2IC7
@simulated.425/2
TCTTTCTGCTGGTCCCAGGGCTTCCATTCCTTTTCCCCCACACAATACCTGATCTTGTTCTCCTCTCCCCCTCCTCCCATCCCTTTTCCCTGCCAGGTCC
+
HHHIIHIIIIHIHGIHHHIIFGIIHIIFIIFFIIIIIHHIEAI@IDIIIB@I=IBCIIIIIIIAFIACDIEBIAFIIGIIIHBH7IIIDI<D8IIIIA7=
@simulated.426/2
GTCTCTGTCTATTTTGGTGTCTGCTCTGTATGCTGTGTAGGCCAGGCTTGCTGGCTTATGAGCTTCCAGGGTCTAGCTTGCATCTGACTGTAAAGCACCA
+
IIHIIGHHIIHEGGIHGIHHIIECIIIIIIFIIIGIIIIIIIIIIIHIEIGIEEIIH=BIICIHEGIIICGI;II<ID;6IDDI@9IIIII>IIICIC@I
@simulated.427/2
TTCAGGGCCAGTTTCCGAGCCCACAAATACACACTGGTGACTCCTAAATGGGAGAGGAGGTGGCAGCTCATTGCAGAGAGGCAGCAGAGACAAGCAGTGT
+
IIIIHIGHIHHIIIIGIIIHIIFIIHIEBIEIIIGAEIGGHDIIHFIIIHIEAIFIGIIIDCDIADIEICFFIIIIIIFIIEE7HI?AIICE@5IIH=II
@simulated.428/2
AGGCAGATATGAGGATGGTACCTACCTGCCTATAATTTGATCACTTAGGAGTCAGAAGCAAGAGAATTCTTGCAAGTTCAAGGTTACCCTGGGCTACAGG
+
HIHIIIGHIHIHIHIIHIHIIHIFFDHHCIIIIHIIFGIIIDIIIFCEIIIFHGIIIH=IFIBIHFI?DIII:HIIIIDI>ICII=I?I?I7AIAI3HCE
@simulated.429/2
TATTCATTGTGACTTTACTCATAATAGTCAGAAATTGGAAACAAACTAGATGTCCCTCTGTGGGGCAATGGGTTATGCACAGACAGCCTGGTTTCCAGTT
+
IIHHIHHHHIHIHFIIIGIGIIIIHIHIHHIEGIIHBBHIEIHAIIICFBIHIIII=IIIHIIII@IIBIII?IICII<GFCDG?GI6:5IFCIC8IICH
@simulated.430/2
AATCCACTATGGCACATTGCACTTGACCATTGAATTGTCTTAGTCTTGCATAGTATGTGACAGATTACATTTTTAGTCTTTCCGTGTTTTTGAACTTATG
+
HHIIIIHIIHIGGGIIFGFFDIIGIIIIFIHCIHGIIIHCDIIIIGIDADIHGE>IIIEIIIIBIIIHIIIIIIIC@IIBBDIEGIIF?FIII=G;I8II
@simulated.431/2
AGAGTCCCTAAAGTTGTCCTCTAGCCTCCACACATGTACATGTGTGTGGATGTGTTTGCATACAAATACACACATAAACACACATGTAAATGAATTAAAA
+
IHIIIIHIHIIIHHIEEIEGHHIFGFGIEFE?IIGHGFIIIIIIGICIBCIAHIBIIIIIGIIHIBDI>I<6CBGIIBFIFIIIHIII7GFIII:III;I
@simulated.432/2
TCCATGTATGGAAGCAATTTGCAATGCATGACCTCCTCCGCAGCTGGGAAGTTGGTTGCTAATGGTCATTTAGTCTTTTGGGTAGTAGTGTTTGTTTCAA
+
IIIIHHIHHHIIIGIIIFIHIHIEGFFFHGCIIHIHGD@FCFIHIIGH@IHEBIHGD?IEDABI9GGCIIEBIA@8DIEIIIIHIIIIGII;IICI=IFE
@simulated.433/2
TGACAATCTATGGTTACTTCACCAGGACCTACACAGCAGATTGAGCGATGGACTTCTATAACTTATCTTCTGGCTACCCCTCCCACCTGCACATGTACAA
+
HHIHHGIHHIGHIIIHIHGIHHEIDIIIGHGIFEDGIEIIHIIHIHDIICFIAIHEIFGFIEFIEI:IIICIIIIIIFGF>I@HIIIEDBIIIDI@IBIC
@simulated.434/2
ATTTCAAAGATTTCTGTAACATCAATAGCCACCTATACACAGGACTCCCAAGCCTGTGACTTATTCTTTTCTCTCTGAGCTCGTCGAGGCCTTTAGAAAC
+
HIHHHIHGIIIIIEHIHIGIFDIGEIDEEFID@IIGIHIIIGACHEIDIICIGH>IIIEIHBIIIIEIIAIIIH?ACI?IIEIIFICIHCIFII?C=8HI
@simulated.435/2
CTACAAGGACATTCAAGTCCAACTACTCCCCATTTCTCCACTCTTCTGGCAAACATCTTGTAAGGATTCTCTCTCTCCTCTATGCTATCAGATCTGTGAT
+
HHIIIIHGHHGHIIHIGHIFHIIEIFIEFIFIHHIIIIDIEFDDIIIDIHFIIII;IIFDIBIDIFHIIIBDAIBGFIGFDIIIIIIIGDI:II;CIIID
@simulated.436/2
CTAGCAGCCCAGCCCAGGGGGCACATAGACCCTAACAAACCATGGGAGACATGCTAGTCTAAGGCTAGAGTCATGCAGAGGGCTGGACCGCAATTTCCCT
+
IIIIIHIGGIIHGFGHGIGFFIGIGFHGIBGGIGIIIFIGEFIIHIIIIHIEGFFHIIIGIIDIA?II5IIIIIGIGI=IADEIBB2CI;IG2II1IDCI
@simulated.437/2
TGTGTGTACATTATGACAACCATAAAACAATAATGTGTAGTTTCCTTTACAGATTTTAAAGCTAGAACTACTCCATGATCCACCCCACTCTGGTTGGAAG
+
IIHHIHHIHIHHIGIIIFGIIGIIIIIIEHIHDIFIIIAIIIIHIIIFAHFIFIIII<AH?FIFIIAG?HIICIAI@FEAIIIIIAIIGBIFEFIEHIIE
@simulated.438/2
CTTTACTAAAGTTTCTTTAATGAATGTGGCTTCCCTTGCATTTGGAGCGTAGATATTCAGAATTGAGAGTTCCTCTTGGAGGATTTTACCTTTGATGAGT
+
IHIHIHHHGFFIIHIFFGEIIIEHFFHIIEI:IEIIGIIEAIIEHEIIIAIAEII@GFI@EIBDICGHIIIGII=@BB?IDHED8HC:GGDI>FAIIIBI
@simulated.439/2
TCTTTGTAAGTTTAACAACACCAAGAAACCAGCTCTTTTCCCCAAAGCTGCAACTATCTTGTTACTTCATTTCATTATGTACCTTCAGGCCTTGCTTTTC
+
HHIIIIIIGHIGIIIHGIGHIIGEHHIIHIIHHII@DAIIIEGI>IIIBEC>IC=FIIHEII>BIDIHII>BDIG<IGIIIAH:A@>GIICBIHI>I?II
@simulated.440/2
GCTGGTTTTGAGGGATTCCTAACAGTAGAAGTAGGGGTTTCTCTGACTCCTTCATATGCTTTTGGGACCCCTTTCCTCTTACTGGGTTGCCATACCCAGT
+
IHIHHIIIIIIHHIIGIIHHFHGGBIIIBIIEIIGIDFB<GIHIFGIADHABFI>IDIIGI@?IIIDCIIII@F;IBIBGC7IIDA?8I6DIIFFI<IIH
@simulated.441/2
CCGGCTTGGTTTTTTTGTTTTTTGTTTTTAAGTAAGATTTACTTCTGTGTGTATGTATGTGTAGGGGTGTGTGTGTGTGTGTGTGTGTGTATGTGTAGAC
+
HHIIHIHIIHIHIHIFGHIHHHIHHIIIFIDBCDIDIIIIGIIHHDIIIIIFHIBIIFIIBHBHEIIFICAIIIIAIIII@IIIEIIIE9=II88I5IHI
@simulated.442/2
TATAGTATAAGTGTGCTAATGTGGATGAACGAGCCCTATGTGTGCAGAATCATAGGCCAGAGGGTCACATACTCCTATTGTTCTTTACATTTAAAAGAGA
+
HIIHIIHIHIHIIFHFHIIFFHIIIGIIGIIIIHIIIGIBFGICICIDII?DEB=;GCIIFIIIIGG?B?DIIIHII=IEICIBGIC9IIDCII@@IIIF
@simulated.443/2
GATAGGTGGGGAAGCACCCTCATAGAAGCAGTGCTACGGGAGATGGGATAGGGGTTTTTCTGGAGTAAAAACTGGAAAAAGATCTAACATTTGAAATGTA
+
IHIHHHIHIIGHIGHFHIGDDHIIIIHFICBHIFIIIFFIIAIIEIAIHHBIFGI@IIFIIGIIGICHGBICI>HCCGBA?G@:>IHIHIHI<GIIIIIC
@simulated.444/2
AGTGCTTGTCCCCCTCATCCTGTCTTCCTTCTTCCCGGGTCTGATGTCAACCCTCCTAGAGGCAATTTCAAATGTACATTAGAATGTAAGAACAGACCCT
+
HIIIIHHIGIIIIHHIGGIHIIIIIIIGIIIIIGIIIHCIGHGIIIHEFGIIIIFGECBIIIIIEDABBIBIIFIE>DICAGEIICI@@>AGGCII<IB@
@simulated.445/2
ATTGTTGTTCCTCCTATGTGGTTGCAAGCTCCTTCAGCTGTTTCTGTCCTTTCTCTAGCTCCTCCATAAAGAAAATATCTAAAATAATAATAATAATAAT
+
HHHIIIHHIGHIIIFHHGIHHIIGGHDIIDEIGIIIHIIHIHIIIIIC?II;IBGGFIII@ICIEI@IE>IIIIII;?IFI?FGIIFIIEG?GII?D;H=
@simulated.446/2
AAAAAAATGAATCTAATCTGAAGTGCCATTTTTTTTATTTTTTTATTTTTCTTTTTTTATTAGATATTTTCTTCATTTCCATTTCAAATGCTATCGCCAA
+
IIHHIIHHGHIIFHIIIGGGIHEIFIIIIFIIIIHIIEIIBIIFII@HCDIIIGIIIIHIIHII?ICE>FIIII@CII;GF6I@I=;III:IE>-GFH;;
@simulated.447/2
GCTGCATAGTGAGGCCCTGTCTCAAGAAACCCAAACCAAACCAACAAGAAACAAACAACAAAAAACCCAAACAAAGAAACAGAAGACACAATAATTTTGT
+
IHIIIHHGHGIHGIIHHIIHIIFGIHBFIIGIIDIIIIIIIEIFGIIEGBIIGFII=IFIIIII=IHFIIIIAAFIEIIGIBIIIIII>CI>I?@I.HFI
@simulated.448/2
CCATGTCTGGGCAGGTGTAGGGTTTCTCTACAGGGTACTTTCTGGAAGTCTTACAGTTTTGTCTTTTACATTTAAGATTATGGATATTGAGTTCACCTTT
+
IIHHHIHIHIGIIIHFFIHIHIEGIGIIIIFEIH@IIGIEFFIIIFIIIIHIHIHIIIIIHIC<E<IICIIFIFCIEAHBIICEI;8IIIIIHCGCIB7I
@simulated.449/2
CTGTTTCCAAAAGACAAAACAAAACAAACAAACAAAAACAACAACAAGAAAAAAATTGAAAGAGCTTTAAAGCCTCTCCCCCCCCCCCCCCCCCCCGCCT
+
IHIIHIIHHGIHIFHIIHIHIHIGIIIIIHHGFFIEIIFIFIAFFIBIIBAIIIGIBIGIIE>IHGCHFIA;HIEDIIIIFBAHD5IIIIF<EEABIBHI
@simulated.450/2
GCTGAAAACACCTAATTTTACTTTTGAAAAGTTTCCCGCCTGGGTAAATAGGCATTGAGATGGAAACCACCCCTTTAGGCTGAGTGTGGTGGCTCACACC
+
HIHIHIIGGIIIIGIGEGIHIIIHHDFGGIEIIGIIEIHIIFHDEIIHGIGBII>ICIEIII@EIIA=D;III>DEII@II4CI5;FIIIIGIDFIIIII
@simulated.451/2
CATGGGTGGCTTTGTACTTTGAACTCACATCTCCAAGATCTTAATCTTGATTTTCTATTGTCATGGCAAAGCATTGTAACCAGGGGACTTATAAAAGAAT
+
IHIIHHGIHIIGGIHEHIIEGIGHIIIDIHIFHDIEIIIDDFFIAIIIIICIIIIIIICIIGFEBCIIHIE<II?IIDIIGIIBH=I:H7IIII@I>III
@simulated.452/2
CCTGTGACAGAGATTCCCAAGCCCCGCACCCAGGAAAGACCCACAGACAAAATGCGTGAGGTGTGAGTATGTTGAATTTTATTATAATTAATTAAACCAC
+
IHHHIHHHGIHIIIHGGIEGFGCHHHHIIIEFIIGGICFIIDIGIBIIBIIEIIIEIIFIAI>GI@@ABGDCAHIII:IIIDIDII9CIIII;IIIIIEI
@simulated.453/2
TGCTTTAAGTTACTTTAGTATATGTATTTTTAATTTTATGTGAATTTGGTTTTATGTTTTGCCTGTGGTGTGTGTGTGTGTGTGTGTTTGTGTGNGTGTG
+
IIIHIIIGHHIIIIIIIFIGIGIGHGHHIIIIHIICDCGEFGDEDDIF?IHAIDHCII>II?FFBB?IECFI@ABD>IIF?DF@EGI3?HI9IDAIIIB1
@simulated.454/2
AGCCAGTCNGGGCTACATAGGGCTTCGAAAGAAAAAAGGAAAAGAGGGATACAATTTTTTCCTTAAACAATTTTTCTTACATAGTTCTGGGCTCTGATGA
+
HHHHHHGIIHGIHIFHEIIFIEHIFGIHHIFHDIFGEFFFIIDHEIHGIIII?IIIE?HIACIIIIIICI>III@IE@IIIIIIDIIII@II68IHIIBI
@simulated.455/2
AAGTAAGTGAGCTTGAGGCTCCCGTAGGTCATGTTCCCGACAGCACTTTGTGAAAAACACGCAGCATTTATTCACCAGACGATAACTCAAAGATGAAAAC
+
HHHHHIIIIIHHGHIIGEIFGEEIHIIIIIIHIIIIEEEIIDIIIDEGIIEBHDIIBI?@DHIIIGBIB?III9BI9IE;I8EIEIIIIH<GII9GIII;
@simulated.456/2
CTACACATTCACTGAGGAAGTAGATGGGTAGAGGGTAAGGTTATCTGTTTTGTTCACTTCCTTCTAGGCAGGCAAAATCGTGTTTAAAGTTGAAGTAGTG
+
IHHIHIHIHIIIHFFHIIFHEGIIIIFIEIHIBIIGDECGICHIBIIICCIFB>BI?FHDG=I<I@IIIII=HDEI:DGIH=IIIIIIIID3IIII;8H@
@simulated.457/2
AATAGGAATAGGTACTGAGAATAATTTAACCTGTAAATACAAACACATTATCTACCTTATAATTTATACATGTTAATACAGTCACTCTGAGGAAGTGACA
+
IIHHIIIIIGIIHHIGFHIGEHFIFIEIHIEIGIIIEIEGIIIIGGIICIIEI@I8IHIEAIIIIIFBFD=IIHIIIE<I@II?IBIID?=I9?IIIFEI
@simulated.458/2
GGACATTGTGTCTCTGGCAAGGTGGTAGGTTCCTAGGAAGGGTCCCAGTTAGACTAGGTATTGTTCCAGGGGTAGGGGACACACCTGTAAGCCTGGGTGT
+
IHIHIHIGIHHIHIIIFIIIIIIIFIHFIGIIDI@FHGIAFIEGIBIIIFIICG@IIDIIICCCICIEEHE-DDIEIIIFCAH9IIIBAEII>CHFC=D)
@simulated.459/2
GAACCACGAAGAAGCCTGCACTGAGGCACATCACAGTCCCCATCACAGAGTGACCCCGATCCTGCATTCCCCCACCATAAAACAAGCACAAAAACAACCG
+
HHHHHIHIIHIHGGIIIIIHIHIHIHHIFHGIIIDIIDIC@HCFGII>D?IIHIICCIIHIGII>I<DIIICIIDIIIGC7AII?DEBI>IFEI2IIDI@
@simulated.460/2
TGTGTGTGTGCACAAACACGTGCTCTCACGTGCGACTGTGTGTATCACAGCCTTTATGTTACCTTTGTCACACTTTAATGATGTTTAGCTATTACTGATC
+
HIIIIHHHIIHHHGHFIHIHHGGIIGAHHCGIDICHI@GIGIHCDE?IIII>IICIG<I>IEHIIIBIFEIIB@DHIIHEECDH=IIIIIIHI>III6A:
@simulated.461/2
GACAGAACTCAATTTTATTTATTGGCTTGCTGTTTAGCTAGGAGTGGTCATGAGGTAGAGATAGGAATTGTTCTGAATTGCACAATCACAAGTGATTTAG
+
HHHIIIHIHIIIHEIFIGIHGIHIHHDFIHIIIDHGIIDHHCHIGIFICIIEDEIBII=:IEIBIGIIIGIIIII<BIIEICGIIIEFIICIICCIII?I
@simulated.462/2
GCAGAAGTCCATTTCCTGGAGGTGAGAATGCTGACTACACCAGGAACCCAGAAGCAATCAGTGATGAAAAGCGAGGCCTGAGCCGAAAGTAGTGTGAATT
+
IHIIIHIIIIIIIIFGIIIGIIEIIIFIIIGIIIEAIIEIIIGBIIG?HCCIIIIFDIIIE@BHIG9>I;IIEIEI>IHIHIGF4E=AA4'GG?B>IIII
@simulated.463/2
TTTAATAGCACTACTCTACACTTCCTAGTTCTTTCAATCATCACAAACAATCCTACAAGAATGAAACTATTATTACAGTTGAACAAGGTTTCAGCATAGC
+
HHHIIIIIHHHGIIIIHGGIIFIIGIHIFIIIFIIII@EDIEADGGII=FIIIDB?C>DIID=IHBEBI<IIH?IEIIEF>@IIICII9HIIC@ICIEIF
@simulated.464/2
GTGTATGAGTGTTTTGCCTGCATGTCTGTATGTATGTGCACCATGTACATGCCTGGTGCCTGCAGAGGTCAGAAGAAGGTATCATATACCCTGGTAATGG
+
IIIHHHHHIIIIHIIGIIIIHFFFGIHIIFEFEFHIIIIFIGIIIHIIIIII?IBIHDIIIICG=DIHI>BIEEHDBI>IIHIICIIEI4BIIII;IIIC
@simulated.465/2
GACTCAGGGATGGATGAAAGGTGAATAAGTGCTAGCCCCGGGTCTGGAAAGGGCATCACCAACTGTCCAGCATCTTTGGCTCACTCTGGCTCTGCATCTT
+
IHIIIIIIIFIIHHIIEFHGGIGHHIHICBIIAFEIIIFICHIGDEFFCIIIEABEFIIDIIFIDIFHI9@IEIGIIBCIII;B/II><@=?4FAI/48I
@simulated.466/2
GTACTTTCACAGGAATACATGGGTCAAGGCTCAGGGTAGAAGCCATCACTTACCTTTATACATTAAGAAACTGAGGCCCAAGGGAGCATGACTCTTGCAT
+
IIIIHIHIIGHGHIGHIIIIIIIGDIIEIIIIICFIBII@GFIIIIBHIIEIIHI?GI@GIBII=II=CIGIBII:ED=I:IIII@I@III8II2FIIII
@simulated.467/2
GGCTCTTACCACCCCCTGGGGAGGTGCAGAGTCTGCACCTGCCACCTGGCAGAGGCTACCATCGCCCCGCCTCCCTGTCCTGTCACCCAGGGTAATTGCC
+
HIHIIIIIHHGFIIFIFGFIHIIIIHGFIFGFIHIIII?HIFDCII>=IDDC>IGIIHHIF>A@IIDH:GIEDAIIIGIIIGIIBCIIIIII>I?D0?D?
@simulated.468/2
GCAAAGAATTTGCCCAAGTCCTCACAGCCAGTAGCAGCAGAGTAAGGAGTGGCCCACTAGGCTCTGATTCCCACTCTGCCATCAGGTCATAGCATATTTT
+
HHHHIHGIHIIIHIHIIFIIHGGFIGIEIHIEGIFIFBIIFGCII@FEIFIIIIIIIIGII>I?IEI=IEIFIEIIEGIGII=8IGI@IIID<9DH8;6I
@simulated.469/2
ACTCACTCTGTAGACCAGGCTGGCCTCGAACTCAGAAATCCGCCTGCCTCTGCCTCCCAGGTGCTGGGATTAAAGGCGTGCGCCACCACCGCCCAGCTGG
+
HIHIIIIHHIIGGHIIIGFIHIHGIIFGIIIFEHIIIIIGBIFDIICIHGIIEG@IDGIHIICIID:EIGIFIIIDIIIIEIIIFIGI8FIIIHFIIHII
@simulated.470/2
GAATGTCGCACAGCCTAAGTTAGAATACAGGTTCAATTTCTTTCTCCTGATAAGAACCAGTTCAGCTAGCACCTGAGATTCTTAGAGTACTTCCCCATGC
+
HIHIGGHGHIIHIIHHGGGIIHIFIIEHIIFIGGFEIFII?IIHIHBAEFIIIIICIIIFIIGDIFCIBH=I;IGHIBIIAI>IIGEG>E?IIIIFAIII
@simulated.471/2
CCTGGCCTTCCTCCTTGTGGCTCAATCGTGAACTGGCCTGCTAGAGCAACTTCCCAAAAAACCCGAGTTTATATGCACATTTTAATCTGATTTGAATGGA
+
HHIHHIIHIHFIHHHIIGIIIHIIIGI>HGGFIEBHHFHIDII@EIAI@IHBIFH;IIBIICGIC<IGI>@IGIIDIIIEIIF:II<AHIIIIEIABCD:
@simulated.472/2
GGGAATAGGAAAGGTAGGGAGGAAGGGAAGAGGGCAAGAGAGAATCAGGAGAACAAGAGATCAAGAGGCAAGAGCGCAAAGGACTGTCTTTATTGGAAAT
+
HHIHIIIIIIIHIGHIHGIFIDIBIEIFIFGIGBHIIIHIIE<IEIDIIHHIAICFDIIGI;DEFADEGIII<IIAIIII99EIIIIIIIIHIIICC@HI
@simulated.473/2
TCTTCAAGGCTTTTCCCCACTTTCTCCTCTATAAGTTTCAGTGTCTCTGGTTTTATGTGAAGTTCCTTGATCCACTTAGATTTGACCTTAGTACAAGGAG
+
HHHIHHHIHGIHIHDGIIIHIFGIFFGIFGIIGIHIGEIGIIIIIDH@HEHIIBIFIII<@EIIIIIIIDI?IDFBI<CCDIGIIE8I4D@I?4IIIGII
@simulated.474/2
TCTGCTAGCTGAAGGCTGAGCGTGAGGGCTGGTCACCTTATCACAGATGCTGAGGGGTTTATTTAAAACACATGGAGGAAAAGTCATTTGGATTTGGCAC
+
IHIHHHHFHFHHFIIHGEIGIIGHIIGHIIIIGIIICCIEDFIIIIEG<:GDIICIIH7IIIIIIH@IBGIAEIII@FGIFIBDI>DG@IIIIII?CIII
@simulated.475/2
TGTGGCTGCAGTCGCAGCCCACCTCGCCGGGGGCTAGCACGGTGCAGAGACCGCCGTTGGCGCAGGGATTGCGCGCAGGCGCACACAGAGGGTCGGCGGC
+
HIHHIIIIIGGGHGIFIFIHFIIIIEDIIGIEIIIIIEIEICHIIIIAI@III;HIIIIIII?GI@BGD@IBEII@DH:IFI;>>D9C::IIHAIIIIII
@simulated.476/2
TCAGGGAAGGGACTCAGGGAAGGGACTCAGGGAAGGGACTCAGGGAAGGGACTTGGAGACAGGAGCAGAAGCAGAGACCACAGAGGAAGAAGTCTGCTTA
+
IIHIHIIIGIHFIIIIIHIGIHEIHIHIIIIIHEGICIIGFHFGHIFIFID>FIGIGII:@HHIIIIF@IIFDDII9IIIIAI;FIIH?IIIIECA<CI4
@simulated.477/2
GGGCAGGGGGTGCCATTTATCAGAACCACATCACCCACGTCTGTCTCTATTTCACTGTTTTATAAGCCTCCTCTCTATACATCCCTCACAAACCTGTACA
+
HHIIIIHIGIIIHIHHIIEIHHHIIHIC<IGDFAIIDHHICFGGEDBIHIAFBIIIIIIE=>FFIIBCGEHIHHIIIIHIIGI>I?IIIII@I@CH?I7>
@simulated.478/2
GCTGTCTTGAAACGGTAGCTTAAGTACAGGTTTTGGTAGGGCAGGGAGAGTTCACTGGCTGTCAGAAATGTTGTGGGGATATGGGTATTATTCAGTAGTA
+
IIIIHGHIHIGIFIIFHIIIIIBIIIIGIIGAIHIIHFIIIIII=DAIHIGIIDIIHIHEI?D>EIIFIH:IEIF:I@IIACAAI=CIICF<IIIII:I6
@simulated.479/2
TAGGAAAGAGGCATTTATGATGTCGGGTTACGTCAGACATAGCCTAACACAGGGATGCCTCAGAGAACACTGCCTAACACGGGGATGCCTCGGAGAACAC
+
HIHIIHIHGGHHIGIHIIIGIIFIHDGFIECIIGABIEIIHEIF>IFFFIIIIGDIHHIII>EIDI?II>ICIIIECH=FIIIHA<HIII<BGIIIIIG?
@simulated.480/2
CCGAGAGATTCTGATTTTAGAATAACTGTGGTGGCGAGGGGGAGTTTGCAGCTGCTTACTTACAATGACTTTAAGAAACAAAAACTAGGGTCTCCCATAG
+
IHIHHIHIIHIGFGIGHIIHFDHIBDIHIIGIIFIEEICIECHIIIIIE>EIE>HIDIFIHAGIAIIGIBFDIBDDAIII?F@HIII;6>BI=GI>IIIF
@simulated.481/2
AAAATATAAGAAATATGAGCTCCAAAGAGAGAAATGGATCTATTCTTATTTACCTGTGAGTTCATTGTTTAATCAAATTTTGTCCTGATATCTTTCTTTT
+
IHHHIHHHIIHIFHHIIFIGIHIIHEGCHFIEIGGEIHIICIIFGI>DIIIIEII;IGGI=@IIIECIIBGDE:CIIII>?:I=IG:IHI=I@?BI=83H
@simulated.482/2
CCAAGAGGCCCAACAAGCAGCTGACTGAGACAGAAGCATACATTTACTCCTAACTGATGGTCTAAAATCGGAGAGCCCTGTGTTCGAATTAGGGAATAGC
+
IHIHHIIIGGIIIIIIHIHDHIHIIEIHDIDEIFIDFGHHIFIIEEECIGIIIAG<HIIEIHIG@IIHIIDHEHFIIIHBIIIIE>IGIIIFE0?AI:IC
@simulated.483/2
CATAAAACGTGCTGACATATTGGCTGATGAGAAAAAGCTTAGACTTTGAAAGCCAAGAACCTGTTTTCCAGAACCTTCTAGATAGAACTCAGCTTGAAGA
+
HHIIHIHIHHHHFIGGIFFFFIIGBIGIIIIIDIIGICIFDGBGEIE?I>IFEIAIH@GIBIAIIFA<BIIIHIIEID<:E=4FIIIBIBI9;I?III@I
@simulated.484/2
AGGTACAACCCATACCTGACACTACTAAAATATTCAAGAACCTGAGACTAGATATGTCATGGGCACTAGGGGGAAAACTTCTACTATGATTCTACTAAAG
+
IIHHHHHHHHIHIEFIFIFIFIHEGGGGEDIHIIGIHIHCIIIIIFBDIIIHIGBDIDCIICEHIIIB;GHII?ICIIDIDI?HIIEEBCII:>FADHI@
@simulated.485/2
ACCACTATTCAGAGCAGTCCTCAACAGAAAGGCAAAGATGGACCCCAGGAAGGCTGCTGTGACAGTCCTGGTGCTGTTTGCCCAGCCCCAGGGCTTCGTA
+
HHHHHHIIIHIHIHFGGIGIIHIGIIIIEIIFEIIFEIBIFDIIIFIIIIIIGIII@IHIDI>@BAIDDIEGIIBI?I@II6III3IIFHIIB?BFEI9I
@simulated.486/2
AGTGCACCTGGCCTGCAGCCAGAGAGCTAAGGGTGGCTGGGGCAGCTGGAACTGAGGGCAGAGAGCTGTGCATCAGCCTGGAGCTCATGAGGGCAGATCC
+
HIHIHGHHHIGIIIHHHHFIIHGIIGIEHIDFCBIHIHDCDIFIIHIIIIBIDGD;IE:IDE>IIII@F;IIIHFAIII?IIIIF7III?IFH?IIIGII
@simulated.487/2
GGAATGGGGAGCATTCCCATTCCCTAAATGCCTCCCTCCTACAAGTCAGCCTTCCAACAAGAATACCTGCCCTAAGAAAATTAAAAATGGCTGCATCCCA
+
IIIHHIIHFGIIIHGIIFIHICIFIIHHFFIIDIBIDEHIIIIECI@HHIIFEAIII?EBIBIFI?IEHHHI@IIIII7EHIHIAI@IDIIEGII?IEA=
@simulated.488/2
GGAGAGAGGGAGGGGGAGAGAGGAAGAGAGGAGGGAGGGAAGTTGCAGCAGGGATGTGAGGTAACTGGTCACACTGCATCTGCAGTCAAGAAGTAGAGGA
+
IHHHIHIIIHIGIIIIHHIIGHIGIIIEIFIIFFIIHHIHIIEIIHIIGIIHFFEIDFBIHHGI;=EGI7AIIIIIIII<IIIBIIEFIIHIHIDII;II
@simulated.489/2
TTGCTGAGCCCTCTCTCCAGACACCCTCACAATTGATTCTTGAGGAATGAAGGCTCATTGGCCAAAATTCTACAACCCTGCCCTAAAATAATAGGCTTCT
+
HHHHIIHIIIGFHIHIIHHIIIBHEIIEIHDFI@GIIIIIIIIIHIIAIFIHHIDII@II;CECB?IIHIIHCFIIFHII@B?F8DI@GDIIHB8I?GCA
@simulated.490/2
TGGTTTTCATTTGTGTTGGTGTATACATGGCTTGCTTGGGTTTAAGGACTAGTTTCTAATGATGCCAAAGTATATTTGGTTCTGTTGCTTCTTATGTTTT
+
HHHIHIHIIIHGGIIHIHIEFIGEIIIHHGIHHEIIGICEGHIIIIIIIIGIHIBFDIDIII<IBBIIGDHIBI?IIIFGIFI7CI=III:I?IGII@?I
@simulated.491/2
AATTGGGCTTGAAAATGCCCAAGTTTTGCTTTTCTAAATGGCCCTGGGCTGCATTCTACCTATTGATCTCCCCGAGCTTTCGCAGCCTGTAAATGATGAG
+
IIIHIIIHHHIIIIIGIEEIIIHECIIIHHIHDIHDEIEIDIIIFIHHIIEFGIII@IBF?IIIFB9@I>HEIII9B=I<II@DECFCCD>IICGIGIBE
@simulated.492/2
TGGGCTTTAGCAAAGGGCACCCGGGAGAAGGGCAAGGCCGGCGAGAGCTGTGTGCCATGCTTGGGCTGGCCAGAACCCCTTCACATTTCAAGTGGTACAC
+
IIIIHIHGHGIIIHIIFIIFFEGFIIGIIHIIFIIIHIFDICGDIHFAIDIGII;HICIIHEDIII@IIIIEDIII?IIEHIIF<IIFE@III:II>HIC
@simulated.493/2
ACATAAATCAGAGCTAGATCTAGTGATCTGGGGCTGTAATGTCAGTTACTGGGGAAGCAGAGATAAAGGTTCCTAAGTTCAAGGCCTGATTGGTTCTTTC
+
IHIIHIIIIGGHHHFIFDHEDHHGFHHIIGIHGDHH?EIIII;IIIEII>?DFBIICGGDFIDFIBIDIIAIDIIIIFIIFICI7<IIEGI:?I?IIIII
@simulated.494/2
TCAGTTGGAAAACTTAGCTGTGTAGAATAAAATAATAAGAAAACTTAACATGTCTAGTCAGCAGTGCTGTCTTTCCTTCTAAACATAAGCTTATGTGAAA
+
IIHIHHIHGHIHIIIIGGGIIFIIHIHGIGIIIHIFHHFIIFIHCIIECHBGI>IFI>CIIHII;A;IIIIH7IIICII8I4;HFIIII9IFIIIIII-I
@simulated.495/2
TTGACCTATGGTTAACTTTATTTAATCTTGTTTACAATAAACAGAAAGCTTTTGGATTATAGGTTTGTGCTAAGGCTAAGCCACACCACAATTAGACAGT
+
HIIIIHHHIIHHIIIHIIFFIHIHIHIFDHIIIIDIAAHFBDEGFIDICGIC<III@EGCEEGIFCIHHGIEII>IIEI;>IIIIIAIEAFHEI;?G@II
@simulated.496/2
GCATATGTTTAGTAATCTCTTCTGCTTAAAGTCTTGGAGACTCAATTTTAGTAGAGTATGTCCTTTAACCTAAACTGGGATGCACACCAGCATTTGAATA
+
HHIHHGGIIHIIHIIIHIGGGIHIIGFIIIEIIIIIIGIEIHHIEIHDIIIIHIIIF?@IIIIII;IIFA@B<@IDIA9AEIIFICDIIIIH=EIIECDG
@simulated.497/2
GTTATGGCATGCACTCCTTCAGAGTCTCAGTTGTCCCTTCAGCCCCTTTCATAGCCCACACCATACTCTGCTAGTTGGATATTCTGCAGCAGCTCACCTA
+
HHHIHIIIIHIIGIIDGGGGGHEFGHGFGIFHIIEIICIFIGBDHIDIDCAHDFHI@IIIHIIEIIAIHFGICEH@GFIGII:;F;II?7IHBIIIII?H
@simulated.498/2
TGCCTCATTACAGGGGAATGCCAGGGCCAAGAAGTAGGAGTTGTTGGGTAGGGGAGTGGAGGGAAGGGTATGGGGGACTTTTGGGATAGCATTGGAAATG
+
HHIIIIIHHHGHIGIIHHIIIFIEGGHEFEIDIEFDGEII@IICGHIIGIDIIIICGDEGI?GFIII>=II6GIIHEDIIIII>5GI=IIII@:I9IEII
@simulated.499/2
AATCTGGAATTCAGGGCTGGACAGATGGCTCAGCAGTTGAGGAGCACAAACTGCTCTTTCAGAGGACCTGAGTTTGATCGCACCACCTACATTAGTTGTG
+
IIIHIIHGIIGIIIFIIGIIHIIHIDHEIIHIIIDFGFIICIICBCAGFEIGIIIFIAFIEIII?9IGHIIIAII>@EIBI>;>?HDI>@EGI<BEIIIC
@simulated.500/2
ACTAAGAATCAACTCCGCAGTGTATGGATCACTGGTATGTAATAATCGACTATTATTGGTCTGTCTGTTGGTCGCTTTTTAAATCAGTTTGGAACCTCCT
+
IHHHHHHGIIIHIIGIIGIFIHGGIEDIIIIFIIIIHBHFIFIIDHHFHEDIIIAEIBIBIHFCB8FI@IBID>IAI=IIIEI=D;)IIII@F;9ID@EB
@simulated.501/2
AGGAAAGGTTTCTTGATGTTTCTGCAAAGAGCAAGTGTATTTCCCACTAACCAGACTCTAACTTTGGACTGGAGAAAGATTCTGTGGTAGAAGGGCAGGG
+
HIIHIHHIHHIIIIGIIHHHHIIGGIIBIDHHGIBH?IIIIIHGIIIIBIEICIICIIII;HIBIAI=IDIEIIIBE>CIIII=HII7IDIIICI@I>II
@simulated.502/2
AAAGGAATAGAACCAAGGCAATGTATGTGTATGTACATGTATACACACATACATAGATATGAATCTATTAAGCCATCTTATTTTAAAATAGGAACATCAA
+
HIIHHIHHHHIGHHIGFGIIIIEFIIIE?GIIGIIHIIHIICIBIGIIII?IEHAD?I?@IGIIEBI7ID>IAIIIIIIEGDF>ICGIIE9IIIIIIG>=
@simulated.503/2
GAGAAATTTGACTTGCAAACTGTCCATGGAGATGTGTGGCTGCTAATAAATCTGTGCTGTGCATGCCCATGCATACCACCCTTAGGCAAGACCGGGGTGG
+
HIHHHHHHIIIIIIIIIIIFIIIIIIIIHFGFIIIHHAHIHBIIIICIIII@DGIII@FIIIIIIIAIIFBIIIB9IDIID?IIFGI6IIII/III=?ED
@simulated.504/2
GGGAAGTAGAAAATTAATGCACACGGCAAAATATGCCCGAAATCAGTAGGGAAGTCATCCTAGCAACCATTACACCAGAGAGTAAGTATCTGTAGTATTT
+
HIHHIGHHIIIIIIGGIIIGGIIHIIHIHIIFIIIIBIFIIICDD>EHHDIGIGEIIIGII@IGIIHIIGGE?EIIEI=HFHII<:GEIGI;ABIIBIFC
@simulated.505/2
ATCCACTTCTGTGTTTGCTAGGCCCCAGCATAGTTTACTTTTCAAAGGTTGTCTCTCTTCCTGGTTTCCCTTCTGCAAGCCCTCCATCTCATCCCGTGGA
+
HIHHIHHFIIHIHIFEIIHGIIIIFIGIIIIGIIIGIHIICI>CIIEIIIBII5GEIFAIIFIIIGECIIGIIIIIIIDHGDD>;H@HII=?IIII=#II
@simulated.506/2
TACCTCCCCCCTAAATTAGACTGATTTTTTCATTGTCTAATTAAATGGCTCACAGGTCAGTTTCTTAGTCGTTTTGAATTTTGGCAAAATAGCACTGTAT
+
IIIHHHIHHHIGGEIFIGHFIGIIIIFEIIGIIIDHIHIIIIEIIGHHEIIFGIIFIIFBIIFHFHIIFGIAE/IIH;IIIIIIII>E9CID7ICIIIDI
@simulated.507/2
GACCAACTAGCCCATTCCACTCATACCCATAAAAATCCCTCATATTCGCTGTCCCTGGAATAGGAGAGTTGTCTCACTGCAGCGGACTCTGGGAGCCCTT
+
IIHIHIHHIIIIIGIFHGGIIIIGIDIIIGHIIGIHIIIIHIH@HIICHIB>@FEIFGICIDIH>IE5II4IGHGIIIFI<IIGB=IIB:IIE4C<IIII
@simulated.508/2
TGTGTCTACTGTGCTAGTAGACACTGAGTTAGTATTTAGTGTTTGTGGGATTTGTTAGCATAACCTGGGAAGACATATATTGTCTCTGCTTAAGAGATGA
+
HIIHHIGHHGHIIHIIIHIIHFGHIFHEAFIFIIIIIIDIIIIIEIAEEIIFGBIIG>EIBAGIII9II859IIIIGIHII>CIIGHIIIIFIIBIFI9I
@simulated.509/2
TAGTGAGTCAGGCACACCTGGCTGTTGCCAGGGCAACTGTGGGGCAGAGCCTAGAAGAAATGCTAACAATTGGAATCCTCAAAAGTGCCAGCTTAAGTTT
+
IHHHIIIGHHIGHGEIHIIGIIIIEIIHIIAIIIGFIIHI?IICEIIIIIGIIIBCI>AIDFIA@IIBHIBBIIG<D>9B?I@?=IIFI?IC?=BIIDII
@simulated.510/2
TACTTAGGGCAATAGCTGAGTCATACTCAAACACAGGAATACACAATGGCCCAGCAAATAGGTGGGTTGTCCCTTGAAAGAGTTAGCGGAAGGGGATTCC
+
HHHIIHIHHHHIGEHIIIIIHGHHIFHCCGIIGIIIIIFFIIHIICIEIEBIII@IIIF8ICEI>IICHIIIIHDI9AIFDIEII?GIII>IGIII>CFI
@simulated.511/2
AATTATCACGCAGAGTGTTTCATATAGGAAAAGTGTAGATGCAGAGTCTATCCAAAGGAAACAAGAAAGAACAGCGATGATTAACATGCACCCCTCACCA
+
HHHIIHHIIHHGIIIIIIHCFIIIHGAAGIGIICHCFHIEIII@IIIEGIHIBDFAIIHHEIEICI@I@D;IIIIGFI3=IIII;IIIEIIIIGII?DEB
@simulated.512/2
TGCCCATGACCTGTGTGGTGGGTAGATTTGAACCCAAGAGTTCAATACTAAGTGTAAGTTAATTGCAGAGAATGGGTACACAGTGAAACCGAATAAAGAA
+
HHHIHIHHGIIHHHIIIGFDIGFHFGHIIGHIIGHFIDICHGIIHGHEIIIIHIIIFAEIHEIIIIIIHIH>CI5<FI;CHICI>2BIFF5IGGII<A;E
@simulated.513/2
TATGTAGATCTCCAAGAAGTATTGTTGCATAGTCAGAATTGATATACATTGATAAATGCTTCCCTGTTGCTTCTTTCCCAAGCCCTAGCAACCACTGTTC
+
IHIIIHHHIIGIHGIFIIIEHIIIFIEBHCGGDIFIBGIIE?IFEIIIFDDDIIIBIIIIIIIDGIIIIBII?IGFGHDIH@IDICAEG<I*I?IIGGI@
@simulated.514/2
ATGGGCCTCTCTTTGCAGTGATGAGAGTCTTAAGAAAGGCATCCATTCAACCAATACTTGACAGCTTACGATTACATGTGGATGAACGCTACAAACTGTA
+
IIIIIHHIIIIIIIFGHIIEHHHFGHIIGFHGIIIFFGIHHBGIIBHEFIBIFI=@FIIIFDIDIGIHIIIIEIIII@:8ID@IFI.IDI@>>@DGIII;
@simulated.515/2
GGGTGACTTTTACACACCCTCTCCCTTTCAGTTTCCAGTCTGAGATGCAGCCTTGGCTCCCTCTGGACCACCAGCTTGTGTGCTGAACCTAAGAAAATGC
+
IIHIHHIIIIHIHGFFIIFIGIHIFEIHIHDHIBGFIGFIDIICIIIHFHII:IIICIAGIIIHIIIIABIIIHHIDFAEBII@IEIF=CI=I?DIII(I
@simulated.516/2
TTCCAGGGCTCCCCATACCCTGAGGTTGACCAATTTGTTCTTTCTTTGGTGAACAAACATGACATTAAAGGAGGAATTCGGCATTGGAAGTACTTGTTCC
+
HIHIIHIIHIHIIFGIIIGHIIGIIIIIIEIIIBIFHABCIIIEIIAIGIDEID?IIIIIFIICIIIIIIIIIIIFII9E:GH@IIHIIII8HII7FII@
@simulated.517/2
ATGCTAGCTGACAGGCAAAGACAGTACATGCTTCTGTGTTATGAGTGAATGCCTTATGCTGTTAAAAATAATATCGTTCACAATGTGAGGCTCCAGTGTC
+
HHIHIIHHGHGIIFGIIIHIGHIEIIEIIIFIIGHICAIIAIHI=IIIIIHFFIFAIII=IIGIEI@II>:I=II;IC;H2A5H=H:CI@IE?BHH=II=
@simulated.518/2
CACAGGCCAAAAAACAGTAATTTACTGAGNTACTAAGAAACTGGGTTTGTAGACACATAATGGTGAACTTCAAAATTTGAATCAAACTTTTTATGTGTGT
+
IHHHIHHIHHHIIGIHIIIIGIIGHIFIHEGIIDFGEICIEIIIIIIIIFIII@HEHIII7IIIGCIIIHI?I@HI0IHIID9IDI3AHHIB@-?FIIEC
@simulated.519/2
ATAACACATGGTTCTTAACTCTTCCTTCTTTCAGAGGTTACTGGCTGCCCGTGCGTACTGTAAGCTCTGCTTTACCCAAGGCTTCACTGGCCTGGTCCCT
+
HHHHGIIFIGIIIGIIFHIHHIIFFCFFIIHIDIDIECGIIHDIGIIFDHGFIIIDIIIAHIIIEC:EGIFCBE8DFI@IIIBICIIIIIBE:HIII-II
@simulated.520/2
TATAGACCAATTTTTTTTGTTGTACAGGTGAGTTTTTAGTTTGTTTACTTTTATTAGAAATGGTTAGGACATTCAGAAATATCTTCAGTCAGGTACTGAA
+
HHIHHIHIHGIIIGGIIIIFIHDHGIIFGGHIDEIGHIIEGFHIICHIHIIFICIIIFDIIIAIIICEIF?HCIB;IIIFIIIIEI>IGGAI7IHIIIDG
@simulated.521/2
TCTCTTCTCTTCTCTTCTCTTCTCTTTCCCTTTCTTTTCAAAGCATTTTCTTTTCTTTTCTTTTCTTTCATATTTAATCTTTTTTTTTTTTTTTACTTTT
+
HIIHHIGGHHIIIIIFIIHGHGIIHCFIEFEIIHIBIIICEFIIIIFIIF?DIECFEFIICIEABDH;GIIIGDIHEGIIDGF??IDI7>@DIICIIFFI
@simulated.522/2
GTGAGGCTTGCATACTCTTACCACAGCTCTGGAAATCCACAGCAGGGCCTGAGCCAGCGCCACACCTGTCATACTGCTCAAATCTGGCCCATCGCACTGG
+
HHIIHIHIIIGFHIGEIIHGIIIIIDIDDIDGIICFIIIIDCIHICCIIIC;EGG=F:IHIEIHIIDEIIIIICBIIHIIIHG>BI8ICIIH@GIHIDIH
@simulated.523/2
CCTTTTACCATTCATCTACTGATAAACATGTAGACTGAATCTACTTCTTAGCTATTATTATAACCAGCACAATAGTAAATATGGCTGTGTGAGTATTTCT
+
HHIIIGGGHIFHIHGIHIIHIIHIIIHIIICIHFIIHHHIGIHII?HFIIIIIFIIIFB@F:IAIIAIEIIIABI@IDI=G8EIIIEHHFII=IEII'F6
@simulated.524/2
CTGGGCAAAGGGCCTGGCCTTAGGAGTGGTCTAGAAACCCAGCTATATTCCATTGAAGAAAACTAATTTTTCATTTGTGAACAGTATCAACTGGAGATAC
+
HHHHHIHIIHIIHHIIGIGIGIIGIHIIIIIIF=EDIIGIIFGICCIDIFIIFHIEIEAIIGIIG;8I?IIIGIBGAII?EIIIHII34II@IIGGI?I/
@simulated.525/2
TGCTTTCAAAAGGGACTAAAAATAGCCCAGGATAAATTGTCTCCAGGATAATTCAGTCACTTGGGCCTGTAGAGTTTTCAATACCAGAGCAATTTTCTTT
+
IHHHIIHIHIIIFIGIHGIIHIIEIEHGIGDHIBIIICDIIFIGIIIFGGIIGDGIICIECEHEFI=@IBIIII8FIDIEEI?@IIIIFBIFIIIIIHID
@simulated.526/2
CCTACGGGCGGGAGACACGGAGACTCAAGTCTGTCCCCGGGGCGGGCCACTGCCTGGCAGCCGCCTAACTTCGGGACTTTGCCCCCTGCCCTCCCAGAAG
+
IHHHHGHIHHIHIFIHIIHIIDIHIIIIBIIIIIHBIGH?HIIAIABG=EIIGFFIDIHFG@HIHEIGDIDII4IIA>CI?GGBAII3BFF=IIECI<I7
@simulated.527/2
TCACAAGGCTGGGTCTGTGAGTCGGGTTTTGATAAGGTGGTCTCTGGAATCTGAGCTTTCTGGAACATGTCTGCTTCAGTGAATCTACGTGTCATGGTCG
+
HIIIHHHHHGIIIIIIEIHIIIIIIIHFIFIIGIICIIIIIICIIIFEGEEIEDEIAIDGADIIEIHI>7GD:IIGIBIAIII=IIIIFIIIGI2II,DI
@simulated.528/2
GAGTATGGAGTGCCCCTCCTTGTCTTTTTTGATGACTTTGGGTTAGAAGTCAATTTTATTCGATATTAGAATGGCTACTCTAGCTTGTTTCTTCAGACCA
+
IHHHIIIIHIIIGHHHIGIGIEGIEGGIIIIIIIDIIFIIIDIIIIFFDFB@I<@IIIHGI<IIIE><HIEIHE@>I;AE?IIGBBI:III7EI@IGIIH
@simulated.529/2
TAGGATATAAAAAGTAATCCACACAAAGAAGGTACAAAAAGAACAAATCTCAAACAACAACAAACAAACAAACAAACAAAAACTCCAGCAAGCAGAAAAC
+
IHIHHHHHIHIHHIGIIGHIIIIGIHIIIHGDICIIIEGI@IEHFIIDDDADIIICGEIA@IIIIIIEIIIFIFIGCIIIFBII6@II@?IAI@<7CIII
@simulated.530/2
ACCTTAGGGACTATAGCATTTTTTCTCTCCATGGTGACTTGATGGGAAGAAGGTGCCACCCATTGCTCTGACCCAATGTGGAAGATGACAGCTTAATTCT
+
IHIIHIIHIHIIIHIFIHIFIIGIDFHFH@EIEDIFIHHEFIIIIDIG@IIFIGIIDI@GGDFABIIIIBH?IBI=CHIGIIIIII8IBC>HI:BIA:5I
@simulated.531/2
TGCCCAATAAGCCACAGACATTATGAGCAAGGCTGATGGTATTATGAAATACTGCATTTTTCCCTCTCCATTTGAAGCATTTGGGGTTTTTTTAACTTCT
+
HHIHIHIGIIHIIGHIGIGIIGGIIHHIGIEGIIIGICIBFIIFEFIIDHIIIIIC:IEEII=AF@IG?=G=CIBCFI?IIIIIII2?I<IIEIIIIFE<
@simulated.532/2
CACTCCAGAAGAGGGAGTCAGATCTCGTTACAGATGGTTGTGAGCCACCATGTGGTTGCTGGGATTTGAACTTCGGACCTTTGGAAGAGCAGTCGGGTGC
+
HIIHHIHHGHEHIIHGIIGGFHIFIFIGGIHGEFIIII@HHIGICIII>II;CGD?BIIHEIIIHBGIFI>IIICIE7I=IIGI?IIG;>1IIIIAIHDE
@simulated.533/2
GGGTGGAGTTAGAAAGAGGGGGAGAGTTAGAGAGGAGTGGGTCAGGGGGTGGAGCTATGGAGGAGTGGAGTTAGATTGGGGTAGAGTTTGAGGGGCGGAG
+
HIHHHHHIIIFIGIIEHGIEHBHFFIIIECIIIIHIIHIGDDIEFI?DIIFIGIII@FIFIFIEIIHBI?EIIAG>=III8ICGIE<H(IEII;G6I8I=
@simulated.534/2
TGGGGAGTGTATCGAGGAGCATGTGTCGCGGCTGGGATCAAATTGGGTAAATTAACTGGGTGCTGCTACAATCCACCCTGAACACACCCGATCTTGTCTG
+
HHIIIIIHGIIIFIFIGGIFIIIGFIHGFIHIFICI@GIIIIIFBGBIIEIEIIC@II;IGBDII;BIIA@I8IIBIEII=7I?EII<@98IIIEII=I;
@simulated.535/2
GTCCTTATAAGAGTTGCCTTAGTCATGGTGTCTCTTCTCAGCAATGACCCTAAGACAGACAGACAGACAAAGTGGAAAGAAGGAAGGAAAGAAAGAAGGA
+
HHHHHIIIHIHIHIGEIGIIDIIEIIIDDEIIIEAHFIG?ICBIHCB=AIIFIIFFIIFIDFII@GIHIFIEIIGIIH9HHIIFIIIII>I@H=ACHCI<
@simulated.536/2
CAGGATGCCTCTTACTGGCCAGGACAGGGTTTCTTCCCCAGGTTATGGACGGAAAGAGCTACATTGAGTGTGGTGGTGCATGCCTGAATNTCTTAGCACT
+
IHHHIHHHHHHGIIIIHIIEIGIFFIIHHIIHGFIEIIIIHDHIIHGIGIDIFIIFIIFHIIEHIE6GIHIIIID4HCIIFEA7IIII8C;GHIIHGIGI
@simulated.537/2
ATTGTCATGAAATGTGATTCTCTGTCCACTTCACTCTCCTCTTTCTCACCAATTTCTGTATCTAAATTTTACAGGTTTTATTATTTCTTAATATAAGCTT
+
IHHHHGHHIIGHIGGIIIGHIIIGIIIIIDHEBIII@EDDI?IHIIBAIFDGII=CIIIBHIDIIIIE;IIICIGIEIDI:ICII:I>DI=I?IEIDI=I
@simulated.538/2
CAAAGTTCTTATGATCAGTGCCTGGCTGTAATAAGAACACATTTGGCTCTTCTGATCTCTCTCTCTCTCTCTCTCTCTCTCTCTCTCTCTCTCTCTCTCT
+
IHHIIHIHHHFIIIGGGIIIIIIIIGIHIGIIIIIIIFHHCIFFI@IFB@IIIIIIEEIHIGIBIEII>IIFECIIIIICI:?IIII<=?;GIII<IIFI
@simulated.539/2
TCTGGTTTGTGGTCCTACTTCTATAACTGTGTTTGTGGTGTGTGCTGTCACCAGGAAGCCAGAGACCACGAGGAAGCCTGTGATCCCATGACTCTGCTGA
+
HIIIHHHIHHIIHHHHGIGGIIGHGIIGIEIIIHIDHIIIIAGIIEIIGIIEIDIHIFHIIIIIIIIIEEI8B=D?@G8BIIABFII<GIIII=I;IA<C
@simulated.540/2
GGGTTTCTCTGTGCAGCCCTGGCTGTCTTGGAACTCACTCTGTAGACAAGGCTGGCCCTAAATTCACAGAGACCTGACTACCTCTGCCTCCTGAGGGCNG
+
IIIHHGHHIIIGHIIIFIIIHFIGHIIEIHIIHDFFEIIFCFIIIIIIAICIADGDDCEIHDHHGFGHI8IIII:EEIGIICIEIIC@IBG<EIBGIIG:
@simulated.541/2
TAAACTCTTAGGAGGTGATATTTACATTCTTTCCTTCGACACTGCTTAGAGTAATGATTCACAAGTGCACGCACCTCCCCAATCAGACATTACTTTCGCT
+
IIHIHIHIIIHIFFIIGFIEEFIIHIIICEIIIIGIDIIHIEIIEICIHHAHDDIIIIIDAIGID<C@IFIIIIBII>DAG@H>H@IIDI=5@GI:F;IB
@simulated.542/2
AGCTACCATATAAATTTTCTCTTGGGACTACTGTAGAGGAACCTGGACTGGGTCTACACACAATAAGCATGCTCTGCCGAGGGACTCTTTAAAGCTCTTC
+
HIHIHIHIIGHIHGIIHIICGIIIFIFDIEIIIGIIEBEBEIEIICIGAIIIDGFDI@BIEEI?IDIDFDGBIIIFECIIIIEIB@6=III<CCAIIDIA
@simulated.543/2
TCTCTCTCTCTCTCTCTCTCTCTCTTCCTTTTTCTTTTTTGTTATTTCAAGGTAAGACTCTGTGTAGCCCCAGCTGTTTTGGAACTCACTCTGTAGACCA
+
HHIIHHHGHIIHIHIIFIGFIIFHHIIIIIHFII@II=IIGHIDGIEIBIHIEG@HCICIIG?>ICDEIC@HICAI6DIIIIICHAIIIGFADI:GIAG<
@simulated.544/2
ATACATTCAAAGCTGATGTGTAGCTTGGTCCTCAAGTGTGTTCCTTAACAATTGGAACCAGAACTGCCTCGTACTCTGTTGCCTGCAATAGGTTTGCTCT
+
IIIHIHHIIIIIIHGIIIIIIHHGHIIFHGHGHIGCHIIIIIBIIIEIIIEBIIE6BIBIEIII;FEDIIIFI<I<<IIIIGACGIIIDC=DIIII2I:I
@simulated.545/2
GTGCTTATTTAACTTTGCTGTGATAATAGAATAAACGATCGGCATAGCATTTCTATATAGTGAATAAATGACAGCTCAGGTTGTGCCACAAAACTTGCCC
+
HHHIHHHIHHIHHIIIHIGGIIIHIIIHIIDIEH=FHCEIIDIIIEDIHIII@G?>IIIIIHIIIIIICDIIDI@GD8IFIIIIIIII:IFEFII@GIID
@simulated.546/2
AATAGAAGCCAGGATAGAACACAATTAGACAAACACTGTACATGGTACAATAAAAAATCTTTGCTTTCTCTGCACTGGTTCGGTGATTGAGTAAAATCGG
+
IIHIIIIIGGGIFHHIIIFFIIGCGIIIIHIIIIIFHIG?<IIFIHIIH<IFDFIIFID:EE?GAIGGI@ICAIIIF@ICIIIBIFIFIIIIBIHIIII@
@simulated.547/2
ACCTAAGCTTTGGTGGAGCCAGGGCAGCATTTAACCTAGGAGGACTTAGACATTTGTTCCCTGGTCCTGGGACAAGGTGTAACCGTGGGTGGGACTGCAA
+
HHIHHIHIIGIIIFHFHIHIIHGGFGGIHIIHFFIEGIAIFHIIIACFGIIGIIBIIII:AGIII@F=CCCI@>G@@I<IIGI8GIGDHIFII>@EI78@
@simulated.548/2
GGGTTTTTAAGAACCCATCTAGGAAGTTGTGAGGGAAAAGTAGAACTGAGGGCTGCCAGAGCTGGAAGATTCCGAGGAGTCACGGAGGCCATATTGTAGA
+
HIHIIIHHHIIIIHHIIIFIIEIHGGIIGIIIHAIIGIEIFFIDIIBCIFIGIIIIIH@IFII>AII=CIIBFGFIIEIED9E9CI=E7:A7@IIIEIII
@simulated.549/2
CCTCTTGTTGGTGATGGATCACCCTCATCCTTCTAGGAAGATCAGGTGTTTTCAGGGCCTGTCAACACTTCACTCATTGTTGTGAACTACAAATAGTTAT
+
IHHHIHHHIHIGIHIIGIIIIHIIIIIEIEIIIFIFFIIDIIHIIG<IIIIIIIH?AI=@HIHDDBIG?@IIIIC>I?IIII@III7IIIFHG=GBAF=8
@simulated.550/2
CAGTCCTAAAGGACACTGCCACTGGGGATACAGCCCTCCCCTCTCACTGCCCAGCCCATCTCTGGACTACCCTTCCTCCTGTTCCAGGCCCAGAGCTGGG
+
IHHHHHIGGIHIIFHHHIGGIIHGIIGIHHDFDIEIDIAHDIIIHIIICHFBFIFDICE>III@BGIIIIII:IIFH?GIIII2IFIIIGBEIIDHIFI8
@simulated.551/2
AAGAAAATATTCTCATCACATAATAATCAAAACACTAAATGCACAGAACAAAGAAAGAATATTAAAAGCTGCAAGGGAAAGGGGCCAAGTAACATACAAA
+
IIHHHIHIIHHIIHGEHHIIIHFICFGDIHBAIHICIIGIIHI?EIII@EIHGIIGIIIHBBH6II9EEIAIIG;@CIAFIIE:IGI5IEGI@I6IEE@I
@simulated.552/2
TGCCTTGCAAGAAGAGAGCTTGCCTGCAGAGAATACTCTGCCCACTGAAACTAAGGAGAGTGCTACCCTCCAGGTCTGCTCATAGAGGCTAACAGAGTCA
+
HHIIIIHIHGIIGGHGHIEHHGHIIIGGGGIEIFI>GIIHIHEIIIIHEHIIICADGGIIIIIBHECII;IEHH?H?FCI?>><FIHIIIACCI=II?II
@simulated.553/2
ATTTCTAAGTCCTAGAAAATGGAATTTTCTGAAAGAGGATAAATTTAATTCAACAAAAATGTATGTATATGACATATGCACATTGAGACATAAATACCAT
+
HIIIHIHIIHIGHHHHIHGHFIGIIGIDIIIFHDEGDGHFIIIIHAE?FIDFI:EIHIHGECAEECCIBI;IIIC=9DEF7EIIIICHG=ABIGFF=:GI
@simulated.554/2
GGATCTGGGTAGAGTGCCACGAAAATATTTTCTTTACTGTTACTGAGATTGTTGAAACTGTTGTGCATCTTAGGGCAGCTGTGCTGATCTTCATTTTCAG
+
HHIHHHIIHHIIHHGIHIIHIIHHHIFFDEIGIIHHIBFDIIICIDIEG?CHIF?HC?IFIF@III3@D@9EHI9I@CIIGIFHIHIII>:ID<BIGI>8
@simulated.555/2
TACTAAGATGTGAGTCACCAGTCTGAGCTGCTTGTTTACTGGGCCCCACTCATTCTCTATGCAGAACATGAGGTATGAGGTCACCAGAGTCCCTCTCAAG
+
HHHHHIHIHIIHIIIIIHIIGIHIFHDIIIIIFIGIIHEIEIBEIEE;AGDI?BGIEG?A?GIIHBIGFIIFIIIIIHG<ICIDIIIAIIIII@>BIIIH
@simulated.556/2
GGAAAATCAGCGAATCGTAAGGTCATACTTTGAAAACCTGACTCCACAAAATTGGAAAAATCTAAACGAAATAATTCTCCATTTGTACTGCTTGCCAAAG
+
IHHHHHIIIIHIHIFIGIEIFEEIEIDHFIHDIIIIFIH;IAIIIH9ADFHHIIIDHII>DEFIIFH@III:III:D?=D?II.HIDIIIEHI3III<A7
@simulated.557/2
AGTATTTCCAGAGGGCTGACCTAAACAAGTCTGTATTAAAGGTGTGTCTTTTCACTATACGAATAGCTTATCTGGAATTCACTTAACTCCAACCTAGAAG
+
IIHIHHIIHIGFIIFIIHIIDIEDHIIIIAGIIIDIIICIFHIGFIFIIIIBDIII>ICHIIIIGDD:?GFCIAHDHD?FGIIGBIIEDIIIFII7I@=D
@simulated.558/2
TGCCTCTGCCTCTCAAGTTAAAGGCATGTGCCACCACTACCCAGCAGGTTTTTTGTTTGTTTGTTTGGTTGGTTGGTTGGNTGGTTTGATTTTTTGTTTG
+
HHHIHIHHHIHHHHIIGIFIIHGDIIEIIHDIIIDDHHIIIGIIIF>8IIDIGEII@IICEII?III<B@IIHIIII=IE4:IFIII?BIBI.II?H:II
@simulated.559/2
CTGGCCTTGACCCTTCTCTCTCAGTGCTTCATAGGTGGCTACCTCTGAGAAAGCAGAAAGGAAGACGGCTCACTACTGTCTTTTACTGTCTCCACTGCAA
+
HHIIIIIHHHIIGIIIEIFHGIGIIIIGDEIIGIEIIIIIIFCDHIGIHFIIEIIIIIEEEIIIGI@IHIHIDIIIFI=IIFIIIIIII>IIIIAICICI
@simulated.560/2
GGAACCTACATGGCAGAAGGTGAGATCCAGTTCCTGAAAGTTGTCCGCTGGTCTCCGTACGTGAACTGTGGCACACATGCATGCACACACTCATAGTACA
+
IHIIHHHHHHIHHGGGIGIIIFIGIGIGIHFHGGGEG@@IFHCIDIDBIIHEIIEBI=BIDIIG@IIIIHII>=?CEIIII=IFGBI;HI/<4I3I?ACC
@simulated.561/2
GGGCAGCCATATGTTGAAGTGTCCTAGGTAAAGCTTCCCTGTCATTTTAGAAGAAACTATCTCAGAGCAGATTTCCTGGTCCTTTGGTTCTTACAATCTT
+
HIIIIHGIHIHFIHHGGGEIIHGDDCIIAIDFBHHIIGIFBIIIFFICGDGII@FCICIIIIII?FIFDIII?HIEIHIIIIIIIIIEFIIEIFII4III
@simulated.562/2
ATTCTAACAACAAAATTGTATCTTCACCACAGAAGAGATTTTTGTTTACTATAGCCATAGGCACCATCTTTGGGTCGGGGAGAGCGCCCCCTTGAGGTCA
+
HIHIHIHIIIIIHHIIHIIFHFIHGIHDIIIIIBGCHIGEIHHHIAFHIGIHIIE;GGIIHIIID?DHAI;IDIIGI@BIIDFHIEIIECEBEDDIHI>I
@simulated.563/2
CTATCCAATGCCCAAGCTGATCATCCCTGATTCTTCCTTCCCTAACTGCCTGCAGTTAAGTCACCGTCCCACATGGCACTACCTCCTGCCTGGCCCACGT
+
IIHIHHHBHIIHIIFIFFFGIGEFFIGHDHIIIEIIIIIIDIIIIHI@I>DHIFHIIFI>IIFADIIDIIFCFIIHII?IIII=GCECH;I:ID=IIAED
@simulated.564/2
CCCTAACAACAAAACAGGCATGGAAGGAAAGCATGAAGAAAAACTTTAGATTGATAAAGAAGATAAGAGAAATGAATTAGGCTGACAAAGAAATTCTAAA
+
HHHIIGHIHHHHIIIIIGIEIIGHIDIIIHDIIIIFIICIIEE?IHGIDCIFEF@IIGIIGCIGBIIFCIIGFIGIIHII9EIH?IG@DIIII=<=I3IG
@simulated.565/2
AGAGCTACAGCGTGCTTGTATAAATAAAAATAAATAAATCTTTAAAATAAAAAAGACTTCAGAGTTTTATATATTAAAAAAAAAATAATAATTTCCAACC
+
IIIIHIIHIIIGIIGHIIIBHIFIFFIFIGIIFIIDGDCI@IIHEGIAIAHGIIFDIIC;FICII;CGIIDFICIIIII@FHI5IICGHFII2=I=GIGA
@simulated.566/2
GTCACAAAAAACAAGCACCTAGAGACCAACACGGCATTTGACAGACATTTACTGAGTACTTATGTGCCGAGCCCTATGCAGGAGACCAGAAATACCAAGT
+
IIIHHIHIIIHHIIIIIEFIEHFGIIDIHIFIBHHFIHHHDIFFIIIECIIH;ADGHCFG@IIHIII@IFIAIDF9D<I<<IE5>IDHE8IFCIIIBIII
@simulated.567/2
CTTAGAGTCTGTGCTAACACGATTCTATGCTATTCCTTTGTCTCTCTTAGCATTGTACATTTCTCCCCAAAGTAGTCTATCCAACAAATTCCCCTCCCCA
+
IHIIIIHHIIHHGIIHIHHHIHFGIIIGFIIC>GIIIFEFICICI@FIIED?IIIIFHAIIFEAHIIIH>IIDID<IICIEFIIII;?E>AIF3I>:AI=
@simulated.568/2
AGTCTCTCCTCTTGCCTGAATGCTGGGGGGGGGGGGTCCCAATGCATTGGATCAATAAAAATCCTCTTTCAGTTTGCAGTGATGGCAGTCTCTGTAATCT
+
HIIIHIIIHHHHHIHIIGIIHIIEIIIDIIEIFIIEHIIIFIGGDHICIGIIEIIIECCIIIC?IID?HIEII@@IGHII=H=:@III<=I7IIHII16E
@simulated.569/2
TAAAGTTTGCAAGTCCAATGGGCCTCTCTTTGCAGTGATGGCTGACTAGGCCATCTTTTGATACATATGCAGCTACAGTCCAGAGCTCTGGGGTACTGGT
+
IHHIHIIIIIIIGIIIGDIIGIEFIIDIIHIDIFCIFIICEADGHI?HAIGEFEIIEIIFIE<I?>II?AIAIEHGIIIIGI@DI7IIIIHI4A9FI=BI
@simulated.570/2
GATTTCAAGGCAAAATTGGCTTTCAAGGAGAGTCTGTTCTGTCACCACAAGGACTGTCCTCTCATCCTCTCCCAATGGCATTAGGCTCGCCTTGAAGATC
+
IIIHHHHIHHIHIIIIGIIHIIHIIFGGIIIIDEIIIHBIIDHIICBIACHIIIG>IIGIIIC<IAI>ADIIIIFBA6EIII>@DGI;IIIIIIID?HII
@simulated.571/2
AGGATGCCTGGGCGGTTAGATTTGCCATCTGATTTTTTTTAGCCACAGCATCTTAGGTCTTTTTCTGCAGATGTCAACAGCTCTCTTTGTCTGTATATAT
+
IIIHGIIIIIIGHFIIHIHGGFHIGEIHGHEIDIHCHIHICIIIIFEEDIIIIIDIIF@IIIIA?EC:IFDICDIIIIIII=IBD7IIFD@BIIIIII:I
@simulated.572/2
TCCTTGAGTTTCATGTGTTTAGCAAATTATATCTTATATCTTGGGTATCCTAGGTTTGGGGCTAATATCCACTTATCAGTGAATACATATTGTGTGAGTT
+
HHHHHHIIHHHGFIIIHHHHIGIIGIIIGIIIIIIIIBIIHIIIHBE@I=IIGIFDIGICIIIIIFGIICGII>CIIIIIEIIGD:IIIII<GII;IDIF
@simulated.573/2
AAAATATAAAATTCTCCATTCCTTGTGTTAAAGGTGAATGTCAAACATTTTGAGACAACTCTGGGTGTTTCTCAGTGGTTTTGTTGACAAGGTGATTTTT
+
IHHIIIHIHIIIIIFGHGIIIGIIHHCIIIDIHEIIGGFIEHFAIIIBIIICICDHEFIBBIHICHGI<IIFI<I;IHIGIIBIIIBBIIFA?I3IBIII
@simulated.574/2
TTCTGATTATCAGAGACCCTCTGGTTCTGAAGACCACACCAAAATAAATAGTCCTCGAGATATGGTAGCAAGGACCTTAAGGTTTACAGAGTCACTCTAC
+
HIHHHHHIHHIGIIIIEIHGIIEFFIEICIHFCHC>EEDI@EDIIIIIFICAIHHHIIFEIIGAIAIAGIIIIAIIIG?C?EIIIIAFIFIIIC>H3II=
@simulated.575/2
ATCACCATGAGCAACAGAACCCCAAGCTGGCCTTCCAATTGGAGCCCAGGTCTCTTCCAACACCATCTGTCAATCACTGGCCTGCCCTGAGTATGCCCTG
+
IHIIIHHGHHIEGGFHIIGGHGFIIGIDIFDDIIFIGFIBIIICGII>GIIIE@IAFIII9AHF>==IBIF>HGHIII4@ID<FIIIF:?BII5BFH=IE
@simulated.576/2
TGCCCAAGCCGAGCTCTAAGAACAGCACTTAGCTTTGCAGCATGAGTCCCCGGCTCAAGCTTGGATGATCGAGAGCACTGGCTCTGCAGGAAGGTTCTGG
+
IHIHIGHIGIIIHIHIIIIIHIIIIIFIHHFIIIEDEFIEIEDIHDIDIFDFI?GI?IIIGEBIBIGIIAD=IIIII@BBII?BCII9IFCIHIF:IIHI
@simulated.577/2
GCAGAGGGCAGCCAAGTTCCAAGTGTCATTAGTGAGCTGCCTGAATTACCACCAATTTTCCTACTTAATATTCTGACTCAGCTATTTAACTCCAAAACTT
+
IIHIIHIHHIHGIIHIIGHHGIIGEFIFIIHIIIIGIHDFHGHIIIABIBIF?I=CGIF;AH?IFI@DHB<I>IDI>FIHC8CIIIIFIIIIIB3IGDII
@simulated.578/2
AAGAGTTTTCTTTTGGAATGAAATAAGAAACATTGTGATTCCACATTTCAAACTAGTGAAAACTAAAACAAGAAAATGACTGTTTTTGTTTCCTACATGA
+
HHHHHIIIHIIIIGIHIIIEHHIHHFHHGFHIEHIIICDAHHIIIEI9GIBHCGFIBHHIDIFIIE=IIIGI@IIIG@B@G3IIIGII8I:HBA:IIFG7
@simulated.579/2
TAGGCAACTCTACCAAGCTCACTCAAGTATAGCTGAGAATGAGGACATTTCGGTGACTGGTTTATAAGGTGGGACAGGGGAGACGAGGGAGAGAAAGCAA
+
IHIHIHHIHIIIIFIIIHHIFGEIHHIIFIIAIIGFIFCDIHDHDIID>FIGIAGII?III=IHHIHIIICFIHHIIIIIII@FD<II8GII@?IB>I8I
@simulated.580/2
AGACTAGAGTAGACCAGAACCCTTAACCTCTTCCTTGTGGAGATAGAAGGATGGAGTCGAACCAATGCACAGTGCTCCATATAGCTCTACAGTGGCCGAT
+
HHHHIIIHHHIIHIHEIIFGIHCIHIHIIGEGFFFIFDDIIFE@BIIFIFDFFFHFICI=DEC<IIIIC?IIBEIG@IIIEIBIHIDIIF::E@IF5IID
@simulated.581/2
AAAATGTTCCCCTATAATGCTTATTGGTATTTAACAGGAAATGTACCTGTTAAGACCAAATAGACTCAGACCTATCAACAATACTTTTACAATATGGAAA
+
HHIHHHIHIHHFIHIGIEFGGGGIHIGFGDDHHIEIHIIIHIIIICHDDIIGHGIEAFIIIIIAIIIFHIEIIBC9ICIGIB@1C2FIIIBB3I:I=III
@simulated.582/2
TGACAACTCAGACAGTACACACCTTGGCACTGAGAAAAATGTTTGTGGTAAAGGAGCCTAGTATTCTTGAAGCAGGAGCATGTGGCTTTCCATGAGATTA
+
HIHHHHIIIHIIIGGGFIIGIFFFGIIGDIFFGGIABCEDEI?HBIIIAICBIIIFIIIBHCIEI:IGIIIEDHHCIID?IIAI;CIAIIIIII0II7I=
@simulated.583/2
ACCCTCAGCACTTAAATGAACAATTATATAAACAGAATGATGGGCTTGCTTTGGTTTTTCCTATTTGAAAGAGGATACCATGGCCCATGTCAGCCTCAAC
+
IHIIGIIIHIIIFIGIHHIIGHIEIHIEIAHGGBFIIHIIFFHHIFIHIIFIEHIBIA>IIE<IIFIIIIEBDIEIGI=GDIII?G6IF:IIIG;;0IHI
@simulated.584/2
GTTCCCATCCGATTGGCCTGTAGGGTATTTCTTGACTAATGACTGATGTGGATGAGCCCCGCCCATGGTTGGTAATGCCAGCCATGGACAAGTGGGGTAA
+
HHIIIIIHIGHHIHGIIIHIIIFFHIIEDFFIEIIIFIGIIIGHCIGIEAHIHHII?III<IGFFIIEIDBHIDF>IDIIH<II;IIIBIF<F<HIFH8B
@simulated.585/2
TGGTAATTTCTACTATTCTGCTCATTCCAGCCAAACTGTCCAGGAGTTTACCAGCTTCCCCACAATTCCCTTGCTCCCTCCTTCTACCTTGAAGGAGCAG
+
HIHIHIIIIGIIIIHGIIIDEHIIEHIIIHHFIAIHDIEDGIAIIIEFAFGIH;>FGCIIIIAGIDIHEA@III?CIIBIG?I?>IIIDB@BIIIF9IIG
@simulated.586/2
CTTGAAGAAGCAGAAGATGTTGCTCACCAGGTTCATGAACTGTCCTAGCAAATGAATCTAACCCAAAGAGGGGAGGAAGGTTTTAGATCCCAGTGGCTGC
+
HHIHHIIHIIGGIIIIFDIHIIGIHIIIGGIIIEBEIIIIHIEEFEIIF>EBII>IIDCIIFAHCIIIEIEIFHIBIIIIHI:IIFIIIIII@?>ICIII
@simulated.587/2
CTGAGCGTGACTCTGGTTGGGATGTGGCGTAATCTAATAGGGTGATCTGAGGTGAAGTAAGAAAAGTATGCTCGATATTTAGTGTATAGTATGCTGCTGC
+
HIIHHIHHHIIIGIHIGIFGHIHDHHIHIGGHIHIIIHGGCGIIIIICIFCIIIIIII?IIBBBIIA:IIII=IIIFICGDIAIII?IIDIIICI@@E3I
@simulated.588/2
GCAATGGAAACAATGTTATGGTTGTGTGTGTGGGGTCACCATGCTATGAGGAACTGTATTAAAGGGTCACAGCATTAGGGGGCACTGAGTTTTATTTCCA
+
HHIIHHHHIHHIIIGIIFIIGIEIFHIHHEGIEIDHHCIGGFHIIHFIFIBICIHFIIDIIII?IEIIGIEII<IIFID>IA=IAIGE:=IIIIA>EBII
@simulated.589/2
GGTAACATTTGATATGTAAATAAAGAAAATATCTAATAAAAAAGTAAAAAAAACCTGAAAGTCAATCATCCTATCTGCCACTGACTTGAAGAGACAGNGG
+
HIHIHHHHIGIGIIGGHHIIGHGFGGIIIFIIHIGDBIIIIFH?ICIIHGAIIDDHHEIEAFI>I@AIBIIII@IIHIDIIIDG6III=I>IIGBFIIIF
@simulated.590/2
AGGAGGGGGCTGAAGAGATGGCTCAGTGGCTAAGAACCTGGTTGTTCTTGCAGAGGATCAGGTTCAAGTTCCAGCACCCACGGAGCGGCTCACAGATACC
+
IIHHIHIIHGGIIIHFIHIFIIIIIEEIIIFIIIIGIGHIEFHFICDGGAIEIEIIGIGDGFAHII6IFBHGIIIF9BHI=IIGH5IIHIIEI>D6BBI@
@simulated.591/2
AACTCACTGCGTATCTGACAGTCAAGTTTTAAGATTAAAGGCAAGTGCTCTACGCCAGGCCTGCATGATATTTTCTAAAACCTGACCCTCATGGGCTGAA
+
HIIIHHIHIIGGIIHHIHIDGFHIIEEGGF@GFICDIIHIIICIFIIGIDIGHIIIFFDII@HEGIAGEFIH8IIIIFEIHGI?IDIGEI4IGIII=I<C
@simulated.592/2
ACACAAATATACACATATGTAAAGCAACCATACACATAGAATTAAAAGAAAAACAGCACAATATGTAATCACATGGTTGTAGAGGTCTAAAATGAATCCT
+
HIHIIHHIHGGIGIIIIGGIHIHGIGHIFI@EGIIGIIIHFHIHIHEHIH=II?A@IIIII@III<IIG@IHAEBIDI7GI@BFIICHIIGII4IIFIII
@simulated.593/2
GAAAGAGAGGCCCACTGGACTTGCAAACTTTATATGCCCCAGTATAGGGGAATACCAGAGCCAAAAAGTGGGAGTGGGTGGGTGGGGAGTGGGGGGGGGA
+
HIHIIIIHHIHHIHHIIIIHIGIIIIIHEFIBIHIIICFHIICEHGDAFHF=III>>EFB@IIFEIICH>G8BDCEIFHDIIIFE@@CIB:GIH>BIIII
@simulated.594/2
TGGTTACAACGGTTTTATGTGGTTATAAAGGATTTCTCCTTTATAGCAACATAAATCTCATGTTTAAAATTATCCTCATACAGATATATTTTGGAAGTTT
+
HHIHIIIHIIHHIHIIHIIHGIIFIIHGGCIHIIIIHIHIHIAIDGA@DIHHIDHIID?DCFIHIIFIIBDIHIF?HIIIIIIIDIIAA<<IIII9DIAC
@simulated.595/2
CCTGTGTCCCTGGACGTATAAACACCCTCAGGATCTAAATGTAGACTCATGGACACAGAAGTTACTTGTAGTCTCCAGAGCCAACTCACACTGACCAGTC
+
IHHIIGHIHHGIHIIGIHIGEIIGIIIICFIIIIGFIIIIHIIGIIIFG=ID>IIBFAIIHBBIGG=DFE<G@IIIIBAB?6IIIII=IIIIIHIIIIG;
@simulated.596/2
GTCATCCCTGTTTCATTGGGGGCTTCACAGAGGACCAGAGGGAATCTGATACCGCAGCCCGGGGTCTGCAGCTCTTAATTTCTCTCATTTCCAGCCACCA
+
IIHHHIHIHIGIGIIIEGGIIIIGIHIFIIDHCCIEDIHIDIGGCIIIGCIIE;H?IIECCFIIIIIIB@CIIAIFIIHE@I=IAFCIGIII97IG<BA7
@simulated.597/2
CCTAGGTCATCAGGGCTAGAAAGGAGAGTAAGAAAGAACATAACAACTGTTTGTAGCCTGTGAATGCTGTCAGTCCTGCCTGGGGCTTTAGTGGGCAAAT
+
IIHIHHHIIHHGIFIIHIIIHIIHIBIIIGIIGIIGIFFBFICGIEIIIGECIIC>BIDIDIIIHGEFI?I:IHIGIGIGIIIIEIIIHI<II=IAI;I5
@simulated.598/2
GAAAGCTCCTGCATAGCTGACAGCTCCTGATGCTGACCTGCTAGTGCCAAGGGCTGCTCTCTGAGGAGCAGAAGTGCTGTCTAGGAAGGGAGACCTGGAG
+
IIHHHIHIGIHHGHGIIIHIIFIIHIIHFIHHHHHIIH<DFFHIGIIIHIIDBIIAAII;IDCEIIEBIBIIIIGI>HIIIFI:III=IHI@;HHDIIBI
@simulated.599/2
ATAGTCTCTTTTTAAAAATCTGGTGCAATTCTGATAGGCTTGCCTTTATATGTTACTTGACCTTTTTCCCTTCCTGCTTTTAATATTCTATCTTTTTTTA
+
IIIHHHHIIGIIIFIHIIIIGHHHHHHGIIIIFGEHFEICBIIIFIEIBIIIIIGIIHIEAIGICII?6@IFIHIIIE>I3GIIII@A6II<IIII?II9
@simulated.600/2
TATACGTTCATGTTTGCATGTTAGAAACCTCATCTTAGTACACTGGATAGGGCAGACGGGAAGAATGGTGGTCTCCGAGGTGATCCAGACAGGAGTGAAG
+
HHHIIHHHGHIIIHIIIGIGEIIEEIGEIIHEIGHHIIFIIHDIFEFCCIAHIIDIGII>IIIG@IIIIFAIIIIAAIIFI@IIIIICHIHIH=ICBIB@
@simulated.601/2
TCTTGAAAACCAAGTCTTGTCTTTGTATTTCCTTTTTTTGAATGAAATTAGGGATGTGTATGTTTGTGTGTGCATGGGTGCACTGAGCCATCTCTCCTGC
+
IHHIIHHIHIHIIEIIIHGIIHIIIFHIIFHIFIIIIFIIFHGEECBIIFIHIADIIIEGICIIIIGAI?ED=I?IFIIAIGI<EIII=IIIIEII4IH<
@simulated.602/2
ATCCAGCATTAAGTCAACCCTATGGCATCCTTACCACATCTATGCAACCTGTGTGTGTGTGTGAGGACATCCTACCTCTCAGTGTCTGCCCCAAAAGGCA
+
HIIHHHIIFHGIIHIEHFIIGIIHIGIFDIHICICIIFFIIIIIIIGBIHGBGIIE<HIEDBIIDIGGI:IIEHAHIII?G>IEIBIIIII?>;HAIII9
@simulated.603/2
GCAATGGCTTGCTCTGTAAGATCGAGAATTGACAAATGGGACCTAATGAAACTCCAAAGTTTCTGCAAGGCAAAAGACACCGTCAATAAGACAAAAAGAC
+
HHHIGHIGHIGGIHIIFIIIIIIIEDIFIIIIIEHIIHBGBAGICAHIEHDCIEIFE@B==EIBIIII>DIFHIFIHIIG<IBIIIBD7FF<>IG<IIIB
@simulated.604/2
ACAAATCATCAGATCTTACTACAAAAGCCTATACTAAAAAAAAAAAAAAAAAAAAAAGGGAAAATCTGAAAGAAATGGACAATTTTCTAGACAGATATCA
+
IIIHHHHHGIHIIHHHIGIFEGIDHIIIHCDEDHIDIGEGEIHIHIDICIEIFGDI@CIIIIIEIIDIII?EIGIIB?<EIFIFD>II<IHIEIIIIIII
@simulated.605/2
AGTCCAAGCACTCAAACGTATGAGTCTGCAGAGGGTCGTTCTTATTCAAACCACCATCATATTTGTACCTTAACAAAGAAGTATGAATGAAATGTTAATT
+
HIIHIIIHIIIIFIGGHHHHFHIHIIGIIIIIIIFIIFHICIIGIDIH?CEIIFEII>IIIIIIAGIIFIBHI=IAF<I>=IIC@IIIIFFDICICII@=
@simulated.606/2
GTGTACTCAACTTCAAAGACCAGAACACTAGACTCTCTCCTGCTTAGGCTCAGCAGTTCTGCGTCCAGGTCTGAGACTTCACACCTTAAGCCCGCACAGG
+
HHIIHHIHIHHIGHIIGGHGIFEGIHGIIHHIGCIGIFIHHIGIBIGCFEIIHIGIFIIDI8EAIIABIAFG@II<:FIIEDGAG7BBIIIIIGIIIIGI
@simulated.607/2
AGCATCAGATCATTTGCTTCATATTTCAACAATAATCCCTTTGCCCACGGCTGCAGAATTAGACGAGGCCTTTGACACTGTTCAGGATAAGCTCCTTCTT
+
IHHIHIIIHIIHHIGHIHGIIIIIFIIFIEEIIHIHDEIIGIIIHIHIIIIHHGICIGFIGIIE?@EIII@BI9<ICIIG>IIIDII@;IHIIAI@<IIG
@simulated.608/2
CACCATCCCTGACCTCAAGCTGTTCTACAGAGCAATAGTGATAAAAACTGCATGGTACTGGTACAGAGACAGACAGGTTGATCAATGGAATAGAACTGAA
+
HIHIHHIIHIIIFHGHIGHIDHHIHIGIIEIIIGHCFIACIIIGGDIIIIDHIIIECIIFFDAI?E<I@IIIBI<IIIIIIIBIIIGIGD7FGE<IHIFB
@simulated.609/2
ACACTTTCTGTCTGAGAAACTTCTGGTATAGAGTGAGGGTAGGCATGAAGGACTTTCTCCAAGCAGGCGTGGCATGGAAACAGATCTTCTGGTTTCCTTA
+
HIIIIHIIGIIHFIFIHFHFHHFIIHEHFEHCEDIBDCIIGHGIIEIIEIGHGEIEIIGI7IICICIIGIF=@IIICIID=@D3?6II9A3IIIIF>E@G
@simulated.610/2
GCCTGTGCTGAACAGAGGCTTTTCAGGAAGTGCACCACACACACACACACACACACACACACACACAGAGCTTACCCATGAAGGAAAAATTAGAGCTACT
+
HHHHHIHHIIGGIIGIIHIIIGIGHIFIIGGDGHHGICIHIDIH@FFDIGFII@FBFIBII>H>CIIAC?EIGA=GFIC>AD;I?IIII@ICIIID<IEI
@simulated.611/2
CTCATTCCCTAGCTACGACATCCATAATAGAAGAAGACTAAGGTAACATACCCATTAATTTTGACACCTGCTTACTAAGATTAATCAATCACTTTTCACT
+
IIIIIHIHIGHGHHHEHHIGIIIIFCEIIIIHICHEIIFIBF@IEIIGIEI?F=III@I>B?BIIEHIE:III?IEBIIC=II:H:ICIIIGIHGIEHII
@simulated.612/2
TTACAAGCCTGAAGGATTGTGGACAGACCTTCTCACAGCTGAGTGCAATAGACCCAAGCTAGGGTTAGCGCTTATGTTACACCAACCCTTTGTTCCCATG
+
HIHHIIIHIHGHGIHIHGIHHIDIIGIIIIDCIDIIIIFAIFIIIIABAI?I>IIIG<IEAEIICIE>HGII?IGICIDBA5AHIDIBECIIHBII:III
@simulated.613/2
TATCCACAGTCCACTGCACAAAAATCTTCTCTGATGTAGGTTGAGAGGATTTCACATTCTGATGGCTTATTGTGTCAGAGACATAGGTTGTATGGAAAAC
+
HIHHHHHIHHIIGIHIFIFIHAFIIIEIIEDHIIDEIIIDHHIIGIII@ICI=IHIIGIIIIDHIAHI8FHI5IBFI>IIIIIFI=IDBIEA<I?I?;/H
@simulated.614/2
AGTCTAGCTAAGGGTTTATCTATCTTGTTGATTTTCTCAAAGAACCAACTCCTCGTTTGGTTAATTCTTTGAATAGTTCTTCTTGTTTCCACTTGGTTGA
+
IIHIHIIHIIIIGIIGGHGIHHHIIIIIGEIFHIHFIDFHHIIIIHIIHIIIGI?HIGDIIIII<FGCIIIIIIBB<=IIC@?I@I=7II>IIDB>II==
@simulated.615/2
TATAGAACCCTTGTACGTTTCCAGGAGGTGACACTCCCTGCTCAGTTATGCTTAGTCACACTCAGTTCTAAATGTGGCCACCTCTGGATGGCTCTGAGTG
+
HHIHIIHIIIHHHHHIHGIGGIIIGIIIIEFIHHIDFIGIIGIIAIIEIIIFIIB@ADIIIHDDHIH<GII?IBIDIFFIFAIIE9IIAII:IHA=FIIH
@simulated.616/2
ACGTACAAACATGAGGACCCGACTTTGGACCCACAACACCCATGGGAAAGGGCAGCAGTGTCAGCGCGTGTCTCCAATCTCCGTGCTGGAGAGGCAGGAC
+
HIIIHIHGHHHHIGIGGFIEGIIIEGHDIICGDHIHIIDGEIIFIEE?HIIII<G>FIGHII;C@IICIEIE=>IFCGIII?IIII;DIEH8?IIFIIIA
@simulated.617/2
CCCTTTTTTCTTTTCTGTGTGAGCAATCTAGACTATATGTTGTTCGTTTCAAATATTTACCCATTCCTTCCCATTTTCTTAACCAGCATGACTGGAGCCT
+
HIHIHHGHIIIIGFIIIHGHGHGFEIIIDIHHIIIIIIFHAGIIIICIBIIGHFIIGGGIH>AIHEIIHIE<:IBIIGIA>IIIC<III@IDEI?EHIII
@simulated.618/2
TAGTGTAAGTGAGAATTCATACCTCTGGGGGTAACTAGATCTTGGGGTTTAGAACTTAGCATATGTATGCCCCGCACCAGACCAACCCCATACCCTTGGG
+
IIIHIHHGIHHHIIIGGIIICIGIIIIDDGEIHIIDIDIHGIIIEDHEIC@E=BABBIHFIIEIIBEC@DIIFIIIBEIIIII<GI8IIIICIICIII==
@simulated.619/2
GAACTCCTAGTTTTGGACTGAAGTAATTACTCTGCCTCAGTCTCCTAGTTAGTTAGACCACAGAAGGTGCCATCAGATGTGACTCTATCTCCTTTTAATT
+
IIIHIHGIIIHIIIEGIIGEHIIIIECFCIFHIIHHIG@GIEHIGIDIIIH?ICFEBIGIHBIHIIIEAGIEAIIEIIFIGHID+C9H4>IIHI@I>I=?
@simulated.620/2
TGTTGGAAATACAAGGGCCCAACACTGTACCAAACTTTATATTTGTTTTTTTGTTTTTGTTAAGTGACCTTTCATTGACTAGCTTTTATTTATTCTTCAA
+
HIIIHIIHIGHHIIIGIIIIHIIIHCHFHIHAFIIGFIFHFII?IFIEIIIII<AGIIGGGIIII<IHI?E@F@E<BHIIDIIGBIBD@AIG;DI8IIE>
@simulated.621/2
ATGATGTAGCCATCTGTCATCTGCATGGGCCACATAGAGAGATGCGGTGGCAAGGATCAGGAGATGTAGCCTTCGCAGACTGATTACGTTTACTAAGCAA
+
HHIHIGHHIHIHHIHIIHIHIIHIIIIIHIIDIIGGFEIEHIGIIBIIIEDIIHIHBF>EIDIHDII:BEI@BBIIIIBE9DG@I:IEI:I>EIIIICA?
@simulated.622/2
CCATATGCTTGTCATTTTTTCTTATTTTTATTTTCAGCCTTGTTGGTTACTGGGTCACAGCTGTGTAGACTAATAGAGGACACACTCCCAGAGCCCTCAC
+
HHIHHHHHIHIIIHIHHHHGFIGEIFIHDGHICHGIIII?CICHEEEIIIIFIIFBIIICAIII<IFGBI=IIIIIGEII=BI8H>G?BGHEIHGIIEIG
@simulated.623/2
TGTATTAGTCACTTTGAGAGCAAAACACCTGGCAGAGACAGGAAACCCAAGGAGAGATTTATTTTGGCATATGGTTTTAGAGAGTTCAGTCTATGGTTGC
+
IIHIIHIHIIHHIGIHIGGGIIIIFGIEDGGEIIIEDFDCIIIEDGAIEIAIIIIIBAFFCIED?DIAIIIEIII?IIIH9IIFF9CIIIIED@IHGGEI
@simulated.624/2
CAGCACTCGGGAGGCAGAGGCAGGCGGATTTCTGAGTTCAAGGCCAGCCTGGTCTACAAAGTGAGGTCCGGGACAGCCAGGGCTATACAGAGAAACCCTG
+
HIIHIHHIIIGGIHIIIHIIFHFGEIFIFIIGIHIEFIGIIIIIDEIIIFIIHEIIHCHI<ICCIHIIFBIG>I4GEI;IIDICIHHBI@HAIA?HECIC
@simulated.625/2
ACATATTTGTTGGTTGTACAAGTTTTATTGATGGTTTTCATACTGAAAGATGTTCCCATGGAAATATGGGAGGGAAATAGCCTGGCAACTGAAGGCTGTA
+
HHHIIIHHHGHIGHHIGIIGIIFIIFICIIFIIFIIDIIIIDDCIDAIIIDF=IH;IHIBAHFEIIBIDII@IC7FHFIHGFI?ICII@HIIGIEI?IF7
@simulated.626/2
CCTCCTCTTCTTCCTCCTCCTCTTCCTCCTCTCCCTCCTCCTCTTCTTCCTCCTCTTCCTCCTCCTCTTCTTCCTCCTCTTCCTCCTCCTTCTTCCTCTT
+
HIIHIIIHHGIIHIHHIHIEIGGIIIEIFHFHIHGIFIIFHFGGIIIEEGICI?DH7FCICIBIIACIFIEIIIII>IIGEHH@BCBFIAEDIIFDICII
@simulated.627/2
GACTCCTGTGCTGCTGCCCACAGAGAATCCAGCTGGACAAGGTCAGAGAAAGGGGAGTTAAGCCCTGACACTTAGGGGAGCTTTAGGGCTTGTAGGCTCA
+
EIIIHHIIHHGHIGGFIIFHGIIIIAFFIIIIFGAHFIIFGIIIAD:HIIEIIIGIEEFIEC@IIIHIIII:ICIIIIIEIDCACBI<I.I?EII@AFIG
@simulated.628/2
CTTCTGTCTCTTCTCTGTGGCCCCAGTATGTTAGTTCAGCCTATAACAAAATTCCAGAAACCAAACAACTTAAGCAACAGAAATGTCTTTCTCCTGGAGC
+
IHHIIIHHIHIIIHFIGHHEEIIIFCFIIIHHEIIIFGEHIHIIIGHGBIIGAIBFF>IEIIII=HFCIIIEGHIBIII>FIII?I:II<IFIFIFIIII
@simulated.629/2
GATATGGGCACAGGGGAAAAATTCATGAATAGAACAGCAATGGCTTGTGCTGTAAGATCGAGAATTGACAAATGGGACCTAATGAAACTCCAAAGTTTCT
+
IHHIHIHHHHIHIIIHHIEFFIIIHIIHEIHAIEHHFGHIECIIICFIIDIIFIIEHIIIIC>B=II>IIDIIGHIIICCGII:I-II@G=AGE<>=III
@simulated.630/2
GGTCTGCCAGGCGGGGACCATGGAGATTGAAGGCGCAAGTCTTGGGGCCACATTAATCACAACTTTATTTTTCAGATAGCAGTGCCCTCTCTGGACATTG
+
HHHHIIIIIIIGGHHIIFGIHFIIGHIFGIHIIEEG?IIEIEIICCFFFIGEIG?IGACCIIGEGIADIIIC7CDBIIII6GII=HI2ICIEIFHI8IHA
@simulated.631/2
GCCACCATGCCCGGCTAGGAGAATATCAAAATAGTGGGAATCTTATATTCCTATAGGCAGTCCGACTTTTTCTTTAGAAGCACTTTTTGAGATTCTGTCA
+
HHIHHHHIHGHIIIIHHIHIHIFFGFHIIFFIHBGHCBECIAIFGDBIIIIDIII>CEDAEBIII@ID=IFAIGIEIIEGHFIAD:I8II@ICFBIICDI
@simulated.632/2
GTCTCTGGCTCTAGCTCTGGCTCTCTCTCTCTCTCACACACACACACACACACACATACACGCGCCCTTCAAAGACACAATAGAATTGTGGGCTTTTTTA
+
HIHIIIIIHHIHHIIIHIGHIHGIGIHGGIFGIHCHFHDDGIIICHCDGIIFICGC@FFI?IG9IIIIIICCIIIDIGFICCIAI;I>AFII9IIGI@II
@simulated.633/2
GGATGATTTTAATCTCCCCCTCATGGCCTATGGCTGGGGACAGGCTAGCAGGAGGCAGGGCACACAGAGAGTTTGCTGAGGAAGGGACTGGCCAGGTGGT
+
IHIIIIHIHIGIHGIIIIIGHIIHHDFDGICIBIIIAFEHBHEFFEGGIIHFIIGIICHCI@@IIEIAIBIIIFI=EHCIACG?DIB;IAIHHIAIIFII
@simulated.634/2
TATCAGGGTACGCTCAGGGCTGGACGTAAAGCCAACTGCATCCACAACCAAGCAGGACGGTTAATACACATACAGGTCAGGTCTCTGGGAAGAAGCCTGG
+
IIHHIHHHGIGIGHIIHGEIHHFIIIIIHDFIFIHIHIIFGIFIDIEIIDIIIBHIIIIG?IEEDHIEIII?HIIIECIIICDIHIBHEI<=>II?IIE=
@simulated.635/2
GTCCTGTAGCCAAGCCTGACGACCCCTATTCCCAGGACCCACATGATATAAGCAGAGAATGGACGCTAGAATCTCTTGTGCCATATATAGTATAGAAGCT
+
IIIIHHIHHIHGIHIFIIIGIFEIIHCGIHDDHGIIIIIIIIIICIFAIIIIIIIIGIHIE?@IIIFFHIIBFIBI9IIIIIF7FHHAIGDIIBI;I>HI
@simulated.636/2
GCTGGGATTAAAGGCGTGCACCACCACCGCCCGGCACATTGTAAGTTTTTAATGAGTATTATTAAATTTGTAAAAAAAATCATTAAATTGTCACAAGGAA
+
HHIHGHIHHGGIGHHIGIFIIEDGFFIIIDIIIIIDIFIE@IBHEII@EIIIFIDHCGGIIEIIGIIIDIIICIIIIIH8E=>IA7IIIIIIAIIIGFDH
@simulated.637/2
TTTCTCGCTGTCATGGGTGTGGATATCCACAGGTCACAGTGTGGGTGCACAGGCGCTCACACACATGTGGAGGCCCAAGGGTGACATCCAAAGTCTTCTT
+
IHIHHIHIHHIHHIIIIHIHGHIGFIIFIIGIIIEIIEHIED>II=IAIIEABDICIID?EIHIIIII?AD<ICIIIBIIAIEIIIII>IIIIIFID>IG
@simulated.638/2
GAGTCACGCCAAGATATTTTATATTATTTGCGACTATTGAGAAGGATGTTGTTTCCCTAATTTCTTTCTCAGCCTGTTTATTCTTTGTATAGAGAAAGGC
+
IHIIHHIHHIIHHIGIHGHIIGIGHFEHEIHGEIDIIIIEFIIIIGGBBIHIGGIIDCGIIIBEIIIGHIIII?CIDIII?IEHIIACIEIIII?I>@9I
@simulated.639/2
CTAAGCTGTGAGCCAAATATCTTCAGCTTTATGGGAGGAACTAGGTTAACTCTTGCCAAACTGGTTCACCAGGAACAATGACTAAGCAGTTTCATTTTAT
+
HIHIHIIIHGGIIHIGGDIIHIEIGIIHIFIIFIIII>FGFHA@IHIIBAHIIECDIIIBIDIH=A6AIII@CIFICICIII;IIIDIAIIIIII:B;AI
@simulated.640/2
CTTATTTCTAATCAGAGCACAGATGACTAAGGCTAAACATTTTACTATGTTAAGTATATTTTAATATATTTTATTCTCCTGATCTCTCATTTTCATTTCT
+
HIIIIIHIIHIHHIHIIGIGGIIIIIHFIIIHGFCIIHEIIIIIFCEIDBGDIGI=?IFBIIECIIIIHIAIIBEIBIIII;IHI=7I:IIIB5?AI>FI
@simulated.641/2
CTAAATGAAGACAGTCACAAGAACAGAATCCCAACTCTAACAACAAAATAACAGGAAGCAACAATTACTTTTCCTTGATATCAATTAATATAAATGGACT
+
IIIHHIHIIHIIIIIIIIIHEIHIHIHHIIIGIIEFIH?HFIEEHEI=IDE8AIIIGI;IIIEBEIIHI>I?IIBCGHEIGIIDI9I9G7<BIIIB.II?
@simulated.642/2
TACACTTTTAACCCCCAGCAATTAGAGACAGAGGTAGGCAGATATCTAAATTTGAGGCCAGCCTGGCTGTGGTAGTTTGAATGTGCTTGGCCAGGGAGTG
+
HIHIHIIHHIHIIHHIIGIIGGIIIGCIFIIGIIIIIIIIHFDIBHID>III?IGIHI?HIIIFI@FIIDIIAIII>IBIIEI=IHCEIIIF=IIIIIIH
@simulated.643/2
ATGGCAGGGCGTCAGAATGTGAATTCTTTAAAGAATGTTTTTGTACATTAATTGCGAGTGTGTGTACACGTGTGGAGGTCAGAGGACAACCTGTGGGAGT
+
IHIIHIIHIIGIHIGHHIIIFIGHHIIIHDGIFIIHIIIHIFDIH?ICCDEIAIH?IEFCGDIIIIG8IC?ECIDFIC>IIII=I?BIGI>BDH@@BIBI
@simulated.644/2
TCTCAGAAGCTGAGGCTTACGTTGACAAGGTGAGACAAGTTTGCCAAAAGTTTGCGAATCCTTACAGCATGGAATGCCCAGAACTTGAATGTGAGGAAGG
+
IHIIHHFHIHHIHIIHGIIHIHIEHDGIIHGGIICGEIGEE?@IHHFDFEAIIIIIIFBAIEI<=IEIICGIII=HEIIHIIII<CII@HG@C;H@FIEI
@simulated.645/2
CGAGGCCAGCCTAGTCTACAAAATGAGTACCAGGACAGCCAAAGCTACACAGGGAAATCCTCTTTTGAAAAACAAACAAACAAACAAACAAACAAAACGA
+
IIIIIHIHHGFHGIGIIHFIHIHGFFHAIIIIHIABHFIIIIDIIDCIIIIIIEIEEIIHIBFIIBBGAHHBI>>EIIIFHDHDAFIDIIII>G>99FII
@simulated.646/2
CGCTTGTATCTACAGATATTTTTCATCATTTTTCTTCCTAAGTGCCAAGGCTGCAGGCACCTACACTGGCCACTGTTTTCTTACATGTGCTATTCAGTGT
+
HHIIHHHHGGIGHHGGIIIFFHAGIIIIIHHIIIIIIBGIHGFIG>BIGIECIFAIIIFF@ADIHIIHIIBI9IIAIID:C5I6CIIIII9II=I@III>
@simulated.647/2
GTGCAGGGCAGGAGAAATTGTTTAGAGTTTAGCGCACACTGAGTACTGATCCATGCGTGAGCCAGCTAAGCAGACATTTTTATCTTTCTTTGTAAAGTAT
+
HIHIIIIIIIIIHIGGGGHFIIIGIICHFIEFIEIGIIHGEBIIG@IGIDFEIB=FIIEHIIAHBIHIFBCHFIIIGIC8DII;F5FIIFID4DIAIA7D
@simulated.648/2
TCTAGCGAACATCACACTCCAGTTCCTTCCTAAGGCNTAACTAGAACTTTGTTCCCTGTGCTCAATGCCTCTTCACCTTCCCCTTTCCTCTAGCCTCTCC
+
IIIIIHHHHGIIHGHIIIHIHIDEFIIIIGHGIIFH;ECGAFIC<IIIIIIHII?IGIEEIIIGGIII4E@IIIH;BIIIEEGIIHIEAIFCAIIGIIAI
@simulated.649/2
GTCACTGGACCACCCAGTGTGTTATCCTCATACTGTCATGTGACATTAACAGCCACCCCTTCAAAATTCCAGAGGAAGGGTCCCTCACAGGGTGTGGCTC
+
HIIIHIHHHIGIHGIIIHIGFGIDIGEFGIGIIIGCIDIIIGIDIDHDDIEFIII<EIICA@FI@CIDIHGIII>HID?I@?IIE?<E:<IAIHBDIII>
@simulated.650/2
ACATTTGTGCAAAATGAAAAGCGCTTCTTGATTCTTCCTACTGCTACACAGTAGTTCTAAACCAAGAAAAAGGTAACAAAGATGTATCCCTGTTTTAACT
+
IHHHHHIHGHHHHHHEIFGIHFGIHHGEIGCICFICIIIGIIIIFIGEIIGFGIFDIDDIII>>IICAF@IIAF=EGICI?DIIAI=CIIIGC@IH>F8I
@simulated.651/2
AGAAAATAAGTCAGACTTAGACTGTTTACAGTATTGACAGTGGAAGATGACATGCACATTGTGCCTGCCCATCCCTCCCTCAAGTGATCTTCAAAGACAA
+
HHIIHIIHHIHHFIIHHHIGIIIIDIIIGII@HGBIIIIFGGIIIGIIBIEIEIIGIG@@EFIHIIIAI@CAI<DI==CI<><IG6HEEBIII8II?I8I
@simulated.652/2
GAATTAACACTGCTGCAGATCTGCAGTATATAACGTGTTTATGGAATTATATAGAAGAAAAATGCATTCCTAGTTGAAACCAGATAGGATTTTATATACT
+
HIHIIIHIIIIIHHIGIIIIEIIIDIIIEIIIIDIIFIEIIIG=IFIEGIII>FDBI:I9IIDFAHGGIE@CIIIII6IIIEI?IIHFII:;AIIIGBI6
@simulated.653/2
CTCTCATTCCCAAGTGCTGAGATTGCAGGCATGCACCACCAAGTCTAGGCTGGGCATTCAGACCTTGCATCTGACATAAACCACAACTTTGCCTCTGTTT
+
IIHIHHIHHIHIIHGIHIIIHIIIHEIFGIGEFFIICAGIIFIDIHGIIIFIIIHI<IIIIIGEDG?ID:GI@IIIIIIBIIIIIFII=IIIIIEBIIIC
@simulated.654/2
AAGTAACCACCCTATAGTTAAGCAAGGGACCGACCATGAGAACAAGGACCTGGCATTCTTTCTTGTCCCCCCCCCCAAAAAAAAAGAACCCTCCCCCTTG
+
IHIHHHIHHHHIHHIIHIHIHIGIIIIIGCIIGGIFIIFGIIIBHIIEGIIICDEIBI;II@IAIIIAC@I?@II;EIAIIIAIIIIIGFIIIIECICIC
@simulated.655/2
GAGCCCCTCTTCATCCCCCATCATTCTCCATCTATATATGCTAGCTGCTCCCAGACCCCTCACCGCAGGCCATGCGTAATTAGAACAAAATTATATACAC
+
IIIHIHIIIGHFIGIIFGIHIIIGIHIHGIIGCGHHHIIIHIGIIFIEIDICIEI=FBIGDIIIIIIBIIHG@FBH>I@IGFIBAIIIEEIIICI;;IIH
@simulated.656/2
GACAGTTATATTCTGCATGTGTACCATGACCTGTACACACACACACACACACACACTAAACATAAACGCCATGTTTTAAAAAGCCATTTTTCAAACAGTT
+
IIHIHIIIIHHGFGIIFIIIIFGIIGIIIIIIICIHIIIIIIIIIFIIIG?IEIIFI@I=BIBII;CCIIIBEIGIBBII=BI=I<I<IA?G9GF=I@G'
@simulated.657/2
AGATCTTTGGTATTTACCTTTTGTGAGCCAGGTAAAATGAGAAGGGAACTTAAGGCTCTACAGACCTTTAATCGCTGAGACCTTCTATTGCTGAGGCCCC
+
HHIIIIIHIIIHGHHIIGIIDIGGIHGIEIIFIAIIHCIIHIGIIEIIIIBGICIGIIIEDBIG;GAHIDI@IAIIIFIIH@IFGH2DIGIIEIIIE@C=
@simulated.658/2
TCCACATACTATGAAGCTGTAGTCTCCCCTCCCCCAGCCTGAAACCTGCTTGCTCAGGGTTGGAGCTTCCTGCTCAATCGTTCTACCATGCCCACTGCTG
+
HHHIHGIHIHIIGIHFIIHFHGIFIGIIHEGICIH<FIDEIIIIFIIIHIII@IIBIIF@IBIH?IIHII@<IIIII=IIIIII?IFIIBIIAII@I:IC
@simulated.659/2
AGCTGTTAGAAAAAGTCAGAGAAGAGTCAAATAGTCAGAGAAGAGTCATCAGGGCTGTGAGGTTGGAAGTGTTCTCACGCAGGTCAGGTTTCTAAAGGAA
+
IIHHHIGIGIGHHIHIGIIHIGIHEHCGDGIIIFBBIHGIFICIFGFIIEBIFIIAIAEGH;I?GIIIIAHIIIIIDI45ICCDEIIFIIDBCEIAIIIC
@simulated.660/2
GGATGGCCTTGTAGGGCATCTATGGTATAAGAGGCTTTTATTCCTGTGAAGGCTTAATGTCCCAGTGTAGAGAATGCCAGGGCAAGGAGGCAGAAGTGGG
+
IIHIIIIHHIIIIIIFIIEIIIAHIICIIDIHIICFHIFDGHGFICFHFIIGI<IIIG?IIIIICHIII<EBI=BFB?IIGCEI4III<ICI:IE9?7II
@simulated.661/2
TCCAAGGAAATGCAAAATATAGAAGACACTGTAGGCACAAAAAGTTGTTCTCTCTCTCTCTGTATGTGTGTGAGAGAGAGAGAAAGAGAGAGACAGACAG
+
IHHHHHGIIHIIIIGDHIHHHIEIHHIIDGHEGEGIGFHIDIIIGFEIIIFHIFDIDCDI?IAIEIB>GIAIIIIFGAFIIFFBDAI@IF;II>I6EII6
@simulated.662/2
GGAGGAAGTTCATTTCAACATGTGCTTTATTACAATTTGCCATCACTGAAACCTGTGTAGCTTTTGCTCCCTCCTTCTTCATCTACTGCTCGCTTCGATT
+
IHIHIHIHHHGIIGHHFIGFHIIHIFIHIIIHIGIIIIIDHHHIFBFCEGIIIHIIIIGIGI9GBIHIDDIDIE5:5CAIIIIIIICIGHI0IIIGCBI?
@simulated.663/2
GGGAGGGCTCTGTTCCAGACATGACTCCCGGGTATACCATGTGGTGTGGTCTGTGAATTTCCTCCCCATACCTGTTATTGTTTTGATCTTTGTAATTGTC
+
IIIHIHHIHIIHGIGIHIIHGHEIIIHIHGIIFDIFFIAEIGC>IIIGIGIHIIHIIEAHIIGICIIFBBIIHIIIIICIIGIA8BICGA@FIII<HC4A
@simulated.664/2
TCATGAGTTAAGGATCGATGGGTCTTAGCAAGGGAGTGAATGACTGGCAGGTTATGGAACACAGTTGGCTAAAGAAATAAAGGAAAAGATGGATTGAGAT
+
HIHIIHIGHIGIHHGIIHGIGEGEIIIIGIGIFIIIHCGAIIIFIHII:CIIIDCIEIEEDGII@@EI?I<GIDIHII>CF@?III:IIFI?I?IIDIIB
@simulated.665/2
GAGAAGAAGGTATATCCTTTTGTTTTAGGATAAAATGTTCTGTAGATATCTGTTAGATCCATTTGTTTCATAACTTCTGTTAGTTTCACTGTCTCCCTGT
+
HHHHIHHIHIIIHIFIIIGGIHIIHEIEIHEIDFGGCIIEFIFIIIIFEFHIII?IFIAHIGIGIIIEDIDIID;IIIIIII>@IEIIIIIF4IIIIII1
@simulated.666/2
TTTCATATCCCCTATGGCATCGCCTCTCTGGGAAGCAAATCCACTTCCCACTCCTTGAAGTTCAGAGTGGAAGTCTGAGGCACGCGACAGGGAGACTGAT
+
IIIIIIHIHIIIIFFFIFIIIIEIIIGIIICGFIII@IB?HIBIIGIIIG>I@ICCII9GFIGC<FIDIBIIBDIIIGCIIICIBIEIIGIII;II5G;G
@simulated.667/2
CGTTCTCCACGACTTCAAAGTGCGTAGGGATCGCCAAGGCACAGATGTACTGACGAGGACACAAACGTGTTCTGCATTGTCTCTCCCTCTCCCAGGAGAT
+
HHIHHIIHHIIIGHIIGIIIHGHIIIIIGIFEHIBIBIIII>IIIFIGIIFIGCHIG:D8IIB@IGIIIC>I@IBCIG;BGIB<ICIIBII:IIIBIIII
@simulated.668/2
CCAAGCGTCCTCGCGACCCGGGCAGCCCCGCAGTCCCGGCCGGGAGGCGCCGAGAGACCGGAGCAGCCGGAGCGCGACTGACTCGCCGCCCCGGGCACGC
+
HHIHIIHIIIIHGIGIIIFIIIIIIDIFFIIIHIIIIIIICIIDDAIEECDIIIIIIGDI<EIEGIECDEGGIGIIGII;ID?IDIIII=II>=;I)CDI
@simulated.669/2
ACCTCACCCCCACCCCTACCCCCACAGCTGTATGTGTTGGCACACACCAGTTCTAGTACCAAGGAGGTGGGGACTGGGCACTGCTGTGAGTTGCTGGCCA
+
HIHIHHIGGIIHIHIHFHIHFIFIHIEFIEGIFIDICIGIIIGHIFHIG?IIEIIGIBAIGAB>AEI<IIIIIEIE@E:IDABIAI9IIIGIIEC8I<<2
@simulated.670/2
CATTACTCCCAATAGGTACATTAATAATTCTTTTATTAAAAGTACAGACCTATCGAATTACCTGAAGGGGAACTGGTCGCAGGAGCTGGAAAGGTTGCTG
+
HHHHIIIHHHIGHIFIIGEIIIHIFGEIDIGIIGGGGIIFFIIAIDDIIIIIHID<I?FIH?HICIIIG@IIIIIBFIHDGFIIFIAIE=2I:IA/EH!I
@simulated.671/2
TGGATTCCCACCAATCCCCGAGCTAGTCCTAAACTCAAGATTTGAAATCCTACCAATATCTACCCTGGAAAGCCCAGTCTCCCAAAAATCCCTGTATAAA
+
HHIIHIIHIHHIGHIIIIGHFHIIHHCHIIHAIIFIDIHICIHHFEFIFIHBIFIIIH@FBIIHEDI@IGGFIIF=HDE<IIAG,:AF7ICIBFGI<I@:
@simulated.672/2
GAGTGGAGCAGAGAGAGCTAGATGAGAGAAAGCAAGCAAGCAAGCAGCATGCATGCATTAGTTCTCTCTGCGTGGGATGATGACTGTGCTATAACTATCT
+
IIHIHHIGIIGIIGIFEIIIGGHFGIIIIIIGCIGIHIIFIIHIIIHAIG=DFHCI@EI>BF=IBEHFIEIIIDIBII@IHIGI@I:IEGIGFIEIG19I
@simulated.673/2
ACACCATCCCTCACTTGATGTCCTGACTTTCTTCTGGAGGTGGGTTCTATAAATTCCCTCTCTGTACTGTTGGGCATTTCCTCTAAGATTCCTCCCTTCA
+
HHHIIIHHHIIHHGHIHIGHFEIIIIHGDFGIIIHIIIFIIGGFIGIFEEIEHGCIIAIAIIEIIHCHII>CHIIIDIH=?I1IIIIFIIIIII758IB;
@simulated.674/2
TGAGACACCTCAGAAAGGATATTTAAGAGTTTACACAGCTGCTACCTCCCCTCTTCCAGGACCTTTGTTTCTGGTCACTCTACTTATGAAAGCAATGTTC
+
HIHHIIHHIIIIHFIIIIIGHIHHIEDIDHIGGBHIIIDFIDHIIIHICDIBEGFA>HGIDIIIIIIIIGBIBII:IFHIICC?EAC@IIIIIIII>CIE
@simulated.675/2
GAATACTTCTCCTGGTACCCTACCGTTAACACGTAAATGCATATTTTAAAAATTTAACCTGGAGAAGAACAACTTATTAAACTAGGTGTTATTAATCTCA
+
HHHHHHHIHHIIFIGIIFIIIIHHIBIIIGIIDIHFHFHIEGAGIIGIA=EEIHGIHCIIIFIIDHEEGII@H=FEIF<DIF=IIDF;II7GIDIIIH>>
@simulated.676/2
GCCAGGAGGCGATTTACCAGTATGATTTATATGAGAGAAGAATCAGAGAGGTTAAGATTCTTGCTCCAAGCCACACAGCAAGGAAGCAACAGAGGTAGAC
+
IIHIHHHHHHGHIIGHIIIIIIEFEIFFIIGIIFIHE?IHHDHICEIIGFI>C@;IIIIHI;DIIIC=I<IIIIDIIFGDCEIFFIDIIDFBBG?GIIII
@simulated.677/2
AACAACTCAAACTTGCCAGTTAATAATTGAATCTTAAAACCCTTTAAAGTTTCTAAGACTTAGGAAATTCCGAAAGTATTACTGACGAACACATTCCCCA
+
IIIHHIIIHIHIHIHIIIFIGIIFHIIIFIGHEGIFII?IHIHGGHIIIIIDIEIII@IICIIIEIIHHIIFIIIFH;>C5EIII<BI<IIE6BCCIIII
@simulated.678/2
AGATACAATTTGCTAAACGCATGAAACTCAAGAAGAACGAAGACCAAAGTGTGGACACTTTGCCCCTTAGAATTGGGAACAAAACACCCATGGAAGGAGT
+
HHHIIIIHHGHHHHGFFIFGIFEEIIHGAGIGHIEFAEGHIAIEIEGDAICIIGIII>CGBIDIIDIIHI@I;:=IIIICIHFI7ICH?IEIAIIII=CF
@simulated.679/2
AGAGAGGGACTGTCATCTTTGGATTGAAAGATAGAATTCATAATAAAATCACCACAGCTGCGTGTAACAAAGAATTCTTCCAGCTGAAAGATATAGTTTT
+
HIIIHHIIIIHHCIIGIIHFIFFHIIHIIEEIFGHIII?F?FGHIIBIIIEGDII@ICHEGGIIIIHIIIIIII>ID>EIDIIHIEDIE>FIIEIIHIIA
@simulated.680/2
TCCACAGAACCAAGGGTCTCCCTTCCCAGTGANGTCAGATAAGTCAATCCTCTGCTACATATCTGGCTGGATCCATGGGTACCCCCTGAGTACTCTTTGG
+
HHHHHIIIHHIHGIIIHHHIGIFFIIIHIFDEIFHIBIHIAGIGHEIIEGEIHIIFFEG>IIFEGIFEIIIIIIIAIICIDIGD=GCC?=I4I4IIIIDI
@simulated.681/2
CTAGATCTCCCTGAACATTCTTGGCAAAAGATGTTGCTCGGATCCTGCTGGCATGATGTTCACAGGTAGTGGGGCAGTAGTGATTAAATTGATCCTTTGA
+
IHHIHHIHIIIHGIHGIIIHIIIFFHEEIHIGIIIIHIICHIIDHIHAHIIIIIIFHDFICIIIGI<EIII@AIIIIAII>9IIFIICIIIII<IHDIIE
@simulated.682/2
TCTCCAGACCACCAGTTCTCTCTTACAGTTCACACCCTCTCCCCCAGGCCATCAGTTTTCTCTCACAGTGCACACCCCCATACCATCAGTTCTCTCACAC
+
HHIIIIIHGGHHIIHHFHIIHIICHGIIIIIGAIEIEHFCHIEGIG@CIIBICIIEIIIAI@IHIFIICAAIICII9ECCIIIBBIA<EI<=B?6H4B<I
@simulated.683/2
GTGAGATGACTCATGGGAAAAGGCACCTGCCACCACACCTGATCACCTGAGTTTGATCCCTGCATTGTACAAGGTAGAAAGTGAGAACCAACAACACAGA
+
IIIHIIHIHGIIIHGIHIEHFIGHIHIIIHGIHIIHIID?FDIGIIAIIEBDH@@ICICEIFIEICIIEFGDII?D5CCIFFDIII7?DIIF>=II<III
@simulated.684/2
TTACATGCTATACATGGATTATAGTTTGAAAGTGTGGGCACTTTTTTGAGCATGAACAAGTTTTCCACAACTGTAAGGTGAGGAGGCCTTCTGAATGAAC
+
IIIIIIIHHIGFHIGGIHHHGDIIIIIGCIIIHAIIHFEHFIIIIIFDIHIGIEAIHIAIIFIIIII?F<III:II?IDBIICG9DFCCIAIII7IIICI
@simulated.685/2
GAACTTCAACTATAAATAATCTTCCTTATATATTTTCTGAGAAAAGGGTATTTGTATCAAGTGGCAATAAGTGAATTTTGGCTGGATGAATAAAATTATN
+
IIHIHHIIGIHHGIIFHIIFDEIIHIHIGGIEIFDIAEIGGGDIHIIGIGGE8IIIIIIH>IBIBI=DIDEI@FFGDII;HICFAIBG<=FG@EHIIA;:
@simulated.686/2
CGAAGCAAAGAAAATATATTCCTTTCACTTGTTTATTCGTGTGTGTGTGTGTGCATCCTGGCACATGCACATGTGGAGGCTGGAGGTAATACCTGCAGGA
+
HHIIIHIIIFHGHIHIIGFIIHEIIFIIIIGIFIIIIIDIHCICIGHHDIGGIIIIII@IHGIIBCI<IIGIIIIICIH;IHIA?IAI6I7IHIIIAD;;
@simulated.687/2
CTGAAGGCTTGCCTCTCCTCATTTCTTGGCAATTCTGTTTTCCTGTTGTTGCAATCAGCAATTTTCGGGGTTTTGCTACTTAGTGATTGATATGGTTAAC
+
IHHIIIHGHIHHIIIIGHICHIGGEHHIEIFGGHIIFGCIDIHGHEECIHIIIIIH<@ECICIAIIIGIH@IIIIBIICB<:IIICICIFD(6III6IHI
@simulated.688/2
TAGGGGACTGCCTGGACAGGGAAGCAAGTGTGAGTGGGTTGGGGAGCAGGGGGAGGGTGAGAGGATAGGGGATTTTCAGAGGGGAAACTAGGAATGGGGA
+
IHIHIHIHIHIGFIHIIIIIIEGIDIICDDIDICIIIHI><IHIGGHIIB>IIIIHBFHBFIIIHIAG?IE=HII<I:GICBCHG@HI9H6AGIIIC@IB
@simulated.689/2
GGTCACTTCTTTTCTTGTAAGAACTTTTAAGTTCTTTTGCCTATTGGTTGTTTGGATTATTTGTTCTTTTGGCATGTAATTTTTAAACTATTTTTATATT
+
IHHIHIIIIHIIHIHIIEIIIIFDIFFFGFIIIIHEIIEDGCIIHIIBIIIIHI@IIHICIIHFIH<I@IHG:ICI<GIIG?I?I@I>GE?BH>FIDH:<
@simulated.690/2
AGGATCAGCTTCAGCAGCAGATTCTCGGGGACATGTTTCAGCTCCATCTTCTGCTGCCCACCCAAAATATTTGCCTCTGGTGCTCTTATGGTGTTTTGAG
+
IHIHHIHIHIHIHIGIIIIIIIFHHIHIFIIIFFIIBIIIBGII@IIIBBIGICIFIGIII=III?<D87II:II=IIIIFIIG;DIB;=DIIAB@>=II
@simulated.691/2
AAGCATACACACAGTAAGGTTAGTTATTTAGTAGGTGATGGAAATGTGTGTCCAACAGCTCACAGGATCTCAACCTTCTACTCTCCTCAGACCAGTGGTT
+
IIIIIIIHHGIIIGHDHFIGIGIEIHHEDHGCFGGIIIIIFIGBF?GIFHEIIHIECIEIIIIII@I:E@0II?II?IHHCI@IIB9EGIIHDC8=IIIH
@simulated.692/2
ATTCTGTAATCTATTTCCTTTTTCCATTTCTTCCCTGACCAAGTTATCATTGAGTAGAGAGTTGTTCTGTTTCCATGGGTATGTGGGATTTCTGTTGTAG
+
IIHHIIIHHHIIIHFIHHFHGIFFFFIAIGIIIFFIHIDIGHGIEIHHIIIBIDIIICFGFBHBBFGIHIICAAD<IBBIICIII>FH@FHB?I;IIII-
@simulated.693/2
TGCTTTGAATGGGTAGCTACAGTTTTGTAGTAGTTTTGAAACTAAACTGTGACTCTTCCAATTCAGCTCTTCTTTTAATAGATTATTTTGGGTTATCTAG
+
HIHIHIHHHHIIHIHFGGHGHFIIIIIFIFCCIDIIIHIIIIIEIIIEDHIIIIIIBICHDIGEHI@>IIIIICFIE>IIGIDIGFICIII0I=GIIIII
@simulated.694/2
GGCCTTCAAGCAACTTGAAAAAAAAAAAAAGAAAACAAATTGATTAAAAGATAATGAAAAGATCGAGATAGATATTTCTTTTTCTTTATTTTTCCATTTT
+
IHIHIHGHGIIIIGIIHHIIIIEIGEIIGIEIFIBIEIHIGI@CIIIIICIIHGGFIIEAIIEIIIID<HIIEIGBIIFHIAI.I<IIDIBFID=IICI<
@simulated.695/2
AGTTTCTTGTTTCTGTTTTATACTGAAATTGTTTTTACATAGAATGTTTGTTGATTTCTTTTTCATACCAAGCTAGAAACTTAGCATGTAACAATTATTT
+
IIHIIIGHIIIIFIGIIHFIIFIHFGDHGGIIIEIEIH@EGEFDIIGIFGAIF>HIHIDIFCIIIIIIGI=>F=IDIAEHAIIID=IIBIGIIGI6III<
@simulated.696/2
TGTAAAGCTCTCTCTCTCACAGGATAAGAGTTCTGCACCAGGCTTGGGAGGGTATGACCGTCCTTCTCGAACTCAAGAAGAGACACAGAAAGAAGAATTG
+
IHIHIIHHIHGIIFFGIIIIFHGIEGIIGIGHIIIIAIFI>IFIEHIIBAIH>I>FCIIFIE=IC>II8IDIIFCICD;EHIGIIIII?I?IIIII34A=
@simulated.697/2
AAAAAAAAAAGACCTAGGAAATAGAACCAATGGGTACTTCTTTTGGTCAAGAAAAAACAGGTCAAAATTACCAAGACTAAGGCAACAAAGTAGAGGTGGG
+
HIHIHHHIHGHGHGHFGHGIIIIFIEIIIIDIICIFIHIIIIIIF=IIDGFIIIIIIAC8II?@IIEI>DCIGIFIIEBEIBEH;GIAI?IIIIGI<III
@simulated.698/2
ACTATTATGAATCATAGTATAAATATATGATGCGCAGGATATCTGATCAGCAATCCAAAAAAAAGATCGTCATCCACAGGTTGAGCACCGCTGTAGTCTA
+
HIHIHHIIIGGIGIIIIIIFIIIGGIHIEIIGIIGDIEIGDFIIHIIIIIF?IF?IEHGHIHEIEFEIAGFCFIHIBI8IAA7?IA6IGIIIG?IF;IDB
@simulated.699/2
GTCTGATGCCCTCTTCTGGTGCATCTGAAGAGATCAATGGTAGTGTACTCATATGCATAAAATAAATAAATCTTTAAGAAATATATAGTTCTTTTATACT
+
HHHIHHIHIHHIHIHIIHIFIHGEIGFIFIFHEIIGIFIIDIEIIICGIIIEIFIIICIBBIIIIDIIICIHDIIIFG?IGIDAE>EIGI?BA9AB=III
@simulated.700/2
GTATCACTCCTCAGGTGTGTCTTCTCTTACCCTTAGCTTGTCCTCTCTGCATGGAGACACTTAGAGCAGCAGCATCTACCTATTAGTTAATGTTATGGTT
+
HIIHHHHHIIHGIHHFIGGIIIHIGDEIHIIIGDIHHIIIIIHGGBIEGGEFCEHIGHFIHIIEIIII>IIIIIIHIHBIEI@III3EE08I@FII=HI@
@simulated.701/2
GAGGGGTGGCGATTTGGTTAATAGGCACTAATCAGGTTAGGAATGTAGTGCTCTGCTGTAGAGTAGAGTGAGCATAGATTAGATGATGATATGTTTATTT
+
IIIIHIIHGHIHIHIIHHIHGEIIHIDHEDIEGHIEHIFDEDDBIIIGECGFIIII@CBIIIAIIGA>I?;>DI=H@=@III?:ICIFG<III;II?E5I
@simulated.702/2
TGTTCCTTCTGGCTGCTCTGCTTGTTGTTTTTCATCTCTCCTTGGGTCCAGGGAGCCAATCTTGTAAAGCTTGGGACCCAAGATCTCTTTCCCCACTTTC
+
HIHIHHIIIHHIHIIHIGIIIIHEFIIGEEIHIIGEGICAHIEBGHHIFFEGIG@IA?IGIHGIFHIICCEEBIGEIAI>HIIII<DIIII6A??DCIIF
@simulated.703/2
TTCCAAGGAAAGGCCAAGCTGAAACACCAACCTTTCCATATAGCTCTGAGTTTTTGCTTTGATAGGAAAGCATCAAACCTGGCAGCAGCAACATAAGCAG
+
IHHIIHHHHGHHHGGHIIIFEHICHHGFFGFIIGDIHIIIIBDIIIIIIEFIGEDIIBDEEEIIE:IIFB>IIIIIII<=IICI@?@IEFE<<GII=I?I
@simulated.704/2
TCAGAATGGATGCTCAGGCAGTTTTGAAATGGATCTGGAGCCGTTTGTTCAAAGGATTCCGCTGAGGAAGAACCTTTGTGGGTGTTTTTGTCCTAGGGGC
+
IHIHIIHHHIHGGIGGFIHEHHHFFGIIIEIIHIHEIGIIIIIIIHIIIHIGIIBIIBIICIEICAHAIAIIBAIIIIII<G@GDIII=IIIIIIG5I=I
@simulated.705/2
CTTGAGGAGGGAGGTGCACCCCTGGGGTGAGCCATCAGGGCTATAGGCCAAGCTGGCTTCTAACCCCAGTCTTTCTGCTTTCTGGTCCCCATACAACAAG
+
HIHIHHHHHHIIIGIHHHIIHGIIDIIIIHIGFIHIHFHCIIACIIAIFIEGI?GIIIIIHIIIAIIIEIIHEE>9II>I?IEI7II=II?IFI?I4=EI
@simulated.706/2
AGAAGTGGGCCAGCATTTATTCTGTTTCTTTTGCTAACTGTAAGTTTCAGGAAGCTATTCTCAAACACACACAAAAAAAAGTGTAGGATGAACATGAATT
+
HHHHHHHIIHIIIGGHIHGIIGIGGEHIIFGIIGFHHAIDIIHCIIHDICIIHI8HDFDIAIIIIFCCFBI>IIIFEI9;DIHBII@H=IIIIII8IIH@
@simulated.707/2
TTTTACGTTGTTAATGGCCTGTCAATTGAGAAAAGGATAAGTAAAATTCAGAAAAAAAAAACAATATTGTCAAAAAGACCAATGCATAAAATATTCCTGA
+
IIHHHHHIHIHIEGHHGGFIIIIIIIEGGHIDIEHIEGBFIEIIEIIGHGIICCI>BIBGIIIIBHIHH@I<IGIEFIIFIF<IG>II?I:II>FIII<I
@simulated.708/2
CTAGCAATTGCCAAACTGGTGTACAAAGGGAGTTTCAGGACAACCAGGGCTACATAGAGAAACCATGTCTGAAAAACAAAATCCAAGCAAAATGAGAATG
+
HHIHIHGHIIHHIIEIIIHIIHFIIIHIEIIGIIFCIICEIDIIGDHF@HIEIIGIIEIGFIIFGFIIIIG@I@IBIICEAI9>E?I1IIAIG@IIII>F
@simulated.709/2
TTGCAACTAAGGATGCACCTTCACCAATGGCCTTCCATGGCCTTTCACAGTGCTGAGCCTCAGCTGCTCGGCGTGACCCCTTCATGCCTTCAAAACCAGT
+
IHIHHHHIHHGGIHIGIHIIIIGIEIHIIFIIIDDFAIFIIFIIHII@EIIDHIGICFIIIEBG=EIAGII>FIIIIII=IIEI:I1AEIII3IAIIIIF
@simulated.710/2
AGGACATCATGAATTCCACAGGCAAATGGATGGTACTAGAAAATATCATCCTGAGTGAGGAAGCACAGACTCAAAAGGACATGAACATTGTACACTCATA
+
HIHIHGIHIIIIIGIHHHIIEEIGGIIEGIGEGIGFCIHIIIHIIIIIIIIIG@IFIIIIEDICHIB?AIIGE>EAB@I@HAI>II6I>IDFHID=2IDI
@simulated.711/2
TAGGACCTCTGAGACAGTGACTCTCTGCCTGGACTGTCTGTATTTTCCCTTTCTACATGCCTGCCATGGATATTCAGTTCAGAGCTGACCTCCTCTAAGG
+
HIHGHIHHHIGFGHGIDIFIIIIEFIIHIIEIGDIIFIIGIIHEIHFDCEIIII@DCDI@IIDIGIIFIBDIGIG>DIGEIIDHIIAHI>6@:B?IGGII
@simulated.712/2
CAAGGGCACCGTGTGGCCCTACGTTCTGACCTGGACACCCTCAAGGGCCGGGTAGCACTTCTGTCAGGTGGAGGCTCAGGCCATGAGCCTGCCCATGCCG
+
HIHHIIHHIGHHIFIGHGHGIIDGGGDEIIIGCIIIDGIII??IIGEGHIHEEH<:;IIIIDHIHIIGIBEIF:IAGFADI4IE2II;GIIGCH9IFGIA
@simulated.713/2
GTCCTCTTCTGGAGTGTGTGAAGACAGCTATGGTGTAATAAATAAATAAATAATAAATCTTTTAAAAAAAAAAAAAAAGAAAGACCCTCAGATCTTTAAA
+
IIIIHIIIHHGIIGIHIHHIHGIIHGFICIIHGFI=IIIDFIDIIFIIEH=IBFHIEIGDHHIHFF>EIBIHIIIII=7IIIIIIGII8CGI>:GII;ID
@simulated.714/2
AAGCAAATAAAATATCCAATTAAAAATAAAAATAGATTTTTTAAAAAAGAGTGAACTTTAGTAATCACACAACAGAATTTATAGCAGGCTGGGTTTAGAC
+
IHIHIIIIHIHHIIHHIIGGFHIHIIEHIFHIIECIIFIIFDIDIIIIIIIICDGI>IIIIFIIIFIFIIIIIIC?<DEI:IHIFHII;DIII-HI98BI
@simulated.715/2
GAAGAAAGAAATTGCAGGAAATCTCAGAAGATGGAAAGATCTCCCATGCTCATGGATTGGCAGGATTAATATCGTAAAAATGGCTATCCAGCAGAAAGCA
+
HHIHIIIIHHIHIF@HHFHGHIIIFHIIGIIHIIIDEHIIII@IIIDEGIIIIFCB?CAIIFIHIIIHF=CIII@CEIIIII?GI@I@:>BB=EIHII9I
@simulated.716/2
TGTCAGATGTTGAAACACACACACAAAATGCATACAAAACAGGAGTTCTCAAAGAGCACATATTAGGCTGTGAGAGAGTGTAACATGAAAAATATGAGTC
+
IHIIIGGGHHIGFHIHEGIIGFIIHIIFIIIEHIIHHIE>IIIIFIBIECFDI?IIIIIIIIIIHIEII4FII@I8IIEIIIICFIFIIBIII6IGI?I;
@simulated.717/2
ATACAAACCCAGCACAGCATCCCCTTCCTATGTCTTGATTGTATAGCTCTACTGTGGGTCTAGGACTGGGGTCATTTGGCCTTGGATCAATCCCTCTCCT
+
HIIIIIIIIHGIHHEGHHFIIIHFFIBIGIIFIIIIIGIDHIIIDIIIIIIIEI@EH?BIIIIIABEGIIBG@IEHIDIE<GIIDHII>IIIIIHI;HI9
@simulated.718/2
TCCTTAAGATTGAAATTCCTGAAATGGCTATTGTTGGTATTCAAAGAAATTCGAGGATTTAAGTCTCAACAGCCCAAGAGAACATGAGAATGAAGGTGAC
+
HHIHHHHGHHIHGGGIHIGIGIHIHGIIFCIIHBHIHIIEIDDIBIDIIFHDDG?III@HHHDFI?BDIEIGI7@AHEIIDEEBICCDCIIA;ECCIIC;
@simulated.719/2
GTGTCAGCTGATGGGGGGGGGGGGTTAGGGCTGTACCTACCTGGTCAAAGATAACTCTCAGGAGAGGCTAGCACTATATCAAGGAGATGGGATTAGATGT
+
HHIIHHHHHIIHHHIGFIIIHIEHGIIGFIIIGHIIIIGIAIHIFI@DBIIFICGGHGIDIHIIIIIIIFIIII:I@IIEIEGIFGIIIAEB<ID;IIGG
@simulated.720/2
CCTCCTCTCCTATCCTTGGGAACTAAGTATTGTATTCTTCAGAGCCTGCCTGTGTGCTCAGCCCAAATCCACGGAGCCTCCTCCCCAGCCCTCTCACCTC
+
HHHHIIGIHHIGIIHFHIFGIIIIGGIGHIIIDI@GICEIIIICIIIBHFII?IIIIIIIIIGI>CIIIHI?IEIGAIGIHIID>IIG8DDIIIII>IA?
@simulated.721/2
ACAAGTGATGTATGGATAACGGCCTTTATTCTTTAGAACAGCTAGACATTGGTACCATTGGGGGAAGTGTGGTTGCTGAAGAAGGGAAGTGTTGCATGTA
+
HHIHHHHHIHIHIHIIIEIIHIHHFFIFIEEIHIIGHIIGHC@@GHIIAIIIID?IDIHIIIICIICAEBI?HGI3EIIII4@IG7IEIDAIIGICI8DI
@simulated.722/2
AAGGAGATACAGAGACAAAGTTTGGAGTAAGACGAAAGGATGGACTCTCCAGAGACTGCCCCACCCGGGGATCCATTCCATATACATCCACCAAACCCAG
+
HHIIHGHHFIFHIHIGIDGIIFHFIIEIHIGEIIFIIIIHGIFICDIIBIC=BIIAIIEIFBI?@HIEIBICIIEI18II6II;EIHFA=>IF9A<IIIA
@simulated.723/2
TTTGGTTTGTGCATGATGTCACCTAAAAATGAGCTCTCATTCACTCTGCCCTCTTTGCCAAATCACCTTTCATTGGCTGCATTTTATTTGATTGAGGTCA
+
IHIHHHIHHIIHFIEICIHIIIFFHIIIIFAHHIIIII@GICIHGHEFGHIBIIFEI<GI5>BIIIFI=IAGC?F>CIAIII<><E@5H:IGI>=7III7
@simulated.724/2
ACTTTCTTTAGCTTAACTATTTTCTGCTCACATCTGAGACATTGAGGAATATAACACTTGTACGTTCTTTCTCATTTCCTATCATTTATTCAACCCTACC
+
IHHHHIGHIGIIIIHIIIHHIHGIFHIGHEHIIGIEIGIHBBGI?GIAFIIIICIIIIIII<;IIIIFII@GCECIHIGGDI5EBII>FFII8I?II>DI
@simulated.725/2
AAACATCTATAAGAAAAGAAGGCATCATCGCTTCCCAGCCTTTTGGCTAAGATCAAATGAAGAAAAGAAGCCATCTTTATTTTTAAATGTTTTTGTTGAA
+
IIIHHIIHIGFHHIHIHIIFHIHIFIEGHHCFGIIFIEEGIIIIIIIIIIDIIBBGIHIFIIIIIG9II=HIHDIIIIIGI?.IIIIDEIECI5EF?BAG
@simulated.726/2
ATCTCAGAAGATGGAAGGATCTCACATGCTCATGGATTCGCAGGATCAATATAGTAAAAATGGCTATCATGCCAAAAACAATCTACAGATTCAATGCAAT
+
IHHIIIHHHIHHIHIGHGEIFIGGHIIEIIFIIIIFICIIIIEIHGID@IDGIIGGIIAIIFIIIIIFCIICGIII?II9IIH:IAF9I;F5CI<IH:I<
@simulated.727/2
ACTTTCTGCTTTCCCATAAAAATAATTTGACTGTGACACCATGTTACAAAACTTAAGATAGGGCTTTACGAGTTGTAAAAGAAATGCAGCCCGTCTGACT
+
HHIHFHIHIIIIIGHIIHGIFIIIGIDHHGIGDFIGGIICI@ICAE<IIII;HIII=DIIIIBII;FIHIIIIA8IIDEIIIDAGIHIII<AI+C>=BGI
@simulated.728/2
AAAGCACATCAGAGCCAATGGTCAACTCCCAGTACATAGCTTCTATCAAGACAGGATATTGTAGTTGAATCTTTCATTGCTTTTCACTTAAGGCCAATTC
+
HHIIIHIIHIHIIIHIIHIHIGIIIIIHBBIGIEEIIIIIIFIIIIIIHI?GIFGIDIIGIIIGII>IFIIBDII?7EIIA8CG@IIIII=BIEI>IIIH
@simulated.729/2
TATTAGGTATTTTCCTCATTTACATTTCCAGTGCTATCCTAAAAGTCCCCCATATCCTCCCCCACCACTCTCCTACCCACCCACTCCCACTTCTTGGCCC
+
HIHHHHIHIHIIIIHGIIIGHGEIGEGIIIEIIHHIDAEIHIBGFI>AIHHB@EICIIDI>A@II6IIICIIIFEIEIGGEIDIIII??I@9II@IFIID
@simulated.730/2
CAGCCTCGCACTATATAGATGTCTTCCATGCTTTTATTCTTAAACCCCAAGTGGGACCCCGAAATTCCTGCAATAATTTTTTGGTTTATTTATTTTTATG
+
HHHIHHHHIIHIFIIIIHIHGDGIIIIHIIDIIFGC@HICIDICG@HIIIIEIIIIDDI>CIECIEAHFIIIIE@IIIGII2AIIII9IGIF<IE95I>I
@simulated.731/2
AACAGAGACAAAAGGATGGACCATCCAAAGAGCATCAGATTTATAATACAGAGGAAAAGCAAGGAAGCTAGGCGATACATCAGCCAAGGTACATCGAGAT
+
IHIHHIHHHFGHIIIIHIFIGGIIIIECIIIIICEGGHIIGCGD=>IIGDEICIIIIA=IIBIGCIBFIAICBIGFIIHI2IIAA@EI@BIG9DAIIIIF
@simulated.732/2
CACATACTCCTGGGCACTTGATCTTTAACAAGGAATCCAAAAAGATACAATGGAACAAACAAAACATCTTCAACAATTGGTGCTGGTATAACTGGCAGTT
+
HHHIHHHIIHGIHIHHGIFIFIDIIIIEIIII@EE?FIFIIIGIIHIIFEAI?BGEI=IGIFGHEFIIBG?GEID?@HIHGIIIBIII3IH8IB@IG<II
@simulated.733/2
GAGGACACTGGTTTCCAGGAGCCCTGGACGCCAAAGGGTGGCAATGGACATGGAGCCCAGGAGAGCCACGCAGTCACAAAAGCAGACTCCCGGCTCTCGG
+
HHIHIIHHHIHIIIIIIIIIIIIGHIIIGIDHDGHIHFIGGGGEHDHC=IHIBHIEIIIHBBIHGIII@DA@@?IBI<AHGIIII@IAI;CII@I@BIII
@simulated.734/2
GTTTTAGTTTAGTTTAGCTGTGGTTTTGAGGTAATGGGATTGACCTCAGGACCTTGTTAAGCAAGCTAAGCAAACATTTCACTGTTGAGTTATACTCCTA
+
HHIHHIIHHHHHHGHHGIIHIGEIFFDDGHEEIIIIIIIIHHCDIEDDHIHHFHHD?GIHHIFIIFEGBIIFDIBIIIIIGIBI9II>DI<C<IIC>>=D
@simulated.735/2
GGTATAATTCCACATTATCAGACAACAAGGCAAACATAACCAACTCTCCCAGAAGGGCAATTGCTAAAGCACCTACATGTGTCTAGGCCAATGTGTGTAC
+
HHIHHIGIIFGHHHIIFIIIIIIIH@IFIIGIDHGHIIBAIDIIIEIBHFHHD@D>IIEBIEGIIIGII>IIII=IIBDAII@IHHFII6EHCCAAI,I>
@simulated.736/2
GAAGCTGCGGCTTCCGGGCCTCCTGTTTATACTTCTCCCCCAGCTCCCCCAACCTTAACTCTTCAAGTCACCCCTTTGGTCTTCCTCCCTTCAAAAAGAC
+
IIIIHHHHIIIIHIIHHEHIFICIIIIGICHGIGHIIIHIIDICBCIGCEIIII>DIIEII@II6EI=B8DI<ECII?@>=IFIIIIBCII?G=G?HII@
@simulated.737/2
TAGAGCCAGCAGCAGCAAAGCAGTGTGACACAGCTCTCAAGAGGTAAGGATCCCAGAAGGCTGACTCCAGCCTTCACCTTGCAGGTGGGGCAAAGTGTCT
+
HIHIIHHIIHIHIHIIHIHGIIGIDHCFIGAIHIFDEDGHAEIID?IIGIIIIIIHIIGBDHICD?IEEEIIG>IFGDI@AIICBE:A?BI?5IIFIIDI
@simulated.738/2
TGTCAGAATATGATCTTATGATCATAAAAATCTGGTCATATTTTAACTATCCCTATCACTAATGAGAAAAAATATATAGAATAGGGATGTGATGTTCTAG
+
HHHHHIIIGHHHGIIFHEIIIIIGGIHDHIGCIIHIHIFEHE@I=BHIHIGIIIIIDI@HBIIEIIIIIFEGICGIIICCIIIIIFIA<C@HIIBIBIEI
@simulated.739/2
AGAGAGAGAATCCTTTCTTACTATTAGTTTCAAAATGCCTACTTGTCCCATATTTTTAATGTTACCAGGGAACATCTTACTTTAGGCCAATACTATGCTA
+
HHIHIIHHIIIFHHGIHHIIIIIIFHIGDIGIIIIIGAEIIIHIEIIIIFIHGIFFIE:FIIAHHIIIBF@IHHI9@IIIIIII<ADIB<?IIDHII7I<
@simulated.740/2
CTTGAGGCACCAGGGAATAGGGCAATCCTGACAAAGGGGGAAGGAGACATTTTCTTGGAGACAGGAGAAAGGAGGAATAGGATAAGGAACTGTGGGAGGG
+
HIIIHHGHHHGIGIGHGFHIIIIGIIIIHGIIIIFIIIDBIIIIHIIIIGGIFICBHGIIFHB=BGI=CIIFIFFHII>I3IIE94=IACI76IIAII9?
@simulated.741/2
ACTCCCTCCCTCACCATCTAAGCGGCAACCATGCTCCCAAAGACCTGCTCTACCATAAAGGTAAGAAGCGAGGTTTCAGTACTCTGCATGGGACACCCCA
+
HIHIHIHHHIHHHIIIIHHHIGIGIGIFIGHIEIHIDHHEDEIIIEIIIBEIII?IBIFDFBEBIIIIIH=IG1@IIIIIDGEIBD1IIIIEG?IBIHD4
@simulated.742/2
AAAGACAGAGTGAAACGTCTAGACTTCTGAACAGTTACGAATGATGGAGTCAGATATTGCCCAGTAACTTTTCTCCATCGGTGAGGACTGGCTTCCAGTT
+
HHIHIIIIIHIIIHEIHIEEEFHFIHGGIEHICFGEIGIIIFBIGIIDDIDII<IG;FGIIII7GIECBIIIIIIIFHII+=7DAGII=<IIIAFI>III
@simulated.743/2
AATTCCGCATTCTAGAGCCATGTTCACTTACATTTCTACAAGCACACACACAGAGAGAGAGAGAGAGAGAGAGAGAGAGAGAGAGATAGGCAGAGAGACA
+
HHIHIIIHIIIHIGIIIGDHHHGIIFGIGIGEIIEIEIAIEIHICIFFIDGEIIII??=IIIDIIIIEDIIGDIEIDDCICFIGIIBHDBDIDI76HFF>
@simulated.744/2
TTATATTTGGGGGGTTTGTTTGTTTGTTTGTTTGTTTGTTTTTAAAAAAGAAAAAGCCTGCAGTGGTGGTGCACACCTTTAATCCCAGCACTTGGGAAAC
+
HHIHHHIIIIIIHHHGGGGFIHFHFEGHHFGIIIEFIIIIIEIIIGIAEGFIIGBHIIIGFGA>IIGAIIIIIIIA<EB:DCIIFII?DIII@DGIIHI>
@simulated.745/2
TTTGTTGTTGTTGTTTTTGAGACAGGGTTTCTCTGTATAGCCCTGGCTGTCCTGAAACTCACTCTCACTCTGTAGACCAGGCTGGCCTTGAACTCATAAA
+
HHHIHIIGHHGIIHIIFIFIHIHGIFIIIIIIIFHIIIHFIICIIHIACI?IIBIIIIEI@EIEF?@HIGIIIID=III;IFIG=FI=H@=IIIIDIIII
@simulated.746/2
TTTAAAAGGTAGTGAAGGGAGGCAGGCACATCCTAGAGACCAGTTTTGTATGTTCACATCCTTCCTTACCCACTTGCTTCGGTTTGCTGTTCTTGTCTAG
+
HHIHHIHIIHIIIIIGHHGIGIHIIFI=AIGGFIEIEFIEIIEGIFIDIGIGIEI>CIHIIEIBIDEGDIEIIIFI>ICIIAIIIIIGIICIIDDI<I>=
@simulated.747/2
GCTGGCCTTCTGTGTCTTTTACAGTGACTCTCTACCTTAATTTTTAAGACAGGGTCTCTGACCCGGAAACCTACTAATTCACATAGGCTAGTCTCTATTC
+
HIIIIHHHIHIGIHGGIIGIHFIGGIHIIDEEIGIGCIIEFIIIHHIIFDEHII?CHBGHIDDIHIHIGDIBIIIIID<HIIIHC=C<<ADII=II?;II
@simulated.748/2
AAGGACAATTTGCCCACTAAAGCCCCAGGCAGGACTGACAGCATTCACAGGCTACAAACAGTTGTTATGTTCTTTCTTACTCTCCTTTCTAGCCCTGATG
+
IHIHIHIGIHIEIGGHIIIIIEGDHFEHCIIHIHHDHIIIFFIHIIAEICFIDFIIIFIIG@DIGGEHHIIIIDIIIFDIAIGIIGDI9IEIGHBIGII?
@simulated.749/2
TTTCACAAATATAAAGTGCTTTCTGGGAGGGCAAAACAATAGAAACATGATTATGGGAAGCTAAAAAATAAATAGATGAGACAGGACGTATGATGAAACA
+
HIHIIHIHIIHIIHIHIIEHIFIEHIHHIFIHIHFDIIHCIIIIIHI@IIIIGIFIHIIGFDI=IGII<IIDIICIIIGCFIEG-ICBICAI?IFIIIIE
@simulated.750/2
GAGCAGAGAAAAGGGAGAAGGAGGAGGGGTAGAGGGAGGGGAGGACACAAAGGAAAGAAAGTCAGGGAGGGAGGGACTGTGTCAGACGCATGATGAGGTG
+
IIIHIIHGHGHIIIHIIHIGIGHIIIIIIIEIIIIIFIIIEHIEGGIAABHCDIAII@IBD=IAIIIIIIIII=IC3@II<=AIIIAI?HIGIIIIFICI
@simulated.751/2
GCCCTGCAACTGTGAGCTGCTGTGGCTGCGGCGGCTGGCCCGGCCCGATGACCTGGAAACCTGCGCTTCTCCACCAACCCTGGCAGGCCGCTACTTCTGG
+
HIGHHHIHGIIIIIIIIIDIGIEEH>HIHGFCHIHIIIIIFIEIIIIIIIH=EGEFCIIAIIIEIIFIHIIIIGIIIDI9IIBI8>IIIAIEIIIFIDII
@simulated.752/2
GACAATACAGATACCTAGCTGCGCTATTCAACTGGGAATCCAGCCGCCGATGAAGGTGGAAAGACACGTTTGCTGCTGAAGCAGAGCACGACCCCTGGAC
+
IIHIIIHGGHHIIGHHGHIIFHICIIFFIGBFD>IIIIHHIIFBIDEIHF?BIGIIIIGIACIIDH>IFDBA?IIBDF?EFIEGCIBCCEIA;III@2IG
@simulated.753/2
ACTGGCAGTTATCATGTAGAAGAATGCAAATGTATCCATTCTTATCTCCTTGTACAAAGCTCAAGTCTAAGTGAATCAAAGAACTCCACATAAAACCAGA
+
HHIHIIIHIHGHIIHFFIHIIEHIHGEHGIIHIIIHEHIIGIIIIEHIIDIIIID>?IFH=IIGIEEIIG?EGIIGIIIIFIIAIHGI>6IBGIIIIEI;
@simulated.754/2
AAATGAGGCTTAGTGCATAACCAATCCGGGTGTGAGACACGCCTCTCCTAGGCCTATATAAGCAGCACCAGTTCTGGGCTCGGGGTCTCTTCGCCTCTGC
+
IHIHHIIHIIGHGGHHIEIHFIHEIHIGIIHDEIDEIFIDIAIIID?GHIBFII@IDIIIIDAII?ID6IHI>IHIAGIIIGI;IBIGI=IDIIAIIFI?
@simulated.755/2
GAGAGACAGAAACAAGGCCTGAGGAAGTGGGCCACGCCCTGGAGGATTTGGCTGTCACTTGGCACTGTAGCCATCACAGCCTCTGTAATCTGCAGGCCCT
+
HIHHHHHHHIHHFIIHHIFIIFIDIFIIIIHHFGHIEICIHIIIEGIIDEIBIIICIIBI@EEF?IIFIIII@FHGIIDDI?I?9DIIII<IIIIII.HF
@simulated.756/2
TTAACCACCAGGGGAATTGGAACATGTAGAGTGTGGTGACGGCTCAGATGGGAAAGGGTGCACAGTGCTCGTAAGAGCACAGCTGGCGCTGATGGTGCAC
+
IHIHIHHHIGIIIGHIIGIFEFIFHIIDFGGIHIGHIGICFFAHI9FICIIAIHIA@E@=?IIDII=?EDIID?I;I=I@B=IIIIIHIAHIIIII<:I9
@simulated.757/2
TTTGCAATAAGACTATGTGCATCTTCTACTGAGGCTAGAGAAGGAGCCCAGTTAGGGAAAAGGACCCAAAGGCAGGCAGGGACAGTCTATGCTCCTACTT
+
IHHHIHHIHGHIIHFIGGEHHEHHIHGIGBIGIDFDGGCIAHIDHAEHBG<FBAICFAIFIIEAIIDFIIDI?>FIIIEIC9IIII<I:IC6EIIIIGIB
@simulated.758/2
TTTTGTAAGAGTTGGGTGATAGCTAACGGAATTCTTGTAAAGCAGTGGATGGTGGGTGCAGATCCAAGTGAACCCCTCGAACCTCTGAGCAGGCAGAGGC
+
IIHIIIIIIHHIIFHGIIGIGIHIGFHGFEIEIIGIIIIGIBFIGHIIAIG@ICHBIFFIHIIIIIAIIIHEHEGC=I7BIIFIII>:IDICII;I=I9>
@simulated.759/2
TTTATACTGCTTTTAATACCGATAACTAGTTAGTTTATAGTAAGTACAACTTAATTCTTATATGCCATTTGATGGTTTATTCCTCCTTACCCTCCCCACC
+
HIHHIIHIIHIHIEFHIIIIHFHIFHHIHCIIGIHFHGDC?CIIHDIHIIIE@IEHE==IIFIFBFFIII?I=GIII?DD@@ICI>BICHII?=IIFEIB
@simulated.760/2
CTTCACTCATCTTGGAAAATGGCAAACTCATGCAAAATCCTCTTCAATGAGAGTGAGTATACTTAGAAGTATTTCCCTTTGTCTCCAGTTTTTCTAAATG
+
IHIHHHIIHHIGGFEIIIGHIIHHHHIIGEIIIIID>IIIDBGCGFDHIEI=EEFEDFC@IFI?:IIF=@;IIIIBHCFCBDIFIIICIIFIIID=H=IA
@simulated.761/2
ATATACAAGCAAACACACATTCTATGCCTGAATATAGACTCTGTGGCTAAACAGTTACACTCACTTTTTCTCAACATGTTGAACTGTTCTGATCCTCTGG
+
IHIHIHGIIIGGFIIFHFIIIIIGHEIHHCHIGBCDDIHDIIHBIEI?IFIIIIHIII@IID8AIIFI>IGIIIII:DGIIIFID=IIIIIH6II6I:II
@simulated.762/2
TTCAAAAGTACCCACAGTCTTTTATCATCTTGATACAGTTCAAAAAGTCCCAAATCCCTTCTGAGACTCAAGGCCTCTTAATTGCAACCCTTGCAAAATC
+
IIIHHIHIHHGIHFIIGHHIIGIDFHIDIIFIIIIICIIIIIBIIIIIIIIDIIIIFIIIII@EFDIIIHB>IAIIIH>IIF<II=<DHFEIIC9I3AID
@simulated.763/2
TAACTCATACAGGCGCGGATTCCGAGATCCAGATGATCTATCACACGTGGGGAATGGGTCTTTCAAGCCCCACGATATTCATGCGTTCACTAGAAACTCT
+
IHIIHGHIIHIHHIIGHGIHGIGIEIFIIIGHHGIFIIFG@AEIHHIIBDICIICIIIII;BIGHIIEBAIAHIE@HIBDEFIII9IIII;IIE?ICIBI
@simulated.764/2
GTGTGTGTATGTGTGTGAGTGTGTAAGGGGTATGTGTGTGTGTGTGTGTGTGTGTGTGTGTGTACAAGTGGAGGCACAGATCAACCTTGTATGTTACCCA
+
IIIHIHHIIHIGHHIIIIFHGGIIIIFGIHIIIGIDGIIHEIFGGIEIIBHIIIDIIIDAIIBFCI@IHIDGIHIFIIIIIA<IEIIFIBG@DII>@IIE
@simulated.765/2
AGACTATGAAAGCCAGAAGAGCCTAGACACATGTTATACAGACACTAAGAGAACACAAATGCCAGCATAGGCTACTATACCCGGCCAAACTCTCAATTAC
+
IIHHHHIIIIHGHIIGIIGIGIGHGHIHI?IFIFIHGHIDGI@ICICGIBCGDIIIDIIEFEIHGHIIIHHCIIIIEIDE?II:=IC?I<BDGAC>6I<?
@simulated.766/2
AAGGACTTCTGGGTCTACGTTTATTCAGAGATGATACACCTAACCCTCAACAGACTGGAGGCCCCAGAGAGATTAGCAGTCAGGTGGGATGGGGAGTGGG
+
HIIHHIIHGIIFHIIGEIIIHIGGIICIIIGIIGFCFEIHIIGEIF?GDABIHEGHCII6HDBHII@:DIDIIIIIGIIIII=EI:IICHGI?E>GHG?F
@simulated.767/2
ATTGCCAGCTGTCAATCACGAGGCCTTCCAGATAACCCATGGAAGCCATCCTGGAACTGAAATACATATCATGGCCTTTTCCCAGCTAACTGTGACATAA
+
HHIIIIHHGHGIIGEHIIHIIHIHIIIHHFIGIIEIAFCID=BBIICIIIICIIGIICCGI=CIDECIIHIAAII:BIIHGIGFIH5IIIGI4I?IIIIE
@simulated.768/2
CTCCATCTCCAGCTGCCTGCACTCTATCTCCAGCAATGCCCACTCCTAAGACTTCTGCAGTACCTGCACACATGTTTGTCACACATGTGTGCATATGCAC
+
IHHHIHHGIIIHGHIIGHIFHFIIHEIDDHHIIIIIFEFIHIIFIICGH>=IIIIGDGBEIIIIIIIAGIAIIICEHI;8>IIIIIBIIIIEIIIEDHIF
@simulated.769/2
ATCCCACATGCCTTAGCTTTTTAAGTGTGGCATGTCTAGACAGCATTTGAAGACCATGTCTGTCAGACATTAAAAATGAAGAGCCATTTCGTTGCCTTAA
+
IIHIIIIHGHGIGFIIIGGIIHFIHHIIHIGIFIGHIAI=HFIICFDIG>IIIIEIHIFIIH>IFHC<HIHII?IIIHI@7IIB:I=IIC4EEIIIICG@
@simulated.770/2
TATCAGTTTATTAACCTGGGATAAAATTATTGGTTGTAATATATGTAATGCATTGTTATATTTATAATATTTATATTTCAGACAGCTAAATCCCAGTATT
+
IHHIHHHHIIIHHIIIIIIDIIIFHIGIFIFIEIGIIDDIEIDIIIBGHEGDI@D=ADGAII:EFIIGHFGIIIFI7CIIEG<IEF6CEHII7;ICI=GB
@simulated.771/2
AACTGTGATGAAAAATCTCCAACCCGAGCCCTTTTGTGAGAAAGGGTTTTACAGTGGAGTCCTAGCTGGCCTGAAACATGCTATGTTTATGAATTTAAGG
+
IIIHIHIIIIIHFHFIHHHDIGIIFEFHHGIIIFGHIIIFDHGDIGGIIHBIFIBIII@GHIEIHHHIEEHIEIIA:E;IIIC>IIIICI:I8I?IIH@I
@simulated.772/2
GGTTACTAAAGTTATAAATAAAAATGTGGGTACTAAGAACCAAACTCAGGTTCTCTAGAAGTGTATCCAGTGCTGTGCTTAGATTTCTTCTGTCTTTACT
+
HIIHHHIHIHHIIHFIIIFGIDHGFGHHHHIEIIEIEEEII?BIFIHFGIHGIIAIADIF@IFCIIHDG9FIAGCH?IICBGGIIIIIIE5G9H5>I7F=
@simulated.773/2
TCCCTGTGGTCTCCCCAAAGGAGAGAGGCATTTGGGCAACTGACTGTGTCTTGCCATGATCTAGGGTGTGCCTAAGAAGGTCTAACATGATCGGAAGCTA
+
IIHHHGGHGIHGIGHIIIGIAIGFIGHIIGAHHIHICDHIIIGB>IGBGIAGBIFAIHFIDIII>HIDBBIDIIIIIEIEEAIIIEIEII@F'IC7DBIH
@simulated.774/2
AGGGTCTCAGCACTGCGATGGTTGAGAGCCACTGGCCTAGGGGGTTAAGCCAGTTCCATACTGGAAGACAGATCACTGTATATCTAGGTTAAAAGATAAA
+
IIHHHHIIIHHIHHIFHHGIGHIIHHIEIIDHCBIIIIHIIIIGGHD?IDIIHFIIIHIICIICIGIB?IIFFBFIGGI59EIBIIHIIBIEI?IBII6;
@simulated.775/2
AGAAAACACATTAAGTAATGACACTTAGGTAGACTAAACAAACGAAAAATGTCACTATGGTTTTCATTTTGATGTTTTTGGTATGAAACTTACAATTGTC
+
IIIHIHIHHIGFHGIHIIGFHFHHFIIIIFIEEGCIDFH@EHIEAIIDIICBIHFGIEIIIIIIGIDIIFEEHIAFCBIIIEIIIIIIEIIIII?HCIFG
@simulated.776/2
AGCATAGCTTTAACGCATCTTGAGAGAAAGATGATCAGCTTCTGGAGGAAGAGCCCCAGAACACAGGAAACTCGGTCCTTAAATAGACCACAAGAGGTGT
+
HHHIHHIIHHHIHIIGIIHGHFIIFIEIIIIGIIIIDFIEIFIIEIIIIIDGHHIDIIDCGGI@HIEAIFBDIIIA9IIIII.;III2HF5B@D5=I-II
@simulated.777/2
GATCTTCTGAGCTGATGCCAACTAAGTTTAAATGAAAGTACAGAGTGGCTGACCCTAGTCCACTAACCTAGCAAGGTCCCTTATGTCACAACATTAGAGT
+
HHHHHHIHIIIEIFGGIIIEGHHFHEHHFHBGIIIDIIIIHHHIAHGIIEDICID<FDII?FIIE@IID>CHFI::EIIIHIIIIIBIHII:FI:?IAHI
@simulated.778/2
AACTCAGCCATGAGAGAAAGGAGTCTGAAGAGAGAAAACGCAACCTCCTCACAGCTTTACAGTGCTGGTAAATTCACCCTCAGGTAACACTTACTCTTAG
+
HIIIHIIIIHIHGHGEIEIHIHIEHEIGDGGIIIFHEIIDBFIIIBIBGDIIIIDIC@IFHIFEIBFI:IIIHIIIIIIC?@I@I?F4IIAE5AHIHIII
@simulated.779/2
GAAAAGCCATGCACAAATAATGTTGATCCAATGTGAGGACAGAATACACAGGGTGAGGCTTATAGGCCCAAAGGGTGCGTGATGTCAGGTGGAATTGGCG
+
IHHIIIHHIIIHHIGIIIGIIHIGHIIEIDFGIIIIBIIAIIAEC>EHA?GBIIHCHDIIIGI:EGIGBEIIBIIIDBBF:D>FIIHIIIIB=DEA@III
@simulated.780/2
ATACTTAGGACACATAGGTTTAGGGAGGTTAGCTAAATTGTTCAAAGGGGAGGGGAAGGGGGGGCTGGCATCTGACCCAACCTGCCCTCCTACACGTCTG
+
IIIIGHHHIHIHIIIFHIIIIHIIBGIIIGGEIIGDIIIHGGEIIHEGICIECAIIIIEIFII?DIG<BIFADE=FI5>D<IIIIIIIIG@B=IHIF1II
@simulated.781/2
GTTTTCCAACAAAGAGAGATGCCACGGACCGAGAATTTCCACCACCCCAAGTTTAGAACGAGACACTGCCAATCACGGACACCCTCACATTGATGGTAAT
+
IIHIHHIIIIHIHHGHIIDHIIIFIFHIIFGIGEHII@DGIIIIIHHIIIIIFDIII@GFDFICIEB9IIIBIIICC>8HIDGI8HDIIHI;I1IIIDEI
@simulated.782/2
TGGGGGACGTTTCAGATTCAGACAATAAAGATNGATATGTATTTTAAAGTAATTATGCAAAAGCTTTAAGAAGTTAGTGATTTCATGATATATCTTAAGT
+
HHHHHHIIHHIHHIIIGHGHIIIGIFGGIIIGEFHIFIECEIHHFGBHIBBIIIEIIIIIBIHDDCIAFIEBBIA9IIFBIGIIAIIEIIC3@8IA4@;I
@simulated.783/2
GCGCTAAGGAAACTGGCTTTGGCCCCTGAGATCAGACCCCTGAGTCTGTCTCACAAAAAAACTTGGGAGACCCTGTCTGCAGCAGTTGGGCAGGAGCTGG
+
HHHIIHIIHIGFFIGHIHIIGHEIIEHFIEFIIFIG?@IFABII?II<IHIIIDFBGEIE>IAIGGFEIF<EIIGIDIG>IIHIDHADIIHIAIIHGIHI
@simulated.784/2
ATATGATGGGCTCACCAGTGAGAGCAAGGCACAAAAATAGAGGCTTGAGATAAATGCTCACACCGTATCGTATCTGCAGCTAAGCGCACAGTGTAAGAAC
+
HIHHHHHIHHIHFIIIHHHEIIIIEFIFIGHEGFBGIBIAIDEI<IIIIIDECI?GI@IIFCIIIHI@<BFCII?HAIDDHI<IFCHGIIIICG@HGIII
@simulated.785/2
TAGAACTAAAAGGGGAAGTAGACACAATAAAGAAAACCCAAAGCGAGGCAACGCTGGAGATAGAAACCCTAGGAAAGAGATCTGGAACCATAGATGCGAG
+
HIIHIIHIHIGHIIHDIHHEIIIIEIFIIHIIGEFBIGIIDFFFIAIIFHIFAFIIIIIIFIIBICIIIIBG@EIIICIIHAH@II5>GIIFI@<III7I
@simulated.786/2
ATTGAACACCATGTGAAGACACTGTTAACAGCTGTATTTGTCACTGCTGGCCTGGATACATTGGGGCCCTATACGACACAGAAATAAATGAATTCAGTAG
+
IIHHHIHHIHIGIIIHIHIHIGIGEDFIII@BAFI?EIIICFBAIIFHDIIFHIIBII@IIICDIFIIHIIGG?G;DI<IHBIIIII=DIH7::B6II?I
@simulated.787/2
AAACGTGTTGTGTCTCTGTGTCTGTGTCTGTCTGACTTTCTTGTGTTTTTTCTTTGGCTCTTTACTTCTTTGTCCCCATTCTGGTTTGAAGTCTTTATTG
+
HIHIHIHHGHHHHIIHEFEIIIFHHFIFGIIF@FDIEDIGBICFIIEIIBIEI?IIIFIHD@F;I>BIHFIIIIIICG@EIIII<DA@I@II=IIDI@7I
@simulated.788/2
CACCCATCTATCACGGCAGCTTTAGGGATAATAAAACCACAACTGCCATTATAAGGAGAAGCAGCTTAGTGACCCACTAGAGATTTCTCCCACTCTAAAC
+
HIHHHHIIHIFFGHHIHIHIIGECIIGIHIGFIHIHEIIIIBBIIIAGAF?IIGIFIEGFIF<IDIBGBIIIIIIC<DCIII@EIH?II>II@DEIIEII
@simulated.789/2
GTACTAAAAGCTAACTCAAATGTCAAAGATTACAGCTTGAATAAATTTAAATATAAAAGCCATGTGCTTCCTTGAGTTAATGAGAGAGAGATAAAAGGAC
+
IHIHHHIIHHFGIIIIHGEFGIFIGHBIEIIDFHHIIEIHIIEFIGFIIIICIIIIIFHCIB=FBGHIIIHC=>III;DIIII5IIIIDEIF<;B8IBAI
@simulated.790/2
AAAATCACCAACAAAAAACTACCATTAAAATGGTCCACCTGCTAATGATTAACCTTTCGCCACCATGCCCGGCAGAAAGGTTTTTGTTTTTGTTTTTTAA
+
HHIHHIIIIGHIHFIIHGIGHIGHFIIIIFHH@GFIIIEAIIIIEIIIIDDIHIGIIIIIIBFCICIFEGF<IIBIII<A>I>IFHIIIIAEIIHH>III
@simulated.791/2
AGGTTCGTTCCAGTCAGTGCTAGCCCCAGGCCACCTTGGGCATGGACTTGGCCGACAGTCCCATGGTCCCCAGAAAACTCTCCACACCACAGGTGTCATA
+
IHHIIHIGGIHGFGHGGHIIFFFFEEDIIHDIIEGBIGBGI:IIFEIGH8CFF@FHIGDCII?HHII;EII@DEDFBIII:>8BIII:GI@III@DIH<A
@simulated.792/2
GGGGTAAATACCTGGGTTCTGTTTGTAATGAAGAAGAGGGGAATGGAGCTCTATATGCGTGGGGCTTCTTAAAAGTCTTCCTCATTAGCACAGGCCGAGG
+
IIIIGIIIIIHIIHHGHGHGFIGIEIIFHEFEIIIFACIEIGIIFHIHGC@FEIFC=IIBICFII5DIIIEIICI@IDFAGHDIIFB?IIGI??@GFIII
@simulated.793/2
TAAACTGGCTAGGGAATGCAGCCATGCAGGGAAATACTTTCTTCCTAGCTGTAAGCATTTTGGAGTCATAGAAACAAATCTGTATAGCATTTGTTAATTT
+
HHIIHHHHHHIGIGIGIIFIEIIIEHFHBIHIAGIIIIIHIIIDDHEIIBIBIFEIIIIICIIIIIIIHI@IIIIIBC?GIHDC3ADG?IIGC8DIGIA.
@simulated.794/2
GCAGACAGTGAGAAACGGCCTAGAAATGTGGTTTAACCACCTTTTACCCACATCTCAGGAAAGTGGAAAGACGTTGAAACTCAGGACCCAGGACAAAGTC
+
HIIHHHHHHIIGHHIHHHIIIICDIIEIDHFFIEIDHIGHIFEFIIIIIBIIIIIEFIAIHHI<@IIACGGCIBIIIH;DIGIIGI@IBICD9=I>2III
@simulated.795/2
TTCCTTCACCTGTTTGATTGTGTTTTCCTGTAATTCTTTAAGGGGTTTTGTGCTTCCTCTTTAAGGGATTCTACCTGTTTACCTGTGTTCTCATGTATTT
+
HIHHIIIHGIIHGIIHHIIIFHDIHIIIIIIBIIEHIEIIIIBHEIIIIIII@BEIBIIIBICEEGCBG>GIIIIGIII=IIHIIIIIICEI:III9I:I
@simulated.796/2
AGACTGTGAGAAATCCTGGCCATAACAGCTGGGAACAACAAAAAAAAAAAAAAAAAAAAAAAAAACAAAGAGGTTGCAGTCAGCAGCCATGTCTTACCAC
+
IIHIIHIIHGIIIHIGFIIIIIHIDGIIHCIIIEIIIIFGFHII?HIIIIIEDIGHCA?IAFFGI<IIGIGHIII?@II@BI>IFI>GIIIIII4IBHII
@simulated.797/2
GTGGTTTTCTTTCATTCCGTGTGTTGCATGTGCGTGCATGCGTGTGTATGTGCCTGTGCACAACTGGGTGCAGGGACCTGTGTCCATGTCGGGTGTCTTC
+
HIHIHIIGIHGIHIIGHGHHIIIFEHIHIIIBIIIIIGEIEIICAHIBFIF<ICCBIIGIGEIHBIBIIIII>D9IBII;FIID=I8IGIA;AI>CIIIB
@simulated.798/2
TCACATCTGCATCCTGTACGATCTGCCACTTACCAGTTTTCCTCTCATGTTGACTATGGCATCTGAATGTCCAGAGCCACGCATGGTTCATGAGGATGTT
+
HIIIHHIIIGIIGIHHIIGIHIIIIEIHIIHIEIHEIFIEGHD=IEII:II=IHEAIIIICHAIAII=:FI:?IBFEIHIIGCIIIBGIIHDBIIIBIIC
@simulated.799/2
ATCTTNTCTTGTGGCTGGAGGATATCGTCCATCATAGCAGCAAAGGCATGGCGGCAGGAATGTGAGCCTCCTGCACAGATGCACAGAGCTTTGTTTCCTG
+
IHIIIIIHIHIIGIHGEHIIIGFHIIAHFFIGHIDEEIEIIHI=DGII=HFIIIIIAEHFHHAIAAIHFIDGIICABIIBII?II=IDBDGIEDCHI5@I
@simulated.800/2
AAAATGATTTATATTCAATACAGCCACAGTGTGCAGAGGCACAAAGGGGTCAGTGATTCCCCCCAACCCCTACCCCAAGTCCACTTGACATGAGGTTTAG
+
IIHHHHIIHGHHIIHIIIIIIHEIHIIIIFIEFGIIHIEIIIFIIIIEIGIGIIBIFIIIGI@DIIII@<BIIII@CID>I@FIBIAIIIICIIIIIIII
@simulated.801/2
CCCTGCACTACAAATGATACCCAGTGTCAAAAAAAAAAAACAATCAACCCCAATCCTCAAAATTGGAAAAGGATAAGACTGATTTGAGTTTGGAATCAAT
+
HIHIIHHHHHHHGIFIIHFIHFIFHIEIIEIIGIFIHFDGF<HHIIIIIDDEHIHHIFIIIHIIIAIHAHI<FIIIIIGIEBFIIIHEIIIID9IDIIII
@simulated.802/2
GTCCCATCCAGTCTGCCCTTTGTCTGTGTGTGTCTGCATTCCCCATCCGGGGTTGGTGGGCGCTTGCCTCACATGTGTGTGCACAGCTCTTTCTTCTCTG
+
HHHHIIIHHHHGIFIIHHGIIFIGGIIGIHHHGFIIFIIFEIIIIIEBIFFAGII>IIIIIIIICIIAIDIFIIHGIIIICI<7DHIDIII4H1:GIDH<
@simulated.803/2
CCGAGTTCAGATACCATAAACCACATGGTGGCTCACAACCATCTGTAATGGGATCTGATGCCCTTTTCTGGTGTGTCTGAAGACAGCAACAGTGTACTTA
+
HHIHHGIIIIHIIIIGIGHIIHIEIEIIEDHGHDHGIHGEHIHIIIIIIGEIID=DH@IIIB?GIDIIII?EIIBDCI;ICHI5IIIIIDII?IIIDIIA
@simulated.804/2
ATCTCCAAGGCACGAGCTCACTGCTTTTTAGAGATAAGGTATCCCACTGCTGAGATACACAGCGAGCCCAGGAATAGTCCCAAAGAATGAAAAGGATGAT
+
HIIIIIIIHHIIH?FIHIIFIFFHHGIIIECDFCFFACDCIFIIIEIHIIII@IIEIIIIGIHA>IIIIIFIIIIIIHGIICE7IIICIA>IIIIICI6I
@simulated.805/2
TTGTAGATAGGTGTTTTAGAAATCAGTCAAGGTGTTAGAAGGAGAAGCATCTTCTTTTAGCCACTTGCTACTGAGCAGTCTCCAGAGGCCACCACATGAG
+
IIIHHIHHIGHGHIHIHIHICIGIIHIGDIIHHIF@HIIEAIIGFIIIDIDIIIIHAIGII@IID<IHIIIIE@II?IBII@I;HI@DBIGIIII?IC:>
@simulated.806/2
GGAGTTGACAGCTGTGAGATGCTCACACCAGCTCAACCAGACAACATCATTCGATGTTGTCTTAGAGTCCTGCATTCTGGACAAGCCAAAATGCTCCCAT
+
IHIIIHIHGIIHHFHHIIHIFHHGIIGIIIGIIIIIIIIIAFIFGGIACIIIIAIBDI:@IIIGIIIEIDIIICIGHCBIIGII@IIIBBH>III=I>;I
@simulated.807/2
TACCTTTTTCTGAGCACCTCATGGCACCTTTTCCAAAATTGACCATATAATTGGTCACAAAACAGGCCTCAACAGATATAAAAATATTGAAATTATCTCA
+
IHHHIHIHIHIGIGHIIGIIHFGIIHHAIDIGIIIGEIBHBIIIICIIG@I@IEEIIHDIIHIC@IIIIIHIIEC2BHFBHIH?IA<=IHI>I9I@B>II
@simulated.808/2
TTTGGTGATATCTGGGTAAGACATCAAACTGTGCATATACCAGAATATCATTATTCTAGATTATCCAGTCAAATTTGAATGAGAACTTGTGGGAAATTCT
+
IHIHIIHGHIIGGGFIHIDFFGGHGEIGGEIEIIICEIIHICDB?DEII7IIIIGIIFIIFG;IFGIIGIIIDICIIIIII>CIIIIGIIGII>HIIIIG
@simulated.809/2
GCAGAGTTGAGGGGTAAAAAGGCAAACAAAAGCAAGCCATACATGCACTTTAAAGACAGAAACTGAGTCCAGTTAATTGGATGCAAATTTGATGCCTAGT
+
HIHHHHIIIGIIHFIIIIIIIHHIIDDFDHBIGFGFHIEII>IICIIIIGAIEGHI;EHGEGIIC:BCFIAHIBII=CIDIFI<IBAEF@AFCEIIGEIF
@simulated.810/2
ATCATATATAGTATTTAGAATGAACTGTATATATCTTCCAGCTTTTATTGCTGTTCAAATTGTGTGCACACACACATAAGCATGGTGTCTGTGTTCACAC
+
IHHHHHIHIGHIHHHIIHIEIGIIIHGEIHGI=CIIIIIIIIEII<IHFFIIHC@A=IHFHCCHBIGAHIIG7IEAIHGI;III>II@IIIIAIBEHIAF
@simulated.811/2
GCGTCTGTCACTGCAGTAAATAGTGATCAGAAGGGAAACGAGCTTCCAACAGTACAAGGCAACAGGCTGGTCGCCGAAGCAAGGTCCTGCAAGCCCCGTG
+
HHHIIIHIGIHIIIHIIHGIDIFIEHIFGIHIGEHDDIDIHICIII?DGGBICICIII>IIGID>IIIIIBCCIA@HIIIC4=IIGI@F=?<IHIIEII=
@simulated.812/2
CGTGAGAAAGCGAGCCCTTCACAATCTCCCTGACAGGCCAAATGGCCTCGTGCTAGAAACTGGTTATCACTCCCTCCTTCCTATTCCCTTCCTGGCACCT
+
HHIIIIHIIHHIIIIGGDIIIGHIEIGHIHIIBCIBEGICAIIFIGFIIIIIIHEIHIIDIIHDIIBFCI?FHIIF@B;IBFIII4IEII6ICIIH?IIA
@simulated.813/2
TGCTAGAATGTATTACTTCTGACACCTTGACTGTTCTAACCTGTTCAGTGTCCTAACTGCTGGTTACTTTGTAGTTTGGTGTAAGCTATCCACTTTTTCA
+
HIIIIIIIGIHGIHIFHIFFIIIGIIIHIFIIIIIHEIHIIICFIIIIIHCEIIIIAI;FIIIG;IICCIBAEIEEIII7HIIIIIII=DEBEA?FIEBD
@simulated.814/2
TCTGTCTATGAACACTGGACACTGGTGGTGACTTGGTGGGAATGGAGATAGGTTACAAGGTCTTACAACATCCAATGATATCGCAAACCTAGAATCAGGC
+
IIIHHHHIIHIHIHIFHFHHIFFFFIIIGDIIIDIFDC?FIEFIFIIIIADECII=CICIHI9IIGIIIGIIIGIIHEBI?ID@IFI3AI9>8H>IGA9I
@simulated.815/2
TTTATTGTTAATGTATATTGGAGTCCTGTTACTTTTACATGAATTTGGTTATTTCCAGACCTAGATGCTAATCATAAGAACATATACAAAGTCTTTAGGT
+
HIHHIIIIIGIHIHIIIHHIGIIHIFCIDGIBHHIF?IHI@DICBIHEICCIIIIC@AIIFIGGIDIIIIGGIBID?IIIIA;II5IIII8IGIH@;I<@
@simulated.816/2
TTGCCCATCTTAGGAGGGTTTGCCAGTCTCTCTTCAAGACCTTGTAGAAACCAATGTTTATATAAAACACTGAACCCAACAAAGAACACAGCCAAAACTA
+
IHHHHHIHGHIIIHIFGIGFHIIIIHGGIFIIEIHIEGIGHFFFIIIIIGIIFIIGG@>ICIFI@AGIIFIADGIBGAHB>IIIH?@>HIICIICF2AII
@simulated.817/2
GGCTATATGTCCATCAAGTGATGACTAGATAATTAAAATGCAGTATTTTTACATAAAGAAGTACTATTTGGCTGTTTAAAAGATTAGATTACAAGATTCA
+
IHHHHIGHIHIGGIIIIIGGFGEHGIIIIIHEGIBIIICIGIHFGCIIIHGIIHDFIIIIGACEIIIIEAICIFII8IEIFCIIICFAHFIIHAIII6IC
@simulated.818/2
CTGCAGACCAGATGGGAAAACCTGCCTTAAATGTGGGTGGCACCAAAGAAAATGAGACAGGGAACATTCATCTCTCGGCTTCCAGACTGTGTATACAATG
+
IIIHHIHGIIHIIHFIFHFEGHHIFGICIIIICGGCGEFIHIIEGC>HAG=IIFICIIIH?HCHGI<IFBGGA>II?6IIEIII=BI?IIIIADID@IIG
@simulated.819/2
CGCATAGAGATACAAGTAAGGGACATGCGTCTGAGAGAGGGGCAATCCAGGAGGAGAGAGAGAGAGGCCCCAGTGTTGGTGAGTCTGACATGCTTGTGTG
+
IIHHHIIHHIIHGIIIIHIHIIHDGIGIIEIIIFGIFGIDIIHIIEHIIFIIIGFI@=IFICHIFIAIBDFIIIICDD=IICFBI@CIBCI=IHIFD=II
@simulated.820/2
CTGCTTTCCTCCTTCTAACCATCTATGTTCAATTCCCCATCCCTCACCATCCATCACTATGGCCTCTTACTATGCTCCTCCTGGTACTCCAAATTAAGCG
+
HHHIIIHIIFHHGHIIIIIGFGGHIIGFIIIDHGGIBIIIIA>GIICICICIHHIEII?DCIIDIIIII@IHIIDIBAI?I8IE<IA?IIEEII>IDIIC
@simulated.821/2
AGCTTCTAGTTATAATAAATATAATAAGATAAAACAAACTAACACATTGGAATAGGACAAAAGAAATAACCAGAAGTAAAAAGAACCCAAGAGAAGGTAC
+
HHIHHGIHIIIHGIIIIIGIHGIIHCIIIHGAIGGFIGIIHIIFIGIDGGIIFICHCIIEIHE<H??FII@BGGCHIEFI:ID:IEIII=DIIFIIIDFD
@simulated.822/2
AGGAACATTAAACATAGGGCTCTCGTTTAGCAAATAAATAACCATTCATTTCAATGGCTGCATAGTCTGGACTTTCGTGCATATTTTTGCAAAAATAAGA
+
IIHIIGIIHGIHEIIFIIIHIFDFHEIHIDIGIIIGGFIGGGGCIHGDBEAIIHDIIHIIIIHIC>G@GIIIHIIGIDHICII1II<I9@II:IIIAIII
@simulated.823/2
GTATTACTGTGATAGGCCTGACCATGATTTTGTTTGGAGGAATTTAGATTGGGGATTTTGGATTTGTAAAGCAGTGGAATGCTTTAAGTGGGGCTTAATA
+
IIIHIHHIIGHIIIGIHIIDHIIDHGIGHGGEFGIIIIIIDIIAIIIIIIIICIIIFIAIHIDD=IDAICICFGIFII:?II<?I>BICI9II<6HHIII
@simulated.824/2
AGAATGAAGGTTTTTCTTAATTTCCAACATATTGGTTTGTACCGTCTCTAAACATAAAGTACAGAGATAGGCATGAATGAGAATAATCTTGATGGAAACC
+
IIHIIHIFHIHIHHHIIIIGHGGFIFEEDFIIICIIIIIGEIIEBICE?A@IIEIEGIGIHIA9I7IIIBII?@FIH:IIGIDIIIIIIIIIC@D:I<I?
@simulated.825/2
TGTGTCCACTTCAAGAAAACAATCCTTTACATATTTGCCGCAGCAAAACACCATCCAACACAACTGACATTCCAAAGAACCCTTAAGTTTCCACTTCACT
+
IIIIIHHHHIIFIHHGIIHHIDHIHFHEFIEIHIG@IGIDFIIEGIGIIGDEIIEIDDG:IIEBIFDHIEIIIIEIIGI?@III4FAE:IIIFIIFGI5<
@simulated.826/2
CCGCAGACACAAGGAAGAAGGAAAAATGAAAATTTCCTTCTAGGAAGGAAAGGCGAATGGAAAAATGGGAACGGACTATTCAGTCCCCTTCTGCCCNATA
+
HIHHIIIIHIIIHIIIIIIEGIIIGIDBHDIGGBFIIIFIFIGAI=@IIIIIIGEEIEIIGIDIIFI@CI<IHIFDIHBI?HEIIIIGGIGII,II?III
@simulated.827/2
CAGTTGAACTAACAGGAGACAGAGCACCGCCAAATATGAGCCTATGAGTCCAGTTAGTCCTCAACATTCCACTTCTCGGCACCCATAGGCTTGTACCCTA
+
IHIHHIIIIIIGGIIIIIHIIFIGFGIGBIFIEIEDICHI@I@IGIIIIBFIIIDHIIDGDGCIGCI@@IIIIGGGIIIIIIFIIIIIIIHIIG;>CI@=
@simulated.828/2
CTTGTGGATAAAAGATGGACTTTCATTGATTGGCTATAAGTAGCACACTCACGTTTAACATGGAGACTTCTTTTCCTAAAACATCTTTTCTCTGCCTCAG
+
IIHIIIHIIGHGIIIHIGHIIIEGGFIFHIHIIIIIHIIGIB@I=IIIF?IIIICIDCIDBII?IIIFFI<GBIIIIFIII@IHII:IIIIDICE:FAII
@simulated.829/2
AGATATTTCCCCAGCCAGAGGACCGTGAACGACCCCGCCCAGGATATCCTGCATCTTGGGCGCCGTGGCTCTGCCACTCACAGATGAATCAGGTAGACTC
+
IIIHHHHIGHGIGIIHFFIHGIIGCFIIEGGIIGBAHIGIEIIIDGII?HCIGIHIIIIICEIII@IIID@IIDCIIIDBGCF@IIIA8E:IIIE@I>I>
@simulated.830/2
GCTCTCTCTTGTGAGGCTATGGCAGTGCCTGGCAAATACAGAAGTGGATTTCACGGTCATCTATTGAATGGAACATAGGACTCCCCATGGAGGAGCTAGA
+
HIHHIHIIIHIIHIGIIIIIEIIIIGEICIHIIGGHIIIIGIDHFIIDBIHHH>III?IIIIEEIEIFCGIIIGI>IIIIICHIE>I@DIIIHIIIIF:?
@simulated.831/2
ACATTTGTCCATCTTTCCCCTTCCCACCCCCACCTCTTCAGGTTTCTAGGCCTCAGCTAGAACTTCCTTGGGAGGTTCTTCATCTGGTGGGGCCTCCTCA
+
HHIIIIHHHHIIGHIIIHGHHIHIIFIIFGHIIIICI@IIAIIIEGDIEIIIFIBGIDIHAFDEIEIEHHIF6E?8IIICII=IEIIDF:II8IIIIIII
@simulated.832/2
AGCTGGACCGGCAGAAGAGAATAAGTAACACCCGCAAGATGATAGAGGATCTGCAGAGTGAGCTCAAGACTGCGGAAAACTGCGAGAACCTTCAGCCTCA
+
IIHGHHGHGIIHHHIGGIIFIGIIIIIIIIGIIIFHIDDIIHGBIIIEIFHID@II=IIIIIHIII>EIIGGGBIIAIDI@CIIIG6CFII?IGDIIII<
@simulated.833/2
GATATGAGGCCCCCAACACATATACAGCAGAGGACTCAGTCAGAGAAAATACACCTAACCCTCAAGAGACTTGAAGCCCCAGAGAGTGGGGAGGTCTGGT
+
IIIIHIHHIIIIHIIIIIGFIFHIHEIIIIIIIDCHI?AIGBIFIIGIIIIHEIHDI@EIIACIDG@DGAEIEIIIDIB<@IBIIIIHI<IIIFI7IBC<
@simulated.834/2
CCAGCAGAGAAGTGCAGGGGAGTGAATGATGGCCGTGCCCCTCCCTCCACCTCTCTGCCTCCCACCACCATACTTATGAAAGAGCTTCCATCCCTTTGTC
+
HHHIHIHHIHIIIIHIIIHIIFIFFIIIIGFIIGGEIIIIFIHGFBIEBIFEIIHBEGIEIIEI@EHIHICIE7GIAIIDIIIIIGI=DI66IIIIIIII
@simulated.835/2
TCCAAGCAAATGGTCTGAAGAAACAGGCTGGAGTAGCCATTCTAATATCGGATAAAATCGACTTCCAACCCAAAGTTATCAAAAAAGACAAGGAGGGACA
+
HHHHIHHIGIHIGIIHIIGFGIHHGIICDDIIIIGIGIIGIHHHEHCBIAHDIBI;CIIF?BI?DIGEIGIIEIGIEAII=FHI@BIAIGI>IIIIIII4
@simulated.836/2
TCTCTCTCTCTCTCTCTATATATATATATATATATATATATATATGTATATATATATATATATATAATATGATATACATATATATATACATATATATGTG
+
IHIHIHHHHHHFFHHGGIHIIIGIIIIIICIHIGHHIIIIIIFIEHIGDG@IHIACIIDHIDG>DGGAIE?DDECIIEFDICIIAI>II?G>IIII6<H?
@simulated.837/2
CACATGATGATTCACAATGGTCTGTAACTCTAGTTCCTGGGCATCCAGTGACCTCTTCTGGTCTCCATGGACACTATACACACACGGTGCGCAAACATAC
+
HHHIHIIGIGIGIGIGFIEGFGGIFEIFHHCIDIIGIBFHGIAIDEIBHIIHAHCIFIGI9II>II9CIDI@IH<=E<II2FIDICIGIIIIIIFF?I@I
@simulated.838/2
AACAGTCATCGGGTGGAGATTTGGAGAAATGGCGCTCTGAAACACATGCCTGCCTTTATCTTGCTGCAGAGGCAGGGACCTGGGTTCCACACCCGGAACA
+
IHIIHIHHIIGHHIIIEHIGGIIEIGFHIHIFIIIGIHBIIABIIHIICDIIHHIAGEI?CAIDIIIDHIEIIABCIGC9IIIIIII70?9<EIIIIIGA
@simulated.839/2
CCTCAATGGGCTATCCATGTACGCAGGTTACACTGTACCTTGTGTTGCAGGTATCTGTCCTTGAATGACTATCCAAGTCTCCTTAGGTCTTCACATTGTC
+
HIHHIHGHHIGHHIHFIHIHIHIIIIIHIIIIHIIEIHHIFIIDBIIIIIIEFGIGIIIBIICIHICEICCB@III>IDI;<?FI0IIF9DIIICIIH@I
@simulated.840/2
AGGGGTTGAGGAAAGCTCTGATAGAGCAGAGATCAAGGAAGACTCCTGAATCAAGCAAGAATTGAGCCAAGATACCGGATAAAGGGCCAGGGGGGTTATG
+
HHHIIIIIIGIFIHIFIGGIIICIIHFIDIFBICDIIIDGAIGBIIGIIGHHIHG@?IIDHEIIEHIF@FCGI;IF9CCIIBICEIGIEIIG=EIDAI=I
@simulated.841/2
AGTTCCTGAAGGCCTTGCAAAAAGAATGAAATAGAGGGTTTAGTCAGGACAATTTGGTTAGATTAGAGAAGAAGAATTCCTGCAATCCAAAAGACCTACC
+
IIIIIHHHIHIIIHIEGHIIIIHFIIHEHIHBHII@AIHGIIIAICBIIGIFIIBHIAIGIIIDBICIIIIFI:IC@FIIIACIGIII;HHHII<DIIII
@simulated.842/2
GTGAATACACACTCTTACTAATTATGTAAGACACCTTTTCGTTTTCAATATCATCTTGCACTAAGCTGATTTTTGTTTAGTTTTGCCTTTTAGACAGGGT
+
HIIIIIHIIGIHIGIIIGFEIEEHIIGIIGFHGIBBIFEIIBFIIIIFIIHHICICHIEIBII;IIICIIII?AAII5>DBDH>1FIIIAHIIC7@1EBG
@simulated.843/2
GGCTTGGTGTTCATTCGGCCTTACAGGGATGGTGGACAGATATTCCGGCGCAGTTTATTATCTCTTGGGTTGTTCGGACATCGGCTTGGGCCCAGTCTTC
+
HIIIIIIIIIIHHIHFFGGIIIGFIHFHIICIFEIIIGGI<GIIAGIFI?IDGGIIIIADF>ICI@IFIEFIIIIIHICI8II@IBGH<DI@IEIIIB8C
@simulated.844/2
AATGGAAGTAATTTTATTTCCATTGTGAATAATTTCATATTAGCGGCTCAGACCCCTCTCCTTATGGGAACAATGCAGACACATGCTCCCAGAACAAAGC
+
IHIIHIIGHHIIHGIHIFHEIIIIIIIHGIGFCICFIFBCEIIFB@HIFB?DDI<GA@F@DIIIIIIHEIFIIIIIIIII=3IFBI68IF@IBII@5FIA
@simulated.845/2
TTCCCAATGATGGCCGACTAGGCCATCTTCTGCTACCTATGCAGCTAGAGACACGAGCTCTGGGGGTACTGGTTAGTTCAAAATTTTGTTCCACCTATGG
+
HIIHIIHHIHFHIIHIIGDIHIDIFHEIIHIIGGHI@AIDIIH@IIIDIHIHGIE?IIIIIFIIEDF@DHI<IIHIFIG@EBI@GFIIIIC3HI8=BI7&
@simulated.846/2
CTTACACTGTTTACAGGTGAAAACACTGGCAATAAAGTGATAATTCCGGAGGATGGAATTCTGGGAAGGAGAACCTTTCGAGGGAGAAGTTCACAGGAGC
+
IHIHHHHHIGGGHEIGHIIGIDFFFHIIHIFHIFI@GFHIHFEIEGGGIHDI@IIFEIGDI?IID:G>IIIGEGIIFI:IHICG;IA;IIDIIGI?IAII
@simulated.847/2
AAATCATCACTATTCAATGCTTTATTAAAATATGTTGATGGCTATGTGAAAGACAAGAGTTCATATATTAAATGTGAGCAGCTGTGAACAGGGTCAGGGT
+
HHHIIHHHIIHIIIIIIIHGGIGIIIGGIIIDIGDIFIGGB:IFIIFGDI=IBDIII?IC<I?IEIIBIH8CIHE<:GIICD/;I@AHIIIB!@II=A@I
@simulated.848/2
NACATACATGCTCACACACACAGATGCTCACACACATACATACATGTGACAGATACCATGTGTCTTCTCCTCAGACCTGATGTGGCAGGGGCGAAACCCT
+
EIHHHIGHIIHHIGHHIFIIIHCHIHHIFFHEIEIIEIBGFIICIIIICCFIIIII?I;IFIB>H@III9IIIHI@IDIIIIIADI;IIDEGII>IB;;I
@simulated.849/2
TCTATTCACTCTCTGTATCATCTAAGCTTGCGCTTCTGAAGGACAGATTATTTCTAGAAAGGATTGACTGGCACTTTTTGGAACCTTCGTATACATTAAG
+
HIHHHHGIHIHHIIIIIIIIDFHIIGHEIIGIIIIDGIIIBIFIEIDIGFIAIGBFDIIIH<IIIIIIDIIIBIBIIIIIHI<III7D?I>IGID=I=IB
@simulated.850/2
CTCCCTGGTACAAGGATATACAAACCATCACAGGCCTATACCCAGGAGTGGAATTCTTGGGTCATAGCGGGAGAATCTGTCTATTTATTTGAGAGCCTTC
+
HIIIIHHHFIHHGHIIGIHIHIHGHIIFHIGBIEHIEEDIIFIDFECI?IIIIIGIII?IFICIFCHG7II<II:CCIIEII<IIBCIIII=AFC>5DHI
@simulated.851/2
ATTCTGTCATAATCCAATGAAAACTGTGGCTAAATTTTCAGCCTCGTGAATTCAGAAGAACCCACGTCTCTCCTGTTCATTCAATGCCCCAATCTCCATT
+
IHHIHIIHIIHIGHIDGIHHIIGIIIIFGEIEIIHIIEIGIIIIIHDHI=IDGHHCIIGECIIIHII=IICBACI;GGII?II;I?@<B;I>II><IIII
@simulated.852/2
GACTCAATGGTCACAGCACTGGCCCAGCACGCTGGAGGCACTGGGTTCCATCACAGCACATTCATAAAGCATCCCTTTGGTGGTTTTCTCAGATAGCAAG
+
IIHHHGIGIIIIIGIHIIFFIIIIIHIGGHEIIIIHGIIEIIHFI?<IIIICIGBIGIFDIIIIIDHCGIIBGDEAIIDIIICGB??IIAHCI9=DIIEI
@simulated.853/2
TACATAAGAAGGCAAAATATCAGTACACATAAATAAAAGCCAGATGTGTTGGTGTGCATGTGTAACCCCAGTACTGGAGAAGCAGAAATAGGCAGATCTC
+
IIIHHHHIGIIHIHHIHIIIEGFIIIIIGGHFDIIIHGDFEIDBGIIIBIFIICIIIII<II@BI@HI?I@IBID<GGIF=IDIIGH?FIIIC@II@IIA
@simulated.854/2
CAGGAACAAACTAATTTGGTTCCCTGTGACACGTTGGTTCAAGTAAACCATTTGTACAGAAGGCAGATGCTCTAACATGCAGCTGCACACATCTCTGCTC
+
IIHHHHHHIHHHIGFGHIHCIEGIFIIIEFBIIIFAFCFFIIIHI?DIEEFD?IFI@IBGEICDIGIICIE?II?IIA<IIC?I@DFADIH?IGIII9><
@simulated.855/2
TCTAGTGATATCTCTTAAGAAAGAAGGACACATTCTTGTGCTTGTCTGTCAGCCCTGGTCTGTCAGCAAGGGCATTTTTCATCCTTGACTTTCTAAGGTC
+
HIIHIIIIIIIGHIGFIIHFGIFHIIIEEGGHGFGIIIIIIBFIIG?CIFHIDIIIHIIIGIHICCBI?I>DI=@II=III?II6HI@IIIFICII9GIA
@simulated.856/2
ACTCAAGGTATAGGAGCCCACAGAAGTGAGAACGGCAAACTCGTGAGAAAGAACTCGAAGGGCCAAGGGCTCTGTTCTGAGCGTCTGCTCACACGGACCT
+
IHIHIHIIIIHIFHIGIFHIIFHIIEHDIEIIDCFHDIFCCIEIIIHIIICIGHEIG;IBIIGIIHIFIII>;IEEFIGIFG9>I?B>;IFCIBIIIII5
@simulated.857/2
AAATATAACCAACTCTTAGAAATGTTCAAAACTATACCAATGTAGAAAATGCCTGAATTATACCAACCCATTTTTTTCCTTCTGAGATATCTTTTCCTTG
+
IIIIHIIIIIIHIIHGIHIHEIFIIIFIIICDEIHIIIIIHIIIGCDIGCII?EEGIII@CIIIIIIIIIIHIAIDCGFGII<B@F?I5DIIA:95CIIE
@simulated.858/2
CTTAAAGTTAGGAAAATTTTCTTCTATGATTTTGTTGAAAATATTATCTGGGTCATTGACTTATGATTCTTCTCTTCCCTTTATCCTATTACTGTTAGAT
+
IHHIHIIIIFIHHGHIIGGGFFIGIDIDHIIIIIHIIFHEIIEDEIIIGIF:CGCCDIIIEIIAIIG:B?I?IIGI3FIFEIBII9ICFGI?H99II>A>
@simulated.859/2
AAAGAGAAATCAAACATTCTAACATAATGTGACTCAAATATATACTAACTTGATACATGGTAAGGAATGTTGGTGGAAACTTTCACATCTTGATTTTTCC
+
IHHIIIIHIIIHIHFIHIIFIIIIIEH@IEIIIHIIIIFICIFFIG@FCDIIIIEICII;;HEIFCIIBF@III@I?IIHIIIG;@I6DIB6IAIIFAAE
@simulated.860/2
TTAAGCCAGTCCTGTGCAGCTCCGAAAGACTTGATTATTCAAGTAAGTTTGGAACTCTTCACATATAGAATAATGGTTCTGGAGCTTAATTAACGATAGT
+
HHHHHHIIIIIFHIHBGGGGGFIFIIDHGIIIIGIIIIIFI@IIGCHCHICAIIIEDIIIHII<GIIBIBFBBIIIII97IIIIHIAIFG<FIIEI9III
@simulated.861/2
GGAAATTAGGCCTGGGACTGTGCATTTGCAAAGCTCACTGCCGAGTCTTAAAATCAAGTGGAAAAAGTGTGAGAGATGTGGCTGTGTACTACCAGGCCTC
+
IHIIIIHIHHIIGHIHGHHIHIIIIIIFIFIEFDIGDIGID?IDIHEEIIIIICIEGIFHCI=I?CF?IIIIII>IIHII@BII6HIHIFIBBII<I<DG
@simulated.862/2
CAATTCATTGTAGGTACACAACCAACAATTACATAGCTGACTCTTGTGAGACTATGCTGGGGCCTAGCAAACACAGAAGTGAATGCTCACAGTCAGCTAT
+
HHIIIHHIIHIGFIIIGGGIIHIFGGHIBIEIIFIIIIFF?GIIIEEFHEHIIIIBFIIDI7II@IIHIIIED>III@IICI?@9HIIII<ICIIIIFFI
@simulated.863/2
AATCGGCTCCCCCTCCTCGCCCCCAGGTTCCCTCCCTAAGTGGGGAGCAGCAAGAGCCGCCTCTCTTCTACCAAGAGAGGGGCTGTGGCCGCCAATATTC
+
IHHHGHHHIHHHIIGHIGIIIHIIIIBDHHHHGIIID?IEFHIIDD@BFIDI?IGIBIICIGCABI@;GG9IIIFHIB>IIIIDE@?IIIE:4@+IIIII
@simulated.864/2
CTTTGTGTGCCACTTTAGATTTAAAATAGACTAAAATTTATCCCGTTAGTATCTGAAATGTTTTTAGTATATCGATCATATTAATTATTCAATATTTATT
+
IIIIIHIIHGIGIHIIHHHHGGIIIIIIEIIIIIIIGDIIIIIIIIEIIHIIAEEIII?I>EGIGIBABF=BIIIIG:IIIIIIII@III>IGIIFIABI
@simulated.865/2
AATAGTGAAAGAATAGGAGAAACCACACATTAAAGAACCCATGGTAAAGCAAGACCTAGGACTGAGGGCCAGAGAGGAAAAATACAACAGGTAATACATA
+
IIHIHIHIGHHEHFIIIHGGIIHIIFHIGGIIHEIDIDIIDHIEDAIBHDIC?AIEICI@IGG@EIEI@@GFI;A<FIIIIHAHIIIIIE=HIIDIBIIH
@simulated.866/2
CAATGTCTGTCCTCTTCAAGGAAATTACTTTACCATGACAATTATTTAGCTAAGAACTGGAGAGTGTCAATCTCCTAAGTGAGAAACAACTGAATTGCCA
+
HIIHHHHIGIHIIIHIIHIFHIIHFIFGIIGIIEGGIEIIAII@AHIHEI:HEEIEB@IIGIGIIFI=:G=7>I:5IIB<EII?IIII<IIIDIAICH:I
@simulated.867/2
AATGAGGTGTGGAATAAATACCTAAAGAGCAGCCTGTGTGTTGCTCTTTGTCATTTGAACCTGAAATGCCCCCCCAACACACACACACACACACACACAC
+
HHHIIHIIHIHHHIIGIIHIIIIGDIHIIIDIIHIEIIIAIIHIICICIEECFIIIDIIDIIII<I>II?;IHIAID<IIIEIFIC8IBI?DEIABIH5I
@simulated.868/2
TCGTACACACTCACACACGCTCCGGCGCGCACACGCGGCGCGCAGGCCAGAGGGAGGAGGCTCCGCGCGGCTCGGCGGCGGCGGCAGCGTGCTCCGCGGG
+
IIHHHIHIHGHHGGHIIIIIHGEIIIIIHHGGGDFIH@HHIIIDHIIIIEIIBBGII>F>IIIIIDAIFA0FICICII:IED>GH?E@EG@<=GIIDFIE
@simulated.869/2
ATCTTGAAGCATCCTGCATGTTTCCTATGGTGCGCCGGGTCTTTCAATTCTCAGTGTTAACAAAACCTTGAGGCGCCGGGGAGCTCCGCCTTCGAAGCCC
+
IIHIHHHHIGHGIHIIHFHFHIFEGFIGEIIFHBEHIHIGIGFIGCIIIIEGGCH;I=IHIIDIB?E>IGIDIIIIII@BII6?III@IAI>A<I<IHIC
@simulated.870/2
GCATAAGGAGCCCCAGGTCAGGCTGAGTTTCAAATAATAATTGGGGTTTGTGACAGACCATTCCATCCACAGTGTCAAGTACAGCACTGGAAGTATGAGT
+
HHIIIGIHHIIHIHHGIIIDIIGIIHFGIIGIIIGIGEEIIIHIFFIF?CIIIH@HFIFFIIIIII@=AIIIH@EIIEIIIIID:DII@IFIG<I:4III
@simulated.871/2
AACCTAGGAAAGCACAACTTGGATAGAAATGAGCAGAGATTGTTCACAGCTAGGAACAAATTCCTATTATTCATAGTAGTAAACACTTGGGTATATGGTG
+
IHFHIHIHHIIHIHAGGIIIFGIIEEIIHGIEFGDIG=ICIIIIGIIIIIHIIBIHDI?EHHBIIC:H>FCIIEAIIIIFFI;GGIHI>EBI3IIEIEI>
@simulated.872/2
ATTTTGTTCAAGGCTCTAAGTTTCTCTGAGAGAAAACCAGTGATTGAATCCCTTCTACGGCGAACAAGCCTCCATATCACAAAGATATTTCTATTTCCTT
+
IHHHHIHHHIIIIIHIIGHFIHIFFFHIIIIDIIIIHIHEGIIBBIFHCIIIIEGIIEDIIB:BIF=IHF5A;BFIIFII=II@EIFBGCIII5IIIIII
@simulated.873/2
GTAGAGTGAGAGCAGGATGCGGAAGACTTCATTATAATCTCCAGTTTTGTCTTAGCTTTATTTTATTTGGACCTACTTAACCTTTCACTTTTTAAGAAAT
+
HIIHHHHFIIHIGIGGIFIIEIFFIAIIHGIIGHIHIIHIIGGIFIF?IIIICBGBIICCI>AIICIEGIFH9<II>II?HDIB4@CAIGI<IEIII?AI
@simulated.874/2
CGTGCTTTGAGCACAGGGCACAAGTAAAACTTAAGTTTAGGAGGCAATGCCTATTGTGAAGGGCATCTGTCTGCTGGACTATTGAATTTATTCTTACCTT
+
HHHIIIIHHHHIHIGHHIHIGHHGHIIHIIFIHDGDGIIIIIHIEDIE@DGGCDIF:IFIIHIIICIIBDGI;EAI9EID<III?IBD@?CB?<FF:I;I
@simulated.875/2
AATAATAAATAAAAAGATGATTTTTTCTTTTCAAGATTATATGAGAAGATAAAAATAACTTCTCGTAATACTGTGTCAAGATTATTTGCTTAATAATATA
+
HHHIIIHHHHIGHIGHIIEHHGIIIIGIIIGIEIICHIIICIHEGHIII>IBIDIHIGIIG@IIHC=I>HFIGIDAI;EIIIIIIIG6GII@IIBFFHFI
@simulated.876/2
ATAAATTCCCTCTCTGTACTGTTGGGCATTTCATCTAAGATTCCTCCCTTCAAGTCATGAGAGTCTCTCACCTTCCAGGTTTCTGGTGCATTCTGGAGGG
+
IIHHIIGGHIIHIIGHGIHGIIIIGFGIGIHGDICDIIICCFIH@DGIIICFIIFEIIDIIIIFGHIHICI;IIEFEDIIIF=FIIBD?II?DIDIIIII
@simulated.877/2
CAAGGAAGCAACTAGGCTCACGGAGCACCGTCTCCCGCACATGACCAGGACCCAGGCCTCCGCATAGTGGAGGTGGAAGAAGTAAGGAAACCGCAGGACC
+
IHHIIIHIFHIHHIGIIIHIHIIFGIHH?IHIIGGIFIHFIGIBIIIIHIICEBGIIGAI<IIIIIIIGI:I=IIGII5IIII<DDHIIA6IIIDDEHII
@simulated.878/2
ATACAGTACTTACTTGATTTGGCATATAATATTTACTCAAATATTGATAACCTAATTTCTAGTAGAATTATGGTCTCCTTTTTCTCCTCTGGACCTGTGA
+
HIHIIIHGIIIHIIHIIFHIIFHIIIEIIIFIBIIGFIEFIIIHIBICIHBGFIIIIAIIIIICIII@HAICEIIEIIII;;I:IIFIIIICG8HIIA=I
@simulated.879/2
TAGTATGTGCTCTCTCCCGTTTCTTTTTGGAGGCACTCAGAGCTATGAGTTTCCCTCTTAGAAATGCTTTCATTGTGTCCCAAAGTTTTGGGTACGTTGT
+
IIHIIGIGGIGIIIHIIHHIHHIFHIIGIDGII@GIHIHIIICIIIFDI:IIAIIF?IEIIHH?IIIIGEII8A@BCI;HIIC?GIEGIFIIII9IIIFA
@simulated.880/2
TTTTTCCCCCAAGTTACTTTTTGCCAGAGTATTTTTTTTTAAATCACAGTCACAGAGAAGCAAACTAATATAGAAGTTGATGGACCATGTGGCTTGTATG
+
HIHHHHGIIHHIIIGGFIIIIDHGIGEIGIIIIIICEGIIIGGIGACHHIIBGII=BIII@CHHIIIEII6I@ICIIEIICGIIIAIE>9IIII67FCH?
@simulated.881/2
AACAGACACTTGATCACATTATTTCTCCCTGTGTTTAAAAAGTATCACATCAAGCAAGCTCAAAAGCTCAAGGTAGGGAAGCTTTTGTAAATTGTCTCAA
+
IIIIHHIIIIGIIHHHHIIGIFIIDIIIIFIHIFEGFHGIHD@IIEBIGC@DHBIE;I<IIIIHHHAIIEFIII?IDIII=IIIIH8IIHAIDI5I=?II
@simulated.882/2
GCTTCCTGTGCCCTGTACAGCTTACACGCACTACCCCAATCAATAATACTTACCTAAGGCTGAGTTTCTGCCAAGGATGAAGGCTTGGCCTGTGATCTCA
+
IIHIHHIHIIHIIHHGHGGGIEEHICIGIGIEEEIIIIGGIHHBIFCAFEBHFBI>BHIII@III=DAIHCIII:>ECIGICD?AICEAAIIIII8IIII
@simulated.883/2
TCAAAGCTCACCATGCTGTGCCTGACTAATTTGGGGGCTCCCTTAACAAGAGATTTGTAACCTCAGGGCTATGTGTTAGAGCTCCTCTCTTCAGTCTGAC
+
HIHHHIHHHHHHFIHGGIIIGHHIIIEICGIIIIHFIIIGE@IIHFEAIADACIEEIB?EGIIFIFI:EIDI>DI?IIIII==EI@I<I:5IIDII;IHI
@simulated.884/2
CCCATCAAAATTCCAACACAATTCTTTACTTACCCTGAAAGTAAAGTTCTGAACTTTATATGGAAAAACATAAACACAGAATACCTAAAACAAGCTTAAT
+
IIHHIIIIHIIHHIGIHIHIHFIIEHFCI:IIHIIIIIIHIGHIBBHIIICIGIIIIFIIIIH>FIAIBIGEHBII@E?BIIII>IIGCIHHHI@IIGII
@simulated.885/2
TCTAAATCTGATACCACAGGAGTGGTGCAGTTGGACTCTGACTTAGAAATGTAACAGTGGCATGGTGGAGCATGTAGTGAAGCCAACAGAGGCAGAAAAA
+
IHHHIHHHIHIHGIIIIGIHIIFHGHIGIBIIIIDFFGFII?IIEIIIIIIEIAFDE=I5IGIBC=III=@BIFBICIEAI<B>IIIIIICIIDI@I6BA
@simulated.886/2
TTTCTAATTATGTGTTCGTGTGCTTTAAATACTAGGAAAGCCTTTACTGAGATTAGTGTACAATGCAGGCCTGGCAAAGTTGTTCCCTGCTCCTCCCTTG
+
HIHHHHGIIIGIGHHIIHGBIIIIIGHGIGDIIIGIIE@CICIIIIIIBAIBICIIGBIDIBIHIEIIDHAGIIACIIH@<DI2<IIIIIICIIDIIIIH
@simulated.887/2
AATTAACCTCTGAGATCTCTCAGACACAGAGCAAGCAATGAGGCAGCATACACCAGCTTATGTGAGGCCCATAGGTCCGGACTCAGTTAGAGAAAATGAA
+
HHHIIIHIHIIHIHIGGIGDIIIIIHIIHDIIIIGIAIDIIGIEHIIIE?HHGDIGGB<IIIIGIHIIGGIIII@BHH@IDI=I?CGF@IIFI;AH?GI2
@simulated.888/2
CTGGGCTGCTTTGCCAAGTCCCAGCCAGTCAGCTTTGCTTTCTCGGCTTTCCTTCTTGTGTAGTTGTTTCACTTCCTGGCCATCCCTGTGCTTTTTATTT
+
HIHHIHHHIHIIHIGHHIIIIFHGIIIIIIFIHFIHIHIBGFGIHIGIECIGI?A>HGGIIFFI>?II?BIC:GIIIIFAGAIIIIHEIGIIIFCICFF9
@simulated.889/2
TGAGGATTTTTAGATTATATAAGTTTCCTGTAAATCACAGAATTTGTAAATGAATCTTTAAAAAGGCAGATAAACATGTAATACCTAGGATCCGTTGGAT
+
IIHHIIHHHIGIIHIIIIHHIIGEIIIFIFIIAHGIGEAIFFGHIIGIII<GDFIIIIIFIIIDBIIIHDBIIHH@I;IBEII6IGIIIBG<DIIIHII>
@simulated.890/2
GAGCCGCTACCTTAACATCCACATTATTTAATAAGCTAATAACCTGTTTTGTTTCGGGTGTTACATTTTATATAATTTAAGCATTTTCCAGAAATCAACC
+
IHHHIIIGHIIIGIGIFIIFGFIBHEIIGIII:EIGDIIDIIIIGIIIEIIIIII@CGIII=H@IB?=IDFI8IIH@F@HII=FAIIII>II<II2I?>I
@simulated.891/2
GGGTTCAAGTTCACTTCCCCGTGGCAAAAGCCAAGCTCCTATTTCTAAGGAGGCCTTCTTGAAAGGCCTTTGGAACATCAAAGGACCCTCACTCTGCAGA
+
IIHIIIHHIHIIIGGIIGIGIIIHIHIIIGIIIIIFIGIGFIIIID?@FIEIEIDIGIIHHIIIIIGEI@IE>AGIDIII>=4IIIBIIIIEFA=CDD4:
@simulated.892/2
TGCCATTCGGTATTCCTCAGGTGAGAATTCTTTGTTCAGTTCTGAGCCCCATTTTTTAATGGGGTTATTTGACTTTCTGGAGTCCACCTTCTTGAGTTCT
+
HHIIIHHHIHIHIGGHIIIIHIIHIIIIFIIFIIIDIIABIICIIIIEGB@IB=CIE=IIEIIIIIIII?DIIIHAGF9A@IIAIICIIAIG2<I?2@H8
@simulated.893/2
CATGAAGTACAATTAATATTAAATAGGACCTCTGTCATCTATCATAACTTAGAAGACTTACAATTTTACACTTGACTTATGTCCTGGCTTTAGACTGTAT
+
HIIHIIIHHIIGGIIIGIIHHIFHIGIIIIDHHHIC>DIEFFIBGIIIIIFIGFII;IHIIHHHIEIIIH>IHIIIII?3IIIDIIHIBIGI@IIAC>6I
@simulated.894/2
TATTTTTGAAGGTAGCATTTGTTGATCAAAGACCATGAATAATAAAAACGCTGTGAGATGCTTATTTTAAAATATTACTTTTTTTTTTACTTAAAATTGA
+
IHHHHGHHHIHIGFHIFIGHFIHGEIFGICIIGFBBIIICHFIIHDEEIDA>FIIHIIIIIIAEDII?BIAI@IIB@II4FII???H=II9ECI9IIIGI
@simulated.895/2
TCTAGCTTCAGAACAACCCCCCTAAGGTTACCCAAGGTGGACGATGGATAAATCCTGTTTCTCTGGGCTTCAGAGACAGCATCCCCATATACCCCAGGAG
+
HHHIHIHHIHIIFGGHIIIIHIGGIFIHIGFIEGHEFIIID>IHDIHIIIIGIIIIIHCIIBHIIIIFGIIAIIIIA=CDB=DIEIHIAII:=IFGH;GD
@simulated.896/2
GTCACTGGCCAGCCAGACTAGCCTACTTGGCAAGTTCCAGACCAATGAAAGACCTTGTCTCAAAGAAAATAACAAACAAACAAACAAATATAAAGTAAAT
+
IIIIIHHIHIIGIIFHHGCIHIIIGGFIIIGFFFEIII@IHIHFI?F;HGIIIICIGFHFF@=EIIHI>IEIE7IIIEHII@IIFIECIH:9II?E?IIE
@simulated.897/2
ATCAGCTATCTCCCAGTGTTTCAGAGACCTCACTATCCTTTGGGTATCTGCAGGACCACCCTCCTCGTGCCCCACCCTGGCCTCAGCTGAGAGCCACATG
+
IIIIHIIIHIHIHGHIGIGHHHEHIIIIHIHIIFHIHHIGFGBIIEIIIHIEDGCIB@IHIIIBCEEIIB:9HEDIIIDIHIGIIBFEEII<IIE?H9GI
@simulated.898/2
GGTCACCCAGCCGGTCCCGGGAGAGTAGCAGGAGGCACCGAGACTGGCTTCATAACGAAGACCGGCATGATGATTATTTCCAAGAGAGGAACCGGGAACA
+
IIHHHHIIIHHIGIHEIIIHGIIHDFIIFIEDFDFIHIGHHFGIIIIGE>>DIIBI?IIIIHDIHHGHIG@6IBCIIG:IIIDIG=>FGAEIGC<IHG@I
@simulated.899/2
CCAGCTCGCGCCCCAGTTGCCAGGTCCACCGGGTACTGGCGCAGCTGCAGGGGCAAGGTTCCGGGACACAAATCGTAGGTGCCTCACACACACAGGGAAG
+
HHIHHIHGIGGHHHGIHFIIGIFGGHIIGIIIIIIFIHGIGFCIHIHHIHIGIFBIIEIIIIIGIDIEA?AEIFA<IGIGI7IIGICI>IIIIG<I4II:
@simulated.900/2
CCTCTTCTTGTATTGATAACTATCAGGTTCATAATTCTTTTAATGTCTGTCATTGTCCATGATAATACAACTATGCCCTTGTTATACAGAATGATAATTA
+
HHIHIHHHIHEIIIHHIIGIIIIIIIGFICGIHIHBIHIBGIHIIFEIFIIIIIHIIICIIIIIAGBDGIEIEIEIII@IHIIIIID=FIIIIIIIEDFI
@simulated.901/2
TGGGAGCAGATGCAGAGACCCACAGCAAATATTAAGCAGAGCTCAGGGAAATCCCAGAAGGGATGGGGCAAGGATCATAGGAAACAGAGGGGTTGAGGAT
+
IHHHHGIGHHHHIHIHFGIIHIIFIIDIIGIGBIIHGIGIIDEEEIIFECFGIICH<@IIIGCIIIAI@@IGAIICIIIII9EIIIDI7IIHI;AIFII=
@simulated.902/2
ATAGAGTGGGATTGAAAGAAGAACAAGCCATAATTCTTGAAGGCCTGTGCAGGTGTCCGATCTGTGCTAGCTGGATCCTACAACCTCCATGTTAGAGGGA
+
IIHIHIIHIIIIHIGIEGIDIGIIHIIIDIICHHHGIFCHIDIIIIIDGIDD@AHGIIHGIIIDIIIII@>7IIDIIHIIHFIID=IIIIIEBFGIIGAI
@simulated.903/2
AAGGGGTTGCAAACCCCTTCAGCTCTTTGGGTCATTTCTCTAGCTCCTCCATTGGGAACTCTGTGCTCAGTCCAATGGTTGACTGAGAGCATTCACCTCT
+
IHIIIIIHHHIHHGFIHIHIFIGEHIHIGEFEHHCIIIIHIIHIIHIIIIIGIICIIFIIII@G>CIIIGICIHGFII?E9GIDEGIIEIHIII?II;?I
@simulated.904/2
CGCTCTGGCTCCTAAAGATGTAAGCAATAGAGCTCTTGCTCTGGCTCTTGCTTCTTGCTCCTAAAGATGTAAGCAATAAGGCTTTTGCTCTTGCACTCTT
+
IIHHIIHIGIHIIIIGEIHGIHGIIFIIDIIICEGIIICHBIIIAIGIEIDDIIIIC@IIIFIIIIEDIIIIIEG@II?CII>;IAHIBI<IIBIEIII?
@simulated.905/2
TCCACAGACTTAGCCGATGCTTATTAGCCCTCAAGCAGCCTAAGTCACCATTGTCCTTGTATATTAGTTGGAGCTTTGGGGTACAGCCTGGGTCTTGGGG
+
HHIHIHIHHHIGIIFHGIGIEEIGGIIEIIIIEHDEAHDDIEEDBIBIIDIIHIEFF=H>CGIIHI?IIIFCGIIIIIF>BIDFIIIGIIIGHI;IFII1
@simulated.906/2
CTTCACAACAGGACCCCAGTCTATGGAATGGCGCCTCCCACATCCAGGGTGGGGTGTCCCCACGCCCACTGGAAACACTTTCATTGATGCCCTAGGAGTT
+
IHIIIIHIHIHGGHFIGGIIIIGFEIGIGIEEIDICHFGEIIIDIIIIIIIIHHDAH>G>IIIIIIIICFI@DII@C@III=IAIIIIACIID8FIG4HH
@simulated.907/2
AATTCATCTTGTCTGCCTCTTCCAGTACCCTCAAAGAAACACAATCTGCCTTTGATGGGTGCTCACAGCACTTGCTTAAAACCTATGTTTCCATCTTTGT
+
IHHIHIIIGIHHIIGHIIFIIFIIIHFGIDIIIEHIIIIIIDGIIIGIFFI@IIIIAADIGIIIIIIIEDIIIIBIACIIFIABCFGFDIFIGHI@=IGI
@simulated.908/2
CTGGACAAGGCAACTTAGTAGAGGAAAAGGGTCCCAGAAACTGGCAAAAGAGTCAGGGACAGGTCCTGCTCTCACCCTTAGGAGTCCCACGAGAAGATCG
+
IIIHIHGGHHHIIIIIGHIIIHGGIIFHIHIHIIIFIIDHGIFHGIBEIIIBD@I=DIIIFIAFDIIIIIEIIIDIII>IG@ID@IIIII;I?I=?IHID
@simulated.909/2
GTGATAAAGCTGTAGGGAGATAGATACGAGTATACCGCTGCTGGAGGGGATCTGAAATGGCGTAGACACTTTGGGGAACATTGGATGGCTCCACAGTGAA
+
HIHIHHHHIIHHFIIGGHFIIHFIHIGGIEIFIIHIDIIDIIHEI?IFIFIFIIIIIGIIGIIIICIIIEGIID9FHI>ICIDIH><@@DIIICCIF<II
@simulated.910/2
TTCTATATGTTGGGGTCATAGGTGCATCCCACCTCTCCCAGTGTTATGCACTGGACTGTATATAAACTAGAAAGTAAGAAGTGGGAGCCAGTTTGAAATC
+
IIIHHHHIHHHHIGGHIGIGGHIGHEIIIIHEGIGIIIIIIICEHBE@HI<GGI?I>DIBID>EIIBFIAFIIAIIB=I<FIGID?II<IIBI;HI:DII
@simulated.911/2
CACCCAACATAGTCATTTTTTAAAGAATAAAATGTTTACTTTGGCTCAGTTTTGTATCTTTCTGTTCAAGTTCACAGGTCCTGTTGCCTTTGGATCTGTG
+
IHHHHHHHIIHIHGFFHEIIDIDGIFHHIICEHG>DF?DCIFGEIICIIIHCIEI<FIGIGBGIIC<IIHIGIIGGFBIIIIF@IIIHIHII/IIIIIII
@simulated.912/2
GTGGGTCTCAGAAGAGAAGCACTCAGTGAGAAGAGTTGGGGAGAGACAACCAGTACATAATGGATGTAGACCAAAGGGATTGTTGCCCTCAAGAAACAAA
+
IHHHIIGIIGFIEIGHIFIIFHIHIGIIDIIIIDIIGEFEGIIICIIIIIIIGIHIIFAIDGIIAIIIIF;AIIAIIIHIIIEGC8II7IIAHIII7IAI
@simulated.913/2
TGAGGCTGATCTTCTTTAAGAGCCAAGGTTGCTGATGTGGAAAGGGGTAGATGGTGTGGTATAGGAGATGCTAGAACTCTTGTTCCAGATGGGTGTGGCT
+
IHIIHHHIGIHHIGHHGGGIIHBIIGHIIIIEEIHII@IIIIHEEGFEIIIEIIFBIIDIHIHIBCIIFIAIIB@IIIB3;9I?ID<@E=IEI5;IFIIB
@simulated.914/2
TAGGCAGTGAAAAGCAAATGGCCTAAGCCCAAATCCCAAAGAACACCGTGATTTCAACGATTTGGGGGTTATCTGCCCTGTCTTTTCCCTCTGTGTCTGT
+
HIHIHHHIHIIHHHIIIEIGEFIIIGIIFIHIEIFFDIHIIEIGEDIFFFIFGCIIICEDHB<IIICHFGIIIIIIIII@FBEI?EIII<=I;IEIIIII
@simulated.915/2
TATGCACACACATACATTACAAACTCACACACATACACACAAACTCATAGATACACACATACACACCTATGTTAAACATTCACACACATAAATACACATA
+
HHHIHIHIIIHHHGFHHIGDFIGIFFGGGHIIIIFHIGIHIIIIIFFEHIIBIFHIBIIIIFFIBF=AII6ADIHIIIFIIIID>EGIC5IGFBCE;:6H
@simulated.916/2
TGCACTCACTAATAAGTGGATATTAGCCCAGAAACATAGAACACCCAAGATACAATTNGCAAAACACAAGAAAATCAAGAAGAGGGAAGACCAATGGGTG
+
IHHHHIHGHIHGIHHGHIHIIIIFGIIIIHGIHI?HI@FIIDIIIIGCIADHIIIEAGII<I@EIBIICIGECBIG@III>@FIHDIIBIGI@IHIFG;I
@simulated.917/2
AGTATTTGAGAGCTGACTGTGAGCGAGAATAGCATTACATGGCAGCCAGCTTGGTTCCCCTGCTCCTAAGGAGTCCGGTCCCTTGACTAAAACCAACGTA
+
HHIIIIHIHGGGHEGIGIDHHIIHIGIIHIIEIIIGDIHIIIHBIHCIIEIIBAIIIIHI>FHICFIBHIDIFEIIGIIIIGIBIIIH<<I??II88HII
@simulated.918/2
GCCAGGCCTGGCATTGCATAGCTATAATCCCAGTACTCAGGAGGCAGAGACAGGAGGGAGAGTCACCACAAGTTTAAGGCCATCCTAGTACTCTGTGAAT
+
HIIHIGHGIIHEGIIIFGIIIEHEHHEIIGGIIIIDIGFIII@EHFDIIIGHGEIIDHHIIBGDFAHIG@G?II6>IIB-I>II=I<;IIII86IIIIB?
@simulated.919/2
CTGAGCTGACAAGGCCTGCCTCCAGCTTCCAGCTCGGCAGCTGGAGATATTGTCTTGCCTCCCTGTGGATGAGATTGTGCAAATATTTGCCATCTTTAAC
+
HHIHIIIIIGHGIIIIHIIGIIIEHIIFHCEEFDEIGGIGIIIFEIIFEHE?>DIBHIIDFAIFII>IIAI>IGFIII9CBII<>IIIIEIBBGIB5I?@
@simulated.920/2
ACGCTTTAGGACAATATGGCTCCCGTACACTGAAGCAGTTTTACTTCCCAAAGCCAGGCAGAGAAAACCATGAGATTATGTGAAGCCTGAGAGGTGTGCG
+
IHIIIIIHIIIIIHIHIIIIIIHIIIDIDIIII@HFFIIIDIIIGHFIIBHIDHIEEGDIIDIIDAIIFFGEIFEHA=D;I:II7@IIIIEI=CAABBI@
@simulated.921/2
TGCCCACAAATTGTTATTTTTGAAAACAATACGTTGCAAGATCTACTGTGAAAAGCAGAAATTCAGGTGGAAAGTTCAACATGTAAATGTGTTTGTCACC
+
HHIIIHIIGIGIIIIIIIIIIGIGGIIIHIGIIFCGIHFIIGIAI@IIIFIIG@HIIIIIIIIDICAHHGB>IE=IIAIIIHII?I@II?I?IHIEIEFI
@simulated.922/2
GGATCTCTGACAGAGACGTTGCCTAGTTTACAGAGTCCCTAGGCCTACCCATCAATAAATCGACCAATCGGTCAGTGTGCCACAGACTGCAATCCTGGGA
+
HIIHHHIIHIHIGFIIHHIIHIIGHIHIFGIIICIFEIIIIIIIHGGGIIIEI=BIGI@IIICFCGCCIIIIIDIIIIEIIIC=:BIBII9IIIIIIIIG
@simulated.923/2
GCAGAAGTCACATCATGGGCTGTGTGGGTGTCTCTTACCAAAATCCTTACGTGTACAACTTGTGCATCTGTAGGGGTATAGCTGCTACACTGTCTTTTAG
+
IHIHIIHIGIIIIIFFHIFIIIIIHIIIFFFEIGHIIFIIFCIIIDBIIIIICIHIIACIIIIEIIIII?>?HDI=GIIEI5I?:?IID;II=BE4;@?I
@simulated.924/2
GTAAAAAATAAAACTTATAATGCCATCAAAGAAGAGAAAAGGAAAGGAAAGGAAAGGAAAGGAAAGGAAAGGAAAGGGAAGGGAAGGGAAGGGACAGGAA
+
HIHHHHIHHHIFIHIGIGIFFHICCGIIIDIBDIIIIHDIIIBFAIIIEIIGHIGBII@H=EIBH=3CHIF>ECIII@I<IHIIACEHHIEE@II3HIEI
@simulated.925/2
GATCAGTTTTGGGTGTGTCTGCATAGTCATCTGTTAACATGAGCATGTTTCCTTTGGTTCAGACCTTTAATTTCTTTAAATAACCTATTGTAACTTTCAG
+
HIIHHIIIGIGGHIEIIFIIIGHHGFIIGIHDIFIHIIIIAIIIEFBIEIIIGBII@IFDIGIDIDHB?IIIGIIIABIII@FEIIIIIICID@II>IIF
@simulated.926/2
TATATATATGTTGGATTTAACCCTTTATGAGATGTGGGGTTAGTGAAGATTTTTTTTCCCAATCTGTGGGTGGATGATTTCTCTTATCGGCTATGTCCTT
+
HIHIHIIHIIGGHIHHHIGIIEEIIDFIIIIFIFHIBIDIHIFIIDIGIIIIDFI>II?DIG?FFIIHIG;I9I=IIIB=GHDI:IIIB@IIE>IHI=II
@simulated.927/2
ATATTATGCATAATTTTGGGTTTTTTTCCTACAAAATTTAAAGTCTATGGACTATTTCATCAAGCACTTATTATAATTTGCATATGTTCAAGAAGAATGC
+
IHHHIHHIIIHIHIIIHFGIIDHGIIFGHGGFIHECIIHHHIAFIG?IDIEIFIGHI>H<BEIIIH=EHI=D?E8>I@IIDID?FDIEGAECBDHIIIII
@simulated.928/2
TATCCTCAGGTTCCTAGTGAATCCAAGGCCAGCCTGGGCTCCATGAGTTCTGTCTAAAAGGAAAAGAAAAAAAAAAAGAGCAGGAAGAAATTTACTAAAT
+
IIHIHIIIHHHEGHFIIIGIGDDIIIIGIHIHCIIGCCIGIIIIEIGDIFAICFIC@IIIIECIIFIFDAIIICE<I?I@IIII>4?IFDIIIID>I;FI
@simulated.929/2
AAGCCTGTGCACTGACTAACTGGCTTTTCTTGCCTTGGCTGCCTAGCATTCAGCTATCAGCTGATCCAGGAGAGCATCAGCTCAGACAACATAAGCATAT
+
IHIIIIHIIHIGFHIGIHIIIIIIIIFEHDIHIEEGIFH=HIIDCG?IHFEHHIIIIIF>ABIIIEBIIECIIIIDIAGIFIAEIFIIIIII@I?+GII9
@simulated.930/2
CTGTGCTCTTGGTCTCAGCCATCTTCACCACCACCTGTTGTCTTTAACAGTTAACATCCCGAGATGGCTCCCCTTTCCTTCCTCCATAAGGCTAGCTATG
+
IHHIIIIIHGHIIIIIIIIGIHIHFIDIGIII<=CGEDIIIFDEIGGFDDIFHIHIGEIH<FHAIF?IFHFIIICCD?AIICIGCICGHG@III@@AEI@
@simulated.931/2
TTTCACTTTGAGGGCACATGCTTTATTCAGTAAGCAAGCCATTAGGAGTAAAGAAGCGCTTCCCACAAGCATTGTGCTGTTCATCTTCTCACTCATGGAA
+
IHIIIHHHGHIIHFIHGIHIIGIGIHFGFFIIIIFEIGDIIEBIHIGIBHIIECII?IGIBEIIGIHI@AHIG@IAICHIBD:CIC>II?IIII<HIEII
@simulated.932/2
TAGACATCTGACTTTTCCACGCTATTTTAAAGTATTTTTATTAACTCAGTTTCATTATTTAAACATCAAGAAAATTATATATATATTCTTTATTTTTATA
+
HHHHIIHIIIIHHIHIIIIHIFHCIIHFGHHIIFIIIIHIIIIICFHIDF@II?HHIIHI;IDIIIIIIIDDIIIICEDIHIEII6I;I9I?=I@@I>C@
@simulated.933/2
CTTTGCAGCCCATGGGCCTCAGTCTCCTGCATCGGAAAGACCAAACTAAAGACCAAAGCTGGGCTCCAATCTATAGCCATTCAGAGTTGGCGACCATCAG
+
HHIHHIHHIIHIGIGGIHGEIDIGIIIGIIIIFGEIBFIHEIHFIIGIIHCFIHIIEIBHHHAEHIIFIID5IIIIHIB8I>IFFH?AIGC8I@8I9<HI
@simulated.934/2
TACTAAAATAAGCCTGTCTCGAAGAAGTGATGGGCCCAGTTGCTACAGTAATAACTTGGGCTTCTGGCCATGCTCAAAATGTTTCTCCTTTTTAAGCAAG
+
HIHHHHHIIHIIIIIFIIEIIIHIEIIGIIDFIIICHIGHBIIFHIBGIIGIIHHDHIIIEII@IIGIIIII=II>IHA:DI?>IH=GFICI@:?FIDI@
@simulated.935/2
CTCAAGCACGTGGCCCAAACCTCCCATTTTCATCTCATGCATGAGGCCCTCACCCTCAGAACAAGGCCAGCTCCCATCTAACCACATACTCGGAGGTCAG
+
IHIIHHGGHIHGFIIGHHIHHFFFIIHIIIBBGHGGHHIHHIGIIIHICIIFDBIHIAIIIFCAIDAIIIIHAICIIEAIIICII<>HB?FFCII>IAH<
@simulated.936/2
AAATGAGCTCTGCCTGGAAGATTTATCAATGCAAAATGGAATTGCCCTATACTTGCATAACCCTAAGCCTGTTTTTCATTTGAACCTTCTATTGCACACT
+
HIHHIGIGIHGGIIHHIIHIIFFHIIHIGDIDGGFIIHGFFEDIEIGIIIDHABI?IIII<@IIIIEI;IIDHIG<III@IIFFIICII@I=IBIIH@IH
@simulated.937/2
TGGTGTTACATGGATATGAAGCAGTGAAAGAAGCCTTGATTGATCATGGGGAGGAGTTTGCTGTAAAAGTAATCTTTCCACTAGCTGAAAAAAATAGTAA
+
IHIIHIIHHIHHIIIIIIIGHIEEGIIIIFGICIEAIFIFIGIDIGGDDIDGIII:ICIIBIHIIIDII9IF==III:@IG@IIICIBGBD>IIIF?>HG
@simulated.938/2
GAAGTAAGTCCCTGTTCAGTCCTGGTTTTAAACACCTCTAATATTGGTATACCTTCCCTTTCAGAAAATGCCAGATCGTACACAGATTACAATGTATTTT
+
HHIIIHHIHHIGGIGHHIIIIIGGIFGGGEFGEDIIAHGIIIIHIDCIIIIIHIIIIEGIFDIIFIIDEIIIII>BIIC>8;IIEDIIIII>?FIIIIII
@simulated.939/2
AACATAGTTTACTCTTTAAACATTCCCAAAAGTAAAACTGAAAAGGAAAAAGAGCTGAGTCATGTATCTTAGCTGATAGCAACCTTTTTCTTTTCTTTTT
+
IIHIHIHIIIGHIIIIIIIHFEHIIHHIIIIHDDIIIGDIHIEHIGIIGIIIIIFCGIEIGIIIIIGIFHIIDIII;HI5IIBIIAIIIC>EIIGICIIE
@simulated.940/2
AATTTTGAAAGCATTTCAGTGCAGCCATCTCATGCGACTCTTGAAAACGGCCCTTCCAATTAGGTAGGGCGGGTTTGGTGGGGACAGTGATGGGCACAGC
+
HIIHIIIHHGIIHGGFHHIGCECHDIGFGIIIIFFHIIIGIICIFIGDIIID?IEIEEIIIFIIAIF9EIIIDH?I8IBI?IGDEIIEIIIIF<@IIIAI
@simulated.941/2
CTCACCACACCTCCATCATATGCCTGCACTATCACGCATACACACATACAGGTGCCTGCTTTCACAGCAATACACATAGACAAAGAGACAGGCACACACA
+
HHHIIHIHIHGIGHGIIHIIIIGIEIIIIGIIIIFFIIIIHIIIIIGFFEIIIIFCI>GHCDF@IIBI8IHHIE9IFCIDIIBE<II@EIDEIEIIIAGI
@simulated.942/2
GATGTACAGGCTGGTCTTCATCGGATCCCCCAACAACCGGAGCTGGTCCTACCCTGACTCTGTTGCCTGCCCGTGGACCCTGTTCTCCTACCTGGGCTGT
+
IHHHHIIGIIHHHIHIIIHFHEHIIIIFIIGIDIIIDIBIIBAAIIHIFCIGEIHIIIIDCIEICIIBIFICAI@DI7I;IIEIEICHI<HIIII?IGAI
@simulated.943/2
GGCAGCAACAACAGGACAGGCATGCACTCAGCAAGAAATGAAGGTAGGCATGCCAGAAAGTCCGGCTTTTTCCTCAGACTTTTTTATATCTGTACTGCCT
+
HHIHHIHHIHHHIIGIIHFDHIDHIIIIEIHIFBIIIBIEIHFICIIGH?IAHH@IAIFCDIIBICIICI?@DHIIFI?IIIIIIG>=IG<CIIIBII:=
@simulated.944/2
TCATTGAGAAGAGAGGCCCCTTGGTATTGCAAACTTTATATGCCCCAGTACAGGGGAATACCAGTGGGAGTGGATGGGTAGGGGAGCAGGGTGGGGGGGG
+
IIHIIIIIHIHHHGHGGFIIIEHFFHFFHHGHGIIIGIIICI=IIFIIBAIIHGIIFIDHIDIHGIE=IEIC8IBDIII=I@IIAIII?BCIIEHII=I@
@simulated.945/2
GGCCGTATCAGGTACTGGAGAGGACAGGAGAAAGGTTCAGAGGATCAGGAAATCGAATAAAAATAGGTAGCATGGCAGATGAGGAACTGGGGATAACCAC
+
IHIIHHIIHGIIGIIIIHFIEGIIFIIIGBIIHIHIIEHIIGEIIIIDDGCHHDBEBHBIIIIIDHA?IDGAIBGCIA4I=CIC;IIC@GHIIF8IH@:C
@simulated.946/2
CCCATATGCCAGCCACGTAGTCCTGTGCATCAATCTGCGCACAGTTCTTTCCCACCTAGGAACCAGTCCCAGATCACCTGCTCTGCACGACAACTACTAG
+
HIIHIHIHHIHIIIIIIGIIEIIIIFIFEGIFIIGAIIIIIIIIDIIDEIGI>IEIIHIIIHIFIIEIHDIGHHII9BIAIII:ICIDI?I5IHAIIAH3
@simulated.947/2
AATTAACTACATAGGCACCAACATCTGTTTTAGAACCATCTTTATAAATATCCAATGTACCCGATATGGGTTTAGATGCTGTGACTTTGGGAAAAATCAC
+
IHIIHHIIHHIIHIIGHGFHIEGIICICIGHIIIIIDEIIIIIIIDFIGHDIIIDGGG=GGIIIAFI<9ICFDIHBI7D@:IHI<III>II5DECI?I=G
@simulated.948/2
TTAGAACAGTATGCAGAAGCATGACACGCTGAATCTATGCCATACAAATAAGGAACCATTAGGACAAGCACAAGAATGTGTGAAGAAGCAAACAAAAAAG
+
HHIHHHIIHIHHGIIIIIFIGIIHIFDIIBIEIIHFIFADIBFIBAII@AHIBIIEIFAGFGIDIIIGIEI;IE>I>IFI5@IIFIHIIIH>IIHI9IIH
@simulated.949/2
GCATCTTTCTCCTTTATACTCAAATCTGTGTAAGGGCAGAGGCAGGGAAGAGCTGAAGTCAGTCAAGGCCTTGAAGATGCATGGGTCACTCCTCGTTCAC
+
IIIHIIIIIIIGIIIEGIIIHIIIICDIFEHGBIIIGIGCCIEII=DIIAIIAII<IIDICIFIEIHIFCI@GICIDIIDIIID8IIIFEIDI5I=IDE9
@simulated.950/2
TGGGAGCCGGGCAGTGGTGGTGCACGCCTTTAATCCCAGCACTTGGGAGGCAGAGGAAGGTGGATCTTTGAGTTCGAAGCCGGCCAGGTCTACTAAGTAA
+
IHIIIHHIGIIIIIIHIHEIIHHDEIFIIHGIBIIIIIHCII?IHIEEICIFII>FIIIABI?DIIIAI>II@EAHIIIBACII?IIAGID<IIAHD8FE
@simulated.951/2
CATGCTTTTATGGCACCAATGGGTATATCTTGTGAGGTCATTTGTTACTGTAGCTCTAAGGGCCCACAGCTGCATAAATCTGGTGATACAGAACACACTT
+
IIIHIIIHIIIIIHHGIIIHGIIGIFEIIIIIIIGEEGDIFDIIEDFBFHFIF>HFIGIEDGIIIFIEBEIIBID=IHGIHGDCFEHGGIHIIF2IGI?G
@simulated.952/2
AAAAGAAACTCCCCTTGTCACAGATGAAAGCCTTCGACTGTTAGGGATGTGATAGCCAAGTGGCTCACCATGATCACTTTACCAATGGCCAGTAGAAAAA
+
HHIHHGIIHIHHIIIGGIIGGGGIHHHGGGGDIIIIEHIFEIEIHFIIIIIIBIEFIIDIGCIA=HIIICIECG;GGI=IBI8?CGE=C:IIGIEIGIII
@simulated.953/2
CAGCCTGGTCTACAGAGTGAGTTCCCGGACAGCCAGGGCTACACAGAGAAACCCTGTCTCGAAAAATCAAAAAAAAAAAAAAAAAAAAAAAAAAAAGCAA
+
IHIIIIIIIGIGHGHIIIGFHHIGFFIIGIDEIIHIEAIHGAEIICIFEIDFE:I>IFIIEIGID<FHIIID@>CI=III@BIACCIIH>IAIDI@I0I4
@simulated.954/2
TACAGCATATGGCATCACCCTCTTTCTAGAGCACATGACATCACTCCCTTACTAGAGCACATGACATCATTTTCTCTCTAGAGCATATGACATCACTCTC
+
HHHHHHHIIHIIIGHIIGGHFIHABFIGIIGGIIIIHIFHIIIIGIDBII<EHCGIII=IFCIDGCEEIIIAIE@FIEII=IC@IIHIIIIIID@I-IIG
@simulated.955/2
AAGGAACACAAGGAAGTCTTTCTGCTCACGCACTGGTTATACAGGTATGTTCAGTTTACAACACCACATCACGTTATACACGTATTACATTTCAATCAAA
+
IIIIHIIGIIIHIGHHIIIGGGIIHDIGGGIIIEEIIIGIIGCIIGGIIGG?@IIIIECIIIII?IFIFCDCII7GIIIIGHDII=IIIFIIAB<:II,I
@simulated.956/2
GGATGAAAGCCCAGCGCTGGTGGAGCTCCTGAGTTGACAGTCTTGACCCACTTGGAGGACTCTGCTTCCAAACAGAACTTCAAGATGGGAGAGTTTTCTG
+
IIHHHHHIHIHIHIIHHIDHIIIGGEHHEIIHIIFIGIIHIDIB?ICHIIAIIICEEIIIIIBGIIIIIHFIDGIECIEDFIIID<II8E>ICIB?IA5>
@simulated.957/2
TACTACCGGAGGATCCAGCAATACCTCTTCTGGGCATATATCCAGAAGATGTTCCAACCGGTAAGAAGGACATATGCTCCACTATGTTCATAGCAGCCTT
+
HIHIIIHIHIHHGIIIHIHGHGIHHGDIIGHIG@BHIIIGIDCCFIHAII@HFF>CIGIIIAIIG=GIIH>II=:IIIFF@;IICGFIDDIE:III6CII
@simulated.958/2
TGAAAGTCCGTGGACAATTCTTCTGAGTTGTGTTTCCATCAGTGATCAAACACAGCAGAATCCACAGCCCTTGTTGTTTATCAATTTAGGTCAAAGAATA
+
IHIHIHIIIIHIHHGIIFIHHIIIIICHFIIIFFHGDIIIEIG?EEHFHFIIDHDI>ICHIIII@CIIECI4I;II?2II@BI6IIBE5B?HIIIIGIII
@simulated.959/2
AACGTCAGAACAGGCCCTCTGAGTCAACTTAGCAAAACTCATATGAACTCACAGAGACTGAAGCAGCAAGCCTGGGGCGTGGATGGATCTGCAGCAGGTC
+
HHIHIIHGIHHIFGHIHHIGIGHIGIIGIIHGIDIIGHCIIII@I>AFFIIIDIIFC@A??III?IHIE?:FHGI<HBFF4DIAIB6EHAII<IIH5>?@
@simulated.960/2
GGAAGCCACTGAACAGTAGGTGAAGATGAATACAACTCTCCCAAGAAAAAATAATCATCAAACACACTGGCTTTCCTACCTGTGTCTTCAACAGCCCCCA
+
HIHHHHIIIIHIIIGGIGFIIIEIIIHHIFIIIIIFIII>GIGIDFHIIIICDI/IIEDIFII?DEDDIFIIIIEAB>DFF@BI:II@@IAFDI9IBI?=
@simulated.961/2
CTAATGAGATAGTTTTGATGATTCTAACACTAGCCTGCTCATTAATGCAGCATATATTCTCTAAAAGGCATTATCCCAATGGCAATAGTCATATACAAAT
+
HIHHIHIGIHIHIGIGIHIFEIHHIIBIDHIIIIIGGICABAEIIFGGFIIIEII=IIIIHIDICIIAII4IBI=II>GDIIII?<IIA>A@IIIHIIII
@simulated.962/2
GTGTGTATATATATATATATATATATATGTTCAGTACTTGATATATATATCAGTTTAGTACTTGAAGTATTAGCTAAAAAAAATTGAAGGGGTTAAAAAG
+
IIIIIIHHHIIGIIIHHIGHGFICGIEHIEGIIFCDIF?IIFIDIBGIHIFIGDGII?>IIIFIDI9>GII;ACBEIIIGID;EEIAHI?II>EIBII@?
@simulated.963/2
AAGAATGAAACCCAGTAGAGAAGACGCAAAATAGTGTAGCTATGTGCCCATCATATGGGACACATAATGAAATCATCTCCATTCCAAAGGGCCATGCCCA
+
IIIHIHHHHIIIGHIHGGIFGGFHIIIDCHGIIBHFGIIGDDGEFGIDIBC;I?DEAEHH@IHGGFIICH=C7IIFIGIII<B=IAIIC@IIIII>GE5G
@simulated.964/2
TTGAATGAATTTCAGCCTAAGAATGGCAAAAGTGAATATCCTCAGTAAACCAGTGACAAAGGAAAACCTTGATGATGAGGCATCCTGCTAAGTCTCCTCC
+
IHIIHHIIIIIIHIIHIIIIIGIHEIHDCEGEHIEDIIIICEIIIIH?IIF?IFEGFHHIEGF@CII@GBCAIIIIDIBI?I?<III9I?II<I6CII>G
@simulated.965/2
CTGAGATTATAAAGGGAATTATTATCACAATTGATCCCACTTCTGCTTAGGTAACTGTCATCTCTATCTTTGGTCTATCCTCATTATATATATATACTGG
+
IIHHHHHIGGGHFGGHIIHHGIIIEIGGIDIIGFHEEICBGIIACFEIFI?DEIIF?>FE9EIIIHEDII8IIGIIII@I<AIIDIIII85IC>IEI<II
@simulated.966/2
TAATCTTTAAAATGTGTCAACAACTCGCCAGTCAATGTAGGTCTATATTATAAATACTGTATATGTATTATAATTTATGAAAGTAGTTATTATTGGACAT
+
HHHHHIHIIIIHHIIIDIGHIIIGIIIIGIGDFIGIECFIIICIIIEIIHEGFIH=?BII7>IIEFI?IGIIIFBIIGIIIII;>IICEIIFEIG?IIIC
@simulated.967/2
ACTCCTGTCAAATCTTACCATTTCCTCACTAAACATGTGACATCCAATAATGTACAAATTTTCTCTTAGGCCATGGGTCATGTAATCTGACTCTTAGATT
+
IIHHIHGGIHHIIHHHIGFIDIGIFIIIFAGCIGGHFHIDIIH<CBCIIHIIII=IBIII>CCDICI?IFCIIIG5GDDDIIII@IIA9IIIII@IIA?;
@simulated.968/2
CATTTGCCTAAGAATTTCATGAATTCATTGTTTTTAATAGCTGAGTAGTACTCCATTGTGTAAATATACCACATTTTCTGAATCCATTCCTCTACGGAGG
+
HIIIHHIHIHIIHFIIHHGGIFIGIHIGIGIIBHDEIEHIFGFHIBFFEIE?GBIEI8IG>IIHHGI9IG6CAE?IIEAAIII?IBAG>DI;IHI;G;@7
@simulated.969/2
AGTCATCTCTCCAGCCTCTTAATCATCATTTTAAGTAAAAGCTAACTTAAAATACTATTAAATACTGTGGGGGTCTTCTTTTGAAGTAGGTGGTATACAG
+
HHHHIIHIHIHIFIGHGIIIFDIIHHIIIIGIDFIIEIEIGDIDBIIEFFIHIGIIIHDEIHI>IIIIIHEIIFIICHIIIIIIAAIAIIHGIIIIIIII
@simulated.970/2
CATTAGTCATAACACGTTCGACACACAGAAGACACAAGAAGGAGGAGGTCTCTCTTGTAGGTTTTGAATGCTTGCAGCTTCTTAGCTTTGTGCTATGCAT
+
IHIHIHHHIIIGGIIIIIHGGFHHIGIFGDHFGICIIIDAIIEIICIEIIAI;EIIHEEGII6GIHCBBC;:IEI>II;ICG:IIIIIEHIII=?CFIDI
@simulated.971/2
CTCCTCTGGTGTGTCTGAAGACAGCTACAGTGTATTTACATATAATAATAAATAAATCTTAAAAAAGAACACATTTAAAAAAAAAAAAAAGAAACCACAA
+
IIHIHHHIIIIIIGHIIGIDGGEIIIFHGEHGIDIIIIEIEIIIGIGHCGDIII@IIIFAB?IIIBIH9I@GGIIIGIIIIB@HIIIGDAAA4II<IIII
@simulated.972/2
TGTATGTGTGTGTGTGGTATGTGTGTGTGTGTATGTGGTGAGTATATGTGTGTGTGAGTGTGCATGTGTGTGTAGTGAGTGTGTATGTGTGTGTGTGGTG
+
IIHHIHHIIIIIGHIIHIIIHIIGHDDIII@IIDIGIIHFGEIEIFIHCIIIIIID?GIIIIGHI:BBHIHBI?IAIGII=IAHIDEEG:IIHI@IIEF<
@simulated.973/2
AATTCTGGGATTTTTTTTTTTACTCCAAATTTGAGAATTTAGCAGTTTTATTATTTTATAATCTATCTTACTCAGATTTACGAAACAATTTTCTTTTACT
+
IHHHIGHHGHGIHHIGGGIHHGHIHFIGGIEIDIGEGIEIFGIEGIIHGIIGCEIIIIFI9ICCIIABIIIIIIIDI?IHCD=IIIIC2FCCI<IIII7I
@simulated.974/2
GGGACTTACAGGAACCAGGTAAATGTTTACAGTAAAGATAAAGCAGTCCTGCCTAGGGTCAGCTTAGTGACAGGCAAGGATTTTACACTCTAGTGCTATA
+
IHIIIIIHHIIHIHIFIIIFIDIFGGIHIIIEEIBICFICCIIGEIGIFHIFICHICIIBEIBIGII?GEEEIIBI;F<IHH;GIIDII@AIHIIIICII
@simulated.975/2
CTCTACAATCAAGCTCTCCCAATAAACGTGTGCAGAAGGATCCTGTTGCAGCGTCGTTACTGCTGGCCAGTCCGGCGCGCGCAAGAGTTAGGCTTCTCTG
+
IHHHIIHIIHGHGIGDHIGIFGIIGHIEIHIFIIIII@IIHHAIICIIB?E>IBGIBEIAII=DBFHHIEIIIIIDII?CHB?FIGIIGIII<=-IIII0
@simulated.976/2
AAATTGAGATTGATTTAAAATATTGGAGTTAGAGAATAGACTGTGCCTAAAAATAGATGAATAATAAAAAAAAACTTATGGCAATTTTAAAAGCTAGATA
+
HIIIIHIIIIIIGGHIBCGHIHIIGGDEDHIHIIGIFCIFIHIDIIHIIAIDIECIIIFFII?:IIEGIAIIG?H;FEI?<>;I<IIGII@CIDB@CIID
@simulated.977/2
TCATGTTGAACACACTCTTAGTCCTAAGTAGAGGCTGCAGTGAGCAAGGCTCTCACATGCTTTCAGAAGGGTCCTCCACGAACAGGGCATTTGAATAGTA
+
IHHIIIIGHHIHIHHGHIIGEFIIGIICIGFFDGEIFICIFIEGIFEFIHGIBIFGIIIIFFIFDDI=IE7EIEDFI<I>EIFA<HI7>EIDHHIC:>IE
@simulated.978/2
TATTATATGTAAACTTCTTTCTCAGGAATGGTACCAAAGTGACTTGCTTATGGGGCTTTATAATTTGGGATAAACATAATTAACAAAACAGGTATTTCTC
+
IIHIIGIIIIIIHIIGIHHFICIGFIFIIIIHGBIGHIIIFIF<ICEIIIIFFIFIEIIFI?IIIIIIICB<@?EIIIA:F>IGFEIIIIIFIIIDIA3I
@simulated.979/2
TTGTCAAGAGTGCCCAGTTTATGTAGCATTGGAACCCAGGGCTTCTTCATATATGCCAGGCACGCATGCGTGCACACATGTACACACACACAGACACACA
+
HHHIHHIHIGIHFHIIIHIHIHGIFIHFIIIIIEI?IFGI@DDGDIFIEHIIIBIIIII>FCA?@A=IIIDDIDB>IICCECDIIIIIIF7I8G:II:II
@simulated.980/2
TAGGTGGTACCATCCCGGGGTTGGTGGTCCTGGGTTCTATAAGAAAGCAAGCTGAGCAAGCCAGGGGAAGCAATCCAGCAAGTAGCACCCCTCCATGGCT
+
IIHIHIIHHIHIHIIFGIHIHFIHEDFIIIHDDIGIIIHHGHHCIIIIHIIIFGGGIIIIIGBIFIIEBEIIGHFI=H?IFIAI=IBIIGIIICE<CIII
@simulated.981/2
CTCTTCTGGCTCTTGCAAAGGAGACAGTCAGCTGCTTCTAGGGCCTGATAGGGAGAACTGATCGTCTAGCCTATAGGGTAATGTCCAAAGGCCCGCTTAG
+
IIIHIIIIIHIGIHIHIIGIGGHIIIIIIEGIIID?EIIIFIIDEIBIIIIAEBFGIIIII@BIEIIIICIHIIGGIEBDHIIAEIIIDFHDG>HII4EI
@simulated.982/2
TAAACTTATTAGTAAAACCTAGAGGAAAAAAAATATACTTACACTCTTGTCAAAACTAAGGACAAGATCTTGGTCTGTTCCATAGACCACTGGTTCTCAA
+
HIHHHIIIHHIHGIIIHGICGFIIIIIICGGIHIGIFIGIHIFIAGFIFIIG;IHHBIDIIAIDEC=;II<HID;I>IGIE>II;I8G6@I7=EIIAEIF
@simulated.983/2
GAAAGACTTGTGTGATTAATAACATCATATTTCCAAAAGAGAGAAATTGAAGAAGACATCAGAAGATTGAAACTTGACCCATGCTCATTGTTCAATAAGA
+
IIIHHHHHIIIIIGIGFHGGGFEIFIHGIHIGDIHIFHDIIFIIHIIC@IAIFDII=IIFCEFBCIDIAIFI=III;IIIAI9III?IGCHII3?III2:
@simulated.984/2
GCCTTATCTCACATCAATGAGAGAGGAAGCCCTTGGACCTGTGGAGGTTTGATGCTCAGCAAAGGGGAATGCTAGAATGGTGAGGCAAGAGTGAGTGAGA
+
IIIIIHIHIIGIIHGIIGIFIIFIIGGIIHIIIFII@HIDIEE=IIICIFBFIIEIIIECEICIIEIIIGII<I?I9I8<I?F;I<<HI2IICI>7I9II
@simulated.985/2
CTATATCGACTCTTCCTGGGAGCTGAGGGTGTTTGTGGGCGAGGAGGACCCTGAGGCCCAGTCTGTCACACTCCGAGTCACGGGGGAGTCGCACATTGGT
+
IHIIHIHHGHIIHIFIFIGGGFIHIFIICEFGIHCHIHIIFICIICAIGIIDCAFIFIIGHIIIIIIIIBIIHIHFIAII<I<@>H?DIBH9IIIIH?I7
@simulated.986/2
GGATGAGATGTGAGGACAGGAGAATGACTTAAAGCTTACAGCTTGGCTCTGCACACAGCACAAAGGCAGACACGAGAGAGATCCAATCTCACATAAGGTG
+
HHIIIIIHHIHGHHIHGIIGEIEGIIICGIIHCHIGBIIIHBIIIICFI<AFII?IIFIIIECHHIIDIBI?IE<IA>IBHGDIII:II;@BDDFBHI=I
@simulated.987/2
TGTGCATCAAGACATTCTTTCAACCATAGGACACCCACTGCCAGGGCTGGGGAAAAGGCTGTTGTCAGTCTTGTGCAAGCATAAAGATCTGAGTTCCATT
+
HHIHIIHHHHHIHIIHGHIHIGIFHIIFIFIG@IGECDIDCIBIIIHIG@@IIIEH@IIFIIAIHBDIAC6BBIICBCIHI;IGI6FIHBIIGEI2HIFI
@simulated.988/2
TAAAGACATAATGAGTATTAAATAAAGAAAACCTCCTACATGTATAGAACTTCCCAAAGAATTTAAGGACAACTCTTAACTAGTACACTGAAAGGCTAGT
+
HIHHIIHIHIIHIIGIHGIGDFGICHIIFFDFIFHI;HIIDHIDIICIIII=DAHI8IIIBGDGI;IIBCIGE;FIIIII<IIAIIIIIAIHI85IIIG>
@simulated.989/2
CATAAACTAAATAAAACATTGTGCAAGATAATAGAGGCAATAAACATATTTATATATTTAACAGGATATACATAGAAAGGTAAGCACATCTTGATTCTAT
+
IIIHIIIHHIIHFFHGGHGIIIGICIIEIHGFCIAEI@AIHAICIIGIIIIIIIIIIIGFIIIIIGIG<FDIDIIIEIIII@IIIIIGIIIIIIF>IAI3
@simulated.990/2
TCGCTCACCTTCTGTCGTCACTTAGGAATCTCTAATGAGATTGGGCTCCCGTAAACTGATTAAGTTACCTGTTTCATGTCCAAGTGACATTCTCTTCTGC
+
IIHIIIIIIHIHIFHIHGIIIIDCIIIFHICIIFIFDIHIAIIHEII=CIIIEAIIIIIFIIIIF=I6EII=GIIDI;IDICI?II;=IICI:HIII<IF
@simulated.991/2
TCGCACAGGTTTGTAATCTCAGGTTCTTGGAGGGCTGGGGTGGAAAGATTGAAAATTCAAGGCCTATTGAGATGACAGAGAACGTNCAAGGCGAGCCAGG
+
IHHHIIHHIIGIHIIIIGHEIDIIFIIEIGIGIIIFIIIIIEHIIHGIIEIH:I@@III=I@IDIFIDFI?III?<I:IIIII=IC7IEIFIAII=I6IE
@simulated.992/2
TCACAAAAGAAGTCACTTGATATGTACTCACTGATAAGTGGATATTAGCCCACAAACCTAGAATACCCAAGATATAATTTCCAAAACACAAGAAAATCAA
+
HHIHIHIIGIHIIIIFIIIIIEEIIIFFIGHFIHGIFIFAFGH?>BDFIBII@AC?FDG@IBIIGI>IIDDF<IDIEGGECADIIIIBIEIIG7IIHEII
@simulated.993/2
ATAGCATGCCCAAGACATCAGGGTCTATGTCTATCTTCCCTGTACTACCGCCCCTCTGCTAAATCCCAAAGTAAATACTGAAGGTTGGTTGGCTGAATGA
+
IHHHHHHHHIHGIIIIFGHHHIIIIGBIIFIIHIGEIFDIIHIIEIIIIDIIIE;CIIIIFAHIDI<IIII@D@IIIG@IEFIIEGI?IEIIIIIA<1II
@simulated.994/2
CCAAAGAATATATGAAACCACTAGAATAACTAAATTTACCTGTCAAAGATATAACATAATCACTACAAAAGCACCTTCTTGAGTTCACAGGTTTATCCTG
+
IHHHHIGHIGIIIEIGIIIGIIIDEDIFGIIIIIHDCGEBGEIHIFIDAHIACICIHIBHI@ICIIF;IIIIIIIIIIHIIGI:HI=ADFIID0I<FHHE
@simulated.995/2
AGATAGCTGTAGTCTGAAATGGGTTTGGGTAGTAGAAATGGAGACAAGTAGAGGTATCCCAGGTGTACTTTGAGATGCTCTGGTACATCTTGCTGATAGA
+
HIIIIHHHIIGIGIHIFGFIIHGIIIGGIFFFGI;HFIDBIFCIEH?EBGI@GIAHIIAICGIHIIIIGIIFIIIIIIIIIH>IHIHIIGIEI=II@I:A
@simulated.996/2
CATGCATACACTGAACAAGCAAACTCCCTCTGCTCTGGTCCATCTGGGAATATACGGTGATTTTACATCACCGTTTATTTAAGATGATTAGTGAGTCTTA
+
IHIIHHIIGGIIFGIIEIHIGEEHFIIGHIGHIDEIHDHIIHIIFEIF>ICDIHI?II>EIIIIIIDGCIFDFIII<IIBIFFC@FCIIAI@HBICHII?
@simulated.997/2
AGAGGTCTTATCATGAGTGGCAGAGCAAGAGGCACTTGTACAAAGACACTGTCAATAAGACAAAAAGGCCACAAACAGATTGGAAAAGGACCTTTACCAA
+
IIHIIIGHHIHIIHGGIFIHIGDCIFEFIIIIIAGEIGIII@IIHGCIII=ADICIHIBFEHIIGIIGICAIAH@IIIIIIII?IF@HIII;IIAFDIII
@simulated.998/2
ACATGGGTTTAAATCAACTGGTTTTTCATTAGACTAAAGGAAATTTTCTTAAAAGAAAGCAGAATATGAATGATGAGTAAAAATGAAGTCTGTTGAATGT
+
HHHIIIHHHHHIIHHIIHHFGIHIIDIFEIIG@FI?DFBBIDIIIIEGIHIHIDAII<IFGIEHIIIIICIIDI@IIIIFIDGDIFIIHIIIICIIII;I
@simulated.999/2
TCCTCTATGATAGAATCAAAGTCAACTGATCATTATGGCGATTAATCATTTTTGTGTGAGGGCTGGAGAGACAGCTCAGCAGTTAAGAGGACTGACTGCT
+
IIHIIIHIIHHIIHIGIHCHIIHHHHIHEFIIEFHIIIFHHGIHEIBIIEHIEIHDHIDIIH???FDGGIIHIAI@I=IIDIIIF4CI?;IA:HIIIAIG
@simulated.1000/2
NTAAAATGGGCTTCAGCAGAATAATGATCACTACAAACATTCATTTTAGGTCATGTTCAGGTATGAAGCCACTGGCATGAACCATGGTAAACTAAGGCCA
+
IIIIIHHHIIIIIIIGEIHIGGIEIIFIAFABIIIII?IEGIGFI@DHEGEIIIDIHEIII@<HI<?I=HIF:BIIIIIID?III8FIGGI<I@IIIGFD
@simulated.1001/2
GCCAGGCTTATTGGTGCGTGTTACCATGAATGGCAAAATTCACCTTTTTTGAAATGTACAGTTTCTGCTTTCTAACTATTCACAAAGTTGTATACATACC
+
IIHHHGGIIHIIGHIIEIIGFIGGGIHHIIGHDIIIFDGICIGG=IHIII?IIIEI?IGGBIIIIIBICEIIIIIIIEH;D=IIIIG9IIIDII@II>AI
@simulated.1002/2
CCTGAAACTAACCAGCTTCACTAGGCCTCTGCCTACCTGAGTAAGTAATAAAGAAGGACCTAGATTCACTCTCAGACCAGTCAAGCTACAAAGTAGACTC
+
IIIHIIIIHHHIHIIIIEHGEHIIIGIIIGEIIIFFIFEIIGIHCFIAAIFHCI?@EIB>IBGIGIAIII@IAHEI=IIHI<IIIIDCIA+EABFGDGIG
@simulated.1003/2
AAACATGAACAATACTCTCAGAGTTCTATGGTCTTACATAGTCATTATAATTTTATCATAGTCTCTGGTATCATCTTTTGACTTTATTCAGGCTAATCTT
+
HHHIHHIHGHHIGIIIHIIHHEIIIGIDGIIIIIIIIIGFIIBIAIIIIFC@GIAHD@HDIHII@EI?IADFI8IICIFIDIIIIII?>8>EII=IIIIC
@simulated.1004/2
GTGAATTTTACTAAACACAAACTCGTTGGAAAGGAGCAGGCTTTACTCAGCACACCCTGGTGTTTCCCTCCTGTTCCCTGTTTTCTCTATAGCCAGGTAG
+
HHIIIHHIIIFHIGIGGIFICGIHFHGHIEHHIGIIDIIIGGIDGEFICIBDBI;DDAI=IBCIEI@:CIHCEII@GIGIIAIIIDIF!?IAIIII<DF@
@simulated.1005/2
GTGTGCCGGCGTGGGTGTGGCCGTGGGTGTGTGGCAGACCATTTTGCCAGTTCTCTCCAGGCCCCTGATTTCTGTTACAGGGCCTGTGATCTGCACAGCT
+
IIHHIIIHHGIGGIIIIEIIIIHFGIGHHGIGIIIICIGIHBBFEIIDDIIIEFDIHIDBIIGI?I>IIIIIFGIIII8I=IIAFFG@GAII849;CIG;
@simulated.1006/2
TGTAACCTCAGGAAGCTCTCCTGGTGTCTAGGGACACAGATCCCTTCAGCTGCTATAACTGACAGCAACAGATTCTGGCCCACAGACTGCACTCCACCCA
+
IHIHHIIIGHIIIHIIHIHIFHIFHIHIIDFEGHIFIGIIIFFIIBEGDIFEIHDFCIDI@EI9@I:IGC@IIDDIB8GIIIAI;<IIIIFCFH?II=AD
@simulated.1007/2
TCAGTTCCCCAAGTTATAACAAGATCTTTTCAAGTCTCTGGTAAAAATGAAGTATTTGTGGGTGAGAATTAGAACACCTGCTTCATGCTGTTTCTATACA
+
HHIIIHHHHGIIHGGIIIGGIFIIIIIIDHIIGIIIGIIIBFIIGIGICHGIFIIIIIEADIHIGIIIID@EEICDIIII<IIIEFGIIIIIIII=IGAI
@simulated.1008/2
AGGAAAGTCACAATGCACAGATACAAAGGGAAACCTCTACTTCAGAACAAAAAAGATGCTATTACCACATCACACTGGCCTCACCCCTATCAAAGAACTC
+
HIHIHHHIIHHIFIIIIGIIFFFFIFEGFFGIIIIIHIHFIIIIIIEGGIIGIGDIDDIIIIICI?FIBGIIDID<DIAEIFIHII6CIBI=HBI.I>II
@simulated.1009/2
TCTAGAATAATTTGAAAAGCATGAGTAAATTTCTGGGCCTGAAACTGGCACCATCACTTCACTGGTTGAAAATATTTAATTTGGTATTCAGATCTTCCTC
+
HHIHHIHHIIIHIHIIIHIIHIFIIHIIEHIEIFDECIFHIIIIIIGGICFI@IBICIIEIDID?IEIIFI9IHBIIGIGCI2II>6IEIII>AIHI=II
@simulated.1010/2
TCAGGTAACCCCATAAAAGCTCTGGCCACTATGTTGATGGGACTTTCTGAGACCCTGGGGCAGGTACCCTTGCCCATACTTGGAGGCTGGCACTGCCCAC
+
IHHHIIIIIIHGGIIFIHIGHIHIEHGIIEIHIIHEC<AIIAFGIIGI=EIIIIHIDIIECFIIH?@IIIIIII@I<C>IIIE5E;HIIAH>II?GEI7I
@simulated.1011/2
TTATTTAAGGTTTTGAAAATCAACTGCACAAACAGGAAAACCCTGGCGCTGCCAAAGGGAACTCCACCCAAGGAGCGATCCAGCAGGAAATACCAAAAAG
+
HHIIIHIIHHHGIHIHIHGGGIGEIFAFFIIICIAIIGIHEICHIGH>CDFIIIHHEI@IIIGII<IHI@I@AIHI=ICI<III6I9>;FII9IIII<GA
@simulated.1012/2
ACGGGAGATACTGGGTATATTCTGGCATCTGGTATCTGTGATGGCATATTATTTTCAAACTTACCATGAGACACATTTACCAGGGCACTGAGATACTGAG
+
HHHHHIIIHIHHGIGIGIFIIEIIIHIHIE=IFIIFIIIBIB=IGIIIDIHIIBIIEHIIIIG;BGGGFGEEIIAIIIDEDIIII?F<5IFE4CI:BGEI
@simulated.1013/2
AAAAGTAATTGTTGCTTCCTATGGTTTTTGATGTTAAAGTTGGGATTCTGTTCTTGCGGCTTTCTTCTTTTAGGTTTGTTGAAGGATTACTTTCTTGCTT
+
IHHIIHHIIHIIIFHIGIIIFHFIIIIIHGIIGBHFEIEBIFDEHBDAFI;IHIIIIGIII;IDIH=D6III<CGIGIIIGIDIIAGBDCI;IEBIACII
@simulated.1014/2
GACGAGTGCAGGGTAGAGTAGGTGAGAGTTAGCCTGTGCAGGGTAGAGTGGATGAGGGTTAGCCTGTGCAGGGTAGAGTGGGTTAGGGTGAGGGGTAGCC
+
IHIHHIIHGHGHHGIHGIGGFHIHEDIHIIEHEIIFFBIIIIDIFIHIIIIIIIIIIIIHCII:>HGIAIFFIA@III>IIIH?FBICIGHIDE=IIIII
@simulated.1015/2
TCCCCAGAGGAACAATTTCATGCCTCTGAACTAGTAATAAGGTCCCCAACTAGAAAGAAGTGCTCAGTGGGTTCTGAAACAATCATTTGTGTTGCTTGCG
+
IIIHIIHHIIIIEHHFHIHHIIDGIIGHIIIHIICIIIIHBGEBHIHGIBIEEF>EI=IHFBIEAC:IH1EICIIF7<IHBBH@IG>IIIFI8II9E<II
@simulated.1016/2
TTGAGATCTTTCCATCTTCTGAGATTTTAGAAGATGGTTAGTTTTGGGACTGTGTTCTTGCATTTATCTTCTTTTAGGTTTGTTGAAGAATTACTTTCTT
+
IHHHHIIHHIHIFIIIHEIEIIHEIIFGGIDIIHFHIHHEI@IIBIGIBFBHEIEIHIIIIBIGIAFIF?I?IIICHFIIIIHIIHG7CIHCIIAIIFII
@simulated.1017/2
TGCACTGGGATCTGAGAGGTCCTGAAGGTGCTTCAAGCTCTGGGGCCACTACACAGTCATCAGTGAGACACGTCTGACCTATGGCTCTCCCAGTCTTTCC
+
IIIIIHGHHHHIHGHIIHHHIIIFIHHFIIIIIIIIIIIIIBGFECIEDFIIIIEIHIIID@IIFGII8EGEFF@DIII:HIFACI>IHEHDBE?II@1I
@simulated.1018/2
TGAAGATGGGGCCTCTGAAGAGGTGGACTGTGGAGTTAAAGGTGTGAGTTCTGCTCAGCCTAAGCTGAATCAGGGTCAGATGTGCCCTCTCAAGTGTCCC
+
HHIHHHIHHHHGFIGHIIIIFHHIHEDFIEIIFHIIEG>ICIIIAGIIHICII;@IIBE?GDIHIIGIAII<IDICGIGII@IIIIH>FIIEDIIDG<H<
@simulated.1019/2
AGTGAATTTAATGTAGACTGCTGCCTGAGCAATCATGGCACCAGCACTATGTCACCCACTACAGCCAGCTGAAAAGTACCTTCTTTCATAGCCAGCTGAC
+
HHHIIHHIIHHIIHHHFIHIIHEHIIIGBIIIEHDDIGIBHIICIEIIHAIIIHBIIGGAFGDIIEIC>IICIIFIIIDIIBIII7D:DIIICEII<8DE
@simulated.1020/2
TTCTTTCTTTCTTTCTTTCTTTCTTTCTCCTTCCTTCCTCCCTCCCTCCCTCCTTCCCCTTTTCCCCTTTCTTTCTTTCTTTCTTTCTTTCTTTCTTTCT
+
IHIHHHHHHIHIIHIIIFIHGFEICIIFIGFDFB@@CCFHGIEGFIEBIH?GHDIIHIBFFIC@@IIBIIAGICFIIAI?FH9IIGIIIDAEIIIIBIAI
@simulated.1021/2
AAGGAATGGAAGACATTTCTCCCAACACCATCTGGTTGAAAGATCAACAACAAGTCTGCAAAGGCTGAGACTCCCAGGATGAGAGAAGAAGCTGAGTCAG
+
IIHIIHHIIIGIIHHIIIIIDGIIGHIGDGIGIFHFEGIEIHIIGIGIA?HIIIIIGFIDFEBBHF>I=EHIID>IDIBI<IIIEIIEII>GI>HDIG@I
@simulated.1022/2
GGATTAATGGGCTATAGTAGTAGAGATATGGAAGACTTCGTTACTGAGAGGGATTTGAATGTGAGGATCCAGCTCGAGAGGTTTCAGTGAAAATTTTCAG
+
IIHGIHIHHIIGIGGIIFIHIIIGHIIIIIFGEIIIIIFIIIFGIDIICEGFDFD=IIBIIDIBIH>DIE@IICAIEIHID<ADIEII6GIC/IIII9II
@simulated.1023/2
GTGGTCAGGCAGCCTCAGAGAACCTGCTTTCTACACACAATGGCATAAGCAGACTGAGTGTTGGGGACCAGGTGCTCACAGTGGCTAGCCACACAATGCC
+
HIHIIHHIHIIHIIEHIIGFIIIIIIIIEGIHIIBIIIIHIIIIIICII@FIIICHDFIDIIGEIHII;IGF@IAHI>IIIHE:IIIE?FII7DDBI?II
@simulated.1024/2
TAGCTCAGCATTATCTGCAAGTCCATTTTATTTAGTACTGATCTCTGAGGTGGCTTCACGGGGCAAGGCTAACCCAGCCAGCACTCTAATTACGTGTCCA
+
IHHHHIHIIIHGHIHDIHIIIIHIIHIDIIIIIIGIIIDCIDII@II=HDCIG?IC<IIBAFIIIAIIICIH=DIA;IEBIGHIDD8ICI<DII?<BIIF
@simulated.1025/2
ATGTGCATATAAGTGAGAGTGCATGAATGTGTGTAAGTGTGTTGTGTGAGTGCATGTGTGTGTACAGAACTATCTTTGTGTGTGTAGGATATTTTCTCAC
+
HHIHHIIGIHGGIGIHGGIIGGIFGICHIFGDIHIHECIIHGIIHIIBIHGFCA@IIDI?IG>GIGHIIDGIIIHFHFIIIA?FI;FHI@IAGIIIDHI@
@simulated.1026/2
GTTCAAATGAGCTAGTCATCTCCCACACATCCATTTATGCCTTAGGGCATCTTGAAGAGGTCTTACAAACCAAATAGTTTATAGTATATAAAAGTGCATG
+
IIIIHHIHIIHIGGHHDGGIIIIIIIIHHIIIIEIIIIGHFIIIGHDIIIIDGIHHIFEHI<CICCIII@?IEI=EFIIIIIAADIII=5IIIIIICEIH
@simulated.1027/2
AAGATGGCTCAGGGGTTAAGAGCTCCGACTGCTCTTCCGAAGGTCCTGAGTTCAAAATCCAGCAACCACATGGTAGCTCACAACCATCCGTAATGAAATC
+
IHHIIHIGGIHIIIGIIIIHIHIGICICIEFIGGIFIFI?IH=FEDABHGICIHHDIHII@IHIIHIGFIEIHIAEI9FIII>G>IICIFI<IFIIII9H
@simulated.1028/2
GTTGGTGCTTGCCCATGGGATGGGTCTCAAGCTGGGCTGGTTATTGGTTGGGCATTCCCTGAGTCTCTGTTCCTTCCCCCATGCCTGCATTACCTGTGGA
+
IIIHHIIIIHIHGGGIIIIIHIIIIIFFIIIHIGFFIGIIIIIBIEHHIHIIIDGIIIACI8HIE<CIIGIIIDIAIII@I6III=I4;IIIIEI-BDI3
@simulated.1029/2
TCAATGGGAGGAGAGGCCCTTGGTCTTGAGAAGATCATATGCCCCAGTACAGGGGAATGCAAGGGCCAGGAACCAGGGCGTGGGGAGGGTATAGGTGACT
+
IIIIHIHIGIFHHGHIFIIGIHIEGIFIIECGIDIIEIDGEIHFAIBI@IGIFCIIIEFEIIBFIIBIHIIGIIG?HII8I/IFI>IIDDIIII0D>CFI
@simulated.1030/2
CCTCGCTGACCACTCCCCTTGCCCACTCTGGGATTTCCCCCCTCTCCCACCCCAAAAGTTCTCCATTAAATGAGGGCCCAGGGCCTAATCCCATCTCCAC
+
HHHIHIHIIIIHIHHIIHIIIGGIIIHIFGIGIHIIDEGFAIHFIIDGIIIHFIIACID?>CHHIIIIFIIIHIIIEI>II>FB?1AI>III@I6IIIII
@simulated.1031/2
GAGGTGGGGGTGGGTGGAAGGGGATCTCTGTGAGTTTGAGGACAGCCTGGTCCACAGAGTGAGTTCCAGGACAGTCAAGGGCTACACAGAGAAACCCTGT
+
IIIIIIHIHGFGEHFGIGIIGIIIIIIGDGIHG?EFGFEIEDFBEIBICFIE8IIIF>IIIIIIIIIIACIGFIIH;II8:ICI=>>D?IIABI6@IIII
@simulated.1032/2
ACGTTGGTGCTATCAGGGTTTTTGTTGTTGGTCGTTGTTTTAAGGCAGATGTACCTGAAATAAGTGAATGTCTTGATTTGGACTTTATGAATCATGAAGC
+
IHHIHHIHHIHHGIIHEIIHIICIIIIGEIFIFIIIBHHGIIGIIIIFEHIIIH:IIIF;I?GEFIIIEBIDIDCHB<<IIIAG0EIFIIIIECIII@II
@simulated.1033/2
AAGAACAACATAAAAATTGCCCTCTACATGTGTCAGTAAAATAATTAAAACTACCCGAGAACTGATTTTCTAAATTGTCAGACAGAGGGATAAGAAAAAA
+
IHHIHHGHGHIHHHIIGIHHGIHIGCIIGIGDDIIDII?HE?CIICIIF>IDAF<II:?IGIHGGGIB>IB@I>@IIFD9IEI>@D?C6IGCI;EII&C<
@simulated.1034/2
TGCTTGCTGACTGCAGATACAATGTGGCCAATGCCTTGAATGCCTGAAGCCCTGACTTCCCTCTATGTATATACCATACCCTGAAAGTGTGAGCCCAAAT
+
HHIHHHIIHHIGIGIIEEIIIEEGIIHIIIIFHIEIHDAIAIIIIIIFIBEIGIHIFIIIIIBIIIB@III=IEIIIB9IEIBIIIC;EBIIIICIII<<
@simulated.1035/2
TCTCCCAAGTGCTGCAGCCAGCAAGGGGAGGTGTCTGCTCACCTACTCTCAACCCCTCGGCTGCCCAGGTGAGGTGCAGTAGCTGCTCTTCCAAATACCA
+
IHIIIIIIGHGFIGHIHGIIIHIHDHHIFICIIGDIFIHFEIEI?FA:HHDGIII@IIHFD?IIIGEIICIIDC=ICEIIIC=IIHGIIBIIIFIIIBII
@simulated.1036/2
CAGCACCCAAGAGGCTGAGAGAGGAAAATGGAGAATTTCAAGACAGCCGATGCTACAAAGTAAGACTCTTTCTCAGGACACCAAACTTGCAGAATAACCC
+
IIHHHIIIHIIIGFHFFFGHFFHIIICHIIIIIFEFIEEFHHFIIIIFGIFIA?HII?FIFCH?/C>IIFBDIIIIBIIAAHI=IIFGD5IFII-IFII5
@simulated.1037/2
CCACTGAGCCACCTCCTTTCCCTTTTCTTTCTTTCTTTGATATTAGAGGATTAAACCCAAGTCCTCCCTCCATTGCTAGGCAAAGGTTGAGTGAGAATGG
+
HHHIIHIHHIIIGIEGIIHGHIIHEICIIHIEHGHHCIDF?HIHIIDIHIG@IDAEH?EF>8H=IEBI?;ID<AAI@III<>ICI>I3I>F@II<IIBGI
@simulated.1038/2
AGGCGGATTCTGAGAGCTTGCTGGTAAACCCCCACAGCCAGAAGGCCAAGTTTCTGGTTCAGTGAGAAACCTTGTATCAAAAAAAATCAGGGGCTAGGTG
+
IHHHIHHHIIGGGIIGFIIIIIIDFIIFIIHEGIIIHIIIIEIGGIF@IIIGIA>GIIG>IIFGIDECIII@IGICIIIII?IHFGI1B?8<0?I+I7II
@simulated.1039/2
TGAGATAGGAAATGCTTTAAAAGATAAGACTGGAGCACATCAGACAGCGATTCTCAAAGGAAAAAGAATAAGATTGTTTCATTAAATGTGCCTAAAGGAC
+
HIHIIHIIGIGIHGFIIFHIIDHGIIHFIIIIIH?FIGIIHCIIEFIIIA@ADIDFEDFBGI8IIIFHDEI>IIIFBIIIIIBIIBIIII;IHII5BAIF
@simulated.1040/2
TTGTTTAATTGAATCCTACAGTGAAACTCAGAAGGAATCAGAGGCAAAATGGAGCAGAAAGTGCATCTGGCACCTCAAAGAGACTAACTTGACAAGAGGT
+
IHIIIHIHHHHIFHIGHGGIGIFIIHIDIIIFGIIIIFEIIEIEGIGGIIDII@BIIIIIC<IHIIGIEGIFIIIBBFIIIIIIIIBFDIC-IAI2BEII
@simulated.1041/2
CATGAAATGAATATACCCTTTTAAATAGTTTCATAAGAAAATTCATAAAGATAAAAGGTTAGTATAAATTCATATTCAGTCTCAACCCACTAAAGAAAAA
+
IIIHHGHHHHFIIFHIFGIFIFIIHIIIFHIBDIIIIEBFIIIIIIEIGB@CIIIHGDEII=IECCCBA8IEIIHIIEEIF<II@HII99DBIFIHI?<I
@simulated.1042/2
GAGGAATACTCTTTTGCATATTAAAACCAGTCTCCTTTTAGTGTAAGCTGCTTAGTGACCTTTGGTCTCAGTGGGCTAAGCAGAGGGTTTCAGGATGGGG
+
IIIHHIIGHIIHIGHIIFDGGIFHFI@GIEGIDGDFIFIGIHDIAGIF@IGIDIIBIIIIEII=HI=IIIIIEEI<@?IDII7IBIIEGIBIBAEIIIAI
@simulated.1043/2
ATCTGTGGTCACATAGTCTGCTGATTCTCAATGTGAAGTGCCTGCTCCCTCCCACCCCCGTGCTCCCTCCCACTGCTGCTTTTGCAAAGACTCTTCCAGC
+
HIHIIHHIIIIIIIHHIIIHHIGIEFEIGIIHIGIIFDGIEECIDG@DHHIFGGIFCIAIIDIIIIEHH=AEIIBIGIB@IDIEAHED?I>BIIID=III
@simulated.1044/2
TCCAGGACAGCCTGTCTCAAAAAAAAAGAAAGAAAGAAAACAGAAAGAAAGAAAGAAAGAAAGAAAGAAAGAAAGAAAGAAAGAAAGAAAGAAAGAAAGA
+
IHHIHHHHIIHHHHHHHHIIGIIGIIFHHIHIIIIECFIIIIIHICGIIEIIIII>ABIHIICGD;GHIBGIDIHD@I@IIIIIIDD=IAICC:IIIIII
@simulated.1045/2
TTTTCCTCTTCCTCATCCAGGTTGGTTTCTGCAGCCTACAAATCTTTGGCTTCCCAGATGTTTTGACAGACAGACCAAAATGCGAAATTGTTAGTCCTGT
+
HHHHIHIIIIIHIIIHFHIGHIEHHGHHIFIHIIIIHIIHEIGHIIFBGFDIHBIIBDI<BGGIGHI@I@I;IEII9IDCDIIFII@I@IIII;2I?GIG
@simulated.1046/2
TTTATTAGATATTTTCTTTATTTACATTTCAAATGTTATCTCCTTTCCTAGTTTCCCCCCTGAAAATCCCCTATCCTCTCCACCCTCCCCCTGCTCCCCA
+
HHHHHIIIIHHIGIHGIIHIEIEFGIGFHDICIIFIIIIEHIDFIIIIHACFIHI=HIICCII?8IIB@IIGCHIH=>I<DIIDI?I@GF7IIIIB<III
@simulated.1047/2
CCTTTCGAGAAGCACAGAGCAAATAAATAAGTGATGGGGGGGGGGGCTGGGGGGCGGAGGGGTGGCTATTCATTGTTGACAGTGCTTCTGACCCCTACCC
+
IIHHHIIIIHHIHHIHIHIHHHIIFHFIGEBEHIIIIIIDEFGFIIHCCEAIIIAIGIGIAIHIIIIIIAICI@IC6FIIIGHHFBIFIIAFICIDABCG
@simulated.1048/2
GCCTGGGTCCCCTGCCCTCCTTTCTCTCTGGCACACACACCAAGGACACAGGCAAAGCCTGCTTTGAGTATTCTGTGCCAAGGACAGCTTCTAAAAATGA
+
IIHHHHIHIIHIGHHGHFGHIGDFHHIIHIHIIIFEIIEIIH@IIFEIHIGFGIIEIIIIH@IIIIFICEFFCFIIIG?IIIIH=DFIGCIIB>ID?@II
@simulated.1049/2
GTTTGTTTGTTTCCAAGACAGGGTTTCTCTGTATAGCCCTGGCTGTCCTGGAATTCACTTTGTAGACCAGGCTGGCCTCGAACTCAGAAATCCGCCTGCC
+
HHHHIIHIIHHHHHIIIEIIIFHHEIIIEHGFGIAIIIICHIDHIIFBGCHEFBEIGGAEIIIFH?IIHI=GIHGIIH:IICIIII:BDGIIGIIFHAII
@simulated.1050/2
GTTTAACTACACAGAGAGTTAGGAGTTGGGAGGCCAGGCACTCTTTTAAGACCTCATCCTGCATAAATTCCTTGTCTCTTTAGTGCATTTACTTTTTGTC
+
HHIIHIIHIIIHHDGIHIFHGIGEICHIIDDCFDAFIIAHICFIIHFE?IBHIFBFGIGHDI@II@IIDBDG9IIIIII>IIIHIEGBIIIEHB6GFDDI
@simulated.1051/2
AGAGATATTCAGATGGTGGGAGGCAAGCACAGCCATATAAGCAAAAGAAACCAAGGTTACTTGGCATCATCACAACCCAATTCTCCCAACACAACAAGTC
+
HIHIIHHIHIIGIHHHIIEHEEFGFIECGGHGFGGHIFGCIFIHIIIFI>II@IEFIEFIFFIDHGI>AEGIEI7CIG=I<IFIIHGGA@IFIII1IHH;
@simulated.1052/2
GCGTGGGCTACATAGTTCAAGGTCAGCCAGGGCTACCCAGGGAGCCCCTGTCTCAAAACAGTGATAACAACACTGGCAGCTGGCAGCCAAGTGTGGGGTC
+
HHHHHIHHHIIHIIIEHEIIFFGIFGIEIHIGIIIEADIDDICIGGIIHDHDIIACFIBACIIDICIIIIGIGEIDIII;<II>DI77DIAHI6BDIIIC
@simulated.1053/2
TCTGATATGTAGAGTATCAGCTATGTGACCCCCACCTCACCAAAGGGGTCATGACCCACAGGCTGAGAACCACTACTCTAAATAAAGACACACAGATATT
+
HIHIHIHIHIHIIGIGHIIGGIIIHIIIGEFICIHHEIGIIIGIIGB=EGBIFGAHIGC;IGIHIIIFIIIIACII>?BEGI?IE>FIIFIIIIIDIGBI
@simulated.1054/2
TTTCTTTCATTATTCCTTCCTTGACCAAGGTATCATTGAGGAGAGTGTTGTTCAGTTTCCACGTGAATGTTGGCTTTGTATTATTTATGTTGTTATTGAA
+
IHHIIIIIIHIHHIIIIGGFGFIIEHFIEIIHIIIIIIFGDEIIID<HIFIFIFHIIIGIIIIIBIEIECB4=EIBI9FI;DII@FI5<6DIIIBBAIIE
@simulated.1055/2
TAAATACCTAATAAAAACAAACATTAAAAACAAACCCAAACAAACCAAAATCAGTTAGATTGCCAGAAAATTCTCCTACCAACTGAGCCACTTGGCCAGG
+
HIIIIHHIIIHIIHIFIHGFIIIDDIEFHHCGIBIHEGIIFHIEEIGIIIIIFIDEIFIGHEFIIBBII@3IICGIFGH<IHIIDIHI;FIFEI>+IEIA
@simulated.1056/2
GGCTTTTTCTTCAAGAATCAAACAGAAGCCCTGCTTCAGTGCTCCTGCTGCCACAGCTCACGGTGACGTGGAGCATGTCACATGCTGCTACTCGCTGCCC
+
HHHHIHHHGIIIIIGHIIIIIGIHGI@IIHICEIIIG?IGFCGCIDI>IGIEIIEIBIIDI?IIFIIGGII@II@:I?IIIIII>E;EII>IID8EDIIE
@simulated.1057/2
GAATGTGAATAGTTGCTGCTGCACTGTTTAATTTGTTTGTCATATCGTGCTAGTTGGTGTGGTTTTCCAGGCCAGGCATGGCTTAGCTCTCACAGTTCAC
+
IIIIHHHIHIHIHHIIIIHHIFIHIHFIGIIIIHIGIICFIFIEAIEIBIFDIAFIHH>IBDII@EIG>IEII=GIHIHGHIIIIEI=I=II>I=IDII:
@simulated.1058/2
TAGGTGGTGGCTTGATGGGGGTGCTTTCCCTGAGGGTTCCAGGGATGCTTTGGGTGAGCAGTGCCCACCATGCTTAGCCCTCCCTTGGCAGGATTGTGCC
+
HHIHIHHIIGHIIHHIGIIIGIEHIGIDIIDIGGFFIFBEIDIDHGII?IIBEDEIIIHICIIBIIIHIIII=EIIGCFBIIGGIDHIIHBIIBIA@III
@simulated.1059/2
TTAAACATGGTCTTATCTCTGGCTTGAACTGTATAGTTCAATGGTAGATTGTATGCTTGGCATTCTGCTGTGCCTATGTTCAATCCCCAGCTTCAAACTA
+
HIHIHHHIHHHIHIIIIIIIIFGIIIFIFFIDHIEIGFBHIDIIIEGIIIIBIFGE=EIIIII@I=CII<FI<IIII@:III?/IIIIIIIIIIIFA4H>
@simulated.1060/2
ATCAACTTCTTACATAACTAAAGAATGTCGCTGGTGAGTTAAAATAGAGCCACATGCAGTGGAATCAATGGGTCCAGTTTCCCATACTTACTAGAATGAT
+
IHHIIIIHHIGHIIHGHHHGEDIIIIIIIDGIHIGII>GIGIEDFIIIDIFHFIBDABGIG;IIIB>HIIGHIH>HII6@E=IIIIG1AIIIDDHI8?CI
@simulated.1061/2
ACTCTCTTAGTAAACTGGTGGGCCTTGAACAGAATCGTGCCTTGGTCTCCATTAATCTCTTGCCATCTGTCTTTTTCAGCCCCAGCCTGCCACCCAGGTG
+
IIHIIHIIIIIIIIIHGHHGHEHGGIIEIDIGHIGIIBIIHGIIHECIIIIFGHCC@IIHDIIFHIIIEHAIIGI?@IH@ECIIFIIIIIDA:>>IF,EI
@simulated.1062/2
AGACCAGGCATGGTGGTGCACACCTGTGATCCCAGCTCTCGGGAGGCAGAGGCAGGTGGACCTCTGTAAGTTTAAGGTGGCTTACAGGAGTTCCAGGACA
+
IHHHHGGHHIEHIHIIIHFIHHIIGHHGGFHCFGIIFDDIIHIIIIFIBFCHDIHI>DDICIFIIF?FBIFIIIIHAHIDFB>C;HII?HIIDCII>HCE
@simulated.1063/2
CAAGACAAAACTTTGTGGGACACATAATCACTTTAAACATAAAGGTATTATGATCTGAAAAACTAAACCTCTCTATTGTTAGCAGTTGTTATGACTGAAT
+
HHIIIHHHGFHIHGGIFIFGIHEGGEGGGIHFEGIDHGGEEIIIIIHBFIAFII@GBAIIIFEIAIDIIIIIGIIIBF@IFHII/F?II9IDIGDIIIIG
@simulated.1064/2
AAGCTCATGTGTCAAAACAGCTTCCAGTTACAGGTCTGATAAGCTGTGTAGATCACGGGGCACTTCTCAGGGGCCATCTCACTCCAAGGTAAGTAAGTTA
+
IIHIHIIIHHGHIHFGIIIGIHIGEGIEHIIGIIGIIIIDFHEEIIBIIGCIIGIIIGIGF>IC;IEIICHDDI?<<<CIGHIIGEG5HIIF>BIDIFIH
@simulated.1065/2
TCTGGGTTCTAGAATTTTAGAGACACCCAGATGAAGGGTATTTCTTCCTCTCCTGTTTCCCCCGATACCATCAGGTAAGAGCCATGATTTTGTGTTGTTC
+
IIHHHIGHGIIGHIICHCHHHIGFHFIIIHIIIIIIHICI?HIFIEICGGIHICIIGIIE@IBII>IIIII=IIIIIIGEFIB;IIIA>7GFIA2II9I;
@simulated.1066/2
AGTATTTTTTTTACAAGTGTTTCTTTTCCCTTCAGCCTTTTGTTTTTTAAATTTGTGCCTACCAACTGTCAGTAATTACTCTTGTAGGAAGAATCAGAGA
+
IHIIIHIIHIIHHIGIIIIIIHGEIIIIH?IIIIIIIFIIBIIIIEICICIDFIHIIIF?HAIII@=@I6DIIIIIAIIGBC<:IIIG@I@C?HEHIGI@
@simulated.1067/2
GCAGCCACTTCTTCAGACCCCAGCTTGTGCCCCCTTGAGGGACTCACCTGGCCCCTCTGATGCCATTACAGTCCATGTCTGTGCCCACCGAGGGCACATG
+
HHHIHHHIHIIHGGIFIHIHGDDIIGIFFHIDIEHCCIEGIDIII@DIIICIBI?IIIFIII?AIIIIAIHIH?ICDIGFIIBGIIIB>II7IIIII<F?
@simulated.1068/2
GTGACCAAGTTGTGCAATTGAAACATGAGCTAAATCAGACCTATATTGTTTTAGATGTTGCTTAAAAATGAAGAGAGGTGAAAATTACATGTTTCCTTAT
+
HHIHIIIIIIHIHHGHIHFHFIDIIIHIFFIGDDIIHFICGIIIEGHEEIGIFHHIIIIIIHCDAIIIII@IHI??IICI67;EIHII@FII;/IIIIII
@simulated.1069/2
TTCCGAAGGTCCTGAGTTCAAATCCCAGCAACCACATGATGGCTCACAACCATCCGTAACAAGATCTGACTCCCTCTTCTGGTGTGTCTGAAGACAGCTA
+
HHHHHHIIIIIHHIHGGHFIHIFCIFHEBIIIHIGBCGIIBGIIIIGIFEIICFHEIIIHBCE?FID9FIC@7D@DFGIIIDIFI,I:ACDIICIDII?5
@simulated.1070/2
TTCTCTGTGTAGCCCTTGTTTTCCTGGATCTCCCTTCATGGACCAGACTGGCTTTAAATTCTCAGAGCTCCACTTGCCTCTGCTCCTGAGTGCTGAGATT
+
HIIHHHIHIGGIIIGIIGIHIIIHEGIIGIIIIIEGIHADIFIAIEBIIIIEEIIIIIEC<@I<FE@HIIAIIIIIDICIAIA@IAF8??IIIIF*H9IF
@simulated.1071/2
GGTCAGACTTGGAAAGACCTTTCCACGGCAGAAGAAACACTGAAACCACAGAGGCGTGCTGAACTCACACTACCTATGAATGTGTGGTGCTCCCAATACA
+
HIHIIHIHHGGIGHIIEIIIIIHIIGIHHIIIIIFIDFIGC@IIBIDCIIIICHGIF<@IHIICAEIFICAIIAEBF4IF;FDICFI@;>FFD=1I3IE@
@simulated.1072/2
CCTTCCTAGACAGCACTTCTGCTCCTCAGAGAGCAGCCCTTGGCACTAGCAGGTCAGCATCAGGAGCTGTCAGCTATGCAGGAGCTTTCTGCTTGTTTCT
+
HHHHHIIIGIIGIIIIIHFGIHIIHFGGICEGHBCGHCIAFIEDIIBIIDDICEBIHIIIHHGDAIDBHFF5?F;IICIII?HB;IIIBAICCII<AI<;
@simulated.1073/2
CACTTCTTAAAAGTGCTACTGCACCAAAGCCTTCACCTTAAGAACGGCAATGGTGGCGAGTGGGTCTATTGCCAGGGCTACCATAGACCCCCAGTACCAC
+
IIIHHIHIHHIHIIIIFGIIIIIFHCHIHIIHEIIHGIFIIIEFIIHIGDCICIDIIDICCBIIIIHIIIHIIADDBII6>A:IIIBGEIGIBI:II<?C
@simulated.1074/2
CATGTAAGTGAATGTTCTGTGTAACATGGCACTGCAAACTCCTTGACCCAGGAACCCATCCCCATTCTGAGAAGAAAACAGTGTTAATGTCTGCTGGCTA
+
HIHIHIIHIGHIGHHIHIFGIIIIIIFICGFI>GIIIIIEDGCI@IHIICIICC?IIIDIFA@I@I9EDIGGIIIICIFFFDDIHBII=IBII>=IDII<
@simulated.1075/2
TGCCCCTCACAGCCTCCTAACAAATACTGGTGCCCGAGCTGGGGTTTCTATTGCTGTGATGAAACACCATGATCAAAAGCAAGTTGGGGAGGAAAGAGTT
+
HHIHIIIIIIHGIIHIHIIIIHFIHIFIIIIIIIGDIGIIICIIIIGICDEIIIIIIB@IGHGDFFHIIG@FII>II>IIIII=HFGBG<IAI4HII5AI
@simulated.1076/2
ACAGCTAATTTTCAATCTGTATTTGGTTACAGAAGCAATTTAGTTCTTGTACCTGTGTGGGGGGTCTCTACATGCATACCAGGGAAATATGAACCAGATG
+
HHIIIIIHIIIIHIEHHHIIFIHIFGICFIFIIGIIEI?IGICAIIIIIIIIGIAEIIII9<<IGCI=IIIG3>ICICIIDIH>IIAGIIIIIIIIIII8
@simulated.1077/2
TACCCCAGCCCCTCCATGAAGGCACTACATCCTGTAGACCAGACTTGGGAGCAAGGTGTCTTTGGATTCTAAAATTCTGTGGCCTGACCCCTGTCCCGTT
+
HHIHIIHIGIHIIIIIIIEIHHGIGHIHHEIIFIIIFIBDIIFACGIAIIDIIIFI@IHDIEDIII;AIIFI@GII<IIIIFCF?IIIFCIII-IAIGII
@simulated.1078/2
TAGGAAGGACCACTGAGTGGATGATATTTGCTTCTACAAATCTTCAATTGCTATTGTTCTTAATGGACTCCCCACTTGTGGCCAGGGGAATTTAAATCTG
+
IHIHHHHHIIIHIHHHGGFIIIDHFIIHGIIIIIEBGIIHFDFDICIIIAGIIIFIEIIIICIIIGI=DAHEBEIIIIIIBIIII:=?HIFFG9G?IIFF
@simulated.1079/2
GTTACACGCTCATTTAGCAGCAGGCTCTGATAGTGTGTCATTCGGGCATTTGTCATCCATCTGTCAGGTGGCTGCCGCACGATACTTTCTAAGGCATGAG
+
HHHIHHHFHIHHIHHFGHGGIIIIHIFIFGGHH?IDDIIIIIHIIHFIHIF@EFIII=IBBIIIEIHFIIEGI@IGIEIIIIIIII?9I>I>III@IGIB
@simulated.1080/2
GGGAAGGCACCTTGTATCGAAGTAGGGGGAGGGAAAGAGGGTGAAGGTGGCAAGAGTCCACCAGGTGGAAGGAGGGTGGCAAAGGCTAGGATCTGCGTCT
+
IHIHIIHHIIHIIIGIEGHFIIDIFGGHEIIIHIIAIHIIIHIIIEHEGGCIIIII@AIIIIICGBAIIHGIF>IIBCI:III?@IACIIIADIIIBI<D
@simulated.1081/2
CTACACAGAGAAACCCTGTCTCGAAAAACCAACCAACCAACCAACCAACCAAACAAACAAACAAACAACAAACAAAAAAAACCCCACAATTTTATGGTCC
+
HIHHIHGHGHIIIFIHGIIGGIIIIIIIHIIHGIEHIHIGFIIIDIHIIABIIIIAEIFIH?@:@:EI>EIICIEH86:CEHIICI8;GIIIBIE@IGII
@simulated.1082/2
GGTTTCTCTGTATAGCCCTGGCTGTCCTGGAACTCACTTTGTAGACCAGGCTGGCCTTGAACTCAGAAATCTGCCTGCCTCTGCCTCCAGAGTGCTGGGA
+
IIHHIHHIHIIIHHHHIHHIHGIGIEHIFGIFIIIHIIGIICFFBIIIIGH?IHEBEEIEIIDEGIIIFIGIAI>G=I=EIIIB?9EIIG885BIIIH>8
@simulated.1083/2
TATTTTATGTGTATGAATATGCTTGCATGCATATCTGTGCAACATGTGTGTGTGTGTCTTGTACCCATAGAGGTTAAAAAAATGTGTCAGTTTCCTAGAA
+
IHHIIHHIHIIIIIGGIFHHEHIHIIIEIEHEFIHIIII@IIHDGDGIIGIIIECIBIBIIIIGI<IEIHDIIEIIAIEE@I?IHF6IBIFAIC6IIFIG
@simulated.1084/2
TCGAGGAAATCTTTAGAAATGATCTCAGCCAATTTATATCTCCCAACAATTTTTGAAAATCATTTAAGGTGTGTAAATGATCTCTGCGCATCTCTAGTTT
+
IHIIIGIHIIIHHIIFGIIIIIIHIIIEHGIGFEDIIIIEIIICIHFIIIGHGIIIEIICIDB@G?CIII<IBIIFIIFEIHBGI><DI5IHFEFFI8II
@simulated.1085/2
AGTATTATATTAAACTAAAACCAATGCTGGGGGGGGGTGGGGGCTGGTGAGATGGCTCAGTGGTTAAGAGCCCCAATTGCTCTTCCAAAGGTCCTGAGTT
+
IIIHIIHIIHFHIHIHHIIHIIEIGEGAGIEFIIIDIFICIIICAEIBIGIEIIGIGFI=GIIDEG6I?IAI=I?IIIB7?@I8FI>FA>6I@IDG48G>
@simulated.1086/2
GTATCTCTGCCTCCCCAGTGCTGGGATTAATGGCATGCACCACAATGCCTGGTCCATTTTTCAACTCCCTTGAGTTCTTGTTGGAGAAGGTAGAGTGTGA
+
HHIHIIIGHHIHHGIHFIIIIIHGDHIGIIIGHBIIGHIIEIIIEGIIIFIGDHIIIIIICIIII@HBHIFIEIB6=IIIIFIHFICIIBEI=CIDEIIC
@simulated.1087/2
CTCCTGGGCCTATATCCAGAAGATGTCCCAACCGGTAAGAAGGACACATGCTCCACTATGTTCATAGCAGCCTTATTTATAATTGCCAGAAGCTGGAAAA
+
IHIIIIHHGIHIGIIEGIIIIGFIHGIHIIIFH=@EGCEIEHIEIIIEDFDEA@DDH>IIIFBIGIFIDIIIEIHIIIICIG;IIIIII;AIBG=;IE@I
@simulated.1088/2
CACACATAGTATATATATACATACATATATATATATATGTATATATATGTGTGTGTGTATATGCATGTATATATATATATATATATGTATATATATATAT
+
HIIHHHHIIHHIIIEIIIIGIHEIEEIICGGFGIFEEIHEIIIIIHGFICIHIEFIIBFIICIFGC9IIC>;7>IGICIIIG?CII,AIFIIII6HIIIF
@simulated.1089/2
ATACATACAGCACTAATAATATAATAATGGCAATCTTTAAAAACAATTAAGTCGGATCTGGGGATTGACCCCAGTGCTAATGCTCGTATGGCAGGCACTT
+
HIIIHHHIHGHHHIHIHIFIHIIIEIBHEFGIIIIIFFHIIDGIICIGG8IACII>IGIIIFCHI@IG>IICIFIDAII:;>)?E@9IIIIICI;H:IIH
@simulated.1090/2
AGCGGTTAGCCTTGGGAAGGTAATCTAATGGTTTTTCAGCAAGACAGAGGGACCTGAGGAAAAAGAGGAAGCCTGCCAGAGCCATGCTTGCCACACTCAA
+
IHIIHIHIIHHGIIGIGIHGIHGDIGIHFEHHFGEEEGIEAHACIIIIIIHGCICIIIDIEIIII?IICIIIEFIIHIIIH>4FBHG@IIACIEIIIII7
@simulated.1091/2
AAAACTGCTTATTTCATTGAAAATGTTTCTCTTTCTAATTTCCTGCNACACTCAGTACAATTAATGGTTTAAAAAATCGGGAAGAATGTTGTGAGAATTT
+
HHHHIHHHIHHIHFIHGHBIIIHDICHFHBEBDIGIIIIGEIFIIGIIIH;F8AHII?@AIIAIGB;I<GEI=IGFIEIIIEIIIIIBII=@GHDIEIIH
@simulated.1092/2
CATTGGGGCCATCTCTTCAGAGCCTCTAGGAATCGTTTTTATAAACGTTTATATGTTGACAAAAAGCAGAGTGATAGAGAATGAAATTTTAAGATGGTGT
+
HHHHHIHIIHIHHIIGHIHIIIGIIHIIFDEGIIIIIIEIGCGHIIHGIIFI<IEIHIGEIICFII>AIHIGCGEIIIIIIIIAIIDIC;=IIIIIG?II
@simulated.1093/2
AAAAATAACTTTAACAATTAATATATTTTTAACCAAATAATTTAAAAGTTCAAGGAATGACTCAATAATCCTACAATAAAAATGCCTCTAGTACCATTCT
+
IIHHIHHIIGIIGHFGGGIIIDIHDFIIHFHFDIGFGGCIIIGIH@HI>FIHIB<GFIIFD?DEIGGBDFBIIHIF>IIIFII>I>HIIHDHHIID=III
@simulated.1094/2
GAATGCCTCCAAAAAGCCAGATCAAAAGAATGAAAGTGTTCTTTCCTGCAGTGGGGTCCACCGAGTGAACTTGCACGATACAGAAAGCTCTAGATCATTT
+
IHIIHHHIHHIHHIIIGIHHEIIIHGGIGIHHEEDIIIHHI@HHIAEI@CIHICICIEIIGH;IIEIFIIGII??II>IGIIGII;IHIIEBEIIH?BFI
@simulated.1095/2
ATGCTACCACAAGCTGGGGGTTAAGTTTAAACACATAAAATTATAGGTGACATCTCACTCAAACCACCACAGGGATAGATTTCTTTTCCTCATAACTATA
+
IIHIIHHIHFHFIIHIGHIGIFIBIEHIIIFIIGGBGEE=FI@IICIIIIFI><IHCHBIFIDDI>CIIIIIIGEDDIIHBFD>IIIIIIIAIIICIHII
@simulated.1096/2
GCAGTAATGAAAGTATGGTATCAGGGAAAAAATAGTAAAAAATAGCTCAGCACAAACATCTACAAGTTTAGAAATAGACTTCTGTAAGCATTTTAAGAAG
+
IIIIHHHIIHGIGIFIIFHGIHHHIGIEDHIIIDIICGIIIBIEIIBIDIIGDDIIGI>GEBBIB@HFI=?<GICIAHIHIII7IGIFIIDEI@IB?GBI
@simulated.1097/2
CTGAAAATTCCATTATTTTTTTTTTTTTTTACTTTTGTATCAAGGCTGGCTGAACAAGATCTGTTATCCCATAGTTGATTTTCTAATAAAAAAATTATAC
+
HHHIIHIHGHIGGIIIIHHIIHIGIIGEGFIIGHGIEIIGIEGIIFIAIC=IBI@IIIII<HHIHDI@FIEDI@7FG3AE@IIFIICD8I8A?ICCII-H
@simulated.1098/2
ACTCAATTTCACTGCCTAAAATTAACCTCACCGATATTTTTTTTAAGTTCAGTCTCAAGAGGAAAACAAAAAGCCTTCTCCACCTTGAGCTAACCTAAGT
+
HHIHHHHIHHHIIGIGIIGIIGIFHGIIIIIDGIGGIIIHIIHHEBICHIIHDIIIII@@BIDIIFIEDIFG9FABGGIIICIEII9I=I===DHE4III
@simulated.1099/2
ACTTTCCAAGTTTCTTCCCCTCAGCCTTAGATCCCATGACTGTCCATTGTCACCCCTCTGGGGATATCTTACCACATACTGTTGTTTGCCTGAGTCCTTG
+
IHHIHHIHHHHIIIFHHGGGHFFIIIIIIGCHIIIFIIDDEIIDIBFIIIFEIIEFIIII>EHIIE@CIDEAGDI?GD=DIDECFIDI/HIFIIG@H5BA
@simulated.1100/2
GGGCTTGGAGACAATCAGCTTTATCTATGTCGGATGGACTGGTGGCTTGATCTTGTGCAGGTCCCAGGCAGGTAAGCACAGCTGCNTGTGAGACCGTGAC
+
IIIHIHHIIIIFIHIHEIIIFIHCFFIIIFHEIIGIHGIIIGIFI@EIIIHIIEHIDHGB?ICI?II@HI?DIIAGIII>IGFIIHI<IIIG3IGG3IDI
@simulated.1101/2
ATGTTGTGGGGACTTCAACCATAAAGTTATTTTTGTTGCTACTTCATAACTATAATTTTGCTACTGTTATGAATTGCAATGTAAATATCTGATCTGACAT
+
IHHIHHIHHIIIIGGHIEIEIGHHDGHGIIIHGAEFHICFIHIB?IIIDIIHIEEIIIFHHCE>DF=IIBIEIEIII;IIH>?GCIDIFDA-IDIC=IIA
@simulated.1102/2
ATATATATATATATTCCTCTTTTTAACTGATATTTTACTCTTTCTCAGGTACCGGCCCTTATAGCTTGTACTTTCAGTACAAAACTGTAACTCTACGGTG
+
HIHHIHGHIIIIEFGGHEIIIIIECIIGIHIFIEICFIGHFAFIIGIGIIEHFGFCIFIIDIIIIIAFI=I@IGI:IIIIEDC<II@IIIEG5A;IGIDB
@simulated.1103/2
TCTGAGAGAGAAAAGAATATAGGGGGATTCAGAAAGTAGAGAAGCTGGACTCCAGGAACCAGCTGTTCCTGGGCAGCAGTCCTGCTCAGGCTTCTCAGAC
+
HIIIIIIHHFHGIIHIHHIIGFIIGIIHIIIGFIGIIIIEHDIFDGF@CBIH8FI>IIICGI>IIAIIBIDDI<I<GI@C<II;IFC>I>=CDIAIF2I?
@simulated.1104/2
CCTTACTCTAATGACATATATATACACACACACACACAAACACACACACACGTATATATATATATGTATATATACATACACACATATATATGTATATATG
+
IIHIHHHIHIHIIIIHGIHGIIIIIHIGEIIIIDHIIEBIGFFAFGGIIEI??DIII@DII>AIGII9AIII<=AIEIEIDCAGA@FIFIBH:I8IIIFI
@simulated.1105/2
GAGCATGTGAAGGGGTCAGCCTTGCAGATCCAAAGCTGCAGGATCTCCATGACACAGTCAACAGGGTACCCGAGAGGAGCCATAGTGAGGATGGAGTATC
+
HIIHIIIGIIGGHHIHIIIGFGIIIIHIIGIIIHIIIIDIDIIHIIGDFFGIBIECICCICIIEII9IIH?8>95@I>IIIIIIIIIIIHIE!EIIF=<A
@simulated.1106/2
CACCAGTGACCCCAAGCATTGGAATAAAGAGGAGTTTCATGGAGATGGGAGCATCTGAAAGGAGAGCTGATGAGTGAGCAAAGCCATCACAATGGAGGAG
+
IIIHHIHGGHIGHIFEFIHGIGIIIFGHHIDIGEEHIIICIIIIIFIAIIAHFIEHA@GFDDIAGIIFIII:?IIFEAC@DHCF9IIF0II=@IEICI@I
@simulated.1107/2
CTGCTGATCCTCTTCGTGATAGACCTTGTGCCTCTGGTTGTCTCCTCCTTGCCAAGAGCTCTCTAATAACTCATGGTAGCTTCTCCTGAGTCAGTCCTGT
+
HHIIIIHHHIHIHHFFIHHHFHFBIIIHIIDIIFGIHII;IIIH@IGI=@DI8DEIIIIIEDGC?IIIIDG=IHDIFI>HFDDBIIIIGEIIII97@CIH
@simulated.1108/2
TGTGAACTTCAGATAGCATTTAAGCTGAAGTAGACAGAGTTGATTTTAGAGCTTAGTGAGACATAAACAGCAAAAACGTTGTATAGAGAAAAGTCAGCAA
+
HHIIHGIIGIHGHIIIIIIFEIIEGCFCIIFEIIIIIIAIHIIHBFFC:II=IIGH@IEBGDGIIII;IIIDIII<IIIBDIIIDAIIAD=I@BIIIIBD
@simulated.1109/2
GGTACTAAGAAATGAGTTAGAATTGAGATATAACTACCACAATGAATCTGAGGCAATCAACTCCTGGAACTGGAAACAAATAAATGAGAGCTGGAACAAG
+
HHIHIIHIHHGIGGIIIGIIIIIIIIHIHIGIHIGIICIHIECHI?I=I>BIIDIIIIIICIIIGIIIIIAICIIIIHI=D?IIIHC>IIHIIII1I:II
@simulated.1110/2
GGCAAGAACCAATCTGAGGCTTCTCTCCTTACTCCTCCACCATTTTTTTTAAAGCTATTTTGTACACATTTAATTCCAGCACTCAAGCAGCACAGATCTC
+
HIHIIGIIHHIGHGIHHHIHIHIGIIIIIICIEIGGIIIIIIFIGIGCIFEDIIIEIIIGIIIEFIFGIBIIBBH@IIII@IFIIIIIGIGI?<IIIEBI
@simulated.1111/2
CCCTTTACTTTTTTTTTTTTTTTTTTTTTTTTTTTTTTTTTTTGTATTCTAGTCATTCAGGAGTTTAAAAAAACAACTAGGAGAGGTGGCCCAGTGGTTA
+
HHIHIIIIIHHHIHHIIIIIIGIHIHFICEEFEFIGFI@IHIIIIHIEEIIFIEIIIFH?I;>IIIIIIIGGABIIIIEIIIG7BIIIHIIIAHDIIHA/
@simulated.1112/2
TGGATCTGGGGTGGGGGGAAGATCAATGAAGGAGCCCTACATTATTCCCAGGTTAAATAATGCCAACATCCCAATGAGCCCTTGTGCAGCTCGCCCCGTT
+
HHHHIIHHIFHGIIIIIHFDGIIIHIIIHEIIIIFIIIIIEIIEFFIIF>HH?GE=I?EFD>III?II9HDAIFGIII;GI;AICIG?IIHIII;II3IH
@simulated.1113/2
CTTGGCATGGAGATCTTGAGGCATAGTGGCCATGAAAAGCTTAGGCCCAGGCAAGGTAGTACACGCCTTTAATCCCAGGAGACCAAGGCAAGGAGATCTC
+
HHHIHHHIIHIGIGHIIIEHEHGIHIIFGGCEIIIIDIIAGGIIFI@H@GF:FFIHIFIIHI;IFDHIBDICII>I;AIII60FIIIEHIIIIEHGEF9H
@simulated.1114/2
GACCTGTGGGAAACCATCTAATCTGGTGACTACAAGAAGCGAGCTCTAGAAGCAGATAAACCTGGATTCCATTCTGACTTCATCACTATAGTGGTATGGC
+
IHHIIIIIHIIIHGHIHGIIIIHHIIGIEHIIFIGGEFGIIHEIIFBGIIIHIIIBIAIIICII?IIE<IG@III=IICIFDIC>IAI<IIIC;III/GB
@simulated.1115/2
ATAAGATAATTCTACCCAGCTGAACTCAGTCAACACAAAGGGTCCAAGGAAATCATAAAGCACAATTTTTCAGCCATAACTTTCAGAGATTCTTACACAA
+
HIHIIHHIHIHIHGIHIHIFHHIIIFCDIIIIIICIIF?GIIEHIDDIF>=IIIIII:<III>DIICBBBEFII<BGE>?IB?CI><CG>IHBIA1I=IH
@simulated.1116/2
AGAACAAAACTAGAAAACAAAGGCAAATGTACTCTAGGTGGCAAATATCCATGGAAATTCATTTCTGAGTGTTGGAAAGTAAGAAGATGTGGCTGCTAGA
+
HHIHIHIHHHHGIIHIFGIHIIIIIIEIIEIIGIEHIHGIDHGDIGCBH?HAACIECIIH@BE>H?C@EFIBIF?E=6HIDIIE=III=?IIIF/I@IE<
@simulated.1117/2
GGAAAGAAGAAAGTTTCCAGAGAAGAGACTCTCAGCACTGGGATCTAATTTAATATTTTTTTTCNCTACTGAATAACTCTATCATGCTGTATATATGAAA
+
IIHHIIIHHIHHIIGIIIHIEGIHDGDGEGFFIIGIIEICEIFIGIAIIIIIFBIGHIIFDIIIIECHH8HIIHE<HIIIHE==IC@?ICE1AHI:III:
@simulated.1118/2
TCCTGAGCTGGAGCCGACACCCGGCTGGCTGGGGCCCAAGCCATCTCCTGGTAATTGGGTTTCAGGGATGCTCTCGGATATGCTAATGGCAGGACGAGAG
+
IIHIHIIHHIIFGIIHIIIGIHGIGIDIIFIHDIEEIDFEEGHI?IEIFBEIEIEEIGHIAI:ICI@AIIII@IACI@GCFII8GIIIFG(IIIIECHI<
@simulated.1119/2
CTGAGGCAAAGCCCTCCCGGGCCGGGTGGACACCTATCATCTGGCCGGGAAGGTGTCGGGATGTCTGGAGCCCGAAAAGGAGGCTGCATCAGAAGTTCTG
+
IIIHIIHIHGIHIIFIIFHHIIFGIIEDBIIIHCEAIGIAGIH?ICIBGIIIIGC@FECIFIAFGHIEIEAI=III@<AIAIIIIHIIIIIH?IIEIIII
@simulated.1120/2
TGGGCTGGCTTTAACTTGTAAGATCTAGCCTCAGTGTCGGCTCCCCAGAGAGATATTTCCGTCTTTGCTAGCGTTGCCGTCCCCCATCCATCATTCTTAA
+
HHHIIIHHIHIIFGFFIIGFIIGIHGEI@IIHIEIGIFGHHCIBFIGBGHAGBIIIIIIEIHFI>HI?I@E@IIIE=FIIIIGIIBIGC58=4CEHIIII
@simulated.1121/2
CTTCCAAATGCTGACAACATTGCATACACTAGCAAGATTTCGCTGAAAGGACCCAGTTATAGCTCTCTCTTGAGAGACTATGCCGGGGCCTAGCAAACAC
+
HHHHHIIIIIHIHIGIIGEGHHIFHIGIGIICIIIIIFIIIFDHFIEIIIID?>@?BIBIDEG?;CIIIICI2IBIGIBIIIIIBIHIIIIIGIIHAAHH
@simulated.1122/2
CGTCAGTCTCGGGACTTCTTTTTATGTATCCTAGATGTTTGATTTTATTGTGTTTTCATTTTAATTTAATTCTAGAATTGTCACTACAGGACTGATTGTA
+
IHIIHIHHIIIIIIGIHIHFHFCDFIGIEGEFFEIIIIIEIIECIAGIIACEIID:FHIA?FIII;IB@EI:C>HIBBBIIIBIIE@CIBEIII>IFHAI
@simulated.1123/2
ATGGACCTGATCGGTCATGGCATTCTCCCTTGGCGCGGGTACTGACATACCCATTGCCAGTTGATCAGCGTCAGCACGGACCTAACATGTGCTCATTGTC
+
IHHIHIIIHGIHIGHIGGHICGIGIEGICEIIIDHGICEG@FIIIIIBII?IADAIIIIEEIIE<HIIII=GIF?ICIIICFIDIIFI.IDIIIIC<I=D
@simulated.1124/2
CCACCATTGTTTGCAGTGGGAAGTTCATCCAAATGGTTTTTTGAGCTTCCCACTGGAAAGCTTCATTAGCTTCCTGAGTTTTATGAGCCTCTCTCCTCTC
+
IIHHIIIIIGHFHHHIHFIIFEGHEIIIIIIHHCFIIIIHIIIIEIGIIEIIHICHEIHCEIAHDII@CHIGCGIH@DII;HE?DFDI@I>G7II=I.CI
@simulated.1125/2
GCAATAAACCTTAAAACTAGTTCTAATCATAACATTAACAGTACCCATAACTCTAACTGTAATCTTAATCAATAACTTGACTAAGGAACAGTATACATAT
+
HIHIHIHHIHHIHGHIHHGIDIHIIFIFGIIEHIIGFFIIIIII>CGCDIIEIIICIHI?FII<IGIIIHAII>2FC@IIEI9BIIICID4I2E@@II8@
@simulated.1126/2
CGGAGTGGAGGTGAAGCTTAATGCAAACTTTGCAAGCATGGGGCACCATAAAATTTCATTGACTTCTGCAAACAATTTTACGATAGCATTCCTTACAATC
+
IHHIIHIIHIHHHGGIFHHIHGGGGIHFIIIIHFFIIIEDIIIIGIIIIIIHHHIEIECAFIDFIIIIIBIIGGIB@F5IHDAIDII>=I=BHIIIIAIH
@simulated.1127/2
AATCTCAACGTGAGGATCTAAGGAGCTCTCAAACGTCCCGTCCCGTTTGAGGAGAAGCAGCTAGGATTGGGCTCTGGCTCCCAGCAGAGGCGGTCCCCGG
+
HHHIHHHHHIHIHHIHGGGFFIGIFIIIGH@IIIIEHIIICHIGHEIICIDIEBICI?CI<IHIFIII=?IGCCIIIIGBBI?I7BIF>6IDI=8AIIHI
@simulated.1128/2
GCAACATTCTCATTTAATGGAGGCCCTTTTTTTTTTCTTTTTTTATTTCCTCAAGCTTTGTAAAGCTGCCTTCCCTTTCCAACAGCCTCATGACCTTACC
+
HIIHHIHHIHHIHIIHIIIIIIFFIDGHHIIDEDIGIDFIGFGC>GEF=ICIDEIIII<HIG>FGFH>?IICHEII8?IIICIGAIBIAI:C;FG-IGCH
@simulated.1129/2
ATGATTTGATTAATTTATATTTAAATATTTAATTACTTGTTTATATTCCAGACTCTGCCCCCCCCCCCAACCCTTCCTTCCACAGTTATTCATCCCATTT
+
HHIIIHHHIHHIHIIGIIIFIGFHHIFGIFICGICIIFCIHIH@FDFIEIA?EHIG?9FIIGIIIEEB>EF>IEFAGIIIIHBI?G?III=IEIDIFIII
@simulated.1130/2
AAAGCGATGAGTTTGACTATAATTACCATACTCCACCCTCATTAAGACACCCTGCCCAAGATCTAAGGGCTCCAAGCTCTTACAAAGAAATCTTTCAGGA
+
HIHIIHIHHHHIGFIGIGGFIIGFIIGIIFGIIIGIDDIIHIIHIIGI@IIBHIIEIGIIFIH;>FFBIIII?IDEEIIIIEAIDIIIHI:EGE=E;C@C
@simulated.1131/2
CTTAATGATGGCTGTATTTATCACACTGCTGATCCTGTTAACTGTCTTTCTATGACAATGTCAGACTCCAACTTTTCAAGCTTTCCAGTGTGGAGAGAAG
+
IHIIHHIHIGHIFHHGHIGIHIIGIIIIIGGFIIIIHC@IGGIIE<IGI?AGHGH=FIEFIDFIF9I<ACIGGAH<BIIFIIEIIIGII:IIFIIIIFII
@simulated.1132/2
CATGGTGTTTTAACTAAAACAAAAACAAAAAACAAACAAACAAAAAAAAAACCATTTGCTCCCTCTTCTTTCTGATAGGTGTGCATGATGCATGCACACA
+
HIIIIIIIGHGHIIIHHIGIEGCIHIFIFIICIHDGIII?EGFIIIEGIIIICFHHBIB@IIIIDI@ABFHIHI<ICIDAIIG?I?IID?IIIEIIIIIB
@simulated.1133/2
AAATTCAAAATCCACAAAGGTGTTGGTTTGTTTCTAAACTTTACAATTAATATAATTTGATTTCCTTTAGTAGCAGGAACTGAAGATCCCCTCAATGAGC
+
HIHHHHIHIIHGIFIIGIEHHGFGHCHHGIIDFGEDHGDEIHGICHIIIBIGBI=IIEDIIHEIGGEIIGII;BIGII?<>EI>GIIIGIH:II>=FI=I
@simulated.1134/2
TGGCCTCCTCTCCCTTCCCTCTTCCCTCTCCCTCTCCCCCAGATCCACTGCTCCTCTATTTCCTTTCAGAAAAGAGCAGGCCTCCCAGGGAGAGCAACTG
+
HHHHHHHIFGIIHIHIIGIFGGHIIIFHIHIIIFIIGB@IIIHDIEGIIGDII@IIACE@FIDIIHG>IIIII8ICD;IHIGIGG=IIGGIAIHIIIIIF
@simulated.1135/2
GGCCAGACTATTTTCTGTTTGGCAAGAAAGGCAAATGTTAGATTAATGATTTGTAGTTCTGTATGTAGTAAGAAAGATTTAGACCTGGTCATCTTCCTTT
+
IIIIGIHIGHHHHDGIIHHFIIIIIGIEFHIFHGIHFFIFFDIFBGCGGE6EGII@9IDIIIDGF>HGDIIBCI9III>CA=D?IIIBG>>BIEIIDIII
@simulated.1136/2
ATTGGATATGATCTCTTGCCAGAGCAAACAAGTTGCTGGGTTAAAATTCCTTTACAGATGATGAATTCATTACTCAAGTACTGACCTAAAATTATTGTAC
+
HIIHIIIIHIGIGIGGGHIGEIIGIIIIIIIIFHHCBGIIIHBIHFHFBGGFIIHHIFIHEHEIIEIIHIDICI;IIIIBIIIDIGIGII?G=HII?4?I
@simulated.1137/2
GATCCACACTTTGTCCCCCTATTTCCTTCAGACAGAAGCAATTCTTGGTTAATAATTTTGAGATGAGTTGGTGGCCCTATCCTTCAACCAGGGGCTGTGC
+
IHIIHIHIGHGIFHFIGGHIIFIGHGGIIIGIIIICFCDIIFDFEBIIFGIGFFIIIIAH=II;IIA@I<HIIBIII8IIIIB>IIIH=CI@IIIF=FII
@simulated.1138/2
TTTACCTTTCGCAGTCTGGTAATCTCTGGCGTTAGTTGTTATAGTTATCTCTGTTTAGTTATTGTTCCTCTGGTGANTTTGTTACCTTCTATCAGCAGAC
+
HIIIIIIIIHIIIHHGGEGIHEIIGDIIIICFDDIIHIIIIIDHIEIHHDIIIIIIAAHIHFII8@IHI?IE8DEGIIFIIIHIIEBIIIIDIIIIF9II
@simulated.1139/2
GACCATAGGTGTGTGGGTTCATTTCTGGGTCTTCAATTCTATTCCATTGGTCTACTTGTCTGTTTCTAAACCAGTACCATGCAGTTTTTATCACAATTGC
+
IHIIHIHIIGHHIHHIIIHGIGIHGGIIIIIFIHIIIIIIA@BC?ICICIIIIIHEI9FEGIHDIB>CII?IIDDIF=IDIE<I=DG?II=BII=I@IG@
@simulated.1140/2
AATATATTTTCCTTGATTGTAATATATAGTTTGAAGAATCTTTGCCTATAGAAGGGAAACAAGAAACCAATAGCATCACTTAGGAAAGGTGAAGCACAGT
+
HIIHIIHHHHHHIGIHIHIIEIIFHGIAFEIDCIIGIIIIIIHIIIIGHFIIH?IIEFIIIIGFIIIDIII<IAAIII<II@I?II9@BIF;IIGCIEBF
@simulated.1141/2
CCCAAATTTGAGAACTATAGTTAGTTAAAAGAAAGATTATGCCAGGAACATACGGTTCCCAGTACTTTCTAGTTGTGGCTGATGGCTTAACTCTGTGCGT
+
IHIIIIHHIIHFIIHIIEIIIIIGHGFEFIIIIDAIDIIF>FIBIIIIIDIFCII7GIIIGDIIGAIDCBIF@HDIIICIGI:IIICEII@IHII?H?II
@simulated.1142/2
GATATGCCCGATGGGTTTTGGAGCCCCAGGGCTGGAATCCAGAAACCTCAGATAGTAGGTCCTTTGAAAAGGGGGTTCAAGGTGCTGCCCCTGAGGCAGA
+
IHHHIHHIHHGIHGIHIGIHIIFIGIHHFIHIDGEIFDI@CIGIGIDI@HIIDIIEDIFBIIIAIHEAIIAIF>F<IIBIIIIIIBD5=?IIHG<I>IIH
@simulated.1143/2
TGGTTTAATAGTAGGAATTTAGGCAAAACTAGTGCACTAGGCACTTTTCTTATGTATGACGGAATATCTGACGGAACAACTTAAAGAGGAAAGGTTTGGC
+
IHHIHHIIIIHHHIIFIHHGIGGFIHIIFIHIIHFBIBI@ICHFIGIIIHCDFBHIHFGII?FHIIIIEIHHGIFAI4F@?GIIHIID@II;H=HI8EIF
@simulated.1144/2
TAGCCAAATGGATGGACCTGGAGGGCATCATCCTGAGTGAGGTAACACATTCACAAAGAAACTCACACAATATGTACTCACTGATAAGTGGATATTAGTC
+
IIHHIIGHHIIGIIIIIGFFIIIIIDIFHFFE@FIEGIIHHDIAHI?IHIFICII:HHIIH>IBBIEIIIEBIIIBAI8I8IHIEIIIII;IDFBBABHI
@simulated.1145/2
GAAAGAGGAACACTCCTCCATTGCTGGTGGGATTGCAAGCTGGTACAACCACTCTGGAAATCAGTCTGGCCGTTCCTCAGAAAATTGGACATAGTACTAC
+
IHHIIIHIIHIIIIIHIIIIIIFIFGIIIGIHIIIIDIFICIEIHHCEIIIHIIHIIBIHIIEFGCIFIIDFHFIIHBHIII>>IFGA@I?HI>IEGICI
@simulated.1146/2
CACAAGCCTTAACTCCAATTGTAGGGATCTAATGCCCTGTTCTGACCTCCATGGACACTAACCGTGCACACAGTGCACATACACACAGGGAAGCAAACTA
+
HIHIIHIHIIIGIHHIIIEGIEGHIIIGIIFBHAHFCIIHICFIIIIHCHIIIIICI?D?@CDIIGIIIDGIIHI:IHIHIHBBIIID8AIFCIAIIIII
@simulated.1147/2
GAAGACCAAGTTGAATATCTGCTACATATGTGTGGGGTTAGGGGCATGCCCAACCCATGCTTGCTCTTTGGCTCATGGTTCAGTCTGTGGGAATCCACAA
+
IHIHHHHIHIHHIIIFFIGIFIIHFIIHIIIGIIBHFICIHHIHFI@IGDEEI@IIAII;BE=III9I4ADFIGFFI<IDEIII@II@IAB@I@GIICEB
@simulated.1148/2
CCACAACCTTAAAGAAAACTGACTCCCTTTCCTAGGTAGCCATCAACTTTCACTACCGCCTCATCTCGCAGGAGAAGCTGATAAGCATGGCTCCCTTTGA
+
HIHHHIHIHIHHHIIIIHIHIIFFIGEHGHEIIIEHIIIIBCEEIIDDI?IDIIIACEIHIEIC@IC@GFEIIBIF5DI9EHIIIGFIDII>IIIIIEBI
@simulated.1149/2
CATTCCCTGATTCTAGGGAAAAGCATAACTATCAGCATTGAGCAGGTAATTGCTGTGTCAGTTTGCTGTGAGTTGCTATAACAAAATACCACAGACNGGG
+
IHIIHHHHHHFGIIIHGGGGHIGIBFIGIIDHIGIFIIGIIHCHDIFHIHE@=IIIIIFIIIE@>IIFIGHII@II?IGIII>EIIIII>IAIIG=7;I:
@simulated.1150/2
CATGGATCTTGTTAACTCATACGTCCTTTCAATGTTTTGAAGGGACAAAAAGATCAATTAGTATCTGAAAAATCAGGTGCAAAACTGAATGAATGAAGCA
+
HHHIHIHIHIIGHIGIGHHIIEIFGIIIIEFICIIGIIAIHDIIFIEEBIIBEIIEHIIBDDIIIIFI<IIDIHII?IGDIBICII<>A5IIAIIIIIIH
@simulated.1151/2
GGTAAACAGGTAGAAGACCTTAGAGAGGAAACAAAAAAATTCCTTAAAGAATTACAGGAAAACACAAGTAAACAGGTGAAGGAACTGAACAAAACTATCC
+
IIHIHIHHIHGHIIIIHEIIIIHIICHGIIIIIGGH?CIIGIGIFIIID>HFDDG?C<CCFGBIIIII@GFIIBII=IFDEIGGIIB=EH:II;HII>IG
@simulated.1152/2
GAACTCAGAGTAGTTGCCAGAGGTATTCATATATATTCTTCACTGCTTTCANATCTAGCATGTAAATGGGGAGTTTGTCCATTTTCCATAATTTAAGGTT
+
HHHHHIHIIHHIGIHGIFIGBHHGGEIGIGHCBIIIIHAHIII@IIHFHIIGAHIGIIIIIDI@IIEID:IAIIIIIIDDC9IIBI=II;I?IEIIIDHI
@simulated.1153/2
TGAGCCTGAGCTCTGAGGTGACACAATCCATTCTTTATCCAGAAGCTTTTATAGGAGCATTTACCAAGCCTGTCTAGGGAGGGCCTTGCCTTCTTCCATA
+
HHHIIHIIIHIHHGHIGFHIHIHHIHIGIGIIDDGIFEIGEDEIIG@III=IF?IAEIBAIHIDFIDFIA<F=IIIAIIIIIIGHIIFDBIII;IFICIE
@simulated.1154/2
TCAGTTTACCAGAAAAAAAAAACAAACATAATTTTTCCCCACAAAAGCAATGAAACTTCTCAAGGTTTTCATTTTAGCATACAAGCTAAAATCCTAAAAT
+
IIHIHIIHGGGIGIIIIEIIIGHDHIIIIEICIIFGGHGBGIIIIIIGHIICCDIEIIC>IG<IIIIB99III?IICIII9IIFBI8B:GI:II=HFIB9
@simulated.1155/2
TAGGGGAGTGGGGGGAGAGGGTGTGGGGGACTTTTGGGCTAGCATTGGAAATGTAATTGAGAAAAATATGTAATAAGAAAAAATTTTAAAAAATAATTGT
+
HIIIHHIHHIIGGIGHIIIIFIIGIBEIHEFIIGGI?D?AIIDIIGIIICDHIIICIGI7ICAIIII>G<I>III><III83IHI?9IBBHIBI>I4IA<
@simulated.1156/2
AATACACCCTTTCCTCCATGTTTCTTTTGGTTAATGTATTTCACCACAGCAATAGTGACCCTAACTCTGACAGCCCAGAAGCTCCTAGCACCCATCTACC
+
HIIIIHHHHIGGIIIFIHIFIIFHEFFFHI@IGFEGIGIIGIEIFGIIIIIEIIAEIIEIIIII>IIIIIGDIHDEICIIIBIIIFIIB>;IIA6I9III
@simulated.1157/2
AGGGAACACGAAGAAGTTGGTTTATGCTGTGGTGGTGATTTTTTTTAATGTTCTCTGATTTGATAACTAAACTTTGTTGAATGTGGAAAACTCTTACAGG
+
HHIIHHHHIIHHIIHIFIGGGHIGHDIEHII=IIHHIIGIIIIIGEDIIIIII=IBIEFII9CICIIEIGIEDBI:CIIICIIEIBII=II@?IIII<II
@simulated.1158/2
TGCACACACAGTAGGCACACCAAAGGGCATAGCAGGGATATGCTCATGTGGTGGGTACCCCAGAGGGTGTGTAGCAGGGCTCAGCAAGACAGAGATATGC
+
IHHIIHHIIIIIIIFIHEIIGIFBHIIIFIIIEDGHEDIIIIEFIFDIFG<IIIICDIIBIIGII=IFGIDGFI<BBH<IA;?@ACIBICDD4@I<EGIE
@simulated.1159/2
GAATTGAACAGTAGTTTATGATTTTATTCTGTTTTGTGTTATTCTAACAAAAGGCCTGAGACTGCATGAATTCATGATCCAGTTCTCTTCCATTATGTTC
+
IHIHHIHHHIIHGIHHIGHIIHIIIDFDGFEBIIEEGIEIHIIDIIIHIIFGIIEIIICIIBIIIIBEFIDIII??DHI=B@CIDF=>I<9CBIIIF>DI
@simulated.1160/2
TGTTATCTTTTTACTGTTTCTTTAAACATTTCTGGGACCTGTTTGGAGTCCAGTCACCCAGCATTAGTTTGATCCATTTGAAACTTGCTTTTGTCCCTAG
+
IHHIIIHGGHIIIIIEIIFHHIHIIFGGIIIEEICAIIHHIIDCHICDGDIIGI<IEHIFEIGFIIDIIFDGIIII@IIHEII=GBII<>IIICI?B9IA
@simulated.1161/2
AAAGACATCACCATGCTCGCCTATTCCAGCACTTGTTGCATAAATGGAGATGGTTGGGAAACAACATGGCTCTTAATATTTAAGAGCAAAGTTTGGAATT
+
HIIHIHHIIHIFIHHHGIHHIDGFGFIIIIIIHFIDIHIDDBIDCFIBBHG>IIIIIIDAGIIIIICAIDEHII7IIIIB@IIADAIIFIIIIBII>>C:
@simulated.1162/2
ATGTAGCAATAAAATGACCCCTGACACCATTCTATTATATACCACAACACATAGATCAGTGTCTTGCTCAGCCCACATCCATCTCAGAAACCTCCTTCTG
+
HIHIHIIIHIIHHHGGFFIIIIIIHEIHHIIIFIGIICIIIHDIIGIEBDHIFHGI@IIF<IIIGIIIIH<FBIIFIIIFDIGIFIAGIAIIIIIII?<I
@simulated.1163/2
TTCTTTAAGGATTTGTAACTCTTTAGCAGTGTTCTCCTGTATTTCTTTAAGTGATTTATTAACGTCCTTCTTGATGTCCTCTACCATCATCATGAGATAT
+
HHHIIIHIIIHIIIGIGIIEGHGGIGIIFGGBFGIGICIHIIIIEEFFIF@CIHIIIFIHHHADGI@I<<AIII<>FIIIE1I>I8II;<I8IAIEI:?G
@simulated.1164/2
AGGGGTACCAGGGAAACCCTAAGCTTTGGGGGCTTACTTAGGTATGCACCCTAGTTCTTTCTGTATTTTAAACACTAATTTTAATGATTATTCCTCTGCT
+
HIHIHHIIHIGIIHIHIGIIHIEHEGIGIIECIFIIIHIGIDGEIIGE@IIFFIII?EDIHIFDIBIAIEH@FBIII<>EIIIIID@I5:>F=IIIIIIA
@simulated.1165/2
CCACCAACTAGTGCTTTCAATCCTAGCGCCATTCCCTCCACGAACTCTTCAGGACCCTGGATAGCCCCCTACAGTGACAAGAGGAGTGGTATTAAAGACA
+
IHHIIHHGIHIHIIIGHIGIIHIHIDGIFBIGIIIIIFIFA>GDFHFEHFBIIEFIFFIIDGIIHIHEIIIIIFIFIIIIIFI>@I??GHI?III?I:HI
@simulated.1166/2
GTCCCCCGGCTCAGTCTGATGGTTGGCTGTGAGTGTCTACATCTGTCTTAGTCAGATGCCAGCAGAGCCTCTCAGAGGACAGACAGTCCTATTATATGGC
+
IIHIIHIIHIHIHIHIIEHHEIHFHEDEGIBIIIGIIII=IFF?IAEIGIIIICIIDIIIFFFGI@@GIHIBEGEII>IIHIIII76I@BIIIIIIII?:
@simulated.1167/2
TCTCATCTCACTTCTACCCTGTTCTGTTGGTCCAGGCAATGAGACCACCCAGATTCAACAGAAGACTTAGATTCTACCCTTAATGGGGGACTGGCAGCAT
+
IHHHIHIHIIIGDHIGGIIIIIDHHIGIHIGIIIIFIBCIIIIIHDGIFI@IEFIIE8EIHIIFI@IIHIIDIHICBIIIAAIHIIF9IIIIEIIA?@EI
@simulated.1168/2
GTCACTTTCCTCAACATTTGTGTCTGAATCTACCTTCCAACCTTTTTCTTTTCATGTTTCACTATGATTGTAAGTAATTTGTTTTTATGTTTGTTTGTTT
+
IIIIHIHHHIIHHHHFHHIHHGDIIIGEGIEIBHIFGEG>IGGIIII@IAGFIIFFHFF@HEDII@IIHIIFIIDIF>CIBAIIII1IIIIIBI;IIIIF
@simulated.1169/2
TTGCCTGTAGAGAGTGCTCTGACCACTGAAGCTCAGAGGAGAGAGCTAGTCTCCGAGGTCTGCTGATAGAGGGTAACAGAATCACCAGAGGAACAATCTC
+
IIHHIHHIIHIIGGIIIIIHBHIIFGIIEEIAGGIEIICHIGICDII@IIIIIIBHIGIIHF?FIIIIEGDFIGIG?IGICI<HDIIIIIIIF;I33IIH
@simulated.1170/2
TGTCAGCAAGCACTATAGGTCAAAGTGTCCTGAGTGCTTTGTTTTGGTCTCTCTGTGTGTGTATGTGTGTGTGTGTGTGTGTGTGTGTGTGTGTGTGTGT
+
IIHHHIIIIGGIHIIGIIIIEIEIIHIIGGIIHIIIIDIICIIGIIIFDHIIIGIIHIEBI=EHFICIIIIIIIIIIICI@HIIIIIE?I;5IIE>>I3I
@simulated.1171/2
CAACAAGATGGGACATAAAGGTCACAGGAGCCAGTGGACCAGGTATAAGATAGTATATTCTCGATACAACAAGGAAGCCCCTTACCCTTGGAATCTCAAC
+
HIHIIHGIIHIIGGIHHIHHHGIIHFHIIGHIIIGHICICFHBIHIGHFIIEIIIBAIAC>GCI7?H0IIIIDI<IIIIDAEEICFDC:IIIIIIIII;F
@simulated.1172/2
GTGAAAAGCCCTGGATTCAAGACTGACCCCCACAAAAAATGTCTAGTAGCCCTCTTACACTACAGCTAGAACTGAAGTTGAATTCTGTCTGAGGCTCAGC
+
HHIIIHIHHIIIIGGIHIFIHIIHIIIIIIDIECIIIIFFIFHIICIHIHIEGIIHH>I?EHBIIBHIH?9IHHICGAIIIIII:8CI>FIE3IIFIIII
@simulated.1173/2
TTATGGGTAGTCCTGCTGGTATTAATAGGAGACACAATCATGTGAGTTAACTTTTAGATGAATAAAAATTCCTCAAAAGTCTTCACTTGTAAGGTAGAGT
+
IIIIIIGHIHHHIIIHHGIHHEIIIDFHFHIIIGICIGIIEI=C=FIIFFFIIIBIIFIGA;=IIIH@II;FEI<II9EIEBIID>HHDI;38@IIDII0
@simulated.1174/2
CTAAAGCTGACAATCAATTTTACCTTGAGTTGAGCCCAGTTTTTTTCCATTCAACTCCCAGGACTTTATCTGTATTCTCCATAAGACCTCCTTCTTAACT
+
IIHIHIIIIIIGHIIHGHIIIIHGIGIHIFFIIIIHIIIIBECEIEIIIEIIIIAIIIC?BBIFDEFFABI:I?DACIHAIBDFIFDIII<IIAIII=<I
@simulated.1175/2
CATCCATTTCCAAAGCTGACCCTTCTGTGAAACATTCCATGACTCCATGAGCCAGGACCAAGTCCTGCTCAGCAAACTGCAGGAACCAATGGCTAGTTTG
+
HHHHIHHIIHHHIHIFIGHIHGGFIIGIIHIGFEIDDIIGDHIHGIIHDIGHIFFIIIABIDHIIGFHHIIHIBIEIFEDIEICI?IIHIIIC?BII8II
@simulated.1176/2
AATTTTCTTGGAAACTTGCAAACTGATTTCCAAAGTGGTTGTATAACTTTGCATTCCCACCACCAATGGAGCAGTGTTCCCTTTGCTCCACCTCTTTACC
+
IHHHHHIHIIIFGIIHGHIIIIIEDGIDHIDGIEIIIIIIGFIICIGGIEIIDIIIHIBIDI;ICD?=GIEIIIGIGIIIEIDG<C=G4IFBII;I<<@?
@simulated.1177/2
TGGGAAGCTGCCCTTCTGGGTGCCCGGGAGAGCAGAAGAACGTCTTAGTGCTCAGGCTGTCTGAAGCCACCCACTTCCTTCCATTCTGCATAGGGTAGCT
+
HIHIHIIIHHIIHHHHIIHGHIGFIFEIIIIIIIIG@BHEDIIIICIIIIIHDHIIIGIIIFDGHIIE@HDCIIHI7DF)IIEI7;III7III?ICG;IE
@simulated.1178/2
ATGTGATTTTAAATCAGAGTCTTTCTTTTCTGGTGTGTTGGGGTATCCAGGGGTTACTGTGCTGGGTGAACTGTGTTCTGATAATGCCAAGTAGCCTTGG
+
HIIHIHHGGIGIHIIHIIIEIGFHIIIIIDGIGIFIBEFFEDHIIFIIIII@CGI;FCGEIICI@IB=CGGAIEII9=E=F<EI9IDHGH=IIIIIHFEI
@simulated.1179/2
TCTCAAAGAACCAGAGTTTTGTTGATACTTTCTATAGTTCACTTCTTTTCTACTTTGCCGATTTCAGCCCTGAATTTGAATATTTCCTGCTGTCCATTCC
+
IHIIHIIHHIGHIHIIEHFIIHIGIIIIIFIIIGIIIDE@IIIIIIEI?IIIBAIEIIIIBG@IIGIDGCFAIIIGFI>IC;IDII?HII@E@FI<IIII
@simulated.1180/2
CCAGTCTGAAAAGGCTCCGCCCAGTGAATCCAGCCCTGCGGCCTCCTGGGAAAGGCAGGGTTATGGAATCACTAGAAGAATCAGTGTGGTTGCTGGGGAT
+
HIIIHHIHGHGHHGHIIIIIIIHFHGHIIIDIICIIEIIIIIIH=FA>HIIGBII6DIGHBGCG>IEGC@DIIFII?IFICH<I@IEIB?II54IFIH?@
@simulated.1181/2
AAGTCTGGACACAGTGTGAGGCTAAGCTTCACCTCATGACCATCTTTACAAGTCTCTTCACATACTGACGATGTGAGCAATTTCAAATCAAACAGTAAGA
+
HHIHIIHHHIIIHHIIIIIHGHIGIEIEDIIICGGHFEIIIIHGIIIGIDEI>HI@IGHIIIII;C@H@III@H9A7GGAIII?D;B>8@HI@III7III
@simulated.1182/2
AATGATCTTTTGAAAAAGTCAAAAGGCAACACATCCACTTCTGTAGCAGCTTCCTACTGTATAAGTATAGGTATAGATACAGGTATAGGCAAATTATATT
+
HHHIIIHIHIIHHGGGHGHIIGGEIICFE@HGIIFHFCDFFIAIICII@IDIIII?IIIIIIIIIIHIBIIIH?IIII?GII?ICI>IIIIEI:CIIIII
@simulated.1183/2
CTCATCTTAACTGTGGATGCAATGTGATTAGTTGCTCCAAGATCCTGTCGTTGCGCTTGTCCTGATATGATGGATTGTTATCTGGAATTGTAAAATGAAT
+
HIIHIIIHGHIIHHGIGGIFGHHIGGIHHHIIIIIFIIFCIIICDIIEDIEII?ED@IIIHCIAGHIIIEIII<I@DIEICGBCIICEII7FIII7IIIE
@simulated.1184/2
AGTCTTTAATTTCTTTCTTTATTCCTTCCTTGACCAAGGTATCATTGAGAAGAGTGTTGTTCAGTTTCCACGTGAGTGTTGGCTTTCTGTTATTTTTTTT
+
IIHHHHHIIHGHHIGGHIIIGHDGHGIFHHHHIGIIIIIIHFIIFFHEIGI>GIBIIH@HI:IIIEIIIIIHI>IIAIIIF;IE@@GIHIIIIGII>EDI
@simulated.1185/2
TCCTCAATGAAGAAGCTAAAAAAAGTACCCAAGGATCTGAATGGGTTTGCAGCCCTATAGAAGGTCAGTGATTTGAAAACTGGTACAACCACTCGAGAAA
+
HHIIIIIIHIIIHIHIEIIIGHIGEIGEIFFIFHIIEIIHAIHG?CIHEFFIIDIIIDFHICIIIIICIIICDICFIIIF6IHI0I<AHGEII<GIFHAI
@simulated.1186/2
ACCTAGAACTGATCCACCTTAACCCTCCCAGTGTGCTGGCTGTACACATGTCACCTGATGCTCTAGACCTACCACATCTAAAATTAGCTTGCCCTCCAAG
+
HHHHIHHHIIIIIIIGHHIHDGHIGIHGIIFIGGEIEIIIDIGHBAEIIIIDECBDFIIIGFFFBGIIFIABI<DIHCGIIIGIBII@HIII9IIBDIID
@simulated.1187/2
CTTTAATGCTATGAGATTACCTAAAGTCATTAAGACAGATAATGAGTAAGCCTATACTGGCAACAATTTTATTTCATTTTGTAAGGAATTTGGTACTGAA
+
HHHHIHHHFHIIFIFHHHIIHIDIHHEFIIIIHGHGEEGIGIIIHIH@I=IFIIIIHI>IIIDDIIEIIFHIIIIGI=IEFIIIFFIGEGFIFE>IF7EB
@simulated.1188/2
GAAGCCTGAACTGAACTTTCTAAAAATTCCCTTGTGTAAACTGGGGGTGTAGCTTGGGCTGTGAGGTGCTTGACTAGAATGCATGAAGCCCGGGATCCAT
+
HHIHIIHHHIGIGFIIFIEEIIIIGIEHIGFGHDHIG>GIDFGEDDIIGICHIIIHHIC:I<GCI<IIICGIEDIG>I:<>AIIIBIHHIF;DAI>HIID
@simulated.1189/2
TTAGAGAATGGACGAAATAAACCTAAGGTCACTGGGAACTTATGAGTGTTTTCCATGGTTTATTTTGAAGATGAGTAAGACAAAGACAAATATAGACTCC
+
HHHIIIIHIHHGGHIIHIFIIGIIIIHHIIIFHIEICFEBFFEHDGICIBIDIGIDHIII>I:ICHIIBEB?<AAG<IIICIIBHIG<IBIIH@>BIHIA
@simulated.1190/2
TACTGGAATATTGTTCTCTGAACTTTTCCACAAATATCAAAGTCACATATTTGCCTCGAATTTCTCCTTCATTGTGATTCTCTTTGCCNGGATACCTGCA
+
HHIHHIIIIHGFIIIIIIIFIHDIHIFIIIIDIIFIDGECGEEIIIGI@GG7IBIIIIIIIEFIICEIIEIEEI<=IIEIII@GDEA2:I?>ICIII,FI
@simulated.1191/2
AACTCAAGCAGGTCTGGAATCAGGAGCTGCTGTAGAAACCAGGAAGGGTTGTTACTTACTGGCTTGCTATCAGAATACTGGCTTCTAAGGATGAGGGTCT
+
IIHIHIHIHHIGHFGFHIIHFIHIIHFIIGHIAIIFIHIII>IGIEHEIDIID9I@HHIIHIDHI?@IIIIIFHDIGD@6IIIAFAIII?IIFII5IIBG
@simulated.1192/2
ACTGGTTCTGAAAGATGTGTTGGCTGACCATCTGCTCATCTCCCTGAGCGGTACAATGTCTTCTGGTCTCTTGCTTCTCTGCATCTCTCCCACACTGGTG
+
FIIIHIIIIIGIIGIIIGIIGIHICGEIFEIIIIICIIIIHFIHIEICHII>IDHIHGHIHGFBIIIIIIICFII=I@@I@DEHCIBIIICB@IIIII;I
@simulated.1193/2
GTGCCCTGAGGTACCTGTTTTCTAAGCCTCAACCAATGCCTATGGTTACTGATATAAGAGATGCTCAGGCTGCCCCAAAGATTATCACAGGAGATTTTTG
+
IIHHHHIGHIIHHHFIIHIEGHHHGIIIFHGGIFHDIIIIIIIIIGIIIHEG?IDGAGIICCECHBIHIIIIIIHI>IFE7II=IBA@IIIFIEIIHH<I
@simulated.1194/2
GAGTGTAAGAGAGCACTTTGCACTGACAAATGACAAGGACACCAACAAATGCTGCTGGAAAGACCTCAGCTCAGACTCCAGATTTCTTTGTGTTCCGCAT
+
IIHIHIIHHIIHGIFIIIIIHHDCIIIDIIIGHHIIEICHGICIIIIFIIBD=IE<IDIHECEI@IICIIBHI=IEII@I<F=?:>IIGIIICI8IH9GI
@simulated.1195/2
AAACAAGTCCCCCATGAAGCTTAAATGGACAAAATTATGATCAAGAACACTGGGCATCTGTTGTCTTGTTTCTGATAAAATGCAGAGGAACCCTTATACC
+
HHHIHIIHHHIHHIHIGIEIIGHIIIFIIGCIHIABAEIEHEIIIIGIFIHII<III;HGIBII@IEIEICDEIIIG>8>IIIIIIIB5I@FIIAI4>D?
@simulated.1196/2
GCGCTCCCGGCCCAGGGCCTGCAGGGCCGGGAGGACTGCACGCGGGAGCACCGACTGCCAGCCACGGTCTCTTCAGCCTGCCGGTGCCGTCGCTGCTAGG
+
IIIHIHHIIGGIHIIIHIHHDIIIIGIIEHIHIIIFGIGIEIFIHIBIIAIGIIIIDIEDGECIAHIFIIBH;IIIIIIIB=IIIII5<II?GEDIEIEI
@simulated.1197/2
ACACAATTGAAACCAGAAACAGAAACTACAGCGCCATGACTCCACAGCTAACTGTGTCNTATTCTCATTGTAAAGAGCAGTTGCCACAGTCACCAAGTGG
+
IHIHHIIHHHIIHGIIHHIIIIFDIHIIEICDGFFIIGEIHIII@FIIIIFFFIIIII0IIH?GCHEAEEGIDIHBHF?F5IIEBI8II<GIGIII?III
@simulated.1198/2
TCTCTGCCACAGACCTTCTTGGACCCTGTCTGTGTAGAACGGGTCTCTAGTTGCAGGTGGACAAGGAGTCTGCGAAAGAATGACAGACAGAAGCAACACA
+
IHHHHIIHHIGHEHIIHHGGIIIIGHIIIIIGHIIIIIIE@IIBAIIDHGEIIICIIIEFIICIIGDD8I=II=FFIIIIEIBIII?>IEEI98HIIC;B
@simulated.1199/2
GGAGAAAAGTACTATTCCCTCATCAAAACTGAAAAACTTACTGAATTAGGCAAAATTACCCAATAGGGAATGTTGGTTGACCTTGTCTTTGTTTTTGTGA
+
IIIHHGGHHHIIIIIFHHCIIIIGHHIIIIIIIIEFIHCIDIIGIIIGIIFDIIIIEHFIFHIGHGIE@I5IAE@EII6I@EI3I@IIIIDII6III=CI
@simulated.1200/2
TTGGAGTTATATTTCCATCACCCATATAGTGGCTCACAACTGTCTGCAGCTCCAGTTCTGGGGGGATTTGATGCCTTCTAAGGACACCAAGCGTACCTGT
+
IIIHHHIGHHHFHIIIIIFGEIIEIHIIGIFCGFIHIDIIBDI@IIFIIIBCGFGCDIFCFGEFIIIIFIGIIIG;FEHFIIHHDH;EIE@GIHIGIID;
@simulated.1201/2
GAGACTTTGGGCAGATAGATGTGAAGGCCCTTTGCCCTCCTTGTGGCTTTCTAAATTCTCCTTACCTCTCTAGCCTCTGGGTCCTGTCCCTCGGTGGCTN
+
HHHIIHIIFGIHFIFIHIGFIGIGEHFIIIIIEFIFGHIIIIIEIFDFIIGB?EIIICABIIIIBIHHIIDIIGIIIIIIII?IC?8CIIEG!@IIIBII
@simulated.1202/2
ACGTGGAAGTCAATGTCATGATGTGTGTGTGCATGCATAGAAAACAAAACAGTTTTTTTAAAAAAATGCTGGGTCTTGTCAAATTTAAGATAAATCCTGG
+
HIIIHHHIHGHHIIIGEGFIIIHIIGIHGIHIDCHIIFDIIIIHIIGIIBIIIIGICHCI=GGGI>ECIC>IGDIIHCIG?GEIEHICHIE@IIEIIF2F
@simulated.1203/2
ATCTCTTCCCTTCCTTCCTTTCCATGGATCTCCTTTAAATAATGCCCGGTCAATATGAAGTTCTCAGAAGGTTAACNTTGTGAATCTCGGGTTTGTGAAG
+
HHIIIHIIHGIFHHIGGIGIIGDIIIIICIIGHIGIIIHHIIIBDIHBIIGGHIIG@9ICII=BIE=DF:IEIEIID@AIIIIF0IIIIIDI;IIIIIII
@simulated.1204/2
CCCACTACAATCTCAACCTATATGCTCTCAAGATAATTAGATGGAACATGCCAGACCTGAAGAATCTGGGATATCCTTCTCTCATCCCTGAAGAATCCAG
+
HIHHIHHHHIHIHIIIHIFFIIEEIFHIEIFHHEHIIHEHIIIGIHIIHC@IIIGIII@IIIIFG?DEIII8=IE:IIAGIIAI:AIBIHFFID?6I7II
@simulated.1205/2
ACTCAGGTCTTGTGGATATCAGAGGGGGGCTCTGGTGTCCTCTGTGTCTGTGTTCTGGCCTTCTGTTGGGGAGATCTGCTTGCCCACTAAGTGCCCACAT
+
IIIIIHHIHIHHIIHIHIHIEIIIIIICIIIGFFIIIIBFDFHIIAGDIIIIID@HGIEBHI>CIG@EIIG<GGIHIIHEII6IC?I9<=II>HIGDI=I
@simulated.1206/2
ATTTACCAGAGGAGCCCACAAACTTTCCTCTATTAGGTAATGTAGTCTGCCATACATGACTATAATAAGAATTCTAAACTTCCTTTGTTAAACTTGCCCT
+
HHHIHIHIHHHIHIIGGHIIHIIFGIIIIEIGIIDIHIEHDIIEHHGBIIBGHIIIAICIIFI=IIBCCIIEIIBIAI@I5IFI@EIIIIIDIHA?:9F<
@simulated.1207/2
TTGATCTTACAGCACAAGCCATTGCTGTTCTATTCAGGAATTTTTTCCCCTGTACCCATATCTTCGAGGCTTTTCCCTACTTTCTCCTCTATAAGTTTCA
+
HIHHHIIIHHGIHIFGIHGIEIGIIIHIIGHIDEI>FIFIIIEEII:DFIIIIHI@GIIIIID;EFEIHEEI@ICDI?C;@IIICI@3IHIH2CCAIIHI
@simulated.1208/2
AACATTTGCGCCTGGGTAACTTGTTAGAGAGAGTGAATATATAGTAATTAGTTGTGAGTCTGAACAGGTGAGAGGGTGCGCCAGAGAACCTGACAGCTTC
+
HHHHHHIIIHFHHFIIIIGIFIIIIIIHIEIHDIDDIFIIIII?EIIIDFDIHIIFIFIIIHIID@IH=IIGDH;AIIIIIIIH=AGAI5HIIIID8I+I
@simulated.1209/2
GACAGACCAGTAACAGTGGACAGTGCAGAAACAGAGGAAAGACCTACTTAAATGCTCCTTTAATTCTGAATAATCATTCATAATTCATTCTCTTTATAAT
+
HIHIIIHHGIFIGHIIIIFIIHFHEIHDFIIIIIEGFFFFIIEIIDFHHHCIFBFGEIHDII=DFIICIIHIGEEIIDII=IAEIHI;ICDIFIIGIIDH
@simulated.1210/2
TAATTTAAAAAGGATTGTCTTTAGATATTTCAAAGTCTGTCACATTTTGCTATGAATCTCTCTGGGTCTGGGCTTTTTTAGTCAGACAATTTTGTTTTGT
+
HIHIIIHIIGFGIIIFIGGIIIIEIHIGEDIIHAHIGFHEIIBIFIDIHIIIFGIIGEIIII:AIDI8<IIIFFF@?I<?HGIIIICII;I@ICII@CID
@simulated.1211/2
GTCCTTCCCTTCTTTGTTAGCAGTCAGGAGTCTTTTTTTTTCTCTCAGTGTTAGAATGGACAAGCCCTAAAACCCAAGCCTTGGTGACCACACTGTCAAT
+
IHHHHHHIIIIGGIHIIGIGIIIIHIIEHIGIIIIGIH=IIDHIIIIAIIDIIIIHFIIIG;IFIIBI<;;DIIHHIIIII>IFIHIGIIICABIII?HI
@simulated.1212/2
ACCCTGGCTAGGGATCATCTCACAATTTGTGACCCTGGCTAGGGATCATCGCACAATTTGTGACCCTGGCTAGGGATCATCTCACAATTTCTGATCCTGG
+
IHHHIIIIIHIIIIIGIIHGHHHIIHIDIIDIGFDIIBEIGBFIBHIGIDFIIIHIIBB:HIII?I=HHIIGIIEIEIIIIICI><4I5H>I<II=EIIB
@simulated.1213/2
TATTGCTGCTGCCTCATTCTTGTGGCTTCTTGTAACTTCTCATTTCTGATAGAACCCAGGGCTGGCTCAGTTCTAAGAAGGAGTATAAGACACTTTGCTT
+
IIIIHIIHHIGIFHIFIHHAIIIEIIIIIEIHFGHIEIIIHIAIE@FII?II>FGFIIEBFIIIGI>GID=>GIF3IIDIBH9IE7GIGIAIIII?AI?E
@simulated.1214/2
GCGTCATGGGCCTTTGTAACCAGCAGCCCTAAGCCCTGGAAGCCATTTGCCTTGCCACATAAATTCATCTACCGCTCCCCCACATCCTCCTACGGGAAAA
+
IHHIHHHIHIIIIIIFFHIIHIGIIGGHGCICHGIHIIIIBGEIIEII@GIIIFIIIEIFIBIGFI7I>IGD;I@III<II=:EICIH7I=IIII?:I<A
@simulated.1215/2
GCGAGGAGACAGAGCAGGAGCAAGAAGAGCAAAATAGAGCGGAAGGGGCAAGCAGCCCCTTTTATAGTGAGTCAGGCGCACCTGGCTGTTGCCAGGTAAC
+
HHHHIIHHHIIIIHHHHIIHIGFIIIGFHIFDIFIDIFIGDIIIIIIIAIIIIIBICHCIIAIGIGDIIIHIIIIEDH'=E?IICIIIIIIGBEI@IIII
@simulated.1216/2
ACAGGGGAAGGGGGGGAGCCAGCAGTAAGTGATTGGTAGTTGTTGAACAATTGAGCAAACTGCTTTGTTATAACTTCAGGTGAGAGAGTGGTTGCAGGCA
+
IHIHHHIHIHIIGGHFIIHFGEGDIIIHIFIIIHBGIIIIIIIGGIIII@GCIACEA<<IIIFIEIIDII<IIIIIIFIBIII9IICIIIII?=G97BIC
@simulated.1217/2
TAAATAAAGTCAACCATAGGTTAAGAGGCAAAGGAAGCAACCAATTGACAATTGACAGGAAGTGAACGTAGGATTAATAAGGAACAAAAAAACATAGAGA
+
IHHIHIIIHIIGFIGGHFHHHIIGHIHIIFIIIIIIIIIIFIBHGIGHIIGCIICIIBIFID?IEIIIBIHIAFHDIGIIGI;@=IIHGIIIBE=@IFDI
@simulated.1218/2
GCTCACAAAAAGAAGTTTATTTCTCCTAGTGTTTGGGTCACTAAATACATTTTTACTAAATCAACTGTAGTTTTAGGTGGGTCAATATATTCTCAATATA
+
HIHHIIHIIGHGHHIIGHIFFIHDGIFFDHIEIIIFGEIEIIADCGIHEIHIIE>IIIIIHIHICBDGEIE:IFGI?DHEIII?;AII9I@I?I=?6III
@simulated.1219/2
TTCCCATGGCTGGGAAATACACAGCCTTCTTTTTCCTCTCTTTTCATCCCATCCACTATGGCAGGCAGTAAATAATAATGACTCCCCTTTTCAGTGAGCC
+
HHHIHIIHHIIHIIIIIEEGHIDIHFIGFI?HIICIBIEFIIDIIIDIIIIIFIIIHHIIHI:IIFCIIIIIDBFI>:@IIHBIIIIIIIIDIF;>IEII
@simulated.1220/2
TCGTAGGCCTCCATCTTAACTTCCTGAGTCACAGCAGAGGCATTATGAAACACTATGGCCATTCAGTTCAGAGTATTAGGTATCTGAGGCAACGTTGTCA
+
IHIIIIHGIHHIHIFIHIIFIFEIIDIIIHIFEIBEHHIIB@?IGIICIGGEI6GIIFIE<FBI@I;IIIIIIDIFIIIGIIIIIFIH?IIIIIEI1H>I
@simulated.1221/2
AGGGCCAAAGGGGGGGAGTGGGTGGGTAGGGGAGTGGGGGTGGGTGGGTAAGGTGGACTTTTGGTATAGCATTGGAAATGGTAAATGAGCTAAATACCTA
+
IHHHHHHGHIIIFFEEIGHGICIFEHIIIHBGIIHFDDGIGIIHGIEIIEIIBII@@DIGI:HAIFAHHDFIIFIICI7IIF@5IIIEE?I?DIIFCI9I
@simulated.1222/2
CAAGGATTGTTTTCAAGTCATCCTCCAGTGGATGCTGTGGAGTGCATCTCAGACACACCCCTTTAATGAGAAACCTAAGGGTTCACTCCCTGGGCTTCCT
+
IIIIIIHIIIFGHIIGIEGIIFHEHFIFDGIGGDIIGIGHDHGCEHEIIFFCFIIIIICIEIICCHGIGIAIGBIICIB>A>IDEFD@IIAFEII?@II@
@simulated.1223/2
CCCCCCCCACTTTTATCAAGAATCAGTTGGCCATTTTTGCAGTTTCTATTTCAAGACGATTCTTCCTCCATTGAATTATTATCTTGGTCAAATTCAGACT
+
HIIIHHIIIHGIIGHIHHIGIIEIIHIIEIIIEIIIHGIAII@FIII=HHIGHGBFIEI@IFGIIIEII>III=F6IIFII@EDF6IBEII?IHIII7@C
@simulated.1224/2
GAGGATACGAAGGCTGTTTTATTGCTCTTTATTGCTTCCCAGTAGTATCAACCGCCAGCTGTCATCTGGAGAGCTCAGCTGGGGCTTTGCCCTCCTGCTA
+
IHIHIHHIHHGIIIHIGGGIGIICEFIIIGIIIIIIAIIBIFHIFCHIC<IIIIICIHD:ICEIIGCBHIII9IAGIII>IG>II?IGEIC)@I6=ICFH
@simulated.1225/2
AGCACAGAGCATGCTGGGAGAAAGCAAGCTTTATTAGCCCCGTGGCATCTGGAGGCCTCCACCACTTTGCCTCTACTTGTAGGCACTGGGAGTGGTATAG
+
HIIHIHIHHIIHIHHHIIIIIIFICEIHGHGIEBE@IIHGE?EGFHIIGEIIIFIIIFIIEIDIF:DIIIHIBI?I9@I9F?I-IFII=IIFII:I?AII
@simulated.1226/2
GTAGACAGGCTGAAGTGCAAGGTCACAGGAGGTCTGTACCTGGATGATGTCATAATTTTGATTAACTGAACAGATGGCAGTGGCTGTCAAGAGATTTTTT
+
IHHHHHGHIHGIHIIGIHIIIGIHGIGIACIEGIEIHFHFGGIGIIIBIAHDIAIIGIFICII>DDIIEIIBIII@IIIBIIICHIII??II>II>>I=9
@simulated.1227/2
CTAGTTACTTGATTAGCTGAGGGAAGTAGAAGGAACCTTGATTTTGAGACTAGTCTGGACTATCCGAGTGAGACCTGTTTCAAAACTAAACCAAATCCAA
+
HIIIHGHGHGIIHGHEIGHIIIIIIHGGIGEHIHIHGGIBIIGIIIEDDDC;IG@AICIC>IIII>A:HGEIIIIDCCICDIHBII=I>AEIIII-FD9I
@simulated.1228/2
CCCTACCTTCACCCTTTGCTAAGTGACAGTGGATACTTGAGTTTTTGCATTGTCATCCCTCCAATGCACAGGGACACAGAAGACACAGAGGAGAAGAGAG
+
HIIIIIIHIGGGFIHIIIIFIGIIIGIIGIIFHEIIIIHIFGDIIICIIEBFEII=IIIICIHFIEIHHIIAICBIIIGDDF=IFIIIBI>ED>I?III?
@simulated.1229/2
CCATTCTTATTTCTTTCCCTTTCTTCTTCCCCCATTGCGTTTATGTATAAACTATTTTTGCTGCTAAGTACTGAACTCAAAGACCTGGTATATGTTAGCT
+
IHHHIHHHHHIHFFIFIHEIGIIHIIHEGHIGDI@DIGI?EH>CIIIIIIGH@DIICID@F=IIBIIDIACFHIIIIIIBIIHEI9IIGG8III?I:EIG
@simulated.1230/2
GAATTCTTAATACAGAAAATAAATGAGGACACAAAGGATTCTCCAAAGAAAGGATAGGAATAGAGGATGAGGAAGTAATATGGGAGGGACAGCTAAATAA
+
IIIHHIIGHHIIHHIIIDGGHIIGGEIIIIDFDH@GEIIIFIIIEIIIIAIAEIBIIG?DIIIIII?IIDI;G3BBDI@I>8IDCIIIIIIIIDIDIIII
@simulated.1231/2
AACTCTCCTCCTCTGAGCTCAAGATCACCTCTTTGTCGTCGAAGACAATGCTTTTCTCTTCTAGAGTCTGCATTTTTAAAGTGAAAATATGTACATGAGG
+
HIHIHIHIIIIIGHIIFIGHIIFGIFIGIHIIBIICIIFHIFCGIIGFHIIE<I@IIIHCEIIC@IDI:CGHFBFAG@FI6III:@3GD8IIAIC<IIGB
@simulated.1232/2
TTAGCTGTGATAATGTCACGCTGCCATGCTGAGTTACACGGCTTGCCTGGTGCCTGCAGCTAAAAAAAAAACCCTCTTGGCTGATTAATCCCAACGCCAT
+
HIHIHIGIHHIIIGIIHIIHEIGHHIEIDHIHIIIBIIIDIECIFFAIIIIBIIEIIIIIIE@IFICEGCIII9II;IIIIGI@FGBIIIB9IIAGIGI>
@simulated.1233/2
CCCCGACACAAACACACACACACACACACACACACACACACACACAAAGCTGAACCCTGGCATTTCACCATGGTTTTGCCTATCCAGAGTTAGTTTTGTT
+
HIHIIHIHIGGIIGIHEHDIGIIGIEIIIGEIIIHIGIIGFDII=IIIFI<CIAEIC@IIFIFIF@II@IIII?III@IIIIIII:IAII=DDGIIIIGI
@simulated.1234/2
TCTCAGTCAAATCTCCCCAGAGATATCCTCACAGATGAATGCAGAAGTTTATCTGCTACATATTTCTAAATCCTGCCAGGATGCTCATCAAGATCCCTTC
+
HHHIIHIIHGGEGHIIHEGHIIIIIIIIGIIIEIIIIHIFIEIIH<DIG?FIIFIHBDEIDIHGCI?EBCI=8IIIIIIG<I<IIIIIGBEIDGI@IC5I
@simulated.1235/2
CTAGTAAGTAGCAAAAGGTCAGTTTTGTATGCAGCTTTCTTTAATACAAAAGGCCAGGTGGTTGTAATTTATCTGAGCAAATCAAAATGAGCAGAGGGAC
+
IIHIIIIIHHIIIIIFDIHIHIHHIFIFCGIIFIGIIHIIHFHIGBEIIH@IIIIII@IHIIEIIIIC=DIFIIIDIH:BII@IBIIIIHIGGAE:FIEI
@simulated.1236/2
AGCCCTATCGGGAATAAAACATAAAACAAAGAGAAGGAATCCTAAGAAAATAAATTAGAGTGAAAGAAAGGAGCTTCTCCCCTCCTCCCCCCCCACCCCA
+
HHHHHHIGIIHHIHIIGIHFIIICIEHIICIHBHIEHEIGGHIIGEIGDIHGFIHHFHH?III:CII<IG>F>@IGDIH@CIID7IIFIIHCI7III+I>
@simulated.1237/2
CCAGCACTAAAAATGAGTATGTCTGTTATTAAACAACNTGCCACTTTACTATCTACCAGCAAGTGCCCTTGTGCTATTATGAATGCANTCCATTTTATTA
+
HIHHHIIHHIHIIIIHIHIFIIHIBIHIEIFFIIIGI>EBHBIDIHCI@GI;I>I;EIACIIHE=II?IGA8IDIII:EIIIII@4I5DE:IH@<:ADIC
@simulated.1238/2
CTCTGTGGCAACAGGACTTAGGATGGGGGAAGGGGTGAAAGGAATAAAGTCACAAGATCAATTCCCAGAATAAAACCCCAGAGACCAGCATCAGAGGGCA
+
HHHHHIHIIGIIHIIHIGHHIIFIIIIIIDCIIFEGFII?IIIEIGIIIIGIIIFHIAII:>G?CDIIIAFDII8IGHIIIIIIIG@?IGIEF?IF:III
@simulated.1239/2
GTAAATAACCTTTGACCCATGCCCAGGTAAGCAACCCTGATTAAGTTTAATGGGAAACACAGAAATAAAGACGCAACAGTAGGAAGGAGACTTGTTGGAA
+
HIHHIIIHHHIHHHIGIIHBHHFHIDIIIIFGEIGIIFIFEEDIEIDIHIIAG=EIIIGHIIIIII@IADI>IH@:@EII=IFIIH?III?I?FI;IIIF
@simulated.1240/2
TCCTGTGCAAGCCCTGGGGTGGCACTTCCCAGGGTGGAATGGGCTCACCCACATCAATCATCTGTCGGGAAAATGCCACAGGCCATGTGATGTCAGCAAT
+
IHHIHHIHHGIIIFHIIFIHIEIHIIHFHIIIHEIFFDADIIHIIIEIDEHICIHDBIIICIFIBFIEBIFFGGI@:AI<IGIIIIIEIIEAICFI=EBC
@simulated.1241/2
TGCTGTCAGAGGTAAGGTGAAGAGTGGATATCCTTGTGAATTGGGTCCTTCAAATTAGAAGTTGATAAAAATAATGACAAAAACAGGTTTTCAAGTTTAA
+
HHHIHIHIHHHHHGIIIHIGDIHFIEIIIFIFDDGIDIIIIEHIGIIIIICFIIEIFI@BEH;GIH@ECFIIIIHI>FI=IIDAI9GEII8IIIID;@II
@simulated.1242/2
TATAAATGGTTTTCATTTTCTCCATTTTATTTATATATATTTCCCAAATGTTCTATAACAAACCTGCATTGCGTTTTTTGATTCTTTTAAACCATCTGTT
+
HHHHIHHHIGHHIGIIGIGHIIIFGIDFFHIIDGGHIIIII?GHIICIIIGDI>GEFD;I>HDIIGHGIIII>GH<IIBIIIIBBIIC8II:IIIIIIII
@simulated.1243/2
CTGAAATTTCACAAGCCAGACCTCCATCTTCTGTACTGTTCTCAACATTATCTTCCAAGCTCCTACACAACATCTCAGAGCTGTTAACAACGAATGGATC
+
IIHHHHGIIIIGIIIFIIIFGFFIIFGEHIHIHDIHGIIGIIHIIGAEIE@EIG@HIAIHCCHII@F?DIIIFEIIGBEHIFIFCIIE3A=IIIII?IIF
@simulated.1244/2
ACACGACAAGATGGTGCTATTTAGTCACTGCATAGGCACACATGTAGAGTTCAGAGGACGAAGTATTGTCTCTCTCCTTCCATCTTTCTGCTTTCAGAGG
+
HHIDHHIHIIHIHIIHIIHGIIDCGIGGIDCIHDHIDIIDIIIIIIIIHCIBI9GIGIIIIDFIEIHIG?G?ICI@I9I?IIIDDIIB4;GIAIGAIIIH
@simulated.1245/2
TTATGAGAAAATGTTGTCTTAGAACAGAATGTAAACACCAAGTACTTTTTATTAGAGGCAGATGAATATAAGCACTTGGAAAAAGCCGTGGCAGGGAGCT
+
IIIIIHIHGIIHHIHGIIIIGGIIIEIEGCIHIGDHIAGCIFIIIGIIII@IIIHIG@?IHIGGIIICIF:E=@IAI?IIIHI=HFIFBIG?III3II7I
@simulated.1246/2
CATTTTTATTTTCTGAAATTTACTTAATTGTTCTATTTTCTTANTAAAGTATGTGAAAACCAAATGCTAGATTCAGACTAATTTTAGCTATCGTGCACTG
+
IIHIHHIIIIHFIHIIGGIIHHHHDECIIFGHFGIIII@DIID<HE>CGGIIBIIDIIIIHBEHBGHE(ECEH@III?IIF=IIII@IGII>IIGII9II
@simulated.1247/2
GATCACANTTACCCCCACTAGCCATTAACCTCTCAAATAACAATTTTAAAAATCAAAGATTTTTAACACAGCTCAATACAAATACTTGCTAATTTATGCT
+
IIIHIHIIIHGGFGIFIGGIGIIIHGIGIHBIIEEFGIIIIIEGIIIIFIFDFIG@BGI>=GIIGAHIIIIH;CIIGIIFFIIB6<I??=II;2IHII<F
@simulated.1248/2
ATGTGTGCCTCTGTGCCCAGGTCGTCATTGATGTGCAAGCTTTCAGCACAGGTCTTCATGATTGCATGGCACGTGCTTTACCCACCAAGCCATCTCCCCA
+
IIIHHHIIIIIHIIIIGIIHHIIIEIIDHDFHGEFGICIFIIHIIIHIGIIII@AIAIIIDIDBHHCIIBI0HBFII>IAIFIIFIIHHII9FGIIIIGI
@simulated.1249/2
AGAATCTGAATTTCTCTGGGGTCCATGAAATTCAAGGGCAAACATTTAGGAAATATTACAAGACAGGGTAGTTCCAGTACTAATTCTGTAGCTACTACGA
+
HIIIIGHIIHHGIHHHFIIIHIIEHHEIGIGIDFEIIIDBIIIFEEEHIDIDGIIDDII@IHIIBFA@BCIBI=FCC8IE@IFBI9IE8DIBIGIIHCIB
@simulated.1250/2
TCTTAGTACTGCATGCACCCTTGCTTCAAGGTAGCCCAGGGCTCTAAGATCAAGGTATAATCCATCCCATGGACAGGTGAGCCCTTTTCTGGCAGGAGAG
+
HHIHIHGIHHIFIHIHHHIGEIGHIHHIFCFFFGHIFIIHHIAICICIGGIIIIFIIII?=IFGGHEBHHIGIIC>EDHBDIHIHEFI:BIE;IIIIIII
@simulated.1251/2
AGTGATACTTGGGCAAACACACGTTTGAGGCTCATAGGATGGGTGTGTTGGACTGATCTAAGCTACAAGCCTGTGCTCGGGCACACCTCCTCAGTTCTCT
+
HHIHHHIIIIHIIGHIIIGIHIHHHGIGDIIIHGEGAFDBGIGHD?II>IIEI@FIEAEBDIIIDGIIIIIBICGIHGIIID?IIBI=H?IGIBII@9D?
@simulated.1252/2
TGACTCTGAGGATAACTGACAAGCTTCCCCATTGCTGTGTCTGCCCTGCCCAGACAAGGATTTGGACTCTGCACTAGCTGCCAAGGGAGTTGTCCTCTTG
+
HIHIHIIHIGIIIGIGIHIFGHIIGHGDIHIHIIIIIIIIGIFBHIH>FIIIIIIHIIBHIHIHIIIIII=BIHIDIIII:I6GI3GIIBI7IIIBFIG?
@simulated.1253/2
GAAAATGGGTGGATAGGTAGATAGATAGATAAAAAGATGATGTAGATAGATAGATAGATAGATAGATAGATAGATAGATAGATAGATAGATAGATAGAAG
+
IIHHIIGIHIGGGFIIIHGHHIIHHHFIIGDIHIIIIGIFBIIGEHGIDIEFFCIBIHIDII>IH:I>IIGCIIIIFEIBACIIIDI8IIFII@DBI@I5
@simulated.1254/2
CTTTATTATACATAATATATATGTATGTATATGTATGTGTATATATACACATATATATGTATGTGTATATATACATATATATGTATATATGTATATATGT
+
HIIIIIIIHIIIHIFGIIIIHFIHEGIIHIGIIFEIEHIIIIEIBIIGI@GIIEEEIFEIAIIHIHGIIIAIIIGIII7IFII?FII7IEIIIBIIA;HI
@simulated.1255/2
TCCCGGTCCCCGGTTCCCGGTCCCCAGGCGCTTCCCTGGGCCGGCATCTGCAGCCCCAGAGGGCCCTTCCCTGTCCGGTCCGCGGCTACGGCGCCCTGGC
+
IIIIIHHIHHIIIIIHHIIHGEFIGIHIEIEDIIHHHIBIFDIG;IFEDIBIDGIGDAIAHIIGIIIFIIEIIIIIIIIHIB?IF@I7CGBCICII?@<D
@simulated.1256/2
ATACCGGAGGCATCATCTCCTCTGGGAGTGCTTGCCACCTACACACAGCCTCCTTCTCACCTGTGTGATTTCATCGCTGTGACCAATCCCTGAGAATCTG
+
IHIIIIIHHIGGIIHIIGHIIFIHFIHEFIIDIIIDIHGGIIHFID?IIGDIAIIH@IIII@IIIBI=CIGI<IIIIIGIHI@I:DIIBI@IIFBFIEI<
@simulated.1257/2
TTGCTAACTCAGCCAAAATGGTATCCCCCCCCCCTCCCAGGGGAGATCATACTATTCATGGCACATTTGAAAATAAATCTTGTACATCTCATCCTCATGA
+
HIIIHIGIGIIIIIIGIIGGHIEHIIIEHGIIIIIGIIIIGIICIH>EDDIE:HEIBII?IICII:HABI@FIIIIIIF5<FGGIIEIIIIIFIEII:E<
@simulated.1258/2
TACTATAAATACAACCATGGCTATTCCTGCATTTTTCTACCCATAGTAGTCTCCACTGCAGCCATTTAATAAATTTGTACATTGCACACAAAAACATGGT
+
HIIHHHHIIIHIIIHHIGGIHDHHIIIIIFCGHHEGGIIGHC@IDIIIICGHBGGIIII<HI@;I@>EI9IIHIHDIAGFF=@EECCI6FII9EIHIFCF
@simulated.1259/2
TGAGGCACCATCATTTGGCTAAGGCTCTGTGAGTTGAACTATCTTAACTTCCACACCTTACAGTATATGTTTTTCTGTGCCTGGCNTGTTTCACTTCAGC
+
IIIHHIHHIIHFIIIIIEGIIIHIIHIFHHHFDIIIDGHGIBICIIIIFIIIBII@HAIIIIDIAEIGHIFGIIIIIDII<IIH;<IHIIIII?6HII;?
@simulated.1260/2
CATATAGCCCAGGCTGGCCTCAAACTCCTTATATGGCTGAGGTCACCCCTGAAACTCCAGAGCCTCCTGCTTTACCACGTGCTGGTAATATAGCTGTGTG
+
HIIIHIIIHGIIIHHGGGIFIIIIIGIIIICHIIIIIICHEIIIDIIDII>IIIIFCIIIHBBGIIIFBIH>ICDIDBI@II?II>IF=FI@AIBFCEII
@simulated.1261/2
CAAAGGTACAAAATGGAGGTTTTACTACATATTGATCTTGTGAAAAATATGACTGCAATTAACAAACAAAGATATTTACCACACTTTGCAGCTATTCTTT
+
HIHHHIHGGGHIIHFGGIGFFGIIHIFIIEIIIFDIGICDDFIHIIIGI@CIF;AGGIAIHIIIAFGIHIIIDIDII;CAICGIGIFI@IAEIHAHGI@I
@simulated.1262/2
GACATATACAGAAGTGGATGCTCACAGCCATCCATTGGACTGAGCAGAAGTTCCCCAATGGAGGAGGTAGAGAAAGGACCCAAGGAGCTGAAGGGGTTTG
+
HIHHIIIIHIHIIIGIGHGIIHHIIGIIHHIHAIIGID@I<GHFHIDIFIHFCICIDIDIAHHICG<@@II<IDIIEIIIIABFFIIE;33IID;HIII;
@simulated.1263/2
GTGGAATTTTCCCCAAGATNTTAACATTTTAAGAGCCATTCTTTAGAAGCCACTGTTAGCCCTGACCCATCCAGATGAGGCATTAGACTGCATCTGTGCA
+
IIIIHHIGHHHIIHIIIGFAHIIIFHIHIHICGEIHFEIHICIF=FDAI@IIBII>IIHIDCCHAFIAIIFII>II=8III8HII;DIIFIDIIHII9I;
@simulated.1264/2
CTGTTTGTGACCTTTCAAAATAGTATCATCAACTGAGGAACAAGGGTTCAAGATGAGCCCATGGCTCTGGGGTGCATTTCACATCCAAACAACACTTGCT
+
IIIIHIHHGGHHIGHGHIIIIGFEIFDDIIGGIFIIIFIIIIIEBHHGIIIGICIIIHA>IIGBIIIIIHIIGIE=<2IEGICIE@IA?I<@FF:IIIBI
@simulated.1265/2
GAACTGGGTGCTATGACGTGAATAAAATTGTCCGCGCAAGCTCATGTGTCAAATACTTGGTCCCCAGCTGACACTGCTGTTTTGGATGGTGGTGGAATCT
+
HIHHHIIIIIHIIIHIHIHFIIHGIIHHIIGFIFIEIIFIHIIIIIFIIHIIFAIEHI?GGIGEIIIIIIGGGAEIDIIIIII>E;HEIID>?DHID;7;
@simulated.1266/2
TGCATTAATTTATTTATTGTGAGTATCAGAAAGGTCAGAAGACATCTTGCAGGAGTTAGCTTTCTCATTCCATTAAGTGGGTCTTGGGGACAAGAACAGG
+
HHHHHIIIHIHHHGHIFHFIHHIHFIIIIHIIGIGEIICGGIHIEICE=IH?IIIAIHID>CIEICCBF?CAH@IIIIDIIII=IDAIH>>?I9III<II
@simulated.1267/2
GGAGAGAGAGCTAGGAGAAAAGTTCCAGGCGACACTGTTCTAGGCAGAACAGGAGTGGAGATGAGCTCTTAAAGGCACACTGTGCCATCCTTTCCCCCTT
+
HIHIHIHIHIIGIHFIIFIGGIFIFIGEHHIIFIIDIIEGHIIIAIIIBIHBEFEI>I@H>HI>IIII=IEIAIIIIEB@FIEICIGE>IAGAI9B5GIG
@simulated.1268/2
GTAATGCAGAATTTATATAAAATATAATGGCATATATAAAGCAGTAATATAATATATATTATGTATATACATGTAATATACATATTAAGAGAGAGATCGA
+
IHIIIIIHIHIIIGIIIEIHIIGIEIIIHDIHIG?FIIAHIIHGHIIGICCDIDIIIBAGIF@EBHI3IIIIIFIGIIIIGIIII9I<HI7IH=II?15=
@simulated.1269/2
AGATAGTAGTCAGGGTTTTTGGTTTGTTTGTTTGTTTTTTCTTTTAAAGAAAGACCTTTATTAACTTGGGTTATTTTCTTTCCAGTTTCATATTGTTCTG
+
IIHIHHHHIIIHHIIIIHFIHHIFFIIIIIGIIDAGGIAIIFIIIIDICIIIIHII@EFIFIFIEB9CDIAIFIIIDIII:IHGIIFIIGCIECHIBIBI
@simulated.1270/2
ATATGTCAGGCCGAGGGTTATCCAGAAGCTGAGGTAATCTGGACAAACAGTGACCACCAACCCGTGAGTGGGAAGAGAAGTGTCACCACTTCCCGGACAG
+
HHIIIHIIIIIGGHHIIGIGIDEIICIDGFIIIIIHIHIIAIFIIHHIHIHEII@DEHI=IEIICIEIII@IIFIIIIDHIHBIIEIEI>IIICIDIH7I
@simulated.1271/2
CAGCTTTGAACTCATAATCGTATATTACTATCATCTAAATCTTTTCTCCTCTACTACTGCCCTATGGCTCTGGCTTCTTCCCACTGCAACAACCAACACT
+
IHIHHHHIIIIIIGIHIHEGGIGIIICIHBIGIIEIII?CIGCIEF=IABCIDIEI<BIIC@BFAIIFCIEDIAII@HGFIBFIIIIIIIIIIEFCIB@F
@simulated.1272/2
AGGCAAAAGAGCTGATGGCTGTGAAGACTGAATCAGTGTAAACGTGAAATGGAGCAGCCAGTGTGGCTGTCAGTGCTCAGACCCTCAAAAAGTTTTTTCA
+
HHIHIHIIIHIHHIGIIHHGGEGIIIHHGGIIGIIFIII@IIIE@IGIFIIBIIEGBHDAI>:AIE5BII<HIIIG@IICIHEIIFEEII>DIIIIH@@B
@simulated.1273/2
GGTGAAAGAAATTTGCAAACTCCTAGTCTTAATAAAGTCCTGCATGGTTACCTATCTGCTGTTTGTTTATTATAGAGCTTCCAAGACCCGTTTTCAAAAG
+
HIHIHIIIHIHHGIHGHFIIFIIFFEFBIIIHFECDIFIEIIIFIHIIFCFIC?IHEDI>EIIDHIGI?ICII@?IB3>IEBIFCF@E,B8@BIIIIIBI
@simulated.1274/2
CTGCACCATGTTGCCCGTGCTCTCTGCACAGAGGACCATGCACACACTTTGCCCGTGCTCTCTGCACAGAGGACCATGCACACATTTTGCAGAGACATCA
+
IIHIIIHIIIIGIIHGIGFIGDHIHHHFIHGCFIIIIIHHIFEHCH@IIIII@=IAEID8HHI<IIGHIGC;IIFIII@FG3I?=IFCEIFIDDC9HBIE
@simulated.1275/2
GCTTTATCAAGAGAGCCGGATCTTTCTTCATAAACCACCGGTGCCCAGGAGACCTTAAGCCGAGGTCTGCCTTTAGCTCCATTCAGCTGATGAATGCCTT
+
HHIIHIIHIIGIHHIHIFHIHIIIIIIFIIIIIIIDHIFIIIFIIIIIGIIAIIGIIGAFDIFICBIIII@I>@IC>FEH4IEEIII=BII4IFCEII8@
@simulated.1276/2
CCTTCAACTCTCTGTCCATGGCATTGCTGAGAAGGGCCAGTTTAAGTCAACTACTAACTTGCTAAATGTTAATATGGAATACTGTACAACAGCAATTTCC
+
HIIHHHHHHHIIIHHFHIIIGHIGHFHGIIGIIFHIFGIIIFIIDIDIHGDIIFHI?IDF@EIIGHIIIIGICI=IH9IIIGIIIIEIIIIGI>IIIE:B
@simulated.1277/2
ACCATTTGTTGAAAATGCTGTCTTTTTTCCACTGGATGGTTTTAGCTCCTTTGTCAAAGATCAAGTGACCATAGGTGCGTGGGCTCATTTCTGGGTCTTC
+
HIIIIIHHHIIHGGHIIIIIIHIHGEGGHIEGHCIIFEIDIIIIAEGIDIDCFGAGEGIG>EGIIIIIC;@II?HIFFIIII>:IIHIIIGIIHHIIIII
@simulated.1278/2
GGAAGCGTTGGAGAACGAATTCAAAAAGCTAGAGGAGGTACTTGCTTCTCTTGACTTTCACAGTAAGAAATGACGATCTATATCTGCATTTATTTGTGCC
+
IHHHHHHIIHGIIHFIIIIIFGIFIHIIDFIIFHIIFBIDIIFIE>AIIGFDIB=@IFEECIIIDIIFIIICHAE@4I?IAIFGDI>ICII1@0:F?H@E
@simulated.1279/2
CTCTCTGATTTTCTGTTTGGCACACATGGTATCGTTAGAGTCACACACATTTCACCCCTTTTTGGTTGGTTTGCTTTGCTTAGTAACATGTTCTTAATCC
+
IIHIHHHIIIHHHIGIIIHIIFICIHDIIDIFIGDCIIIGFHIFIIDHIHIII>IFIAII@CCIIIIIICGIIICIBIED@IAIIAIDIICI9@;II;>I
@simulated.1280/2
CAGAGCACAGTTAGCACTGGCTTTTTCTGTTTCTTGATTTTTTTTTTTCTCTTTGAGACAAGGTCTCACAATGCAGCTTTGGCTGCCCTGGAACTGATTA
+
HHIHHIHIHGHHIHIHGGIHIIIGHIGIGHIFEFDGBFGIIIIIIFAFIACBHIIDIGIFCI8B:I=EIIBEFBIABIIID@GAEIIII?IIAGFCHEHG
@simulated.1281/2
TGCACCCATGTCTTTCATGAGCTTTTCTCTGTGGCCTCTTTCTTGATTTCACCCCACATTCTAGTCCTTTGATCCCCTACCTCAAGGCGAAAGTAAGGGG
+
HHHHHIHIIIIGIIIFHIIIIIGHHEHGGEGIGDI@BIFGDDBIEIIIIEHDBFABII@DIIIFEIIF=III?III:IIIIIGEIG;EAIEICFI=GIII
@simulated.1282/2
GAGATGTTGGGAGCCGCGCCCACATTCGCCGTTACAAGATGGCGCTGACAGCTGTGTTCTAAGTGGTAAACAAATAATCTGCGCATGTGCCAAGGGTATC
+
HHIIIIIGIIGHGIHHIHHHICIGFIGCFIIIIIFIBHHIIBIHIEIGII@ICHHIBEIIA95ID@IAIGCIFIHIGEIIIIIIIHGFIII?GG@IIIB4
@simulated.1283/2
CAGGCTATGTGGAGAGACACTGTCTCAGACAGAGAGACAAACAAGCAAGCAAACAAACAAAAAATCAGTATTCTATGTCAATTTAAAAATTTTTGACCAC
+
HHIHHHIIIIGIIHIGHGIIIIIGIFGIIHFCII?I@HEEEIHIIIHIIHFFGBIIIIIIIHI5IIBFF<HHIIDD7I9<*IG=IIIIIIFABII0BAI@
@simulated.1284/2
AGTCTATCATAACTTGAATTAGTTGCTCCACGTTTGTTGTGATAAAACATTGACCAAAACAAACTTGGGAAGGGGTTTATTTGGTTAATAGGGTATAGTC
+
HIHGIHIIIHIIIIIEHHIHGIFIEFIDIIGACIEAI@IHEIGCCGEIIHEHGICDIH@IIFIGE?IIEIEIIIIE>IID@EI9IDII;CI>CICIFIII
@simulated.1285/2
ACCTTTCTCCCCTCTCCCTCTCAAAAATCAGGTTAAATAATTTCATCATTTTAAAGACAAGAGAGTTATCTCAGACTTACAACTATTTGAGTGGAAAGTC
+
IIHHHIIHGIIHIGGHIHGIFIGFGEIIGIIIIHIIIFFCHCIFIFIIIAIIIDICEIIIIAIGIGIEIIFFBIII@=DIII1:I<IE>III?C4II0II
@simulated.1286/2
CTCATGACAGAATTTTCTCCAATTTCTGCTGTTTCGGACTACTTATTTATGGGAAGTTCCATCCTCTGCCTTTATTACTATAAAGTCAAAAANACTGATC
+
HHHHIHIHGIIIHIIIFFIIIIHIIDHIGIDIII=IGGIGIHEAIIFDIBIFIIGIIDICFEHIAIIIIIIIII<IIID=EHII?F>?G?IIDH;I@1H?
@simulated.1287/2
TGTGCCTGCTAACATGGATAAGCATGCCTTGAAAAAGTACCGTCGAGAAGCCTATCACCGGTGAGATAACTTTATCCTCAGAACACTTCTAGGAAGCGTA
+
IHHHIHHHIIIHIIIEDIIDHHIIGIHIFFIIGGIIIHHAIIHGFI?A@IBII=IIE?DGIIFI9IAIII@C;CDIII=IIIBIII9=@4HHFFIEIA7I
@simulated.1288/2
TAAAGTCTGTGCCATGTGTTCTCTTTGGGTTTTGGAGACAGGCTCTCGCTCTGTGGCTAAGGCTGGCCTAGAGCTCACTGTAGTCAAGGCTGATCTAGGT
+
HIIIIHIGIIHHHHHGIGGGIFGIFHIGGGIIIHIIBIIFGGFEHAIIIGI=IBIII?FAHI@CIFIIII:IIGIBIH5ICEIF<III<GD=II;IB0<I
@simulated.1289/2
CAACAGGTAAGAGCACTGACTGCTCTTCCAGAGGTCCTGAGTTCAAATTCCAGCAACCACATGGTGGCTCACAACCATCTGTAATGCGATCTGAGGCCCT
+
HIIIHHHHHHIIIIGIHIIFFEIFIHIIFIGGIGICIIFEIICBIEEHBIIDF?IIFIE=FFBIFCFEIIB?IGDII;IIIIIIIA<IIHCFIIB8<BII
@simulated.1290/2
GACCATCCAGAGTCTGCCCCATCATGGGATCCATCCCACAAACAGTCACCGAACCCAGACAGTTTTGCATATACCAGCATGATTTTGCTGACAGGACCCT
+
IHHHIHIHHHHHIIHHDHIIGIIFDGBHIIHDIIIIICII@IIEIG=IIICIIGBCCAIFIIIIFFIHIIIIEI:EIHA3ICF?CI>IC@IDCGI9I6DI
@simulated.1291/2
GAGCTGAGCTTCATTTACTGGGTTACCTGTGCATCGTACTCATGTGAGACTTACCTTGGCTTTTTCCTAGGTCTGATGTGTCTTTTCCTTCCTACTCTCC
+
IHIHHIIIHIHIGIFIIIIGHIHFIHIGHGHGDIFGIIIIGIIIEI=EIGIAFIIIIIGEICFIGADIFI6?HH>I?IIH?=I;DII>I=:II5I@I:BG
@simulated.1292/2
TGGGCAGATGGGATAGATCCCTAGGTGGGGTAGTCTCTGGATGGCCTTTCCTTCAGTCTCTGCTCCATATTTTTTCTCTGTCTTTCCTTTGGACAGGAAA
+
HIHHIIIIGHIIIFHIGEFEHHIGFIHIIIHECIHIGAIGIIDIIGBHGFGFEEI=I@IIAE@HHDGIIIEIIHIBFII6?DI@IBAGIIDEI2II8III
@simulated.1293/2
AACCTCCTGGAATGAAGAGCTCAATAAAATAATTTTCTTTATAAGACTATCCTGCTTCAGTCATTTAGTAATAGTAACAGAACACGGACTGATATAGACA
+
HIIIIHHIGIIIHIGIHIIDIIEIIIIGIGIIHIGFIEIDFIIGIIAHIIIHIIIFIIHIIII:A@IIBII@FIIHFCDG?IIICIIHDDIG>IF2>FII
@simulated.1294/2
TAGCCAATTTCCCTGCCGCTAACCTGCTTCCTGGGTCGCTTCTGTTTTTGGCCTAGAAAAGAAATCCTTCACATGTACCATATTTTCTTTATCCATACTC
+
IIIIHIIHIFIHHIIIGIGIIIHHDHGIIIGDIIIIHIHBIFIHGHHGIII9CIBHIII=I@IIII<IGIIBIICDHIFB==II?HIEBIFEFIIIIBE3
@simulated.1295/2
TGTTATTTCAAGAGAAACGTAAGGGTAGATTTATTCTGCCATTACAAAGAAGCTTCCTAGAGATTGCTTGTTCAAAGTTGATAGTTTCCAGTAGGTGAAG
+
IIIIHIHHHGGIIIIHIGHIIIIIHDIIGIIIFGHHFGDIIIDEIHIDFIGBIIHFEGIIF;HIII<IAIHIGFICIAIIEIIG@>IEIC:I9IIHII<I
@simulated.1296/2
TCTCTCTGCTTCTGTCTCTGTCTCTCTGTCTCTGTCTCTCTCTCAGACACATTCAAGTGTAAATGGACTGCAAACTTAGAAAACTCAGATATCACACCCC
+
HIHHIHHHHHHHHGIIHGGDGIGGFHEFEIGIIICDIGHBEAIIHHIIIIHIFEIIIIIIDIIIDBIBCIIAIBIDIII?I@II8@HCI<II3?IIICI+
@simulated.1297/2
TGCCATGGGAGGCGTTTCATCTCAAGCTCTATGACCAGGGAATCCATTTACATTCATGTTTCAAAGTGAGTTTTCCAAAGAGTGCTGAGTTCTACAATTT
+
IIIHIHIHIIGIFIIIHGDHIDIHIDIGGHGIIHFIHIHIBIIIHIH==AIIIG>IIIIGEHHFIIAFFIAEII@AIBIIIIIIBEDIIIH7I=IIIE;I
@simulated.1298/2
TTTTCTCCAAAGGGTCTCTTCTCTCTTCAGCCCTACCATGGCTGCTGCTTCGTCTACTCTTACCTTCTCTGGTTCACAGGGCAGATCTCAAGCCTCTTCC
+
IHHIHIGGIIGIHGGIIFHIIFIHFEIIDIIHHHGGIIIIDIIGIIIDIIIIIF@IHCIFIIBI<IC@B@IIFCICIIID==CD;H:II:BI@IIFFIAI
@simulated.1299/2
CCTCTCCCTCCTCAATACCTAACTGTACTTTCCCCTTTCACTTGAAGCATCTGTTTGGAATGATTAAAGAACAAAAGAAAACCTGGGGCTGAAACCAACT
+
IHHHIIHGIHHHIGIFIFGIIGIIIECFIHHGIIIIGGIEHI@IGII?IEGIHHHIIFIIFGIIABHIIIFEBIA@8C?HAD<IHBI@HIIIIIIII>D9
@simulated.1300/2
GGTGTTTTGCACTGACCTGGGAATGACACACTGAAGCTGAAGCTCAGCATAAATAGATATATTCCTGGGCATATAGGTGAGCCAGGTATTAACAATAGTG
+
IIIIGHIHHHHHFHIGHIGIIHHIDIECIIEGGHEHIIFIGIFEIHFIDIIIIIIBIGIIIIEIIIIDEIADII>IDIIGIGIG>CI9IGH0ECIIIICG
@simulated.1301/2
AGAATTTAAATGAACAATCTTCAAAGAAGATATGCATTTGGTCAATAAGCTTTTTAAAAGCTACTAATCAGCAGCAGTCACTGGGAAAATGAAACCCAAC
+
HIHHIHIIGIIGIHGGHHIIHIIHIIGIIIIFDIIIDICIEIGHIIEF;HI<IAGHIGBI=IIIIIIIIII@IIIII:=FGIIFIII5III>III1I@II
@simulated.1302/2
GGCTGAGGAGGAGGGAAGAACACGTGGTGCAGGCAGCAGACATCTGCAAAGGTCAGGGGGACCCAGCTGTCACCCTGACCTGCCCTCGGCTGCCTGGACC
+
HHHIHHGIIIGHIIFIGIHIGEFHHIIIIIIIDFDEHHIEDIDIHIIIIIDCHCIIEACF=HGBEIHAIIII7IIIIB9IHIII@I4IIIIEII;9II:H
@simulated.1303/2
AGGGAAACTCATAGCTCTGAGTGCCTCCAAGAAGAAACGGGAGAGAGCACATACTAGCAGCTTGACAACACATCTAAAAGCTCTAGAAAAAAAGGAAGCA
+
HHHHIIHIGGGIHIIHIHHHGIIEGDBIGIDIIIIEIIBIBGIFIIIHFGI<IHHIEEAI>GID>FCIBHGIE<IIBIE<HIIIIIDHIIE9IIGI6DIA
@simulated.1304/2
CTCACTGAAGGATCACTCATCACCCACAAAAGTTTTTTTATTTTTTTAAAGTATGCCTGGGATAACTGTTATAAAGGCATTAGTGCTTCCAGAAGGGATT
+
IIHHHIHHIIHIHHHIIIIIIIGHICIIDIEIIIGIGHHHIFIIII@GIIIFB@GDHDAADIICIEIC?EE>BC:IIBIFIHIH69IB8EI:IIICIIII
@simulated.1305/2
CCAATAAGAAAACAGAAGGGGGAGTGGTTAGGAAGATAAAGTTGATCAATGCAAGTGGAAGGGAGACAAGAGAGGGCAATGAAGGCTAACTACGGATAAA
+
HIIHHHHIHIIIHFGIIGHEHIIIIIIIFIIGIEFGIHIIHIIF@IHIEIIIII=CIFEIGFIDDFIIHIIEII>CII3IIAIHEAIGIIIBH6D@IAIA
@simulated.1306/2
ATAGCAACTATGGACTCACCATTGACTGAGCCAAACTCCTTCTCGTGCGCACGGGTAAGGATCTCCTTGTACAGGGTCTCTGCATCCTGGTACTTGCCCT
+
HIIIHIHHIIHIGFIIGHGIIHHIIFGGHGIFDIIFIIFIIFIICEHDCIIECI?GIHEBIIID<?IHAIIAIIBCIAIHIB>IHFIEIIFI?G7FDI2F
@simulated.1307/2
CTGTTAACTCACAGTTTGAGGGCATACAGCCCGTTTGAGAGAGGGAGACATGACGGCAGTGGCGCATGGTAGAGTGCTGTACAGCTCTACAGAGGACCAC
+
IIIIIHIIHIHIFHHGIIIHIIIIGIBHIIIIIIHIIIGGIIH@DHIIIABIDDIICGAIBEIIHI;:<IIDIIIIFIIICFI>IEDG>I3GID7I?DII
@simulated.1308/2
GGGCTTGCTACAGAGCAGAAGCTGACACGCAGACTCCTGACTCAGGATTTTCACCTCCCATTCTTAAATCTCCTCACTTCTTGGAGGGCTAGGATTTACA
+
IIIHHIHHGGHGIIIGGIIHIIIIIAGHEHGHGEIBBBGHIIDGDCIIIFIIIIGIHCDHAEIII>FGI?II>FFFIAHIGCFI7IH;3IIICIIHI0DE
@simulated.1309/2
GGGTCCTGCCTGGGGATGACTTTGACACTCTCAATGATATTCCCAACATAGCTTTGGCAACATGATGAGCAAAGAAAAGAGAGAGTCCATCAGCAAAGAA
+
IHHHHHIIHIIHIHIIIIIIIIHIHIHHFFIFDIIFIIIC@FHGFIEEIFIIIIDIHE>@IEIII8IEIIFFIICIDIIFDDIFIHIIIIIIIEI;6II@
@simulated.1310/2
TAATTCCCTCCATGTAGCAAGACCCAAAGCCCTTCAGCTACACAAGTTCCTGCAGGCAGAGCAAAGAATAGAATAGAAAAATGTCTCCCCATCTGGGTCG
+
IHHIHHHHHIHIIIIIHGFFFIIIIHIEIIIDHICGHHCIAIIIHIIIICI@IGIIDAIII<ICGIIICGEI?AGIIIIIDIFDHII9HIA6GIIIII:5
@simulated.1311/2
AAGGAATACACCAAGAGACACATCTGGCCTTCCTTCCATTTGACAGTTACATACCAGTTAGACACCGGTCATCTCCCTGCAGCCTCCTCGGAGGTGAGCA
+
HHIIHIHIIHIHIIIIIGIHHIDGGEIFIGIIIIIIGIDIHBDIIHIIFIIFIIIBIAGIHI<IIGI@IIEFII@<IIIDEIEIF;CIGIIGFIIDIII5
@simulated.1312/2
GCACCTGACGTCTGTGGCCTGTGTCCACAGGCTTGTGAAGGTCAAGACAGGAGACACGGTCAGGGTGCCTGTTTGAGTTACACCGCCTGGACTGGGGTTG
+
IIIIHIHIHIIIIIGFIFIEIIGIFCIIIIIIIAIDIIIIIF=EE@IGICAE?HGIIE@EIBCIIDIFIDI;GICIGIDHI8EIHG;<IIIII?FBIC>I
@simulated.1313/2
AATGGATATTGGGGAGCAAAAATTTCCAAATTTGTGAGCTTCCTCTGTGTTTCAATAAGCCCGTATCTTGACAAAAGACATCTAGGGGCAAAGTGCTGGT
+
HHHIIHHIIHHGIIHHIIIIHIHGIIIIIGIIIIHBEFIAGIEDIIIHIGIGI@IGFIIIICII@HDIIIDI?IF>CBCCI=IIFEBF@IFI=HHIGIDI
@simulated.1314/2
CTCTTCTTCCCATGCTCCTGATGGACCTTGACCTCCCTGGAGCGTACTCAGCAAGGGGGCAATCTGCACCAGTGAAGGCTGGGCTGGCCAGTGCCTCCTT
+
HHHIIIIIGGHHIIIIIIIFHIIIFIFFIHEFHIIIHIFIFGIIIBIEIHIBIEGBCIBFCBIIIEHD7EII=?IIII>IFHIBI;HIEIID=I94IIFI
@simulated.1315/2
CAAGTGTTCTTGTGGTAGAACAGAGCGTCCTGTGGGAATGTGCCCAGGAGTGGTACAGCTGGGTCTCAAGGAAGATTTCTCAAGTCCTAGTTTCCTGAGA
+
HHIHGHIIHIIHHGHIHIIIHIHIIIIIIAFIIICDIGIIIIIIIDGFHGIIIHGCIGDIIEIFDEAHDDIIACIGIIIIIIDIHIIIII1@HCI8G<AF
@simulated.1316/2
GTGGCACATGAGGACGGACACACACACACACACACACACACACACACACACACACACCGGGGTGGGGTGGGGGGGCAGGTTAAAAAAGCACATTGTCTTA
+
HIHIIHIIGHHIIIGIFGFIGIIIFIGFHIGIGGFFIE@EGIIIIEIIII?HIIIIBIIICICIICIFEHI@G:I?III>CGDIIAB@EIIIIIEIIII>
@simulated.1317/2
AGCAAGTTCAAGGCCAGTATGGACTGACTACAAGAGACCCTGCCTCAAAGACAAAACAAGCAAACATCATCATAATAAAACAGCAAAAAGCTGTTCTCTG
+
HHIIIHIHHIHHHGIHGFIIGEIICIIEIIIIIIICDIHHHIGHICDI@?HFHBBICIIIDIII@II@IG:HIGBIIEIEIIFI<IIDH<IIII?IIIII
@simulated.1318/2
AGCTCAGGCACTATCCCACCGAGGGATGTCAAATCAATGTAAAAGCCCAAGGATGAAGGGTTATTCAACAAGAAGTGCATTATGTGGACCTGGCATAGCT
+
HHHHHHIHHHHHHGIIIIIIIIFEIHIIIFEIIIFIICGIIIIIHCEIDHIIB=@IAIHEIIHH7FIEAIDIGIDDE?;@IIII=IIDI+I@IIIID=DI
@simulated.1319/2
TGCTGCTGTAGATGACACTGAACTCCTGATCTTCCTGCCCCACCTCCCAAGTGCTAGGAGTGCCCAGTTTTATGCAGTACTGGGGATCAAACCCAGGGAT
+
HHHHHIHIIIIGIIIIIIIHHEIDGIEIFGIIIII@GDIIGIIIIIGHAHEIIIIIGIBIAFI>HGHGIIHI<I=HFGAIHB89IIIAFABI7@I=I0I:
@simulated.1320/2
CCTGACAAAACCAAAACACTACCCATAAAAATAGCTGTGTCTCTAAGACTGACAACCTGAGCTCAATCCTCGGAGCCCACGTGATGGAAAGAGAGTAACT
+
IHHHHHIGIIGIHIGIFGIHIFIGFIGIIIICIIEGIHHAIEHDIIBFDI?IHAGI;IIGIAFIGGIBIIIIIIIEID=GIII<ACEIA:AEICBCGCIB
@simulated.1321/2
ACATGGGTGGGTCATACTGTGCACTTAAGTAAGAGAAATAGCCCACAAAGAGTGACAGTAGTAAAATTATGTTGTATCTGTAACATTTATAGGAACATGT
+
HIIHIGHHGHGIIFHGIIGFHFIIFFEHIGIGHEIFHDIIIIIIHFAIIFIIFI>HGFIIDHI;I:DHIGI?ICGIIIH1I>I=;IICCEIIIAHIIG;A
@simulated.1322/2
ATGTATATGTGTCTGTGCATATTTCCCTGTACAGAACATCTTAATCCTTTTCCTTCCCTTCCTCTCTGTTTCACAAATAGTTGACCAGCTTAGACAGAGA
+
IHIIIIHHHHGIIIHIIDIIIIIGIIHEIFCCIBIEHIHEBDAI>I=AFIG@@IECIEIGE?BHDF@HIIBIEA:IF<BIFI=<D<IHIBIEBHI:IFII
@simulated.1323/2
CTTACAGGACAGCAGAGGACGGAGGCCCGATCATCAACATGCAACCCTCGTCTAAAGAGGCAGCTGAGTGAGTGAGAGAGACAGAGACTGGGAGGGAGAG
+
IIHHIIHHIIGHGHGIGGHFIGIHEIICIFEIIIICFIGIIIIGIIDIEIAI?HIIIIE?DGH<IGI?;IIIIIIII4DDDICEII@ACI@8IID>IIHI
@simulated.1324/2
TTTTCCGTATCCATTCCTCTGTTGAGGGACATCTAGGTTCTTTCCAGCTTCTGGCTATTATAAGGTGCCCCTTCTTAGAATTGGGAATAAAACAGCCTGG
+
HIHIIIIHIIHIHGIGIIEFGIEFFIHIIIIIIIIFHHIEEHICEIECIIG:GGAHIAFHIII9III@@E=ICI8DIIFGEI9G=II=II?:IHIII=I=
@simulated.1325/2
CCTCAAAATACATTAATTTGTGAAAGCAGGCCAATAATTTAAAATCTGTTAATTGATGTGCTTTCCTTCCAAAATCAAGTGAAATATCTTCCCTATTTTC
+
IHIIHIHHIIIIHHHDIGHIHFIIHHGIIFIIEHIIAIIHAIFIDGIEIIIIHIIEIH@EHEGCH?EHIII@IIBEGEAIIIIGIFBDAIIIFIIGIDII
@simulated.1326/2
CATGCTAAGGAATAACCAGGAAAATAGTCCCATCACAACTATAGAAAAAGGAAGGAAGGGAGGGAGGGAGGGAGGGAGGGAGGGAGGGAGGGAGGGAGGG
+
IIIHHHHIGHIHFHGIIGIIIIFIHIIHIHIIIIIIIDIIIFGIBGIDII?BGII>FE=IIHDFE@IFIII9GIEHGIIDGBF<H;F<FIIICHDD<IHI
@simulated.1327/2
TTGGACATGATAGCACGAGCCTATGACTGTAACACTCAAAAGGCTAAGGCAGGAGAATTTATTGTGAGCCCCAAACCAGCCTGAGTCACATACTGAGTTC
+
HIHIIHIIIHGHGFIIFFIFGHGIHIGIIEIIBIIIBIIF?GG9>?IHIIBBFIE@IIGIIB=IFIIIIIIBIGII;IGHICIII@IH=III6IIDIII7
@simulated.1328/2
CACCCTTGACTTTTAGTCCAGATCCAATTGTCTAAACCTATCATGTTTGGCTGCTTAATGGGGTTGGAACTTGGCCTCCTTATTTAATTATATTAGCACC
+
IIHIIHHHIIFGGIHHIIIEIIGIIIIHIDIIFIIIGIIIIIEIICIIBHICIGGE@IIIG?EGII9I:I@GCIGIIIFIFFI9GIII@EF=D;:II?:I
@simulated.1329/2
CTCAAATACTCATTAGCTCACAGGGAGGTAATTTGTGTCCCCTGGGCTTTACCCATTAGTTATTACACACACACACACACACACACACACACACACACAC
+
HIHHIHIHHGGHIGIIIHGIIHIDGIDCFHDHIICIIIHIGFI=IIG?IAIDGIDHIGE@DII;CIDFGCIACGIABIFFIIII=H:EIC;CI@AIIE=I
@simulated.1330/2
AGCCCGTAGACCGCTGGCTACCGAGCGCTCCTGGCCCAGCAGTCCCCCGTGTCTCACCTAGCCCGCGGACGCCGCTGCTGCTACCGCGAAGATGGAGTCA
+
HHIHHIHIIIGIIIIHIIFHFGIIIHIHHEIDIGIIIICFIIGIIHDIHIDDAG>DIDEIIEFIIGIC<IIID5IFHII>AE<BIICBIHFEI7:I=III
@simulated.1331/2
AGGCCCAAAATAGGGTGTGAGTACTAAAGCACCTCTCGCCACTCATTGAGGGTAGTGATTGTCTTTTAATACATTATGTTACAGCATTTTAAAGTGTTCA
+
HHHIHHIGIGIGGHIFIIIHIIIIHGIFH@IFFHCEIFIIIIIIHDIHHIIIEIHIC:FC?IFIG>EAFIIE?F;IGD;IAIHFEDEIIIA;IIGIII:I
@simulated.1332/2
TAGGGTGATTTTAGTTATGGGAAAAAGAACCATAGAAGGCAAAAGGGAGCTCTGTAAGCAAACTTTTATGAGGCGGGCCCCTGGCTAATAGGATATCAGA
+
HHIIHIHIIIIHHIGGHIIEHIFIIIEIIIIDHIIAFGIFHBHFDIIIH:G:IHIIGIBCIIIIIH@ECFF7DIFIIIIBI@BFIIIIFI8HIFI65IDI
@simulated.1333/2
GGCAGTAAATAATTTGCAAATGTCTCTGGAATGTTTTCACATTTTTACCCAGTTGTGCTGAGGATTGGGGGTGTTATCACATGTGTCACAAGTTAGAACA
+
IIIIHHIHHIGIFGGGGIHGIFHDIEGIHIIIIBHDIIIFHIGIBIFAFEIIAIICIIEIDIEGCIDH5FIHIG?IIIIIIIA7AIIIIII;G>I>>II>
@simulated.1334/2
CACATAAACTATTACAGGATTATTCTACCCAGCTTCCTTCTCTCTTCCTCCCCTACTTAGAACCCTGCTTCCAGATCACTGGCTCATACCTAAGAGGCAC
+
IHIDHIIFIIIHFHHIIIGIHHHGIIFIFIIIGIIFCC>EIIIIIDHHI@IFGIIIIDCIIGFGGBIIIIFIIAII7G<<III@III=?HCICIB9IIII
@simulated.1335/2
TTTAAGTACTATTTAGGAGACAGGGATAAAGCCAGCCAGGCTCTTACTACATACCTCTCTCCCCTAAGTTCTGTAGATCAAGAAAGAAACTTCTGGCTTT
+
IHHHHHHHIIIHIHGHHIIIEHIHIFIGFIIHHGIIIIIIHGDDIHIIII>IIDFGE>IIIIIEIEDGHGIII@AAAHI>IIIIABFAI<GII>IIII7I
@simulated.1336/2
TCACAGGGCCCCCCAATGGAGGAGCTAGAGAAAGTATCCAAGGAGTTAAAGAGATCTGCAACCCTGTAGGTGCAACATTATGAACTAACCAGTACCCCGG
+
HIHHIHIGHIHGIGGHGIGFGHGHIIHIIHEIIIGIGIFIBCBI?AIHIHIIIG?CIFH;III>IEFIIIIIIIFIHI@BDCIAF9D4:<IICI4<IIII
@simulated.1337/2
CTGATGCACACAGGGAACATCTGCGGGCTTCAGAGACTCCTGGCAATGTGATGGAATTGGTGCGGGGCTGTCACAGCCTTCGTGTAAAGATCTCCAGATA
+
HHIHIIHIIHHHIIIIGHIHIIHEGGIHFIF@IIIDIAGHIBBEHIEIFFAIGGEIIDIIIEI:II?IGCDD>CIIHEI=I>FCIIGIIIIIGFIFIFIG
@simulated.1338/2
GTAGGGCATGAGAATAACCAGTTTATGATATTGTCAATGGACAAATGCAATTAGTAAAAATATTTTAAAAGTTCTTATTCTAGAGAGAGAAAGATTAAAT
+
HHIIIHHIGFIHIFFHIIHHIGHEDIGIGGHIHIBIIFDGIIIEIIHIFDIICIIAHII@E8IIIAII>II7DIIDEIF?G4B4IIIIIIGIIII@I:IH
@simulated.1339/2
CTACTGATGTTTCTCTTAAGAACATAAATTGCTATGATTTACATAAGACACAATTTTATCAAAGCAGAAACCAAGTAAAAGTAGAAGCGAGCAACTCAGC
+
HIHIHIIGIHHHFHGIIGIHGIBIFIIIIIIGDIHIHIEIGIIICHCC>IICICI@9?EII7IEEFIEABIBH<EIIICIIIIBI<HI>D<I?HCIIH>9
@simulated.1340/2
AGACAAGGAGAGCATGCGCCTCGAATGGCTGTCTTTGGCCTGGAGGCGTGAAGGATAGGGAACGGGAGGTGGCACTGAGCTGACGCTGTAGACCGTACAG
+
HIIHIIHHIGIIFIGEIIIGIIIFIIDEFFIGFIHEIGIGIFAIIIIIGEHIIAIG?DIIIIIIIBIEIFEGII9AIHFDIIIE9EIFCIIIII8I>IF>
@simulated.1341/2
TTGGTGCCCTCAAAGGTCAGAAGAGGACTTTAGACTCCCTGGTACTCTAGTTAGAGATGATCACAAAGCACCATGTGGGTGCATGGAATCAAACTCTTGT
+
IHHIIIHHIHIHIIIHGIHIFHGHGHIIIGIGIDIDBHBIIIII@IIG>IIHIIIII>IEDDICIIHHIEIIIIGIHCIIIIHDHIIDIII?I>HI>;HI
@simulated.1342/2
ATTAACTTGTTCTGGGACACAGGAACCTAGAACTTCTTGCAAGTACACAACAGACCTTCATGTCTACTGATATGACCCCCCACAGTGTGATGCAAGGGGA
+
HHHHIHIHHHIGIIFIIEHIHGIIIGGGDCIIFHIIIGIGIHEIEI>IIII>DGIFIII;HIDIIDIIFGI>FFEI9IIDC3C7IBIDIFIIGIIIDIII
@simulated.1343/2
ATAATCTCTGAGATAAAAACTGCCAAGGTAAAGTTTGGCCTGCATTGTCTAATCTCTGAAATGTTCCTGTCTTTCTTAGTTGAGTTTTTGTAGAGTTACT
+
IIHHIHHIIHHGIIIIIIHIHGIIIIHGIIGIGIHIIGIGIGIGIGICDEEIIIII@IIIIIDFGIEIHIIDIIIIHB<IIIIIFI>AIG1CEAGHICII
@simulated.1344/2
AGAGAGTAATATATTTGCATATGCATTGGTTACTTGGCCGGGGCTGTGGTAAAACACCATGACCAAGTCAACTTAGAGAAGGAAGGGTTTATTTGGGGCT
+
IIHHHIIIHIGGHIIIIIIIIIGDIFGIHICICHIEGCFII@FDFDFHIEII<IG?III>DIHGIA@I7IIIIIBIB?<EGI7IH=AIHIII2IIDIEEF
@simulated.1345/2
AGTCAAGCGTGGTGTCACATATTATAGTCTCAGCGCTTGGGAAGCTGAGACAGGAGGGCTGCCCCATTTTGTAAGTCATTTTATGCTCCATAGTGAGTTT
+
HIHIIIIIHHGHIHHIHHIIIIHIIGDFHIGEIIIDIFFIIIGFIIIIIEC@IHIFBIADFIIIHIFF>D>IDE<I9IIHAHIII=IAI@I@II7IBIIE
@simulated.1346/2
ACTGAAAGCTGATGTATTTGCAGAACAGAGTAACCCCATGCTCTAAAACACATATTTTTGTCTTCTTGAATCACATATGTTATGATGCAGAAACAAGAGC
+
IIIIIHGHIIIIIIFGFIIHGIFDIFIEHIIIIHFGIIIDHEIAICBIIIIBBIIHDIIFGBC?I5DBBD?DI?IIFIIIICIIGICEGIIC@D;II=9C
@simulated.1347/2
TTTTATGTTTAGGTCCTTGATCCACTTAGACTTGAGCTTTGTACAAGGTGATAAATATGGATCTATTTTCATTCTCCTACAAACAGACTGCCAGCNGGAC
+
IHIHIHHIIIIHGIGHIIGGIIFGGIDIIEIIIHIICIIEEIEFIDGGFEICIIEIID;IBFI@I<GI<CIICIII@IB4IIACIGIIIIII@=II<IGD
@simulated.1348/2
GTCTATTCTGAGGAAATTATAAAGTTTAAATAAATGTGAGAGGACTAACAACAAAAACAACACATTCCCTCATTGTTTTAAAGAAACACTGTTATTTGGG
+
IHHIHGHIIIHHGHIHGFFIIFIHGFIDEFHCGI?IFIICIGEIEIICIGGDIIIGEIGIBHIIIB;IGFIIIIFF><DEIEIHEI>>AGIIFIIFCIBC
@simulated.1349/2
TGTCAATGGACTCAATTCCCCAATAAAAAGACATAGACTAATAGACTGGCTACATAAACAGGACTCAACATTATGCTGCTTACAGCAAACCCATCTCAGG
+
IHHIHHIIGHIGGGIGFEGHIGGIAHDIHHFIIGHIIIIHCCEIGIIBI?IIIEHHHIIIH=GII@?FIEIGIIIBI@IIIIGIIIIDFIIIIFI:?E,I
@simulated.1350/2
TAGCTGCTGGGACAATTAATTATGAATTGTCTTGATTATATTAAGACATACTCATGTAAATGCTAAAACAATCCCCCCCCCCTGGGCGGGGGGAGAAAAA
+
HHIIHHHIIGIIGIGGIIIIEGFHIDIIFDIICIIIICBIIIIFICEIGCHEIBIIAIIIIII9I>FEHIABI@>IH<II?CDIBIII1I@DII3HI9C=
@simulated.1351/2
TTGAGATTCCCAAGGACTCACATTATTCCCAGTATATACTTTCTGCCTCCTACTTGTGAATGGAGATGTGTAATCTCTGCTGCTGCTCCTGCTGCTTATT
+
IIIHIGHHIFEGIIHIHIIIIDIHIEIFGIIIGIIIIHHHFII?IEHIIIHBFIDFCIIA=IIIIFII@IDGIIDIIIIIIIIIGH@?IIGIFCI5IIIC
@simulated.1352/2
GTGAGCATGTTATACTGATTTATGTATACATACAGTAATAAAAATCAACAATACACACATGTATAAACACACACACACACACACACACAGGGATTTAGTC
+
HHHHHIIIHIHGHGFIIFIIFIIHIHIIEIIIGIGAIIFIIIIIIGGFIGEIBEIIIIBI;D>IG6IIICCII@IGIF4=IIF=EF9I@HGDIGA<E@II
@simulated.1353/2
AACAAAAATTGCTACTGAAAACTAATGAATCAAAAAAAAAAAAAAAACGTGAGAGCCTTAATGTTCTGTCTTCATAAATAATGGCTCAGCAGGCAAAGTA
+
HIIHIIIHHHIIIHIFIIIIDIGIIGDGEGHIEDFIGEHICIIDIIHIFIGHFIIHCIIII;IIHI<IIBFIII@F:IIIEIIIIICIICGCBIIIIFII
@simulated.1354/2
AAGAGCTATTATCCAAGCAAGTGAAAGTAATATCAAAGCTGGGATCTGTGTCAGGTGCTATACTACCCGTATGGACAAAGCCATCAATCCTACAGAAGAG
+
IIHIHHHHGIHHIIGIFGFHIGIHIEGIHIIBFIHII?DEIGICEIIEIHIDII=>DIIIIDEIIFIIFIIEIGECIIF@E9HIII5IAHIFIC@IBIEI
@simulated.1355/2
CAGAATGGCTCTGTTCTCAGTGCCATCTGAGACTCCTTGGGGAAAAAGGTCTCTCTGTCCCATAAGCTCTATTTTGCCCCTTCAGCCGTGAACGTGACGT
+
HIHIIIIIHIHGIGFIHIIIGIGIHIIIIFIIDIIIIIFIGIICIEFIIIGHGHFAAIIIII@HDDH>CFDEI@IEI@BIICIDIFII87AIIH?/II7I
@simulated.1356/2
TTTTTTTCCTGAAGGTTTTTCCTCAGTTGGCCTATATTCAGAAAAGTCACAAAAACAAAGACAAGGTCAACCAACATTCCCTATTGGGTAATTTTGCCTA
+
HIHHHIIHHIGIIHHHIIIIHIIEIIIGGIICIIIFDEFGHAEDGICIDHIIAICIBHE6D?IBHIIIH?IBBIDIIIB>IIIGFFIIIIIIIBCII=I9
@simulated.1357/2
GAGAGGGGGGGGAGAGAGGGAGGGAGGGAGGGAGGGAGGGAGAGAGAGAGAGAGGGAAAGAGAGAGAGAGAGAGAAAGAAAGGCAGATTCCTGTTATCAA
+
HIHHHIIHIIIHHHIHIGGEHFHIIIHAIIHIGIGGIHFIIIIGIIGI@HIBAE2CIHEDI@<GI@IDFCIGIHIIAIIIIIIE;BAIIEBE1CIIEHD<
@simulated.1358/2
CTGAACTTACCAGCACATGTTGTCTCAGATCTTATACATGAGTTCTGGGGATATGAACTTAGGTCTTCATGCTTGCACAGTGGGCACTTCCTGACTGACC
+
IIHHHHHIHIIIIIIIIIGIGIIIGDIFEIHBICIIIIIFIIIGHFAIIIHFEIIIIIIGGCCBC?CIIIIIF<;GIIIIIIFHAIAIIGI;IIFIII45
@simulated.1359/2
AAAATCTGTCTCTTTCTGCTTTCTGGGTGTTGGGATTAAAGGCAAGCACCAATATGCCCACTGTATTTGTTTTTTTCCTTTTTGTTCTTACATAGTAGTA
+
IIIHIHIIHIIHHEIIIIGIEHGHIIIIFFIFHEIIIFEEIIFIIBBIGIICBCI?FEEIHCIIICHIEIIIIGG>II@I:I>HIIDIII@IIHIEA;II
@simulated.1360/2
AACTCCAGCCTGTGTCAAGTTGACACACAAAACCAGCCAGCACACAAGTTAAGACCCTGCCTCAAAAAACCAACAAAACAAAACTTTCTTCTTTCGACAG
+
HHIIHHIHGHIHHIIIHIIHIIHIGIGHIHGIGIGGCCFHIHHIEGIH@EIFHBCH>FIIIIEIIIICIIIHIIIGBIFIIIIIII>@IBI9II>BI;I>
@simulated.1361/2
AATATGGCAGTACCATGGCCATGGGCTCTAACTGTTTGTTTGACCTCTTTATACAGATGGCAGGGTATGCGCTTGGACATATTGATGTTCAGGAACTGGT
+
HIHHHHHIIIHHFIIIGFIIIFHIIIFDHCIHGDIGHEGIBHIAIIIIDICIIIHIIICII<ICIDIII2ICEEIIHAI=IFHIIIIG?B8IEB8H@DII
@simulated.1362/2
CGCGCCACTTCCGGGTTGGCCGTCTCCATGTTGAGTGGGGCTGCGCGAGGGGCGGGGCCGGGCGGGGTTGGGGGTCAGCGCCTCCCTGGTTGCCTTGACG
+
HIIIIHIHHHIIIHIFIFHIHGEEIIIFIICGIIIIDIIGI?BGEAEGAFBIGIGEIGIHIDEIGAEGAIG5EH>GI>BFEFG=IIIICFIE?8IFGHII
@simulated.1363/2
ATCAGGCAAGTTAGCTGGAAACTCCTTTACAGTGCTTTTCATCTTTCACCTTTCTTTTGGATAGCATCCTATCACTGAATATGTAAAAAATTTCCTGCCG
+
HHIHHIIGIIHIIIGGHGHIIHIFCGGIIIEIHEAGCIIIIIIIIIECIIIIFEHAIDE?AI@EII<E=I>D=IEGIE?FF=BIIIIH@@?BIH:III?I
@simulated.1364/2
TCATCCAGGATTGAGCTTGTCCCTGGATCTGTAAAGACTAGAATCTGGGAACTACTCTGAGAAGATAAGACGTACATAATAAAGCCAAAATAAAGCATAA
+
IHHHIIIIIHIFIHIIGFEEIIFEIIGIIIHGIFEHHIB@AIIIHDHIDCGFIIHIIIIBHIIHFHG@IIB>I@IHIEBI:DAIIAAEIE:IHBH<I<IG
@simulated.1365/2
CCCATATTGAGATGTAATCGACTTTGTTATGTTTCCCCTGAGTGACCTAATCTCCTCTGTTTATTTGAGTTCTGGGTGATTCCAGGTTGGGTTTTATAAC
+
IIHIIGHIIIIIIIHIHIIHGIIFGIGGIHIIHIEHBIIHIIFFIHIHGIII@>I@HIGII>I<A@H<IAI;IHHI?II>IIHIII<FBIIAIIIGFEII
@simulated.1366/2
CACCTGGAACCAGGGCCATCACTTATCCGTAGAATCATCCCTACTCTGACTCTGGATGTCAGGGCATCTATAACTTTCACTTGGGGTTTGGATCGCCTAG
+
HIIHIIIHGHHHFIIIIGIHIIHEHIIHIIIGFIIDGIIH@IGIBAHFHFIICIBHIII@>IFHGIIIIICG?FIIEHHIIHIIIIIHAIIIIIIIHII<
@simulated.1367/2
TGCAGGATAGTCAACAGTTTAGTTCTGCCAAGACAGAGCAAGTAAGTTCTTCATAGTTCCTGCTTAATTTTAAGGTATCAGATGGTTCTGGGCCAGAAGG
+
IHHHHHHIIIIIHGIIIHHIDIHGHIIIICICIEIGHDIIIGEIIDIBCIIHDIHBBIIIFFII7ICIG@FFAIIIBHAIIBGIGI?II=9I=?FI;<IF
@simulated.1368/2
TATATGTCAATAAAAATAAAAGGATAGAAAGGAAAATAGAAGATGTATTTCCTGCTTGAAAGAACCCATAACCCTTGAACTAATTTAATGTCTGCTGTGA
+
IIHIIIIHHIHHFGGHIHIIIIHGIHIFIGEIIIIDGIIFIDHIIEFIDIBIEIICIIIGIIHIII=IC:IIGBIII-IIIIGIIEII=IIIFII=IGFH
@simulated.1369/2
TATGTTGATAATAATGTGTAATGCGCGTTCTTTTCACTGGTTTATCTACAGAAATTTCTCTGGGCCTTTTTTTCTGTGTTTGATTCAACAGTGCACTAAG
+
IIHHIIHIIGGGHGHGIIIIIIBHGIIFIHIEFIFFIIEEIIGEIIIHDEIIGDBIIIIIDIEIHFC@G?IIIICIIIAAIIIIAIIDIIAFF>=IHCCI
@simulated.1370/2
CTCCTCTTACAGGTAAGGTGCACAGATATCTGACATTCGGACCTCCCTTCTGGCCTAAGATGAAGGCCCCAAACAGGCCCTTTCCCAGAAGCTGTGTTGC
+
IHHHHIHHIIGIIIHIGHEIFFICIIIIFIFIGFHI@IIIIIBIDIIIIG?GIHDIIGH@DII@IIIIIIDIIIFEI(DIHIIII=?II<DIHI=<HI7E
@simulated.1371/2
GACAGTTGCATACACATTTATAAGCGACTTTGAAAGTAGTCATCAAGGACTAGATACAATGCTGGTCGCATGCAGCATTGGATTGATACAGTTTGGTGTG
+
IIIHIHIHHIHIGGHIFIGFIFIFDIIIFIEICIIFIIIIIIIAIBBIIIIDIFHDIGDICFIIIB;G?CIII@IIIII;IIIEIII;AGIIAIII@;GI
@simulated.1372/2
AGGTTGAAGTATTTGAACAACTCAATTTTAACTATACATGTTTATGGAACGGGTGTGGGATATAAAGGTAAATTATGGAAAAGGCTCAAACGAAAATTTT
+
IIHIIGIHIHGHIFGIIIGIFIIIFIIIIFHIHHFIEIIGIEFDCEIIHGBE=HI?:BIDIEA@GGI6I8IIEIDIIFC>I5@=IGIHDC<47@IICIAI
@simulated.1373/2
AAGTCACTATGCATGTCTCTCTTGGTCTACTTTAACACAATTAAAACGTTACAGATCTGTGTGAGCATTAATAAGTACAGCCCTGCTCAGGTATAGCCCA
+
IIHIIIHIIHHHIHGGIIIGIIFHIFCGIHIIEIIEIIIIIIIFIIIIEHFIIDIIIEIGIFGIIFHFDE@I>IIFFII:IIID9GH<?>III><EEIBE
@simulated.1374/2
TTATCCTTGAGAAGAGTTTTTGCTATCCTAGGTTTTTTGTTATTCCAGATGAATTTGCAAATTGCTCCTTCTAATTCGTTGAAGAATTGAGCTGGAATTT
+
HIIIIIHIHIHIHIGGIIFEIIHGIBIIHIIEDGEIIIIIHIIHICIIDFIIEHDGCAIHGHII?IIEIIIABIIII8I1I4IGIIIH7IIAIIEE;DBI
@simulated.1375/2
TCCCTCCCACTCTGGCAGGGTACCATCTTCTCCCTGTAGTTGACGGCCTAAGTAGCTAGTTTGATTTGACTGATGTTAATCTGCCAAGGATTAGTAAATC
+
HIHHIIGIGHIIHHGHIGHHIIGIGIEHFIIECEIFIIFIIIIIBBIIHEIIIDIIIBIIDBFE?CIFF?I;G8D9II7IGII>HICIB+DI>FBIG=@I
@simulated.1376/2
ATGCCGTCAAACCTGGAGGCCACATGGTAGAAGAGAACTGATTCCCAGAAGTTGTCCTCTGACCTCCTCATGAGACCCCTGCCTCAAGTGCCCCGTACCC
+
IIIIHIHIGIGIIGGFHHIGGHFHCFHAIIIIEIIGIHFBDGIB<IIHIIIECIEHIIIGHIBFI@IDIBHIH=ICDBAEIEI:IHIHII?HIIIE?I8I
@simulated.1377/2
TTTAGGAGTTCTCTGTTGGAATTTTTAGGGTCACTTATATATACTATCATATCATCTGCAAAAAGTGATATTTTGACTTCCTCTTTTCCAATTTGTATCC
+
HHHHIIIIHIIGIIGGIFIIIIIFIFIIIIHDIIIIIIIFIIIEBICFFGEF@IIIICIIIF<DIBIEIBFBIBIIICDIIBI5IIDDF@I<6<IHIG;I
@simulated.1378/2
GAATACCCCACTTCCCTGCTGCCTCCGTTCCCTAAAAATATTGATTGTGGTCAAGGCGGGAGGCAGAGGAAAATTTCTCTCGTGTAGGCAAAAAAGCTAC
+
HHHIHHIIGHIHIGGFIGFIIHIIGIHICFIHFIIIHCICEFIBIFICIIHHGG?IFEDIEII<IIBDI;II8IIEIIIEH?6IFIIBI@?@IAFHIIIH
@simulated.1379/2
TTTCGCTCAGCAACGATCAGGCTGTACCAACTGTTTGCACTTGATTTTAAAACATCTCTGCACTCTCTGCTTCCAGCACGTCTCCATTGTTGGCTTTGGA
+
IIIHIIHIHHIIGIIIHIIHFIGIHGFHHBIIIEEIIIHIIIBIIHAGECIIIDBFIFIIIFIHEI?@GEIIGII?IBIIIIIG?I>GII7IFI?7EII@
@simulated.1380/2
ATCCTCGCACAGCAGGTCCTGAATATTCCAACATAACTGAAACACAAGAAAAAAATCTTCTTTTTTTGGGGGGGGGGGTTTCGAGACAGGGTTTCTCTAT
+
HIIHIHIIIIGIFIIIHHIGHIEIGFIBIIDIIBHBIIIEBCDIF?EIBII=IDE?FHGIICFIICIBIFCA=IIEBIGICIFI;DH=II;CB>I?I@>I
@simulated.1381/2
GTCAGCCTATTACAGAAGGCTTCAGAAATCCCTCTTGTGACTCAACCTGATGATGGGCCTAGTTCATGACCTCCTTCATTCCCAGGCACAGATTGCAACT
+
IIHIIHHIHHIIIGHFHHHFHIIIGHE@FIIHIIGIIIICIHHHEGHCHIHFIHIAIIII>IIICIGIEHIFAIIIGAII:IAIIIH;BEAG@I@IIDI;
@simulated.1382/2
AAATGAAATAAGTCAGACTCAGAAAAATATTGCATGCTTCCTCTCATATATGGAGGCTGGATGTGATGGTTTGTATATGCTTGGCTCTATTAGAAGGTAT
+
HIHIIHIGHIGIGGGHIHICFIIFHIHHFIIIGIHEBFCDIIIIFIFFII?AEIIFIIFDIGIIF@=IIIIICII>@FF9IIDIHI;@I>IIFIICI;HI
@simulated.1383/2
TGAGGCCATAGTCGTCCTGATGACTATCTCACACAAAGACTCAACAAAGGCATCCTCAATTAGGCTCTTTGGCTTGTTAACATTTTTGAGTTTTGTGGAT
+
IHIIIIGHIIIIHIIIHIIIHIIIEII@IIGEIDICFIDEIFIIIIDIIIIHDEACAIIIGE@IIHIIIIGIIIEI=I;;AIIAIDIHIIIA3IDBFGII
@simulated.1384/2
GGCAGATGAAAACTCACAGTTGAAGATTGCACTGCAACTTTTTTCAGTACTCATTTGTATTTATATCATCTTCAGCAAAACAAAAAATAACAACACAATA
+
HIIIHGHIGHHGIIHHIEHIFEGGGIIDEGIHGIIIDIIFIICIFGBIIIFIHEBIIIGCAIABII=FIDIIIG:DIB@IIFIII=1I7HII=I6EIIDI
@simulated.1385/2
AATAAATTAATAACAGTATTTACTTGAGAGTTCAGAGACTGGGTTGAGGGGAGCGGGGGTTGTATTGTTTGTGTTTGTGTGTATAATATTTTCACCTATA
+
IIHHHIIIHIIHHIHFFIEIIGIIIIEIHIFIBFEGCICF@AC>FI=IGICHBIB=EIEIH<:IFIICICIIDIGIII@@CI@IIIIGGEII=IBIHHHI
@simulated.1386/2
CTATAATTTCTCAAAGCATGTGGGCACCTGCCAATGCTCACACTGTATGAACGATACTTCAAAGGGATTCCTAGGACAGTGCTCCCCAGTGCTCCAGCCT
+
IHHHIHHIHHIFIIFHGIIHIEGIDGEFHGIIDCIIGIIIIIIIIBIIDIIBICEIIGIII@I@@FGII@:>@<IIIIIA9IB8ICE;HI=FIAIH=IGI
@simulated.1387/2
TATATATATTTTAAGGTCAAGTATGATGGCATACACTTGTAACCTCAATCTTGGGTAGTGGGAGTCAACATTCGGACTTACTTGAAAAAATCTCACAATG
+
IIHHHHIIIHGHHGGGHFIHFIIGIIBFIIIGDIICIIEIIIIIIHIIGDIBIGIB@CIII=AIIII>IIBGI<IBIFB>;III>IIGI9=GIBIGIC2I
@simulated.1388/2
ATCTTGCCCCAAGTCCCACTCCCTTAATCTGTTATCTCCTAGAACACAGGATTTTGCTCCATTTCACTTCCTGGTACCCCTTTAATACTCAAACCATATA
+
HHIHHIHHIFHGIGHHIGDGIDIIIIIGIHGHCHGEGHEFII?IIIGIDIIAIIEIIHIGBIHIII=IIIIAGIIIIIIIIIGCII7FI?=?IDI31H@D
@simulated.1389/2
AGTCAGAGGATGGATGAGGAAAATAAAATACAGAGTATAAAAATAAATTCATTAAAAATTAATTTATCTTGTATTTTTGAATCTGCCATGAGGAAAGCTT
+
IHHHHHIGIIGIIGHIIIGHHFGFIGHIHEII@BIEHIGHIDIIIBIIEIII=IBIIIEIIIHCDBIIIIIIHDGCIIII:IECDF;II?6CBFII#A?E
@simulated.1390/2
TCTGACAATAGCCCCATTTCCTGACATTTTAAATTAAAATTCACTAGGTGTGGTCGGTCAGCTGCTCTAGAGTATGGGGCAAGATAATTTGGGTCTCAGG
+
IHIIIIHIIHGHFHIIGIFHHCICHHDEFIIIIHHIIEIDH@IIIIEIIGFIBIFCIICEBHIIEIIIIIII<I>BIBBIHGEG9IIIIIIEI@IIBI@7
@simulated.1391/2
ATCACTCAACAAACTTCAGCAACATGAACTGAGAGCAGAAGCCTCCTCGGGTCTTCTCAGACTCTCTCAAATGTATACCCTCTCAAGAGTCCCCAGAATT
+
IHIIHHHIIHHGIIIIIHIGHIIIHIIIDIEIAIGDHEIFHIGFHIIDIIEBFFIDEIBFIIIGEII8IIIEII8G7I?IIIG@ICIIIIB0AIEIIDII
@simulated.1392/2
CAAAGTTTTGGGTTCTAGAGCATTTCAGATTTGGGGCTTTAAGATCAGGGAAGTGGAGCTGGAGAGATGGCTCAGCGGTGAAGAGCACCAACTGCTCTTC
+
IHHHIIIIGIIIIIIHHFIHHGIIGGGCFIIEIIII@EI?EIIGGIIIIB@BIF@IHI>GICFIICIHDIIIIIIIEIIIIIGII8?A7@8IIG7FIIIB
@simulated.1393/2
TCTGATGCCCTCTTCTTGGAGTGTCTGAAGACAGCTATAGTGTACACATATAATAAATAAATAAATAAATAAGTCTTTAAAAAAAAAGCAGTCAGTGTCC
+
HHHIGHIHGIEIHGHIDHHIIIHIIGGIEIIHIFIGGCIIIEBIDICIIIIIICII6II4I;IICICGII?I?IHI@IEDDIDIIIFG?II:G?IIIIIA
@simulated.1394/2
CTGCCCTGAGGCCAATCAGCAAACTGGCCTTCGCCAGCCGCTTTTGGCTTCCTTAACTGATTAGCTAGCACTTTACCTGGCTGGTACCCTTTTTTCTCAT
+
IIIHHHIHIGGHIHIEIIGIGIIIBIIIGHCHIHIGFIIDIIHGGHDGIHHHFDIIDIIIFFIIABI;EA@I=FCE:IC8HIB?AFIIIIFI@2I<I2ID
@simulated.1395/2
CCCATTGGACTTGCAAACTTTATATGCCCCAGTACAGGGGAATCCCAGGGCCAAAAAGGGGGAGTGGGTGGGCAGGGGAGTGGGGGTGGGTGGATATGGG
+
IIHHHHHIIIGHIIHFGFHGDIFDGIEEIGIIIIFHHGBIIIIBIFIIGBEIEAIIIAE8I;BIEEGECAEBDFIH>ICCIIII?IIDAEIII3DIHCI=
@simulated.1396/2
TATGTTCAAGGCCAGCCTCATCTACAATTTGAGTTCCAAGACAACCTGGGCTATACCAAAAAACCCTGTCTTGAAAAGAAAAGAAAAATTTAAGGAGGAG
+
IHHIIIIIIGIGGHIIHIHIFIDIGCIIIDGGFFIEIFIIDEBIFIGIDHI=IIAIIIIHCAIDBHFIFII=H=<IIII>IDBIIIFID;GII<IIG=I>
@simulated.1397/2
TCAATTTCTTTACTCTCTGTACTTCTACCCCATCTTCTCCCACACATGATCCTGCCTCCCTTTTTCCTCTCCCTCCTCTCTTCCGCCCCGACACCCCTCT
+
HHIHHHIIIIGHIHEIIHHDHGGIICIIGFCIIHIIIIGDCDHIHIGI@DHGEFBI@IIEH?IG<IIIEIGDH=EIII@=?G=IIIIDCIIIFI:HEIC-
@simulated.1398/2
TTTTAGGGTGGAACAAAAGAAGTAGGCTTCAGTCAAGAATCGGATTTTGGGCTTGGACAAGGAGGTAGGCTCAGATATTTTGGCCATCTTGACAAGCCCT
+
HHHHHHHIHGIGGHGIGGFIIIFICFIIIGIEIGFDE?IDIIGFIGIEIIIIIHIHDEHIIFFD@IDI?BIIIII=?II?EIIII?I1IIE>II5IIHII
@simulated.1399/2
CAGCGGTGACTGCAGCTCAGAGAGCAGCTCCCAAGGCTGAGTGAATCAGCGCTCAAGGCTCAGCAGCAACTCAGGCTTCGCAGACACTGGTTGGGTAGCA
+
IHHHIIHHIIIHIIFGHIHHIGHGIHGIGGHIIDDIIDFGIDICIDDFHI:FGEIDHIBFIDI;AIIIIBFIII4EIHD9HIIE@IIIIIIEBIEFDIII
@simulated.1400/2
TAAAGCTCATAGAGTAGATGTGGCNGACACTTCCTGGACCACTTATCAACTTTAAAAGTTGAAAAGCTGGAGTGAAATTTAAAATTTGTCAAAAGACAAA
+
HHIIHIHHIIIHIIIFIIIGGIIIHHIIIEIIIEIIICHIGCAEGIIIGGHIBIEBAIIHEBBH@I@HIIIIAFIC?CGGCIIAIC?IIICIIHI;F>;D
@simulated.1401/2
AGCACTTGGGAGGCAGGGGCAGGCTGATTTCTGAGTTCGAGGCCAGCCTGGTCTACAAAGTGAGTTCCAGGACAGCCAGGGCTACACAGAGAAACCCTGT
+
HIIHHIIHIHHGHHHIIIGIGHGIIHIFFIIFFDGHIHIFIIDIHGAIHICHIIGBDFFG?HIIDD9FIEIIEII@DFFIG<EDI>9AIGHIID@II@AA
@simulated.1402/2
CCAGCCGGGCTGCTTTATGGAGGAGGATGGTCCATAGGAGATCCAGAGAAGGCAGGATAGAGACAGGACATCTCTTCCTAAGCCACAAGCAGAATCCAGG
+
HIHHIIIIIHIGHIHDIIIHHIGHDIIIEIIIGIHIGIDIDHIIDIHII>EIIIIDIIIIIIGCFIIEI?I?9CADGD?IICGGIIIIIIC8I5F:7I<>
@simulated.1403/2
TCCCCTGGGCCGAGCGCTTAGGGCAGGGAGCCGCCTGTGGAAACGAAAGCAGGAAGGGGAAAGTCTCCGCGGAGGCAGCGGCCGCCAATCCTATCAGCTC
+
IIIHHIIIIIFEIIHIHGIIHHGFHIGGFFIFIICIIGEG>GIEIEIIII?IIIBII:GICIAH?IFGIHIIIIIGII9BIACBIIH6@FGIIIIIIIGI
@simulated.1404/2
AGGATGTCCACAAACATTACCTTCTCTAAAATTTCATGGTAGCCTTCGAAGAGAGTAAATTAATACACTTCAAAATAGTCTGTCCACGTATTTGCTTAAC
+
IIIIIHHHIIIIIHIIIIIIEIHIDFIHIFIFGBGIFFHHDDIFIGII?IHIHIIEHIB=ICDDIFIGIFIIAI?FICIII@II2DIIFCI=IE?IFIDI
@simulated.1405/2
GGGTCACAGCGGGGACAGGGGCAGGACCTCAGCTGGATCTCCTTGTTCTTGCAGAAAATCTTCTTTTAGTAGCACTTTCAGAATAATTACTAAGAATTAA
+
HHHHHIIGHIIGIIIIGIIGHHHFEGDGIGCIHF@DIIIIIIIIHEIGIHIDIBHIIEIIIHIICHDIHII@IIIIFIIDIIABIIFIFHIAI:9I@III
@simulated.1406/2
TTATAACTCTCTTAGTCTGTATCACTGTCTTCTAGCAATAGAAAACAGACTTGGTTCCTTGACTTATGGTTAAGTGCTATGTCTCTGTTGAATGAGTACA
+
HIHIHHHHIHIHIIHIIIHIHEHGEIEIGIIBIIEDGHIIIFHIAII>IIIIFIEFHII=EAE=GIII@II?IHI>EHIIBCID=IIII@DIGII@DIIC
@simulated.1407/2
AAAGCTAGTGACATATACCTTTCCCAAAGCCGTGGGGACAAAAGGTTTGGTTTTGGTTTAGATTTGGTTTGTAAACCTAAGAGGCTTTGAGGGAGAATAA
+
IHHHIHHHGHHIIGHGIIIHDIIEIDIIFI@GHDIIIGIIIIHEHIGCIIEFEDIDIIIBIBIDGDIHI@2BDIIHDDDIIFDII@AICIIEIII7IIII
@simulated.1408/2
CTTCCCATTCATGCTATGTTTTCTTGGTAAGGTTTCCTAGGTAATTGAAGCCACCAATTCTCCACCGAACCTTTCCTTTAGCCCTTTTCTCCATCACTTG
+
HHHHHIHGIHIGGHIIIIIGAIIHIGFGEIDBIIGICIIAIFFHIIEIEIIIBDHDIEIIGIADIIIE?GIII?IDI9IIIII@IIICDI>I>;IIII;;
@simulated.1409/2
CTCCACCATGTTCATAACAGCCTTATTTATAATAGCCAGAAGCTGGAAAGAACCCAGATGCCTCTCAACAGAGGAATGGATACAGAAAATGTGGTACATT
+
HHIIIIFIIIIHIIHIHHHIEIEEDIIGHFIIICIIIIIIIHIIGGIIIIAI=>EIADIGII?III>IIGEIBEIBGHGIIII8GFGF>IIIG;III7II
@simulated.1410/2
TCTTAAATATTCTTTCAACTATTTTTCATAAGCAAGCTTAGTGATCATTAATTGATTACCATGGAAACTTCTTTCCTTCAATCCTAATAGGTAGCTTTGC
+
IIIHGGIHHIHIHIIIIGHIIIIIGIDIIIIFICBIIIIIIFGEIFCI@@<EDFI=?AF=GIAIIBGIIIII?IIIIAIDI;DDII>8AIGHHIIIID;D
@simulated.1411/2
CCATGGGGCAGTCCTTTGAGGGTCATACCCATTGACTACCTCTCATAGTCTCTGCTACCCTGTTTGCCCCCTTGTGACCAGTCTTGCTACACACCCTGAT
+
HIHIIHIIIIIIIIHHIEGIIIEIFIGFIGHII?IGCFDIIDGFGIIHECICAI=EHIDID><EDB@HIIICIID;=@DIIDEIICFAIIFIFIEEIIII
@simulated.1412/2
AGGTTCTGTTCTGTTTCATTTTTGTGACTGTGAAATAGTCTGGAAGCATCGGAGGTAAAGGAGACACATCGTTTCCTATTAGGGAGGAATTAAAACATAG
+
HIIIHHIIIHIGHIHIGHIIIIGIFIIIIHGICIHHIBIIHII@HHIEFI:GDIFAICI<FCFEFGIAG7IDIGIIIIIEBCIE=IGIIIII=IEIIIII
@simulated.1413/2
GGGACTCGAACCCACGATCCCGTGACCAGACGCGAGGTGGGACTCGAACCCACGATCTCGCAACTGGGCACGAGGTGGGACTCGAACCCACGATCTCGCA
+
IHHHHIHHIGHIHGIHIIIIIIHIHIDIIIFIHIEIIIBFIIAGIHHIBEIAGFGIIIIIFGIGDHHFIH<A<IIEBIHIIIC@II;IIIEB2FIAIIGH
@simulated.1414/2
TTACAACTGTCGACAGTGTCCAACGACAGAATATGGCTCCAAGAACCACTGTTTGAAAAGTATTTAATGATATTCCCTGAAGTTACGTGGCCAAATACGA
+
IIHIHIHHIHIIIHHHFGHGIIGHIIIIFDGIIGIAEIFIHIHIIEIIIIFIIHIBICIDEHIIGEADIIIIIE8HBCIIID=EAA*GII?IBIIIDIIC
@simulated.1415/2
GTGGATTAAGGAACTCGACATAAAACCAGAGACACTGAAACTTATAGAGGAGAAAGTGGGGAAAAGCCTCGAAGATATGGGCACAGGGGGAAAATTCCTG
+
IHHIIGGIHIIIIIHGIIHIIHGIFIIIIGIIIIIGDIFHEIDIIHDIIIIIIGH@BICIGIFGAIIEIIF>I?HIIIDIBIII9BII4<@GHEHII:II
@simulated.1416/2
AAAAAGAACCTTCAACCTTTTTGAGAGATTTGGCATGAGAAACCCATTGGCACTTGCCACATCCTGTGGGTGAAGGGGGAGTGGTGGTGAGGTAGTGGGG
+
IIHIHIHIGHHIIGIHIGGDGFIIIDHIGIHCIIGHEIHGFIIIIBCIECIEIIII@IFIGIIBI>FHIB:FEF6DDCIIII>EAIFII>IIEIBIAHAI
@simulated.1417/2
ATGTGGGCCACAGAGGCAGAGGGATTTCAGAGTTCAAAGCCTGCCTGGTCTACAGAGTGAGTTCCAGGACAGCCAGGGCTAAGAAGAGAAACCCTGTCTC
+
IIIIHIHHHGHHIHEHHIIIIEHIGIGIIHHGEFGGIHIGD@DICGIGBIFFIAIIFIGHIGI6IHDG>ICIII>AFBHHHAIIEIIDI>CIIHFIIGAI
@simulated.1418/2
GGCCTCTGAGCATGTCTTGAGGGGTGCTATCTGTTGTTGTTGTTGTTGAAAATAGATTCTTAAAATATGCATTGGGACCAGAGATTCCTTCCCTCCACTC
+
HHHHHHHHIIIGGHHHGIIIHEHHGHIIIIFGGIIIIIFFIIGEIIDIDFGIIFIIIIEGHIAICIIIIAII<HHIICIFFE;CIIIIFFHF;EIII?6I
@simulated.1419/2
CTTGTTCTTCTTTCAATCCCACTCTATGCTTCTGGGTCCACCAAGATGTAAGAAGCTGCTTCCTCTCACTCCTGCTACTCTGAACCCTCTCTGCCATGAT
+
IHIIIHIHIIIIHFHIIIHGGGIGGIIGHICHIHIIGIIIIDIGIH?AIIGIIIIEB=AIIIDEAIIIDIIIAI:III;BIIF<EHI:G>II?IDBIII?
@simulated.1420/2
TTGCTGTACCAGTACCATGCAGTTTTTTTATCACAATTGCTCTGTAGTACAGCTTGAGGTCATCCATGGTGATTCCACCAAAGGTTCTTTTATTGTTGAG
+
IIHIHIIGHGHGIHFIIIIIHIHIIIGEHHHIBII?IDIDIEFIGIFHIIDAICFIFDCIIHICIIIIIIHIIBIB@I>II8III>IIEII9I)@ICIID
@simulated.1421/2
AACCTTCCTTAAATAACGACAAACATCTATCACCCTCTAATAACCAACAAACACCCATGCCACCTCTTGCAAATGGGGCATCATTCTCTTCACATTGTTT
+
HHIIHHIHIGIIGIIIIIIGHGIIFIIIIFIFDIDGIIGIGDICIII?HII8BAEICHDIIIICIEE@IEIIICIIIGI>ICBIIIICII9II6IIE4IG
@simulated.1422/2
CAGGTCAAAACTCTACATGGCATAGAGGAGAGTATATGCCTTGAAAATTGAACAGTCCAGAAAATAAAATGACAGAATTTAAGGGTCTTGGTCCTTTGCT
+
HIHHHIIHIGHGHHGIIHIEGIIIIIDGEGEEIFDIIFDFAIIIBI?IGCIFAIICHBGEIIEEI;IIDH8;IHIIHIII@CD>EIIIBFII>IIIIC>I
@simulated.1423/2
TTCTAAACATACCAATTCAGAAAAAAAAAAACTATATGGAAATTAGAGGGTGATTCTACACTGATGGTACAGACAGACAAGAGCTTAAATGAGCATATGA
+
HIIHHHIIHIHIHHIIFHIIIIHIIHEIIFEIHDAHIIIIIIGIHIIFIIHDIHFHIIIIBHBEE@CIIDDIIIII@G?I<E<@IIBI>BCII6HI;IBI
@simulated.1424/2
GTGGTCAACACAGATGCCCCATGGGAACTCTTTACCAAAATCATAGCACCATGATGTATGGAGCCTCCAGCTATCAGAAGCCCAAGCATAATCAACTTCT
+
IIHIIHHHIHHHIIIIIIHGGIIIHEIIDFIIGEIIIGEIIGIIGIIIIIIIIIAIIIIH@IBHFAIBGIIIGBBBIIIIIGIIIIID9BHIIII<FI/:
@simulated.1425/2
TCTCTTCCACAAAACTCCCCAGGCTTCTCCACCTGATGTTTGGCTGTGGGTGTCTACATCTGTTTCCATCTGCTGCTGGATGAAGCTTCTCAGGAGATAG
+
IHIHIHIIIIHIIIFIIIGHCIGIHDIGIEIIFIGFIFIFIGACEBBIIEIGIDIEBIHAIIFE@IICCDFBIIBIII>IIGEGI>;EGIG=:IIIIIBI
@simulated.1426/2
GAAGCGTTTGTGAGACTATCACCCATTTGAAGATGAGACTTCTCTTGATACAGCTGCTTTCTGTCATCCATGCTGATATAAGTAAACCCAGTAAATTCTT
+
IIIHIHIHIHIIIIIIEIFIFIEIIFHDIFEIGEFFIIDIHIIIHC@EIIIFIHBIEHGIIGIFIIIIBCDII79GHI@II6GHICC>C=IHIGI7IIIH
@simulated.1427/2
CTTCCATCAATAAACCCAGGGGGTTTTCTGGTTTTCCCCCACACCTCCCTCCAGGTTGGGTCTGCTCCTGAATTGTTTGTACTTCCTCCTCAGAGCCTGC
+
IHIHIHIHHIFIIHGHHIGIIIIIGIFFGEIIIHIHIIIIGIEGIDFDHDIIIIICFHIHBGE<;IIEEHDGIIBI:II?II@HFIIICII3III3IGB<
@simulated.1428/2
CTAATACTTCAAGTACTATGTTGAAAAGGTAGGGAGAAAGTGGGCAGCCTTGTCTAGTCCCTGATTTTAGTGGGATTGCTTCCACCTTCTCTCCATTTAA
+
IHHHIIHHGHHIIHIIHIIIGFGIIGFFIIIIIIBDIDI=IFII>FIIII?FI>IIEFDH:FIIE@=DI@IIIIEIH3IIHIIIIDGI:7E6ABIIAGI4
@simulated.1429/2
CTGTAAATGCCAAGAGAAACAGTGAGCTATTTGGTGTTTTCTTTTTTCTGGGTTCAAACTTTCTTGTTCCTTTCTAAGGAAGTGGCTGGATGGTTTTCAG
+
HHIHHIIIIGIHHHFIGIIIFGHIFGGHGHIEIHIIHGIIIICHBBBIE@G@EIIBIGIGIE?=AC<IIGI@IGHIIIDI7;FDFIH7IEBIDIIEIF83
@simulated.1430/2
GATTTGATGGCTCCTCTACTGTTTTTGTAAAGTATAGTTTCACCNAGAGAAAGAAAGTTTAAGATGAAAATGAACAATTAGAATGAGTTCTGTATTAGCA
+
IIHIIHIIFIIIIHIHHIIIIIHIEFEIHIIGGIIIHCIIIBFICHIIGIDCII8CIIIGIFIDAIB?BIII>EIIIII??>IIIE5I=I>IIIIIIE=G
@simulated.1431/2
TTCCTGCATTATTATTATTATTATTACTATTATATTATTATTTGTGTGTGTGTATCTGTGTGTGATGTATGTATATATGATTTTATTTGCGGAGGCCAGA
+
HIIHHIIIHHIFIEFGHGCIFIFGHEHDIGIDIGIIEIIHIHHIFIDIICFIIIIIDIIIDIFI.IIIDIII<I>?9:IICI;IBIICFIDAI4DI9III
@simulated.1432/2
GTGAAACAGAGAGATGGGAAGATGGAGTACACTGTGGAGTGATGGAAGAGAAAGCAAAGACAAGGGATGCATACACTGTGGAGAAAAGTGTACTGAGTGA
+
HHIHIHIGGIIHIGIIHHIEIGIIBIIIIGEEIIIHGFIDIDIEIHIE@HIHGFEII@IEIDGEIEIICIBIFCBIIDI<FIII6@IFCI3G>I>4IF@I
@simulated.1433/2
AACTATGGGATAGGAGCCTTCGAGGAGACAGACTTTGGGGTTCTCTTTAGAAACACTCCAATGCTCATAATTGCTTCTAACACTCACAAAAACAAACAAA
+
IIIIIIIHIIGIHIHGHEDHIIFCGIIEHBIFFIFFIIIIFIHGIIAIDCHFIII<AIIIICI;AII2II>H>IBF;DIIDIE?I>I;ECICIIDI/IDI
@simulated.1434/2
ACCATTAATTGGTGTGGGGCTCATGTTAATTGTTGTGGGGCTCACGGTTTAAGCCATCACCCTCTGGATCCATGTCCTGCATGTTCTGAAGGGTCAAAGG
+
IHHIHHHGHHIIIGHGIGGIGIHIIIIIIIIIIIIIIIIFIIDHIIFIBHIGI?@IIII>IIBIII@DAIGIIIIIIIIEBICIGI@III<DHGIIIIII
@simulated.1435/2
CTTGAACTTTTGATCTATCTGACTGCATGTCCTCACACCCACTTGTCTGCTATGCTGAAGAACAAACCTAGGACGTTTTCTTACATGCTAGGTGAGCTCG
+
HIIHIHHGIIIIIIIIIIHIGCIEGIEIFIIFIIFIHIEIIIICIEI?IIHIEIIDIIICHII=CICH;I>IIC>EIIAFIIIGAIBCA;IICDHE;IIE
@simulated.1436/2
TACTAGTTGCTATTAGAAGCCCAAATTAGCTTCTTGCCTTATTTAGTCAGGAAAGATGTTGTCCAGACCTCTACCTTTTGGTGATTGGGCCAAAGTAAGC
+
IHHHHHIIGIGHGIIFGGGIIGIIHHIGIGGEHIFIIIIFGBIADEEDIIII?IIIEHIEIIIHIICB?EID?IFBBA@IIIFI>III>IE>IEAIBDCI
@simulated.1437/2
CATCCAGCTGTGTGCACCTTCTTCTCTTTTACTGGTAACCCGACTTCTCGTGGACTCTGAGAAAGATCACGAACAGGGCCTTAAACATAAAATTGTCAAG
+
HHHIHHIHHIIHHHFIFIIHIIHGIIFFIEIIFHIFDIEII?IIDGDIIFIDIIFIGH>CHIEIIDII=I>IIAI<?IB;EIIBCIBIH:C9IICAIFIA
@simulated.1438/2
GCAAAGTCTTGTCCTGAGTTTTGAATTCAAGCAGTCTCAGCAGATTCATGGTGCAATGATTTTTTTTTAACCAAACTTAAATTTCTTTCCAAACCATATG
+
IHHIHIIIIHIHEHIHIIIIIIIFGIHIFFIGIAIIIEEGIHIBIIACHIHGIIDIGIIEGI?@IIIII9DIIIAD=IIII6IIII;IIGIIIIGI@9HD
@simulated.1439/2
GTGTGTGGTGTGCTGTGCTCGAGAGCGTGCATGTATGTATGTATGTATATGTGTGTGTGAATGAATGAGTATGCTGATGGTGACACACCAGAAGAGGGCA
+
IIIHIHHHIIHIIIIHIIIGDIGIDFIFCIIIGFICIIDEIEGIIBGIIHIII@IHIFFII?GEAIH;I@IIIEIAA<DIDFIIIIIHGIBIIHG5IIII
@simulated.1440/2
CTTAGCATGCTTTGGACAAGAGAGGCTCCACCCAACCATCGGACTGTCCTGCAGCCTGAATCAGACCTGTCCTCTGTTTTGAAAAGTGTTGGGAGCCGGG
+
IHIHIHHIHIIIHIIGHIHIGGGIHHIFFFFIIDFIHIGGIIHFHFIIIEIED@<IIGH;IC;IIIB@IIIIIII?IIHFIIIIIIIBIHIIGCIIII8I
@simulated.1441/2
GAAGATTGGAATAGCCCCAAAGAACTATTCCTAAACAGATCCACAATCCCTGTTTCCTATCAACCTTTCTTTTCCACTACCTCTGGTGGGTGGTGGGCTA
+
HHHHIGIIIHHGGHIIIIGIHIIGEIFIFGIIIGIGIII@IFIIII@IHFCIHGIIIIIII>G:?IIG>IHI?IIB?@FIGFAII2GIEIIF@IIC8>II
@simulated.1442/2
GTGGTCTGGGCCCTGCTTTGACACTGGGACACCACTCAGACTATCCAGGAGCACAGCGTCACAATCTATGGAGGCCTCCTCCTGCATCTCCCTTGATCCC
+
IHIIIHIHIGIGIIIHHIIDIGFIGFIHIIIGGHIIGIIFDGFIIAICDFHIIFCAGIHI?IEIIE?II=>IAI<IIBIIDGHIIGIIEIIIIIIIIEC6
@simulated.1443/2
CAGCTTGGATCACACAAATGAAACAAGTAAGGAGGAAGATATTTCTAGAACTGACATAAAAGGGCAAAAGTTTAGGACATGTTCAATAAAGGAGTAAGCA
+
HIHHHHIHIIIHFHHFHGIHFGGIICFIGHHFI@GIHIIGIIIIIIEEIGCIIHBEAIIB;AIFIFI<CIHGA@CII=IIICIIHDIICIEI<EEG@III
@simulated.1444/2
TTTTCAGTGAACTGTATAGGTACTATGAATTGAAACATAGTATATTATGTTGTAGCAAAATATAAACCTAAATCTGTATCAATATACAAAGTCCATACCA
+
IHHIHHHHHHHHIGIHIIHIIFIIIAICIIGFIIIGIIIBFIIHBIIFDEDB@BIIIIIHEIFB@CE7?CIG;III?IIIIIC==F?@IHIII?9HIHII
@simulated.1445/2
TCCCAAACAGGGCCCCCGAGGCCACCTGGCTGTGTTGCTAGGCCACGACGTGGAGGCAGGGCTCCTGGGTCCACCAGCTTCTTCTCTGGTATGATCTCTC
+
IIHHHHHIIHIGIIFHFEEIGIIDDCHHBBGE@GHIIIBIIIHIIIIIIE8FIIIID<ICEIIHIHIIIFI?IIIAEGIIB:IFIIIEHFICIIII@EE8
@simulated.1446/2
CACACATGCCTTTAATCCCAGCACTTGGGAGGCAGAGGCACACAGATCTCTGTGAGTTCAAGGCCAGCCTGGTCGACAAAATGAGTTCCAGAATGGCCAA
+
IHHHIIIHIIHIHIGIIHDIFIIHIEIIIIGGIHIDI?IHFGIEI?ICIIEIIGIDED?I?IIIIIEIIIIIIE<III?GHIIGIDIIIDGBIIA>II==
@simulated.1447/2
TAAAAATAAAGTTTGTTCATGGAAAAATGAAAAGAAAATATTGTTTAATACCTTTTATTCTGTTATACTATCTGGAATGCAGTGAGGTACAATACAGCGG
+
IIIIIHIIIGGGGHIIHIIGIGGGHFHDIIICIIDIICIGIEI?IHI@IIFIHIIIIIID?GEHB:IEI=IEBC?HIE>IB@IIII<GIII,?IIHAHI?
@simulated.1448/2
ACATTCTTGAAAAGCAACAGGCATGGAAAAATCACACGTCTATGGTGATTTTTTTTCAAAGAAAACAATTAGTACCCATATCAAAAAAGCTAATTCAGAT
+
IIIHIHHIIHIIGIHIGHIHGGIEBGICIFIIIIHDHIGBIHCIGHIFH@FEB=IIFIFHDIGI6>FIH:IIIIIEI@DI@IBIIHII9B=I=7?IIEII
@simulated.1449/2
GAGACCTATGCTAACCACAGTTCAATTTCTCCCTTTTATTCCATCGTAGTCTTTATATTAGTGAATGGAGCAATCACAGTTTAGAACTAGAACACCCCCA
+
IHHHIIIIHHIIIGIGGGEGHGEGHHIHFIIIGIEEFHIIHEIIGIIFIIIIIIIH?III?IHGIGII;IAII:@IIIIACGI>ACIGFFIIIIEIIIII
@simulated.1450/2
CACATACACACACACCTACATACCACACAGGCATGCATGCACAGACACACATATATGTCACATATACACCTGCACATCACATAGGCATGCATGCACAGAC
+
IHHHIGHIHGIHIIIEIDIHIIHIGIIIHFIECIIHBIFBHIECCIEGDDAI>IGG>IIIIC@E;I>HHICIII>IIGIIIIIEH@IGHIIAAIIBII>I
@simulated.1451/2
ATTTATTTATTCTCACATAATGGACTTGTGGCAAAGGAAGAGACCATTAAATTGGGCCCGGTTTATGTCTGATGATGACTGACAGGCAGGTGCAGTAAAA
+
HHHHIIIIIHHIIGIGIIFHHIHIHEIFIECFIIBGIHFIIAIIIFIB@IGIEFIIIAIIIIABGH?GAII@I@IA@GCIIIG>I=IDI>E@II?HIIHI
@simulated.1452/2
CCTGAACATGGTAGATTCTTCCATGAATGAGGAAGAGGGAAGGGTTGGGGACACTGCAAAGACTTCAACTTCTAGTAACTGGTAAGCAGGGAACATTCTT
+
HHHIIIHIHIIHHIIHCGIIIFEHHEIEIIHHDFFIIIIEDGIFIIDGIGIIIE@IBIE@ADE@IGHCFIIDIE;I>?IIH8IIECEDIGIBFADGFIID
@simulated.1453/2
GGGTGGGGGGTGGTGTTGTCCAGCATACAGAGGAAGGTTCCAGCCCTAGCTCCTCACGTTAGTTTCCTTATCTGTAAAGTGGCAATAAAACATTTCCTAC
+
IHHHHIHIIHIIGHHHHHCEIIIEGIIHIHGIIIICIFAIIIIFIGIAHBAIIIIFFFHGICGDFGIIIIG8IG>FHADICIAECH<=E<GIIIC@IIFG
@simulated.1454/2
AGGGCTGTGCATATTCACGACGTGGCTCTTTGGCCCCCCACAGGATTACACTAAGTGTAAGCCTCTTGTATTTGTTCNGCCTGTGTGATCTGTTGATGCT
+
IIIHIHHIIIHIIIHHGIHHGHIIIIGIHIIHIIHHHBIIHEIEIIIIIIHI;HIEDICIIDIDGIE6EIBIEIBII0BC3=A>FGHCGBEGII6IDGIE
@simulated.1455/2
CTGGCCAGTGCAATCCTGCTTCACCTGCTGATGGATCCCACGGGTGGGCTGTGTGGAACACGGCTATGATGTTCATGGTTTCTCAGTGATTTAAGTGTAG
+
IIHIHHIHIIGIIHHHIIGFGIHIGHDIGIIIBHFIFBGIIIHCIICIIIGF>II:IICHIIAIICIIG0IHEII>AIHBI<IIIAIII2DBIIBIIHII
@simulated.1456/2
GATATATAAACAAGAGAGATATAAACAAGAAGAAACAGGACTGAATAAACGTGTGCAGAAGGATCCTGTAGCAGCGTCGTTCTTCCTGGCCTATTGAGTG
+
IHHIHIIHHHFIHIGGIIIHHIIDGIIHHGIHBIEIIIIFCFIADI?I@IHIIIACHEIEEIIH@F>CICIIAIDIIIIIIEGII<HI@<8?7EFHIII<
@simulated.1457/2
ATATTGAAGTAAAGTCTTGCTACATAGACCAGGCTGTCCTGGAATTCACTGTGTATTCAAAAGAATTTTTGCAAATCTGCCGATAATGTCTATAGCATCT
+
IHIIHIHHFIIIIEIIFGIIGFIFIFIFIIIHIEIIAIFFBIEIIIEAICEFHIF=IHIIABHDIFIIAIIIFIIC;BIIII@I>EFIIIIIIII6CI5I
@simulated.1458/2
AGGGCACAGACTGGTCAGGGCTCTCTTCAGACTCTTTCTCTCCTAGCTCTCCTCATTTTAATGATTTACAGCCTTATCAAAGCTGAACCACAAAGAGTAT
+
HIHHHHIHIIIIIIGEIIGGIIFIIIIIIFEIIHDHIICHDEIII>FIF?IDIIABIIIGCIGAGIIHII@BEFID7I<DIIFI<HGIDI4IEIHICICC
@simulated.1459/2
GTGCAGCACCAGAGTATTGCAGATACCCAGCAAGGGTAAAAAGAGAACAATGAGGCAAAAAAAAAAAAAAAAAGGCAACCAAAACCCAAGAAATGACACC
+
IHHHHHHHGFHHHIHGIIDIIGHFFGIHIIIIHIGIHBCHIEIDIIDIIIIFGFEIFIIIHIEAIIIIHID:IIH?BI@HFIIAI6=BFI@I;I/1IHII
@simulated.1460/2
AGCAGGAACTCTCCCAGTTGTGCCATCTCCCCAGCCCATTTAATGAAATCAAATGTCTGAAACCTTTCTCTTTATGATTTTTGGTTATTTTTGTTTTGTT
+
IIIIHHIIIHFIIGFGHIHHIGIDIEGFIIB?IIIIIHGIIIHIIIBIIHI@DHEIIGIIICGG:GIGGIB?BIFII?C;AFIIFIII<E?B>IIFHCAI
@simulated.1461/2
CACAAACACACACAGATAGACACAGAGACTGACACACACAGGCACATAGATACACACAAAGACTGACACACACAAACACACAGAGATACATAAACTGACA
+
IIHIIHHHHHIIIIIHHFIIGHFIFHEIIHIIIIHFIIDIIHIIHIEHIGIIIIDIIIIFIIAIIDIIIB@IHHGIFI9AGIIB@EI@IIIIH<FCB?GI
@simulated.1462/2
TTTGCCACGCCTACTGCTGGAACCTGAGGCTTTGTTGTTCTGAAGCCATCACGTGATCACCCTGCTACTGGACTCCAAGATTACTTGGCGAATTGGGCCC
+
IHIHIGIIIHIHIIIFIGGIIIIFIEIFIHFGHIFDIIIIGIHGDIDCFGIDIBAFFII?BIIIEIIIGIIDIIIIGIGI<7IIID?IC<7IIIIIFI<I
@simulated.1463/2
CACCCTAGTCCTTACCCAGCTGCCACTTTCGGGAACACATGGTCTCCATCATCCAGATGGGCAGGGCGGGCTCCAGCATGGCTATCCCCATGTTTGCAAA
+
HIHHHIIFIIGIHIIGIGIGIIHGGFIFHHIIGEGIEBCIIHDDIIIFBAAIIIIIHIHIIDEIIGGFIAIIIIIIIBIH@BGIIHEII>IA:III7I;A
@simulated.1464/2
AAAGGAGAACAAGGGGAAACAAATTAGAAAGGAAGAAGTCAAAGTATCACTATTTGCAGATTATATGACAGTATACATAATCCACCCCCAAAATTCCAAC
+
IIIHHHIHIIHHGIHIHFHHBHIHGGGIIGAEGHIEGEGICIIDIDCEHIICIICIIED>BICIHI@IICFI>IEDEACD9FDAG=IIIHI0GI:BIIII
@simulated.1465/2
GTGTATCCAAGAAGCTCAAATATAAGTAGCTAAGCCACATTAATCTACATGCCTGTTTTTGTACCAGAACTGTGCTTTTAAATTATTTTATTTTATATTC
+
HIHHHIGHIIIIFHHFIFGIIIEHIIFIIFICDEE@II@FIEIFIGIEGIICIIFIEII>GEFACEBCD@AIHBIAIIIABID=GIII2IBDII><A;AH
@simulated.1466/2
GTACATTTGTGTGTGGTAAGTGTGTGTTTAATATGTGTGTATGTGGTATGTATGTGTGTGGTATGGGTATGTGTGGTATGTGTGGTGTGTGTGTGTGTGT
+
HHHIIGHIIIIGGFHIIIFIHIIHGGGIIFIGIBIEIIIIHIGBHECAH@ICHIIIBII?I8IF@CIGID@EI:BIHIDCI1EIEIEFIIIAII6I?III
@simulated.1467/2
TACGTGCAGGCAAAGCACCCACACACATATAAAAACTAAAAAAAAGTATAACTTCTAGGACCTGGTAAAGAAACATAAAGATGTAGAAAAGTTTAAAAAG
+
IHIIIIHHIIIHIHHIHFIHEFGIIIGIIIIIIIIHAHIACEIHGIIIEIIC@FGIIH>IIIIIHIDI=FG?EI?IG@GAE<CAHIHFIHIHIAIE;@EI
@simulated.1468/2
AAAGAAAATGTGACTTCTTATAATATGAGATCGTTTCCTTCAAATCTCAGAATCATTCCATTTCNAGGCCAGATACAAAGTACTGGAAGAAGCCTGGAGT
+
IHIIIIIIHHHHEHIEIIIIIHEGIIGHIHHIIEIEHIIIIIGEICDIIICAIIDIFGFED>IIIIIFIFIHIIIIIICI7=G>IIIIIII>:E;I=DII
@simulated.1469/2
CGTCCGGCTTTCCAGTTTTCTGTTTCTGTCATAATTTATCATCCTGTTTCCCAACCCCTTCCTTTAGAGACCTGGTCCCTGTGGATCTATAACTTCTAGG
+
HHIHHHIHIFGHIHHGIIIEHEGIIIHHIFEHCIHHIDGCICIIIIHHAII?CIGDI<II;CBCEIIA0CFIDIFID<?HII@;I>IH?4AIIBIIIC@I
@simulated.1470/2
GGCATACTGTTTGTCAAGTGGTTTTACCACCATGTTTGCTTCTTGCAGATTATGCCAGAAATGCAGTTTTAAAAATATTAATTTGCTGACCTGTGTGGAA
+
HIIIIIIHHHIGGIIHHIHGIGIIGHIHHIIIFIIAEDIIIIIIHICHHEE=IIGEIFBIAIIH@IDH=FIGIHIIHGIIFDGII<?I9CIII?*D>IID
@simulated.1471/2
ATGGGAATGCTGGAAATCAACTCCAGGTCCTCCAGAAGAGCAGTCAGTGCTACTCACTGCTGAGCCATCTCACAGCTATACCCCTCCTCCCATCATTCTT
+
HIHIIHHIIHGHIIGFIIIIEHFHIIEIIIIGIHFIIIIHIIBIDCGBIIGIGIIFIIIA?II;GG;IIB9GIII<:I@IEI<DIG3=GFIDI=CDIIDI
@simulated.1472/2
AGAGGAGAAGTGGATGCCTAGGAGGGATCTGACCACCAGAGCATGTGAGAGAGAGCCATCTTGTATCCTGGGTCGCTCAGAGACCAGTCTGCACAGGTGA
+
HHIHHHGGIHIFGIGHFFHIHIGEGHIEIGHIIIHIIDEIHII>IIEIIIIIDIIGI=:EGIIFIIIEI;GIIIII>@BIEB@EGIG>IDIIIBIIIII;
@simulated.1473/2
ATAGTAAAACAGTAAATTTCATAAAATTTCTGCCCAGTTGAACAAAAAAAAAAAAAAAACCACATGTACTAAGGTTTTGGTTTGGTTTGGTTTCGTTTGG
+
HIHIHHHHIGIHIIIFHIHIHHGIHIBHHBGIIEIIIE=IBHHIIDFIIFGIFIIIGBCIABIHCID?D@;I?G@IIFIIGICIIIIIGIIII=IIII<I
@simulated.1474/2
TTTAACAAGCAACAAGAATGAGGTAATGTGTTTATTGTAAGATGTAAAAGGCACAGAAATGCTCCTTAATTTGGTTTGAACAAATCTACTGGAGAAGACG
+
IHHHIIIIIHHFHGFFHIIIDHIDIICGGGGIFIHEEHHIGEIIIEIII@IIII8A?IGICE=BIII>GBAD3IBIIIIIHIIIII>>II>IFIII=?">
@simulated.1475/2
TGTCATCTGGGGACTCCCCCTGGGCTTGCGTCACCTGGGGTCCTGGGCTAGAGGATCCCCTCCGCCATTTTCCTTTAGACAGTACTGGAATGTGGAAGAC
+
IIHIIIHHHHIIHGHHIIGIHHIIEIHIIICIIIIIIIIGIIGIICGIIIIIBIIIIFII<BIDICIGIIDIFH?III>IIFB<IIIGHIIII9?HHII:
@simulated.1476/2
TTTCTGTTTTGTACAAACTAATTCTTGTTGGAGTATCATTCTTCATAAGTTTGTCTTCCTTGTTTATTTGTGCTCTATATTTTGAAGCTATCTCTCTCTC
+
IIIIHIIHFHIGIIHIGIIIHIIDGIFIIIIEICIII@EHIDIGIFIIEIGDEHEDIIIEIIEHCDIIIIIEGIIIII9@I@I@CDI<E>@F?DEDIII9
@simulated.1477/2
ACGTTCCTCTGCCCTTCTTCCCAAACCCCAACCACCAATGTATTTACCATCACCACATTTCTGCCTTTTACTGATTATCATGCAATTGCAATCACCAATT
+
IIIHHIHIHIIIHIGGHIFIIICGIIIDIFDIHIIIGIIIIIGAIIHFIHIIID@>I@IGDIII9HIII=IAII6CBIG><IIG7IBI>IICIIII8I@@
@simulated.1478/2
TCAAGGCAGGCAATGCTAGTGAGAAGTAGAAAGATGTAGGAAAGAGGGAACCAAAGGTGCAATGTGGGCAAGGATAATAGTAAAACCACCTCGAGCTCTG
+
HHHHIIIIIHIIIIGIGIIFHHGEHGHGFBCII?HIG@GIIIHCIHEIIFGIIFIF?A;ECIIIFHIIIDF@FIII:IAIIG@ICIIFII>IIIII<HII
@simulated.1479/2
ACACATTTATTGCACCCCTGTACAAGGGCATCATGGCACAATGGTTTCAATACTGCCATCTAATGTTAAAAGGAAGAATTACACAACCTAAAAACCATTA
+
HHIIIIIHHGHIIHIFHHIFGGGGIIIEIHIIFDIIIDEIFIIIGIEIIHGEEDIEIIIIIIHD?IBIEII<?IFI?I9IIIIIIII>IIAA;I@8@4?I
@simulated.1480/2
TTCAGCTATTCATCCTTAATGGGGCAAAGTCATAGTGAAAAACAAAATGATTTATATTCAATACAGCCACAGTGTGCAGGGGCACAAAGGGGTCAGTGAT
+
HIHIIIHIHHIIIIIFGIIIIIGIIIIDIIHIIIDCHGEIAIIBIHG@CIICBIGI:EHE=ID>FAHGIEICIICBIIIHIIII6IGCI<IBIFIHII>B
@simulated.1481/2
TCTGTCCATTGATGAAAGTGGTGTGTTGAAGTCTCCCACTATTATTATGTGAGGTGCAATGTGTGCTTTGAGCTTTACTAAAGTGTCTTTAATGAATGTG
+
HIHIHIHHIIIHGIHIIIGIIIHGIHIGIGICIDIIIHICII@IFIHIAI@IFIIIIIBIIHGBIB9>FFIBII6IBFIBIII9BDIIIEGI6III@;AI
@simulated.1482/2
TTCTTTAGAATTTAATTGTGGAGATGTTGACGAAGATCTCTGCATGGAGCCTGTGGGGTTTTTACATTCCTTATTTTTCTTATTACCGGCTCCATTCTCA
+
IHIHHHIHIIHHIFIIIIEIGIIIGFEEIGDIIBEHEICIHIGIIIFFIIGICGIFIGEIII?FICIGDD@@DIIIIIIICIIHCI@II@6II;IIIIIH
@simulated.1483/2
ATTATTTCGTCATTCCCCTATCTATCCACCTGCTTTTTATGCATAGTAAATATTTTAATAAGGCAAGTTATCTAAGGCTTGTATTTGAATCTAACTCCAA
+
IIIIIIIIHHIIIIIGGHIGHGEIDIFGGIHGEFHIDAHIGIIFGIIIIGICIIAFGEEFEGI>IG:IIGIHB@CD@IIIIIIIIHIII9I;IGIIGIII
@simulated.1484/2
AACAAGGGCACTGGAGAGTATAGTGTAGTCACTTAATAACTATGAGTGCCCTTTTCCTGGTTATGGCTTGTTATCTTAACACTTGTACACATCTATTTCT
+
IIHHHHIIGHHHGHHIHIIHGIFIIIDHIIIIIEIDG:DIIIEDGIFFIHIHIFIIIIHIII@IIIIHAGI@IFICGHHIIIAIA=I?II=IHI=CIIGI
@simulated.1485/2
CTTTTCTGGTTTTGGTTCCTGGTACTGGGAGCAAAAAAAGAAAAGAAAAAAAAGAAAAAAAAAAGAAATAACAATCCTCTTATTTAACTCTTTNATTGCT
+
HIIIHIIIIHIIIHIFGIEIIIIFIFIFHICIIIFCDFFIDGEIIGCGEHGIIHIDEDIIF@@IIIGIAIDIGIIIIIEI@CIDIIADIDIAICIFIIGA
@simulated.1486/2
CCTGCTCTTTCTCAAAAGCAACTGGAAAAAAAGCTACAACAGGGAAGGCAAATGGCTAGCCAACCTAGGAAGGGAAGATGGCTCATGTTGAGCTTGCTGG
+
IHHIHHIIHHHIIGIIIIIHHHGGIIFGIHDIIDIIIIIIIIIHFIEIIH>GF>I<ICIIFHIIG?IDIEIII?E?ICDHI>I5I:IHHAIII@HC1II9
@simulated.1487/2
TCTAGCTTCATAGTTAGAAGGTGAGACATAAATGTATCTTCTTTGTTATTTGCTGCCTTGTTTGTCTATAAGGATGGGGCTGATTTCTGAGCAACATCCC
+
HIIHHIHIIIIHGGIHHIGHFIHIGIGHDDGDIIICIIFIIIIIGEGIIIIDEIIIIECEID;GGICIIIBIIDH?@:I<AIII>@;IEIIIE4IAIAII
@simulated.1488/2
TGTTAATCTTGAGGATTAGAGACAGCTTTTGTGAACATTTTGTGGCATAGTCATTTAAACTTTTGCTAATTTGTTAATTTATAATGTAGGATTTTATAAT
+
IIHHIIHHIIIHHHIFGHGHHHIHIHIFCIIIIFFIHIGGDIICIHIIEIIIIIIFIIIIG>GHF;IFADIIIII8FIGFIABI;C@ID@EIII?:I(I8
@simulated.1489/2
TTGGCACAGTACGGGGGTTGGCGGGGCATTGTTCACATATAAGAGAGCCTTCTACAACAAAAAAGGAGTCTGGTTTAAAATATCATATTGCTTGCTGAGT
+
HIHHHHHHIIIIIIGIHIIHIIIIEIIIHDIEHGHIGHHIII?DEIFGIFIC=FIIFGIIFHCIIIIIB=D?@CFIIIHFEI5I@IIB>IIICI@ICIID
@simulated.1490/2
TCTCATAATGATGCAGTTAAGACTGCGTTAACAGTGTACACAGAAAGGTAAACTCTACTTTTCTAAGATTTGCTAGAATCAAAGTAATTATTTCTACTTA
+
HHHIIGIHHIFGHHGFIFGDFIFGIHGIIGGHIIEFHIIIEIIIAIDGIBEIIDIDGIGI@IIIFEDCIIGFIFIIIEIIAIEI:BIIAIIII6IIEAFG
@simulated.1491/2
GTTCATGCAAGTTTGGAAGACATTGCCCCAGAAACAGTGCTTTTTTTGCATTTGGCAAATGATAGCGGCAGTTGCCAATAACAGGAGCATACGCCGGCAG
+
IIHIHIHIIGIIHIIHHIIIHHIGIEIIHIGEIGIEEBIIIIIEBHBIIDHII?I<IIIIEIIIIGICIIFIF?IH;IIAIIB?IBAI=II;ECIA5HI<
@simulated.1492/2
GTGCTGTCATTTATCAAGCATGGCAGCTTCTTCAAGTATTTAAACAATTTGGAGTTTTCTCCTGCTTTCCCTTGGGGGAAAATGTGCCTTTATCTATTCT
+
IHIHIHIHHIIHGIHEHGGIIIGIIIIIIGGIIIICCIAIGFIAIIH=IDI@DHGCIFDIICFGGIIEIFFIE5FIIIIDIICII@AIH=HIIIIIIFII
@simulated.1493/2
CATTTTGATATTCCTAGTGCCTAGCAGGAAGAGACAGACAGACAAGAGAGATCTAGTCTGCAGTTCTTTTTGAGACCTGTAGAGTTTCTGTTGGGAAGGC
+
IIIHIHHIHHIIHGHIGGHHIHGIHGFIIFIIIIHIFIIFIIGGHIGIGFHI<IAICBIIIEIECIHIFI9IIIIHI=II@C7CII;I?7I@IIIII?AI
@simulated.1494/2
GCTGACCTTGAACTTACAGAGATCCATCTGCCTCTGCCCCCACCTCCCTCGAATGCTGGGATCAAAGGCTTGGGCCACTGCCACCACCACCCAGCTGGCC
+
HHHHIIIIIIIHGIIHIFEIHIEIEGGIHIIGIFHIII@FIGIEBIIIIHFE@IIIIIBIEDICGIIH?IICI>@DAHEIIIIIBI:I=IIGG9ICI2IE
@simulated.1495/2
GACATGGACCAAATCAACCATAAACAACCTTTATATTTTGGAGTACTGGGGACAGGATCAGAATTACTCAAAACCAAGGGCCTCCTCTTTGTTATAGGAG
+
IIIHHIIHHIHIFGHHGHHIHGHHIDGIIDIGIIHIIIIAIIFICIGIBIFEIIEIICEIHII@HIICIE@II@H>GIHIF9>><IIAI@EEIIFIIIAI
@simulated.1496/2
CCCTTAAAGAAAAGCAGGAAAACACAGCCAAACAGGTAGAAATCATTAAAGAAAAACAGGAAAACACATCCAAACAGGTGATGGAAATGAACAAAACCAT
+
HIHIIIHIIHIHIGHIIDFHIHIFIIIIHIGIICGDHHIFGDIHHGFDI?CIHFBIIGAFCIBCIGII;II>:I@IIHAHIII>IIIBEIIHIEII:IHI
@simulated.1497/2
TTGATTCTCTAAGACCTGACAAAGTAGATTTGAACTCAAAACTAGTCAAAAGAGTAAGGTATAAGGAGAGTTTCTTCATATTCATTAGAATAAAAGCCCA
+
HIHHHIHGIGHHIIIHGIIHEDHGIDGEHIIHIFHGHICIIGIAGIIIDIBHIGEIE:HDIIGHEIDFII>CIIHIIIIBI@EHI?CAHII8FDFIB@II
@simulated.1498/2
AGTCTATTTTTAAATGGGAGCTGCAAGATTAAAGCTTTGCAGCTGAAAATATGACAAAGGCTTGAGAACACAATGTGAAGAAAGACTCCATATCATCTTG
+
HHHHHHHIHIIIHIHFIHIHIHHIGGGIIIEHCFIHHIIGIIHIDCEDIEIIC=@G@IIIAICBIIIB@IIIFIIAIBI:E?IIIIFIDGGII<EIIDIH
@simulated.1499/2
GGGCCTCTGGCTGGCTGCCAGCTCCCATGGCCTCACTTTGGGGTAGGGCTGCCATCTTGTGATGTCTGAACAGCCCCCACATGGTCTGTGCACGACTGTG
+
IIHHHHIIIHIIIIIIHGIGGIFEIGIEGHHGIAGIIIGIII@IIHCIFCEIB<FIEBIIIICIIIFI=?GGIDIIGIDIA;IBF:IGII1@F6<I87?C
@simulated.1500/2
ATCTACCTTTCCTCTATTAAGAATCAAATTAGTTTTATTAGACAGGAGTGATAAATCACAATTAGATGACACAAGGAAGATACAGATACTATAGTTTTCT
+
HHIIIIHGHIFHIHGHGIIIEIIGGGIIGIEIHGEFIFHICIIGIIIII@EIDIBEEEBIHFIAIIC;IIIIIAH<IHIDC>III*BIIIHI<?IG=IBI
@simulated.1501/2
TGTTCCTCTTTCTCCACATCCTCGCCAGCATCTGCTGTCACCTGAATTTTTGATCTTAGCCATTCTGACTGGTGTGAGGTGGAATCTCAGGGTTGTTTTG
+
IIIIHHGIIGHIIIIHIHIHHEIIHIIGIIGIGGBIHEIFEDAII?ICI?ICFFCIEEHIIIIFI?III@I@H@<DIIIIAIIIAFIBBI<IIIG?;I:I
@simulated.1502/2
TACTTTGCTATCACCTTCTAGAATGAGGGAGACTAGGGACATATGAACAGGGTAGGGAACCCATGGAAAACTCCACACTTCCCTTGTGGTTCGTCCAGAT
+
HIIHIHHHIGHGGHHFIIHHHIIIIIGIFBIDIIDIIIIIIIIIGHIIIGIH@HIIDIIAEIIIIIIDIB>GIIEIECI>IIFIIDIIEIDI>@<IIIIE
@simulated.1503/2
AAAAGCAACAACAGTAAATCGTGAAATGGGTATAAATAAATCCAAAGTTATGATTTTCCTGGGACACACAGGCACAAGGTCTAAGAGCATGAAGAAACAC
+
HHHIIHHIIHHGGGIGHFGHIGIGIHGHIHIIIDFFIAFGHIIIIEIIFDIFIIIIGEIIIIBIIDFIIIIGIFIAIFIIIFIIGIIIIHIIIIIIFHII
@simulated.1504/2
CAGAACCTCTGGAAGAGCAGTCAGTGCTCTTAACCACTGAGCCATCTCTCCAGCCCTTACAAAGACTTTCAATGTGGTCATAGCCAATCTTTGTTTAGCT
+
IIHIHIIHHHIIEEGGIIIIIFIIIGIIICIIFIGGBIEIEIIBH?IIIIHIFIBFIIIGIHDIIDEI?IIIECIII9BCGIG<HII;A=@II<IIIBID
@simulated.1505/2
AACAGATGGTGGTTCCCAGTTACTTAACCCAGCAGGGTCACTACAGAATTACTTTGGAGAAGATAGGTCACTTTGAGCTGCCTTCAGTACCACTCAAAGC
+
HIIIIHHIHHHGHHIIIHHGIIIGGIGDFIEFIIGHIGIAIGIIIEC>E=II@HG=IIFHII=HDIIC@IIIIEBF2CII67IIIBFIIIIIHICI:III
@simulated.1506/2
AAGGGTACAGTTAGTTCATTTTCCATCAGGTGCCCCAAATAAACTCCAGAATCTGGGCTCATAGGTTGTGCTAAGGAAGTAATGGTTGAGTAAATGAGGC
+
HIHHIIHIHIIGHGIHIIFIHGHGHEHHGIIIHII?IGIIBIE@IDIICEGIGIF=HIIFIIBI>EGAIC>II9IDBIIEAI?FI=IIIIHI=EI<=II8
@simulated.1507/2
TCTTTGCATTGTCCTCTCTGCCATCAGCATGTGAATTCCTGACTCACACTTAACAAACTGGAGGCTTACAGACCATCCTCTTCCCAAAGGCAGTAAACAC
+
IHHIIIIIIIHIGIIIIHHHHGGFCAHIIEIFIHDGIIBDIIEIIDIIEDIFIIIIEA<BDIIIIGDIIICIIICBI:IIEIA?III.I>:BE>FIIIII
@simulated.1508/2
TTTAGTCACAGCACTCCAGAGACAGAGGCAGGAGGATCTCAGAGTTCAAGGCCAGCCCAGTTTATAGAGTGAATCCCAGGACAGCCAGGGCTACCTCAGA
+
HIHIIHHHIIIHHGGHGFIIHIIGFGGEGIIHIIGIIGIIIIEIIEFII@ICDDI<IHIGCICIII@@GIDIIEGIID@IDA<IG7AG6I6@I8II?DB?
@simulated.1509/2
ACTTGGAAAATACCTGTTTAACTTACATTTGCACGCAAACATTATGCTGACTATTTTTATGTCAAACTCATACATACTAGAGTCATCTGAAGGATGAAAC
+
HHIIIHHGIHHHIIHIHHIIGHFHEIIIFIIIIEIFIHHIBIIIIIFICI@GIFEAFHIEIBIIIGDCF9HIIIDI9EII<G6IHI?IIIIII5IIIIE>
@simulated.1510/2
GGGAAGGTCCAAATGAAGGGCTCAGGTTTCAGAAACTTGTAAATGACCTTCTTCCACCATGTGACCAAAACATGATTCATGGAGAGCTTATGAACCCAGG
+
IIHIIIHIHGHIFIHGGHIIHEHEIIHIIGICHEGIIHDIFIEBIHIGEIIIII@IIEFIIIIIICFI=II@E>IIFIFCGFE;FIGIIIHIGII6IG??
@simulated.1511/2
AAGTTCAAGATTCTGGTGGTGGGGGCTCCAAGAAGCTTGGCGCCAGCACACAGCCCTGCCTGTGTGAAGAAGCAGAAAGGGATGGCCATACTCTTGGGGT
+
HIHIHIHIGIIHIHHHIFFIHIIIEFIIIBIIHIIIIIIIIIAFIFIIIIIGICIBIBIIGC<EFIFBIB8?GHII?CIGHBI:?GIEHIBDIIGGII>G
@simulated.1512/2
GAAATTAAAGACTTTTTAGAGTTTAATGAAAATGAAGCCACAACGTACCCAAACCTTTGGGACACAATGAAAGCATTTCTAAGAGGGAAACTCATAGCTA
+
IIIHIIHIHIHIIIIIIIDFIIGFIGHEIIIIGHGIIIIDCDIIHIDIIIIICFIA=GGEFHIIIICCIIIAIII<IF>>IIIEIIIIIII5AEEIE>>I
@simulated.1513/2
CAGGTCCCAGGAGGAAAAGGCAGGAGAAGGAGAGGCAAGGAAGGACAGGGGAGTTTTTGCCATGCTTTCAGCGGAAGAAAAATATAGCAATCATGTGAGG
+
HIHHHIIIGHIIGGGHIEIHGFFGHIIFGIDIIICIDIFHIIBIIGIHGIIBGDII?A?IIHDIGIGHIIEDHIAIEIII4CFIGFIIHCIEDFIIGIEI
@simulated.1514/2
AAGTTCAAAAGGTTAGTGTCCTTATGATGTGAAAACCAGAAAAATGGCTTGGCACCAAACCTGGCAACCTGAGGTTGATTCTTGAGATCCACATGGATAA
+
IHIHHHIHIHIIIIGGIIIGHHIIFIFHGIDGIHIFIHIIIHIIIHIIIIIIHIHII;ICIIIAIBHAIDCFIII?EC:IFI8IIGG>FB5IHA2<IIII
@simulated.1515/2
GTTACACAGCAACAATGAATACAGTGCTTTTCTGGGTCTACGAAGCATCCAATTTCATAGAAAAACCTTATTCTCTAAGACAAACTTAACCACAGTCATT
+
HHHHIHIHHGGIIGHIIGGIIIGHIIIDEGIIIICFGEIHIIHIHIIIDIIH9HIIIFEIEIII>IFIBEBI<EIHIHIHH=ICIBIBA?F:GEI:IIII
@simulated.1516/2
TTATAATTGTGAGCCACCATGCCCAGCAATTCATTCATCCATCCATTCATTCATTCATTCACTCACTCACTCACTCACTCACTCACTCACTCACTCACTC
+
HHIHIIHHHHIGGIGGHIIEHIGEIIIAIIEIIFIHFCGAHIGDIIFHI@<III<ACIIIHDIIIHIIAABHFI=HI>GIFIGIII@I@D<IIGIAHIIF
@simulated.1517/2
CATATTTGCCTATGCTGATTCCCAAAAACTACATGCAGGTTACTCCTGAAATAAGTGAACAACTGCCTGCCGCTTTGCTGGGGTCCCCACCAGGTAGGCA
+
HHHIHGHIIIHGGIIIGIIIHIFIHHHIDGIIIIIHIGEIIIIIGHF?IIIGBIHDHIGI<@IIII<H;DII;I;BICFII@GI@IIAIC?ABHIIFI>I
@simulated.1518/2
GTAGCTGGGCCTGGAACTCAGATCTGCCAGCTTCTGCCTCCTGAGGGCAAGGGTGAAGCTTGCGGCTCCAAACCCAGCTAATGCCTCAGCGTTTAATGCT
+
IHHHHIIIHIHGGGIFGIIFIIIIHHFIIIEIIHGIC>GEIEIIIIAIHEIIFIIFIEE>IBFBEIIIHEI=IHIIGGIDIIAIIGIIFIB@IBI9*II8
@simulated.1519/2
ACTTGTCTGTTTCTATACCAGTACCATGCAGCACCTCACGGGACCTTCTCCAAAATTGACCATATAATTGGCCACAAAACAGGGCTTAACAGATACAAAA
+
IIHHIIHHIGHHHIFIIHIGIGFEIGHHIIICGEFGIII@DIHADIICCGDIGIIFIIFICHIICIIEIIC<IIIIII?FIIIEII@II@=IIIHB?H6;
@simulated.1520/2
CCTTTGTTATGCAAAAAAAATTAGTTTTGTGAGGTCCAATTTAGTAACTATTGCTCTTATTGCCTACATTATCTGTGCTCTATTTAGAAAGTTGTCTCCT
+
IHHIHIIGIGHIIIGIIGCGIFIIHGIFGIGIFIDIICIIIFIIHIIBIIGII?IGGBEIIIEBDGII>ICH?@FHIIAEIB@HDIBIEIH=IGII9I:F
@simulated.1521/2
CTGATTCACTTAGACTTGAACTTTGAACAAGCATACAGGAATCGGTCAATTTGCATTCTTCTACATTCTGACCTCCAGTTGAATTGGCACCATTTGTTGA
+
IIIHIIIHIIIIHIIGIHHIHIGIAGIIICIIIGHDDHIHFHHGGEIIIFIIGIIHIIIIIGI9?I?IIGIAIFIAD=IIEBI@IIFF5<FI>GI?IGID
@simulated.1522/2
GGATGAACTCTGTACAAGGTTCTCACACACACTAAAGTTTGGGGACCAGTGGTCTTGACACTTGCTACTTAATGATGTGTGGTCCCTGCCCAGAAGACAG
+
IHIHIIHIHHFHGIIIHIGHFIIIGHCGIIEGECIIHFI@AIHIII=FIIIEICIII?>IIHIACIIEIE8IIIIIEFIB>IIII@BGFIIIIIIII;IA
@simulated.1523/2
CTGTGGCATCAATTACATTTCCTTGCTCTTGGAAATAATATTTACAACTATGGCTGAACCATGTGTGTCCTCACAAATAACTTGCCTGTTTACAGAAAAA
+
HIIIHHHIHIIIIHIIFHIHFIGIHIHFIGIIDGAGFDICIICIIIIIGIIIGIIHIIEFEHIIIBAI<I=I>IIIDIIIGIG@ICIIIBIEGCEHIEII
@simulated.1524/2
GAATTTGTAAGCAAAAGGATGGAACTAGCAAAAAGGAAATCATCCTTAGTGAGGTAACCCAGATCCAGAAAGACAAACATGGTATTTATAATTTATAAGT
+
IHIHIIHGHHHIIIHIIGGIIGIIFHIIIBHDIBEIGEBGGIFIH=B@IIIFGII>IHCCEHBCIII;IIDIFEIIE@IIIIDIIIIIE>@HIIAI9III
@simulated.1525/2
ATAATGTAAGATGTAAAAACATCTCNTTTTCAGAATTCCATTCCTACTTGATTTATCTGTTTTGAGAAAGGGTCTCTCTCTGTAGCCCAAGGCTGTGTCT
+
HIHHIGHIIIGHIIGIGGGHEHHIHAFHIIIEHIIIEFIIIIIIEIIEBIDCFII>FFIH@?IIGIGIDFIHIFIECIEIIIIIIIIBGIBEI?<IIDII
@simulated.1526/2
TGTCTAATATACATAAATTTAAATATATTGAATGTATCTCTGTGATGAAACTTACTTGATTGTTGTGGGTGTCTTCATTAGGGTTTTACTGCTATAAACA
+
HHHIIHHGGIHEHGHIIIIGFIHFIIIIIEIGCEBIHEIIHIHIIIGCIIICIIBHHIHIIEBIIEHIBGIHBAIEDEGFHEEAIDHI>EICI=>I?GII
@simulated.1527/2
GGTATATTCATGAATAGTTATTTAGTAATAGGGATCAATTTAAATTTACACTAAGTAGTCTAAGAACATAATGGAATAAACATTTAAGAAGGTACATTTA
+
IHHHIIIIGGGIIIGHIHIFHIIIGFGIGDFIIHGIHIIIGFDAHIIEI=BI?CIECDFEGDGDHGGIBDIIHIIII9II@II*;II;BIIHCIIIBIDI
@simulated.1528/2
AATGACTCATGTTATATTAAAGTTTATGGTGCTAGCTAAAATTTTATGCAAGCTATGCTTTCGGAAATGTCAACCAATCATGTAACTACCAAGTTGAAAA
+
IHIHHHIIIFIIIIGIIGHHIIIDIIGEIHI?IHIIIDIDHIIIGEICIII<I@IGFHI?CI?CDI@IHCIBIBBBICAIIIDI;IIII@HI=CIII:<;
@simulated.1529/2
CCATGAAATGGGGCTTGTACTCATACATGAAGCAAAATGCTCATTCACATAAAAGTGGAGAAGTTTTTTTTTAAAGGAATCCAGAAGAAATTGAACAATG
+
IHIIIHHHIHHHGIIHIFIHIFEIGIGIIICAHIIFIEIIIAIC?IDDHIDIBIIFGIIIDDH=IF9GICBF;DICIIIIIFHI0=H<I>EIHI=IIIH5
@simulated.1530/2
TCAGAATCGGTTTTGGTAGCACAACCAATAACTTACTTTTATGCATTGTTTCTTTATATGAGCATAGCTACAATTCCTAGATGTGGAGTTGCTTGGTCAG
+
IHIHIHHHIGIGIIEIEIGEIIHIHGHIHIIIEIHICIHIIHBFEFGICGFDIII@AEDFGEIIII?IIIGGI<HIIDG?FIC>IIIIIDF@I78G2HI>
@simulated.1531/2
ATCAGGCTCGTAGCCCTGCGGGCAAGGGTTTGGTTGTTGAGCATGGGCCGCTGGCGGTGGAGGTCCTTCACCATGGAGATCACTGATGACGGCAGCAGAG
+
IHIIIHIGHGGIIIIIIHGIEGFIGEIIGHIIEFHFEAIHEIGIIEHHGEI?IEFIEHEDHIFIIB=EIFII<IEEDFIIIIEHIIC=HIIIBF>IGIII
@simulated.1532/2
GTGATCATCTACTTATATATTTAAAGCAACTTTGAATGGGAATTGAAATGTACCGACTCATTCCAGAAAGATAAAATTTTGAAAATCTTTACACGTTGAT
+
HHHIIIGGIHIGIGGIIHIHFHIIIIICIHIBFFBIIIGD=IIIIGDIFIIII@ID?IHAIIE@IIIBD8IGHI@IIIED<@BAHI/HFII>EIFEI=II
@simulated.1533/2
TAGAGATTTGAGTCTGGGTATCTTTGGGCATAGTTTCTCCACCTAACACAGGCCAAGGGTCCCTAAAGCAGAGATGAACATGCTGCCTGCCATTCCCCCT
+
HHHIIIIGIIIGIFIIIHIIFEIHDIFIIDGIEIIIIIIIIICCIIIFIGHIIDDII>IHIEIIIIIEA>EICIIFIII>>:IIHI7:I>I@>IIII@:I
@simulated.1534/2
CACTTGTGAAGACTGTATTGAATAAAGAACATTTGGTCTGCTGGCTGATAGAAGGAAAATACTCATCCCCAGAGTGGTAACCAAAAGGGCACAAAAAAAA
+
IHHHIHIIHIHIEIIGHIHIIIIIIHHEGIHGGGIDIIIIEIGHFIIHEEIIGICFIIFIIEIFIII?IBIFIIIDEBI<IFGII@DIEIEI;DI?F=E8
@simulated.1535/2
CATTTCTCATTATTGATAGAAGTCAGTAGGTAGTAGATTTGCATTAAATTAACTACAGTAATCTAAAAAAAATGAAGCCAAGTTAACATGCATATAATTT
+
HHHHIIHHIIFHIHIIIFIEHGHHIHHCIHIIDFGGIIIGIEBDCIIHCGIEIIFHIIIII:GIEGH6IEII9HHFIIIEHAIE=>IDIIGCIBD>IADA
@simulated.1536/2
AGGACAGGATCTCACTATAGCTCAGCATGGCCTGGAATTGCTATATAATACAGAGGTGTCAGATCCCTTGAGACTGCAGTTATCGAAGCTTGTGAGCTGG
+
HIHHIIIGIHHIIHGIIIIGGEFIHIIIBGBIIDBFGHEICGIFGGIIHCIHIEICFGII;EIII?FIA>BIIEIFHII7IGE+HBIDBAI?HIII7F8A
@simulated.1537/2
TAGTAAGCATTCCTCCTTCATGGCGTCTACTTCAGCTTCTACCTCCAAGTTCCTGCTCTGCCTGAGTTACTGCCCTGACTTCATCCAGTGACAGACTGTT
+
IHHHIIHIIHGGGGIEHIIIHIGIGIEDIHIIFIFFIIIHIHFF@IGBIIIIIICE@I@IHHI?IFIIIGBBIE>HIIIIIIIIEIIIE9II1IIIAIIF
@simulated.1538/2
ATCTTATAGACAAATATTGGAAGTTAAAGACTCCTTATCAGAGAGCTATAGGGTCTTCTCAAAACACAGTTGTGAACACCCTGGAGCTAAGAGCTAAGAG
+
HHHIHHHIIHHIIIGGGFEGIIFIIIIDIGIEIIEIIFHHF?IIIIEI=GADDDEGIIII@EAHDI@IIIIIEI@IIIIIGICIIIH>IGIIAIIH9?II
@simulated.1539/2
TTAGACTTCTTCTGGACTATCTAGTGGAGCTGACCTTATAAGGATATAATAACCTTCATTGAAGTCTGAACTCTGCCACTTTGGGACTGCCCACTTTCTA
+
IIHHHIHIHIHGGIFFIHHIGHFIIHIIHIIFHHFIGFDDAEIIIIII=IIHI@IIIDIIACEII?DHFEHGIIIIIII:DIBICFIIBI9;9IBIIIII
@simulated.1540/2
CTCTTTCCCTTGGCTTACTTGTTCCAAGGAAAGCCAGATATGATGTAGCAAGAATGCTAAAATATCTTTATGGAGAGATCTGAGTGTGGGGAAAGCAGCC
+
HHHHHHHHHGGGHHGHHIHEECIIGIHIEGEHIIHHIGHHIIGDIIGII@IIGIHBBIIIHIIEIIFG<HIIEGIF@GAI<IAICFFI9IIHCDBI=:A=
@simulated.1541/2
CTCTCCCTTGTCTCTCATCTCTTGTACCTCAAAGTTTTCCTTCCTGGAGATGAACTCATCTTGACCTTTTTGGTGTGTCACCCAGCCCTTTGGCAACCCC
+
IHHHIHIHIIIIGIHGIIGIIIIIGGGEIIIIIGIHIEIIIECAIIIIIICICI?HDIIG?AII@II@IAI@FI@?DGIGIII:;;?F?IC?EIG@IIII
@simulated.1542/2
CTGTTAGCCTTGATACTGTTAAAGAAGTTTACTCTATGCTCAACCTCTTCTCATAGAGAAAACTCCAGGTTCAGGCACCTTTACTAGTAAACTTTGCTAA
+
IHHIIHIHGHFIIIIIHHHIIGDHIFIEIABIIIHIIHCIIIBFFCCIIEFFHFIGII@CCDIIIHBA@IIIDIIIHIIIEIIIIGD@III=IGIIII>@
@simulated.1543/2
AAGATAGCAATAAGACACATTATATACCTTCAGAATCAATATAGTTTGGCAAATGGGCCAGCTTCCTACTGTACAACTAGTAAGCACAGGAAGAGTGCTA
+
HIHIHIHIHGIHIIIIHIHIGFIHIHEGEFBDIIIGIIIIIDIIIIFIIEBGFFIIFI?DGIBDIIIFDB:E9IEEIGIHH;>H<IIII;FI?EICGCII
@simulated.1544/2
AAAAACCCCAAAACAGTACTTTATCAATAAATGAACCCTTCCGGTTATGGTAGGTAACGATGACTCATGGAGAAAGACGGGTTGCAACAGAAGCTGAAGG
+
HHHIIHHHGIGIIIHHIHIIGIGHIIHIEIDIIEIIHIDGFDCEDDGHIIIIIIIIGIIICGHAFCII<IIEDDI@IHDCIAIEIBEIIIAI=III;>EI
@simulated.1545/2
TTATCCCTTTCCTTTTTTAGTGTGTGTGTGTGTGTGTGTGTGTGTGTGTGTGTGCCTATACCTGGGAAGTAGATATTCCATTATAATTACTGACTTAAAT
+
IHIHIHIHHFIHGIIHIIIHHGIHEGIIIHFIDIDHGFID=FIIIIIIIHFEI=GIIGIICDIHEIIIIAIIII@IIFICDIIIBEIEICIEIIBIH:I;
@simulated.1546/2
TGACCACACACCAGGACGGGTTCTTCTCCCAAGAACAGGTGAGTAAAATAAACTGGACTTGGTGGGCAGAGAAAAAGAAATAAATTTCAGAGTTGTGGAG
+
HHIIHIIHGIHIGIIHGFIIIHIFGIIIEIGGIIIIGEIIEFIIFIIEIFDGIHIIIHIIIII?BIIFIIIH;AIIHIIAAIII29=AGIAIIBI6II1H
@simulated.1547/2
AATTTGCTGTAACCACACTAACGTCCCTGAACTTGGAGCTCTCACTCTGACCCAATGCAATCAATGGTGAAAGTCTGAGAGATCATGCTTGCCCGTTAGT
+
HIIHHIIIIHHIIIIIIIDIIEEGIIGIDIIHAAIIIDIIAIHI?IGEEHGFBA@FIIIFFIADBIIIEI@IH;I?IIID<ICII<EIIGIEIIIHAIII
@simulated.1548/2
AGCCTCAGGTGTGAGACTTGGTGATTTCAAACGTCTTCCTGGCCTGTTTTTCCAGTCCAGCTGACCCAACACCTCCATGAAACTTTCTTGACTCTACAAG
+
HIIHIHHHIHIHIIIHIIIHIIIIIGFHEEIHIGIIDIEFIHIIIIIBG?IIHFIID=IIHIIHBIBEIAIGAIEICFIIIIIIAIIHIGI.>FDEIIIH
@simulated.1549/2
AATGACCTAAGAAAATAACTTTCCCACTTACCTCTTTTGATAAAAATCATTCAAATGCTTGTCGTTTTCTTTGCATTTCCTGGGAAGAAATGCCAAGTAG
+
HIIHIHIHGHHIIGGIHIHHIGHIGIFEGIIDIIIFIBCIEIIIGIHIIFEII<BIBCIIH=B?EGII>I=9EFFIEHIBIHGGI;EIIFIIIFIIF;HI
@simulated.1550/2
TTTTCCTGATGACTAAGGATGTTGAATATTTTTTCAGGTGCTTCTCAGCCATTCAGTATTCCTCAGTTGAAAATTCTGTGTTTAGCTCTGCACCCCACTT
+
HHHHHIIIIHIHGIIFIIDFIHIHFFDIDGGIHHHEIEIHFIIEIIIIIBIIIIIIICIGEII>GIFIFBII?AG;>IGIGBII>I>II>BI@IB@EEBI
@simulated.1551/2
ATAACCTAGAACTTTAAATAGACTGACAACAAGGCCTCTCTGGAGCTTTTGACTTCATTGGACTGATGTGTGAGTCAAACTTCAACATATTTTATTAAGG
+
HHHIHHHIIGIHHHHIFIIIHIGHIIIFCDDHEIIA@II@IEIIF=GFEIFIIIIEIAICHII@HIIIIIIIDIBH:I@IIEIAI@IDFII:FIHIII5;
@simulated.1552/2
AAATCATAGATGGTGGTGCACGCCTTTAATCCCAGTCCTCAGGAGCCAGAATTCAGGTGGATTTCTGAGTTTGAGGCCAGCCTGATATACAGAGTGAGTT
+
IIIHHHIHHIGIGIGIIIIHIIFIEHIHIEIEIIGIIIHGICFIDIIIDGDIIHIDDIIIEIIFEGI>IIIIHII@>@IGIIIIF;IG>8IBF2D?FC7B
@simulated.1553/2
GTTCTGCAATGTCAGCAGACCGCTCCCCAAACAAAGAAAAGACTTGCTGTCCCAAGATAATTTGTTCACCCAGCTGACAGCCCCTCTCCCAGCTTTCTGA
+
IHIIHHHHHIFGIHIHIHHGHGIIFIIIIHIEIFGIHGIIB8EGIBIBIAIGHFAIHBIIHBII@>II@EIDIIIIIII@DII;II=AEIIDHII77I?G
@simulated.1554/2
CAGTTCCCAGATAAAAGACAGTCAACTTTTACATTTATAATGAGACTTAATCAGCACTAGAGCTGGGCAGAGATCTACCCTCTATGCTATAATGTCTACA
+
HIHHHIIIHIHIIIIHIFIIGIDHFIIBIGIIDIIIIHDIFBEGECFIII@IIICDIDI:>DEEIII<IIIDCFHIIGII3:CICBEDD?I@AIBIII>8
@simulated.1555/2
CAATAAGAATATATTTTCCCCGTTGGTTACTTTACTTATGAGTGATAGAATTCAGTGTCTATTTTTAAAACCCAAGTCACTACCACAGAAAATACAACTG
+
HHIHHIGHGGIHIIIHHGIIFIHHGDGIIIFHIIGIGFIHFBII=IIIIGIDFGAIIDIIID@HIDIHIGIHCBFIHIIIBICIA5IAEII<I,F:IDII
@simulated.1556/2
CGTGTCTCCTCTGCTGGACATCAACTTAGAACTTCATTCTCTTGCAGGACCTGGGGCTGAGACCGTCATCATCCTTAGAGCCGATTGTCCAGCACTGCCT
+
IIHHHIHHHIGHHGGIIIIHGIIIIIIIGF?IEIIDEIDIDIIGIDCCCFHHGFIC@GIGAG>IIBICIFGIAIIIIH9I@IIH?II@A4CIA=8IGFII
@simulated.1557/2
AAACTCACATGTCTCTGCTTTCTCAGTGGTCGCGTCCAGTTTTTAGATGGGTGCTGGGGCTCTGAGGTCAGATCTCAATGTTGGTACAGCAAAGGCTTTA
+
HHHHHHHIIIFIIFHHIIHIIIGFIIHGIFFDFFCGIHIFFAIEI=IEIG@HHIBCIFIFBIBIIDGIIA<IFGIIIIIIIIIGA=IIGEHEAII8@III
@simulated.1558/2
ACCATGCAGTTTTTATCACAATTGCTCTGTAGTAAAGCTTTAGGTCAGGCATGGTGATTCCACCAGAGGTTCTTTTATCCTTGAGAAGAGTTTTTGCTAT
+
IIIIIHHIIHGHHEHIHGIHIIIHFFHIIIIFFIGIIIFGEHIIHGIIHFFIIH:FEIIAICA>IICFH=HAFIGH?H=EIIDCH<I8IGGI;;IIII5C
@simulated.1559/2
CCAAACTTGAGTGCCCACAAGGGACTGAGAAATTGCTCACAGAACTGGGCAAGTTAGGATATCGAGTCTCTGCTAAGAAGGCTCAGCTGTGTCAGACTGA
+
IHIIIHIIHIHIIHGHIIGIGIIFIIFGFIIGIGCIDBDGIIBIIHIEGG=FEI>AIBI>GIFAIFIEI@FIAIEIGDIIIIIIB9CI9I9IIF@=;IGI
@simulated.1560/2
GCGCTCTCCATTCCATATATTTGCCCATACTAGGGAGAGCGGCTTTTACAACCGTTTGCCACTCAGCAGGAGTTAGTGCCATGCCGGCAAGCCTGTCTAA
+
HHIGIIHIIHIIHHHIIGIIIIIGDGAHIBHIIIII=BICGEIBIGIDIDFFIDHIIICIHBIIIIHB@4EHIIIFIIHIIFIEIIIHDIH2IIIEIIFF
@simulated.1561/2
TGGAGCTTTGCTCTAACCATTCTATGTGTGAATGTGTATATGTCTGTTTGTAGTTCAGTCAGTCAGTCTGTCTGTCTGTGTGTGCATGTGTATATGTTTG
+
IHHIIIHHIGIIIIHGHFFIFGCFDIFIEGIHEIIGHGEIHIEBDIHBIIICIIII>HDAIIBDI;IIIHIIIIFACIIDH==IIBIIB<=IIHIHC4IE
@simulated.1562/2
GGGCTGTTTTGTGACCAATTATATGGTCAGTTTTGGAGAAGGTACCATGAGGTGCTGAGAAGAAGGTATATCCTTTTGTTTTAGGATAAAATATTCTGTA
+
IIFHIIIHHHHIHHHHIFHFHGIIHGGHGGIGHFIHFGFFE>IIIHBEIIIIDIIDDICHIIIBIIEI;EFIIDBIFIIGFIIHIIFFDHIIDIIIE:IF
@simulated.1563/2
CTAAACTGTTACACCTTAAATCTTATTGATTATAAGAAGATACCATAATGATGTTCATTTGTCTTTGTTATGGAAAATAAAACATGGAATGAATAGATCA
+
HIHIHHIGHHIHIIFIGGIGHIHIGFIHFIIIIIDFIAIIEDIIIIIIIIIFHI@EIIIICICIFEI@IIIEIIBICI<IIIICIA8IIIE=@IDBIII?
@simulated.1564/2
TTTTATTGCATATGTCCTGTTAGCCCCCTGCCTCTTTTCCATTAGATAGTAAACTGCAAACAATGGGAATATTTTTGTAGGTGAGTGGCAGGTGCCTAGA
+
HIIHIHHIGIIIFHIGIHFHHIGIFIHEGIFGGEIIFIFIEIGIGIEIBEH?II@IIAIGI@CGIIFCIGICII>HEDI2>IIBIE4DEIIIHIII<IC?
@simulated.1565/2
CAAGGCTGCCTACAGCAGCCTTACCACAAATGTGAGGTGGGTGTTGTACAGTGAGTGACATCGCTAGGCAATAACATCAGAAGGAGCAATGATATGACTT
+
IHIHIIHHHHHHIIHHFFIHIGIFIIIGEIGIGICHIFCIIGCIIIDIHFCICIDIFEHIB>HACI>ICGEDIEIDICICC0IIIG.8=IIIIIAIHGFI
@simulated.1566/2
AAATAAATATTTTTTTAAAAGGGGTGGGCTGGAGAGATGGCTCAGTGGATAAGAGCACTGACTGCTCTTCCAAAGATCATGAGCTCAATTCCCAGTAACT
+
HHIHIHHHHHIIIGHFIIHIFIIIIIIIHCADB@IHFFIIIIGIIHDF@IFHGEHIFFIHIIII:IIIEEIIEEIIIIC??GIIIG;I6CII7IBI@;I7
@simulated.1567/2
TGTGTGTGTGTGTGCGCGCACAATACATACATATATACATACATACATACATACATACATACATACATACATACATATGCTGCTTAGCAAAAAGAGCAGA
+
IIIHHIIGHHGIIHGIFEIGIDFHIIHCDIHEIIEIIFACBDIIFIIIGDIFIFIIIGGFGGAHII@IIE@HIIIIIFIB@FBI?EIIEHIIIAHHAH?I
@simulated.1568/2
CATACATGGTTTCAATTACGCTTCCATGTAACCCTTCAGTTTGAGGGGCAGGCATTGTATAAATAGGAAATAAGAATTAAGGAAGGTTTGGGGCCAATTT
+
HIHIIHIHIIHIFGFIHII@HHHHHGIIDGGIIGFH>IIGAE@IIIAIGHIAIFIIAIIAICIGH=IFEIIEFF@IFH=9BIIGIGIIIIGHI9IIII;I
@simulated.1569/2
GTGCCCCTCCTTGTCTTTTTTGATAACTTTGGTTTGGAAGTCGATTTTATTAGCTATTAGAATGGCTACTCCAGCTTGTTTCTTCAGACCATTAGCTTGG
+
HHHHHHIGIIIIGGGIIHIIDIFGHIIGIIIEHHFIIIGIHIIDII?IIHGIIIICEAIIIIIIIC@CF@IIII=CII9IIGBBGIIEIICCII6ICIH9
@simulated.1570/2
GCAGAGAAAGGAGGGTGCTCCCTTCCCCAGAATAGATCCCAAGACTACTACTGAAAGGTGCTGTTTGGTGACAAACAGGAATGTCTGAGGTAGGGGTGGG
+
IHIHIIIIHIIHHIGIIFGFHEHFIGGGFEGHCBICICEIIIFGCIIF?IIIEIIIIEEI=DAIIGDIII4IIIIFIIII8IHIB=IB>IIIBI<9HIII
@simulated.1571/2
GTAAGCTTCATCATGAGCAAGTGGAACAGTGTGTTGGGAGGAAACAGGAAATTTCAGGGAAATTTACGTTACCCGCTTATTCACAGTATAGACAAACTCG
+
HHHHIHHHHHIEHHIEFGIIHFIIDIIIIDIIHHIIEFIHEHIIIGEHIIE=9IDIIIICIH@I?G?A@IBFIGDIH8IEIIIII7DH=IE=II>=HGII
@simulated.1572/2
TAATATTTTAGGTTACCATGCAAAGTGATGAGCTTTGTTGCGGTGATTTTATAAGTGTATAAGATTCATTCTACCTTGTCTCACCCATTCCCTTTACTCA
+
HHHIIHHIIGIIFHIFIIIIHGDFGIHIIIDG@EIHGHCIIDI?IFIIIFIIGIIIFIB?@*EIGI9EIIDI?@5HIDIIHHAFBIFIDII-IIFIII@?
@simulated.1573/2
ACCCAGCACACCCACTTCGCCCAGTCCAGGGAACCCCAACACACCTGAGAACCTAGACCTAGATTTAAAAGCATATCTCATGATGATGGTAGAGGACATC
+
IHHIIHIHHHHGHHHIHIGGIHHDGIGGIHIFBIIIHIGICIGIFEII@GFIABC@FHCIAG=ECIFIIFII>IIIAI9FIGII4:I@BIFCHI=II;IE
@simulated.1574/2
GATCCAAGAAGAGGGACCTTTGCCATTTTGGAAATGGTGATATTATGGAACAGCATCTGTGATTAAATGGAGCCATCTGGATCTTAGAAGTCAGACAATG
+
HHIIHHIHIIGHIIGFHGHGHFIIHIEIFIGIEFDIEIGFFIBIGIIIBBIIFIIIGIGDIDHHIEEEIHFEIDIB?III:HIIIHFIIIIII;EIIIIA
@simulated.1575/2
TATGAGTATAAAATGTCAGGCAATCAATTACATTACAGAACAGACTTTTGACTTAAAAGATACCTTTAGCTAGTTTTCTATATGATCCCAAATGGAAGTA
+
HIHIHIHIIIIHHGHFIIFIGFIIIHHIGFGFIFCGHIFIIAHFEICIIEIIIIGDI;FIIIIGIIEHHIIHIB:<FF@AEGC?7IBIIIIIICIIDHB5
@simulated.1576/2
CAAAAAGTATGCTAAAATAATTTTAAATAGATACTATCTCAAGAAAGCATGGGTAGGCTGTTCTCCATTGGACAAAATAAGCTCTGTCCTCTTAGGAAGA
+
HHIHHHIHGHGHIFIIGIGHIHIIEFGBIIFIGGGIIIIFDIFIIGGHGIIHIIBCIH@GGIIFF>IA@HIII<FI?IDFIIIIEIIEIIIGACIG8IGG
@simulated.1577/2
TTTGGACATTGCTTTCAGCCTGGGGTAAGGCAGAAACTCATAGTGGAGACCATGCGATTGAACAAAGGTGATCACCTCCTCACCTCCGGGTGGCCACGAA
+
HHIIIHIIGGIHHHGIGGEEIGGIDIIGIIHIIFIIIFEFIHIAIFIBHI@HCIIHDAAIII?HI:HIIIIAIFIBFII<EIAI;IIII?I9CI?I9IFG
@simulated.1578/2
CGGACAGGGTTATCTATCCTTGGCATGTAGGATGTGGAGCTGGCATGGTGGAATATTGGAGAGGTTTGACTCTGCACGGGTGGTGCTGATGGTTTCATGG
+
HHHHIHHIIHGIFGIIIHIIIIIGIHIHIGIIGADIDIIIIGHIIIFHIIIIHIIFFIGHHII>CIIFFAIIIGGIICIII;?CIDFIIIIA6DIGAF?I
@simulated.1579/2
TTGATGCCCCAGACTCTATATGGTAGAAATCGAGAACAGACTTGCCCAGGCTGTCCTTGGACCTCCAAATGTACAGGGTAGCATCCTCTCACAAATCAAA
+
HIHHHIIIIHIIGHHIFIIIIHGFIIIGIHFHIIFGDEIIIGGH?IBCICIEI<IIHIIFIIIAABIE<IFBI2I@II:=>IIIIDI?CEIIDID;IBII
@simulated.1580/2
TCTGTGGGGGGTGCTTTGAGGTCTCAATGCTCAAGATCTTCCCAGTGTGGAAAAAAAGCCTCCTCCTGGCTACCTGCAGCAGGCATTCTCTTTCTGCCTG
+
HIIIHIIIHIHGGIIIIHDHFIHIIGIIFIIIDGIIHHICIIGIEFBIFEII@GIIIEI:IGII@ICIIIHI>IEBDIIIF7B6HI<?I7HI:?AIE4AI
@simulated.1581/2
TCTTTTCTGAGTTGTGTGTACCATTTGGTAAGACAGTCACAATTGCCATTTGTTGTTACTTAGCAGTTTTATAAGGGAACACCTCATAGCGCACAAGGCA
+
IIHHHHIIHIIHGHHGIIGIGIIIFIIIIIIIIIHEFIIIIIIGGHIDFGECIHIGIIFIH:DIIIIIB==IICIIHDCI?BICIDIIIHIFIIII?DII
@simulated.1582/2
CCTGTCTACACAAAATGCAGGGATGGGGGATCGAGCAGACACTGAGGGAATGGGCCAAGCAATAACTGGCCCAACTATGGGCAAGCACCAAACCCCGACA
+
HIHIIIIIIIIHIGGHGIIHIFIFFIIIAEIGIIIEGI?IFDHIHE;IIIIBIIIIFFIIIF<IAHEI@HIFGIIF>I?GIGEEE>ED>IHIII@IIIIB
@simulated.1583/2
TTCTTACCAGTTGGGCCCTTCAACAGAGGAATGGATACAGAAAATGTGGTACATCTACACAATGGAGTACTACTCAGCTATTAAAAAGAATGAATTTATG
+
HIHIHIIHIGIIIGIEIIIEIFIHIIIDIII@HFGGIFHIHIBIGIGGIAFIIIHID?IH@HHECIGI@IFBGIIHIHII@IDAIIFIBCIA<IFI8III
@simulated.1584/2
CGGAGCCCCTCCAGCAATGACGTCATTGGGGAGACAGCGTTCTGGTAGGGGTCGAGGCTTCGGGATCCACGTAGGTCAAGGCAGGAATAGATGGCAGGAA
+
HHIHIHIHHGHGHHIIFIHIFEIIIIIHIEHDGEIIIHD>EBIIIICID@IFIIBB?IIGAIBIE@BI;IDIICGIHGDIIEIII@FI>D>HIAI@DII?
@simulated.1585/2
TGCTTGCCAGTCTCCATGAAACACCATCTTCTACTACATCAGGAATCTTATCTGATTCAGATAAAATCGTATTTTGCCCTCACTACACAGTAGGGGAATC
+
HHHIIIIIIHIIHHGHFIGHGHIHIHIGIHFHHIGFHIIIIIIIFIIIDIIIEIEIIIIFIIIDIIEF@IIIADIAH==I?IIE:IHIIIII@6I4GDII
@simulated.1586/2
AGGTGTGCCACTGTGAGTGTGGGCATAAGATCCTCACCCTAATTGCCTGGAAGTCAGTCTTCCACTAGAAGCCTTTAGATGAAGATGTAGAACTCTCAGC
+
IHHHIHIHHHIIGIIIIIIIIFEHFIIIHIIEIIIIGIFIIDIFI>III@HIAIEIIIGIIIB@IIFDIICIDIF8F>IHBIIIII@IIII9B=9IIII=
@simulated.1587/2
CCTTTTCAGGATGGGTTGAGGCGTTTCCCACTAAAACTGAGACTGCCCAGATTGTGGCCAAGAAGATCCTTGAAGAAATCCTGCCAAGATTTGGAATCCC
+
HIIIHIGIIGIIIFGHIGIGGIDIGHIIIIEIEIIEDIDFDG>HEIC>IGIIIICIDI?GIIEFGIIGIIEIA?F<>;:CI;:IEI=GIIIHIIDII=II
@simulated.1588/2
ATTCTCTAAAAGAAACCAATAAATATATAGAAAGATGCTAAATATCCTTAGCTATTAGGGAAATAAAAATCAAAATGACATATGGGCTCCCTGCCAGCTG
+
IHHHHHIHIIHGIIFIFGIIIIGEIEIEIIICHIIIHFGFIIIIGIFIIFFBDACGIDII?IIEIDDFDIGIIIIIIA@IIIBG;?D@?IIII<IID:3?
@simulated.1589/2
TTTCTAGGACAGAGCACCCAGGAGCAAGGTAATAATAGGGTTGGAGATCTGTCATTGTAGACGGGGTGAGAGAAGAGGCTGCCCACAGAGACAGCACAGA
+
IIIHIIIHIIHFHHHIIFGEIIHFHGHGIIIHCFG?@GHIE=IIEIIGFAGEIGFI>II?EICG=IFIAI?EC?I@G6CFADI?IHDFIIIIDI5IIFII
@simulated.1590/2
CTCTTAAAAATGTATCCTTTTTCTTGGTGTTCCCTGAACCTCCTTAAGTTTCTTTTATCTGGGTATTTTATCCTAAGCAACAGGAAAATAAACTAATACA
+
IHIHIIIIIHFFHHIIDGIHHFIIIIIEDEIHFHHDHIIHIIFHIIHIDIDIGDDIFEGI@CICI@@FCGGCFEIIIIIIIIID5I@BII>IEIHEIIII
@simulated.1591/2
GGCTTTCGGGAATGTTAGGTCCCGTGATTGGGTTTCATCCTTAATTCTGAACTTATCTGGCTTCCTGTTGTTGAGCAAAAGAAAAGAAAAAGTAAAACAA
+
IIIHHIIGIIIIIGHIIIIIIGIIHFFFHFIFCIIHIGIIHIEHIHIIBCI@ID@FIGDDHFDA@III8DGII=IBFIEGIEIGIIECCGIHIICD?GC?
@simulated.1592/2
AATCAGGACAGACTTCTTTCACAATTGTAGAATTGTGTCTTAGAGTGTTTGCTAGGTTGAAGTTGTGATCTTTACCTTATAAAGATGTCATCTATATTCG
+
HIHHIIHHHHHIHIHIHIFDFIGIIIIHIIIIIIIAI@IIIIIHEGG@I>?GIIIDDFIBFFEIIHID@IDI?IIBIII@II=IBI9@IDIHII;FIIII
@simulated.1593/2
CTGTGAATGAATGAAATTCAGTCATCTATATTCAAATTCTTTCTGGAAAATTCTAATACATAGCCAAAATNAGGTTACTTTTCCTTGGTGATTTCATCTA
+
HIHIIGIIIHHIHIIIGIHGIDIGFIIIIFIIIIGIHGGHFIIHIIH@IDIGEIAE@IEFDAIIIIEII?6FIIIIIIHIH=GCH:I;@II8IIIIDIFA
@simulated.1594/2
ACCTCAGATCCCCACACCTCCCCAGGAGGGCCTCTGCTTGCAGGTTTACAAGCACCCACTGAAGCGGCACATGTGGGGGGTTATTTATTGCAACATTTAA
+
HIHIHIIHIHIHHHIIIIIIIGIFEHIIEIIBIIIIIEIIIIIIHHGIIIGIIII?IIFIICDDDFD@@CIIIGDHAIIDHIIGE.DHEFIIIEI;IF=I
@simulated.1595/2
AGGCCAGCTTAGTCTACAGAATGAGTTCCAGGGCAGCCAGGACTACAAAGAAACCTTGTCCGGGGAGGGAGGGGCACAAAAAACAGTGACTAGAAAGAAG
+
IIIIHHGIIIIIHIHIIIGHHIIEIFIIBIHFGHIIFIGIIIFABIGIFGAB?CGFIEIIE@I?IIHHIICICCII<IIIG@IEIAIC?IIAIIIEI50I
@simulated.1596/2
TGGTGTTCCCTGGCAGCAGCTGGACTGCTGAGGGTCCGGGAGGCTGTGTCTGCAGACCTGTGTTTGCCTGTGTGCTGGGTAGATCTTGTTTGTGCACTTG
+
HHIIHIHIIIIIGHIIIIGGCGGAHFIHIIIIIIIDEIIHIIICIIIIHIFIIIIIGIIIIFIEI@FIH?IBAI@I<>FI;I8I@IIIIII7IHII6I8C
@simulated.1597/2
GAAGGAAGGGCAGCTGGGAAAAGTGGCCAGACACTGAGAGCTGACAGATTGCCACCATTATGGTTGAACTTGTAATTACTGTGGAACTTAGAAAACATGA
+
HIIIIHHIHIHIGIGIHIGIIFIIEBGHIFIGIDEIIGIIHIIIIIIGGIAAIBIAFI>F?>I8CH?DDIDFHI<IIGICIIAFIGII;GHIIIA:<IAI
@simulated.1598/2
GTAGGAACTAGTAGCCGTAGTCCTGTACTGCCTAATAGCCATTGGTTCGTGAATCACACAATGTGATCGGCTCTTCCGGGTCACATTTTAAAACCGTATC
+
IHIIHHIHIGIIIHEHIFIGGIBHHEGEIHGIHHIIEIIIDFIIDHGICDIGEIIIIIIIAFBAIIE@II?BIIICIIIIC@II4FIDICHDIIAIBFIF
@simulated.1599/2
GATATACTCTGCAGTCACAAGCCTAGTTGGATTGGGAGGCTCTGATAGTGATGCCTAGCACATCTTAAATGACGGCTGTTAGCTACTCTGCCTGTGTACT
+
HIIIHHHHHIIHIIFGGGIGIFIDIFHIDIIIHIHEIDEBDIICDIIIIEIGFBIFIAIIIFEIEIACB@GIIGIFII<HI>@DII@IIHII:FB@IEFG
@simulated.1600/2
ATGTGAAACTCTATTGAATGAGAACAACCTAGCAATCTGAAACTGTCGCTTGCTCAATGCTAAGGACACATGGAAGTATTATGGGTCCTATTTGAATAGT
+
HIIIIIIIHHIIIHIIHIIGGIGGHFGIHIHIGIIHIGIDGCIEHIHEIFIGCI?@IIEIIBIEIHHDIIHID>@HFCIIHIBIBIIIH<IIIII3IFII
@simulated.1601/2
TCAATTCTTCAATACACTTACCTCAAACAGTCAGTGAAGCCCAGTACTTGCCAGGATCCATACTAAGTGACTAGGATGCATTAGAGTCTTATTGTCATAA
+
HIHIIIHIGHIIEGIHDIIIIIHIFIGDGDEIHIHIDIGDAIIGICBGHIIGDBIIIBIIIHEIIIAFIIIII=IIH??IIIH;:IIIIDIIIGHIDIFI
@simulated.1602/2
AAATGGCTCCTTCTCAATGACCCAGAAGACACCAGCTCAGGCGCAAAAGGTTACATGAAAGTCAGCATGTTTGTCCTGGGAACCGGAGACGAACCCCCTG
+
HHHHHIHIIHHGIIIIGIIGIGHFEHFGGDIIICIHIICICIBADCBEEGCFIEEI@IDIEDIIICEI:IBICI:IIHIHIBIFIH:IIEICC6<II;IC
@simulated.1603/2
AGGAATTTTATAGAGCAACTATGTAAGTGCTTGGGAACTGAACCTCAGTCCTCTGAAAGAGCAGTCAATTCTCTTATCCACCAAGCCATCTCTCTAGTCA
+
IHIHHHHIIIHHIIHIIIFHGIFIEIFHIIHEIGCGG@CIIHII:EBIIAIIEIIIIIHGIIHIFIIIIC;III@F@IFIIGIIG>;9II@HIAIFGII=
@simulated.1604/2
CTCCTACATCAAGCACTAATCAAGAAAATACCCTACATACGTGACTACAGGCATATCTTACAAAAACATCTTCTCAATTGTTGTCCCCTCTTTTTTTTTT
+
IIHHIHIHIIGIIIIIIHGIIIIIFHHFBGFHIEGIEFIFHIBGFIII@I?FFAI?FBIDBCIBGCIF>FII7IEIIGIB@AIID=DIIIIE7II@I5?:
@simulated.1605/2
CTCTTTCATATGGCATAAATGAAGATTTATATTACAGTTTGTTATATGATCAAACTAACTCATAAAAAATAGTTGTCTTTTACCTGTTCAAATAAGAAAC
+
IIHHHIIHIIGHGHGIIIEHIEHIHIHFIIIIIFII=IIIBDIIEIIII?HIIF;IEIHHH@DIIEGGIHIIIIIAIIIEIDI>EICIIID@II<II,C>
@simulated.1606/2
TAGTCACTCAGGGCCTCGGATTTGGGCTTCCCGAGGGTGGGGTCTCAGTATGGAACTGAGGGTGTCCTGGAAGGATCAGGCATTGGAAGTCAGCTTTCGT
+
HHHHIHHIIIGIIFFIIIFIEFFEEIFHCFHHIIBIFIIEFIFIIFDD?IECGFCCEIHIIIG>IIIHIBIIIIIEBG<IFEDI?I@I=IF5FIBI=CII
@simulated.1607/2
AGGAGGAGGAGGAGGAAATCGGAGCCCATTCTGACTCTCCTGTCTCTTTCCCAGGGACCGGTTCAGGACCATGGTGAACGTCCTGGGTGATGCGTTTGGG
+
HHIHHHGGHHHIGHIGIHIIEIIIHDIIIIIIIIAHIFIGHIHIDDIHIIG?BIIIIIIIIII>@I?CIIE=IIIE?IIC?=IEI@DBIIIGIDI=II@I
@simulated.1608/2
GCAGAGAGCATCTGGGATAGAGCCCGGTAACCCTTACTACTAAGCCATTTCTCCAGTCACTATTATGCTTGTTCTGCATGTGCACAGGTGTCTCAGTGCC
+
IHHIIHHHHIIIIFIIGGFHIIGIGIIHIIIIIHIDHEIIHGIIIIDIIEGHADHGI>HIIIIE=IIIIIIE3I>;IIIAIHCIIIE:?BIEI;IID@IG
@simulated.1609/2
TGGCCAATGGGTAGAGGGCGCTTGGGAAATGTGCACCCATCTTGTGCACCCTCCGTCTCACACAGTTGGGTGATGTTAGGTGTCTCTGACATAACCTGTT
+
HHHHIIIIHIIGEIGIIIEHHDDIDIIGIIIBIIDIGIE@HIIEBIFHIIIIIFGIB>HIFHIIIFIIIIII:1IAB9I@III;?9I<IIII;IIHI6II
@simulated.1610/2
CAATCACTGGGAATTGTCCCAAGCTCCTGCCTGTCAATGGTTCCAGAAGATACAGGAAGTAGCCGGGAAGTGGTGGCGCACGCCTTTAATCCCAGCACTT
+
IHIIHHIHHHGIGIGGIIGIIGGHGIIIIIIFIIGEIHGIIIFIIBIG?IIIIBFDIIEGIDIIBGIIIGIEGIIAEDIIICI@@II?IHI<>I;@I?II
@simulated.1611/2
TGTTTATCTTAAGCTGGAGCGTAGGGCGGTCCCTGGTAATTGCTTGTATCCAGTAAAGATCTGAAGAGTCTGGCTGTGAGGAGCCATGCTCTGCGATCGC
+
HIIIHHHGHIHHFIIIGIHFHGCGFIEIHIHIIHCIFICBIICHAI=GIIIACEI@HII@IIFI@BI=@II=FIIIH?AGIDGIICII;HFGE?IDIII=
@simulated.1612/2
AGAGGACTCCAGTCATGATGCAAAGAGGAGCCAGTAGTGTGAAAGCAGCCTGTCAGGAAGTCTGGATTTCCATCTGCCCTTCTGACATATTAGTCCTACT
+
HHIHIIIHIHHIHIHHIGIIIIFFIIGIIEGIIHCIFHIGIIIIHIGIGIBIGIE?IIIABIIIGIIAICIBD?I@C@DI>IBIIIIH6IIIC:?IIFII
@simulated.1613/2
CTCTAAGTTCATGTTTCCTCTGTAAAACAGACTGCTTTCTCCCACTGACGATGAAAACAGAGAGACATGGGAGTTACATGGTCTGTGAATGTCACACAGT
+
HHIHHIIHGIIIGHIIHGIFIGIGGGIIFDIFIIIHDIFIHGIGIIIIIBICFIIIIIGHIIIIIIII<IIIIIAIH9I<II>IIADIBFIIIIGFIIII
@simulated.1614/2
AACAAACTCAATGGTATTTTTGTATACTTTTTGTCTTAACTTGCTTTAGGCATTTTTTGTATTACTGGTCTTTTGCATATACATTTGGCTTCTGTTTTTA
+
HHHIIHHFIGIHIHIHHIHIGHIGIHHCIHIGDIHHIIIFIIIIIIIFF=IDIEG?I>IIIIDFIGH@C;DIIIIICIIHIHIICIGIAI=I@ICII@6I
@simulated.1615/2
AATTGATTGATGGCTCACTGTGGATTAGCATTTCAATATATTATAAATCTATAAGAGCTAAACTCCACCTTTGGGAATTTTAAATACTGTTAATTTTTTT
+
HIHHHHGHIIFIIHGHIIIIIIEHHIIFIEIGFHEAGGIHIGAIIIIFIGBIAFHIBIIGICDGII?IHIIIIIIGI@>IGID==BIGEGI4I@DDI9II
@simulated.1616/2
TAGCTCAAGTCATACACGGCAGGCACTCCTAGGTCTGGCAAGGAGTCTAAGTGATTGGCATAAGGAAAATACCAATAGAAAACTAGAAAACTAGAAGATT
+
HIHIIIHIHHIHIIIHIHHGHFHHIFHIFICIDHIIHHIIIIIDGCI?GII:?GIHDHEI@HFFI<>IIIII=IGI7AIDE5HI=IBI@6IBI=BIDCAI
@simulated.1617/2
ACACAAACACAGTATACGTGGTAGCAGGGGACTTATGGGACTAACTAATCCCTTTGGATATTGGAAGCATCTTCACTGAAGTCTTTGGGAGAAATCTTTA
+
HHIHHGHIIHIHIGFIHHGFIIEIHIHFIFFDCIGHAIIIFFIIFIIHHIBIIDFGDCDIIEBII8AGI=HIEIIIIAIAI>III=?<AF;EIIII:AII
@simulated.1618/2
CAATGCAAGAAAAAAAAAGTGAAAAATAAAAATAAGAAAAGATTCCCCATCCCCAACTCAAACAGGATATTCTTCTCAACTCAGATAGCTCTTGATCTAC
+
HHIIIHHIHHFIIIFIIGIHGGIIHIGIIFHIHIFBGIIEHHIIIIIIEIHIDEIHIIHBIHIIGIB@IF=I>IIIIC?E<IIGI@CIII>IIIIIIIF9
@simulated.1619/2
TGTGGTATATGCTATGATGTATGTGTGTGCAATGTGGTAATGTGTGTGGAATGTAAGTGTGTGTGGTATTGTTCTGGGCGTTGGTGCATGTGTGTGCATT
+
IIIIIHHIHIHGHIIGHHHIGIIEIHIDHIGIDG@DI=IFFIIEDAEII@I@CI=IGH=HIIIIFIIIIEIIGGI>?=IDGII@IIAII@IIIBACAGDI
@simulated.1620/2
CAGCCTGTGACAGCAGGCTCGGCGCTCTGGGTGCCGGCGTTTCCCTGGGCCCTTTCTTGGCATAGTGGGGTTTGATCTGTGACTTTGAGTGGAACCCCAG
+
HIIHIIIIIIHGGIIHIHIGIIIICIAHIIIEGBIGFIIHHIDIIBDBIDHI:IIIEI;IDI9IDIFI4IGIIIBDIGCCIIFID@FIII0>E:IIIIC>
@simulated.1621/2
TCTACAAAGATCATACCGTGGGTTTTGGTTTTTGGTGTATGGTTTGGTTTTTATTTAAAGTTGTATTACATGTACTAATAAATCAAGGGAGAAAGAACAT
+
HIIIIIHHIIIHIIIHIGGIGIIIIEAHFIDIGIFIIGHIIIECIIIIHIICIBGCIIC>ECIEICIFICIIGBEB@GIFIABIBII4IIDIAII;IIII
@simulated.1622/2
CTGTGAATTCTTCCCAAGTGGATCCTGGCTTGGCATCAGGCAAGAATGGACTGGGATAGGTGCCCTCGCTGTGGCCCTTGTTTTGTCATGCAAGTTGTGT
+
IHHIHHIGGIIIIIGIIIGIFIIDDHIGIHGIFIEIIDHIIIII@EEIGIIEFBIDIHI;II=IHI?IEGIE@AIIB>I8@0ICGIIII<DIIDIIII<:
@simulated.1623/2
CACATGTGCTGTGGCCCACAAATACCCACAGACTCACACCCATATCCACACACAATAAATGAATGAATAACAAACAATGAGATCCCAAGGGGGGAAAGGC
+
HHHIIIIHIHHIIIFIIIGHIHIHIIHIIGIGIHDIGFIDHGIIIGAIIIGD?CIF@IIIHIFBGIIICIIHCGGFAII<IIIIIIIIIIIFIIBFIEIC
@simulated.1624/2
TCTAATTACTCTGGCTAGGACTTCAAGTATTATATTGAATAGGTAGGGAGAATGTGGACAGCCTTGTCTAGTTCCCAATTTTAGTGGGATTGCTTAGAGA
+
HIIIIHIHHIIIIGIHIIIEIHHGIIGCIHFHIDIDIHFIHFFIIIIEEIIIAIIGIEIIAII:IIIDI;=II?DIH@FICI9DII;IIIFIBIII>GGI
@simulated.1625/2
ACCTAAGAAAATAAGCAATTGAAACCACCAAGGTTATCTCTTGCTTGTGTCATATGCCCACTGTTCACTAGCTCTTTAAGATGAGATGCTCCCTTAAGAA
+
HIHHHIHIHIIIFHIIIGHHIIGIEDIIIIHHIFGEIIIEICIDHFIGDIIFIEIHIIIFFGCIIFICBI>I=EEEIHIAIIIAIIH?III@CI=III:I
@simulated.1626/2
TGCCTCCATGAGATCCAACTGTAAGGCATTTTCTCAATTAGTGATCAAGGGGGAAAGGCCCCTTGTGGGTGGGACCATCTCAGGGCTGGTAGTCTTGGTT
+
HHHIIIIHIIIHIIHHHIGHFHIIIEHFIGIIIFDFFEIHIIIAIGIHII?I?IIGIIIGFBIIIIII4IIIDA<IIFAGBI>I<CIIFIBIIICDIIIG
@simulated.1627/2
GAAAAGACCCGTATTACATTGTCAATACAGCAAAAGGCAAAAATTCCACTTAAATCCCTCTTTAAAAAAAAAAAGAGCTTAAAATTAAATCTTTGCGGTA
+
IIIHIHHIHGIHIIHHHIFIIHFIIIIGIIGFFDIIIIEIEBIEIIIGIIHCAHBIIIHC@IBDIFIIIDI>AGI@I@H>IH:I=IEIII?:CAIEIIG?
@simulated.1628/2
CACCTTCTACTTACTGGAAAACTAAATTCTAAGAAGAGACTGCTAAGGAAACAATGTTTAAAACTGAGTTCTCGCAGGGGCGTGTCTTCTCTGGCCTTCA
+
HHHHIIHIGHIHGIIGEIGIHIIAHHFFGIIIIFIIGFIIIFIIIIIHIHFDIHIIIGIF>IEIIDIIIIHHCFI55EAIIH@HE>?FII:>IIIIIF,E
@simulated.1629/2
TGGAGAGGAACTGTAAGGTTATTCACAAAAGAAAAAAATTATTTCTGTACTTACTCAAAATTATTTCCACAGTTCGACCACTGGAGTGTACAATGTGGCC
+
IHIHHIHIIIHIHIIIIIFIHFIDEIGGGIIGDDIEIIIFGHEICIEGIIHEIBDEIEIIEIHAHEADIIIIH:IIIDCIAI?HHIIIIIIIIEIDIII5
@simulated.1630/2
GTTTCCTCCAGGACTCAGATTAACAGCAGACCACCAAACAGTGACAGTGGCCTTTTTATGGTAAGCTTGGTCACTGAGTTGGTCATTCCTTTCTGTCATA
+
HIIHIHIIHHIHGGFGGHIGIDGHFIIEHIIIIIDIIEIIFIIFI=IBEEIF@IAIIDIID@IIIIGCIAEFIE<F>II;EDFHIIHIIIFIIII6IHI?
@simulated.1631/2
TTAACTGTAAGATTTTGTATATGATTTAGGCGCCCGACTAATCTTGCCTAACGTTGAACTCAACGCGAGAAAAATGTCTATGTGGCAAAACCAGAAAACA
+
HIHIHHIGIHHGIGGIHIFHCFIIGCICBIIIHIIEIAIIIADGIIGDD=AIIHDIIIIDIIIAGFGGIGA54II?HIICIGIIAF=II;<CIGBIBII>
@simulated.1632/2
GAGTGAATATAAAATAGCATTCATAAATTTCCACTTTCATCTCTATGTAAATTTAGCCAACATATTTCAAAGAACAGTAATTTATGAATATTTATATTTC
+
HIIHIIHIIIGIIIHHIIIHHIFEIIGIIAIGCHIIIHIHIIDHGEEGI@IIIIIIHIIIIIIEEIFI:IEIIDIIAIH@II@IIIBIA7IC;I0HEGHI
@simulated.1633/2
AGCAGCACCAGTTCTGGGCTCGAAGTCTTTCGCCTCTACAATCAAGCTCTCCCAATAAACGTGTGCAGAAGGATCCTGTTGCAGCATCGTTCAGTCGAGC
+
IHHHIIIGGGIIHIHGGGIGIIGFHIIGEIHIIDIIHFIIIFIGGIFI@IDIGFHIIIIAIHIIIIIFIIIIDBGIAIII?IIIEIIEIIIIIDIIDIDI
@simulated.1634/2
GTTGAGACCCTGCTCGCTTGCTCTTCAGTAGAGAACTTTGGCCCCTGTGCTCTCTGGCCTGCTCTTCCCTTTGTTGTACTCAGCAGCAGCAGTAGGGGGA
+
IHIIHIHGHGHHIHHIIGIIGIIFFIIFIDFIFFHGEFIIHIFIIIBIIIDIIHB?IGDIG@I@?@@IIB<HIAI5@I<I9BI@I<IFIHBEIIII>CI?
@simulated.1635/2
GGAAGTTGTTCAGTCACAGCCACACACCAGTTGTCAGATGGTGGATTTGACTTGATGTCCGCAACCCTTCCTTCATCATGATGCCCTAAGCAACCCTGAG
+
IHIHHIIHGIGGIHIIGHGGHIIIIHIIHCEIIGIIHEDEIII=IIFGEHCIFDICIIIIEIIIDIIAEIIIII>IAI>F<C7EIEBHBHIHIIEFH:DF
@simulated.1636/2
GACTATCTGCCAAGCAGTGACTTGACCAGACACCCTCAGAGTCTAATGTCCATTTTGCCATATCAACCTGTAAATATTTATTTTTTAAAAACTTCGTGTG
+
HHIHIIHIIHIHGIHGIGFIFDFEHIHFHIIIGGHIIEHIIICHIAIHIFIFCIGIBDIIBIHHIH=ICIIICCCI<IIIG;BC=IBIIGII>:I@@FII
@simulated.1637/2
TCTTTTTTACTTGTTTTCATTGAAAATAGTTTTTTTCCCATACAATATATTCTGATTACAGTTTGCCTTCTCCCAACTCCTCACAGGGGCTCCCCTTCTT
+
HIHHIIIFHIHHIHIHIDFIIHIGGIIGIIIHDIECIIIHIIHIIIIIAFIGGIGII8III=GIGIIIAIFIIIIIIHGIBD:I?>II>7CIGIGIIIDE
@simulated.1638/2
CTTTAGCATGGTGCAGGAGATTCTCCACCTGAACTTAGCCAAGAACCTAAGAATCAATTCCAAGGAATCCTTTAGAAGAGATTAAGAATCATGAAAATGC
+
IHHHIIIGHHIHIIIGIGIIIICIIEGIIFIFIDGGHCIGGIIHHFCHGIFIIIICIEHHIIEDGIIDGIII6HIIICIIFIIAC7IB?I4IIBBBI?9@
@simulated.1639/2
GGTATTTTTTTTATTTTTTCATTTATATGCATATAAAAATGTCTTTAAGTAACATAACACTGTGTACAAGGAGTATACAATATGAATTTTAAAATGTAGG
+
IIIHIHHHHIHIIHGIGIHGIIGIHHIFHIIIAIIIIIFIIIIEIIIBHHICDICIIIEF:AIIIHGIDIIHIICCIIIHIEEAFIIECHIIDIFA?.BI
@simulated.1640/2
GATTCAGTTAAAAATTCAAGTGAGGTGTCTAAGTGGTCAAATTACAAAGCTGCCTACTCAAATTAGTGATTTTGCTTCATTTGCATAACACTGATGTCCT
+
HHIIHHIIHIHHIIHIHIIIFHIIIIIIIIHIBIIFGEHIIGIEIHBBG@I@IBIIIHIIIIH@GAAICDFI:@E?I?HI@III?BH=IIIIGIIC@IBI
@simulated.1641/2
ACAGTGGCGACTCTGGCGCTTCCTCCTGCCGGGCAGCGGGGACTCGCACGGGGGCGTGTCCAGAGGGTCTGCCCCGCCTGCGGGGCTCCGCGTGGCACCT
+
IIIIIHGGIHGGIIHHIIGGIDIHGHIIHHIIIIEFHI?HGEE@HIFI=IIICIFIBIDIDFIHIIIIIGIGIDI>>?IFIIIFBI@9I>II@?IIIIII
@simulated.1642/2
ACAGACCGATTGTGACTGTGCTGGAAACAAGTAGAATCCCAGACAAGTATTAATGAAAAGTACAGAACTATCAGAATACTGAGTTTGAAAGGGCAAAGAC
+
HHIHHIIHHIHIIHIIIIGHGFIIIIIIIGIFICEDIHIIHDIECHE;HGIA?IFIDIIIIGIIFIII;FAAAIDA=D=CIGII6?>III<B?IIE7I?H
@simulated.1643/2
CAGACATTAGGTAGAGCTCAGGGAACCCCAGGGAAGAAAGTAAGGATTGTAGAAACCAGAGGGGTGGAGGATACTTGGCAAATACAACCTACACAATCAA
+
IHIHIHIHIHIIHIIIHIIIIIIGICIGIIIIIIIIIIIEIFIIGIIGDIGGEIHIIII<IFIIIIFGI@IIDIIIIIIIIIIIDIIII@HIIIEIII9I
@simulated.1644/2
GCATGAGGAAGTGCCTACACCTAGGCCTTTGGCGTTCCTATCTCACCACCTTGATCAGGCCAGGTGTGCAGACCAGGATGTGCCCCAGACCTACGGAAGC
+
IHHHHHIHGHIIGHIIFGFIGECIDIBIIIGGIIHIEEIHIEGBHEIBD=AFGBIIIIIIIIH==;IIIBI>GIGEIEG:FI<9AII8IDIIE<CI7B6I
@simulated.1645/2
ATGTTTAAATATACCTTTTGTACAAGTTCTAGGAAATATTGTTTTACAGTAACAAACAAAAAAAAGTTTTGTTCAGAAATACATATCTGAATTTCTAAAA
+
HIHHIIIHIHIFIIIIIEGIIIFIIIIGIAHIIIIHIECEAIHBIIIIIIBIDIICIIDIFI:IHF?ICI>IIBDDII>CIIHDI@AIIIII;DIIBAG@
@simulated.1646/2
TTTTCCTTAAATGGAAAACAGTTGTTTACCACTGCAAAGGCAGGTCTTGCAATTATAAATCTAATTACTATGGGAGGGGGGAGATAATAATGCATAAAAA
+
IIHHIIHIIHGHGIHHGIFIEIFIIIIIECEIIIGIIHBIIIFIIIIHFHFBHIIIIII>G>IIIIDIAIIIIDBIIEF<IIIII?@IFIII7EBDIB@>
@simulated.1647/2
ATCTGATAAAGTGCAACGATGCTTTGTGCTAAAAACCCTAAACAAACTCAGAAAAGCCACCTTAACCTAACAAGTACATATGACAAAGCCAGAGTCAGGG
+
HHIIGHHIHIHIIIIIHGGDIGIDIGHIHIIIICCIBIIHIIE=CIGCIIIII>IIIGIFF@IIHEBEGGIGFIIIII<II?EIFHAID5IHII7EIEI2
@simulated.1648/2
CCCTTCAGCTCCTTGGGTACTTTCTCTAGCTCCTCCATTAGGGACCCTATGTTCCATCTAATAGATGGCTGTGAGCATCCACTTCTGTATTTGCCAGGCA
+
IHIHHIIIHHHHIIGIIIHIIDIGDIEIBFIIIIIIHHIHGI>IIIIII@ICEIIF?I@III@H=HGIIIII9IBCACIHHIFIII8IC8ICID6DB;I<
@simulated.1649/2
TGCAAGTTGGAGGCACGGGGGGGGGGGGGGGGAGAGAGCTAGGAATGACATGGGCAATTGAAACTTCAAAGCCCACCTCCAGTGACACACCTTCTCCAAG
+
HIIHHHHIIIGGIIHGHIIIIIIEIICHHHGCDHHEIDIFIHIIFIIFBC:IBIIAEBHI?IFI>IFIIGIFI@AGGAIF9C?GIIIIIIDIIIDDIII7
@simulated.1650/2
CCCACACTTGAGAGGGTGAAAGCAGGATTGGGAGTTAAAGGCTAGCCTGAGCTACATGAGACCCTATATCAAAACAACAAAGAAAACCAAAACGGTAAAA
+
HHHHHIIIHGGIIIHEIIGIEFGHIGFIFIEGIIGIDIIGIAHIIIIIIFHGHHCHFIIFICIFECIFIGFCA9D;>>@II8GHICF=DIIDIFAIIAFC
@simulated.1651/2
TCTAAGAAGCTGGCAGCATTCACACTGGTGACACCCAGATGATCGCTCATGGAACCCACAGACAAGTTAATGTTTATCTTTAAAACATAAACAACTCCAA
+
IIIHHIIIHHIHIIIGFGIIIIIHIIIIIIIGIHHI@IIIDIFIHHEI8IBAIIG;GHIIIIGIIFEEIHIICABIEIBII39HGDIHIG:IA=IIIIII
@simulated.1652/2
ATAGTACTACCAGAAGATCCAGCAATTCCTCTCCTGGGCATATATCCAGAAGATGCCCCAAGTGGTAAGAAGGACACATGCTCCACTATGTTCATAGCAG
+
IIIHHHIHIIIHIHIIHIIHHIGHHIGFIFHDHIGFGIFGII?GI?IIGIIIIGIG=IIII<I:IHADIDIIHIIIIIBI5GII@II@IIIDIIIE=CII
@simulated.1653/2
CAAAAACGCTTCTCAAGGATAAAAGAACCTCTGGTGGAATCACCATGCCTGACCTAAAGCTTTACTACAGAGCAATTGTGATAAAAACTGCATGGTACTG
+
IIIHIIIHHIFHIHHFFHIEIIIFHHIDICHDIGIIIBFIFIIHCIIHIAIFIEFIGI>CFFI@EH?BFI:DHIBEIID<F<ABIBECDIII>III;I;I
@simulated.1654/2
AAAGGAGCATCCATCCTCCTTCCCTTGGCTATAAAAAGGGTAACTGCCGAATCCTTGAACTAACGATTTAAATGGGACTAGCCCCATCCCTATGTGTGCT
+
HHHIHIIHIHHIGHIIHIIIHIGIHIFDHIGIGIECIHICIAGEFIICIIIIIFIG>EHFHIFIII>IIF>IHII>CGAIIFDFI7I>>HIIIEIGIEIA
@simulated.1655/2
GTATCTACCTTTATCTTTCCTGGGTCTTGAGGCAGAGTCTGGCTAGGTAGTTCTGGGAGGTTTCAAACTCACACAGCAGTACTCCGGCTTGCCCCAGCCT
+
HIHHIHIIIHGIIIGHGFHFHIEGHIHHDEGGIIFICGHBEDIBCIHHEICF=IAIIE;IIIIIEIIIIAHH?GIIII<?86II@IIIIAI?IIIDIGII
@simulated.1656/2
GATTCAGCAACTGTCTCTGTAACAGGACAAAGAATCCTTTACTTATCTGCCCAAGAGTGGTATAGCTGGATCTTGAGGAAGATCAATTCTGATCTTCCTG
+
IIHHIIHHIIHGGIIIIHFIIIGIHIIEIIIIGFHIDEIHIEDIEHI@IIIGEIBIIIHIFEDGHI8IIIIIII=GAI;=EIICIIIIIDI5?I<BI=EA
@simulated.1657/2
CAGTGAGATGTTAGCAAGTAGAATGCGCTGCCACTGCCTGCTAACCTGTGAACTGAATTGCTTATTTCCAGACAACACAGATGGGAGTTGCTCCAAAGAA
+
IHHIIIHIIIHIGIFGFGIGHGIHHGHHIFEIFIIEFGIIIG@FEAHIIIIIIIIIIG@@IIHIB<I>II?II?ICF@FIIFII<DIIH:IIICICI7IH
@simulated.1658/2
CAGTCAGCACCTGATCCCAGGCACCCCAGAGGCTTGGGGCTGGGGCTGGGACTGGGGGCCTGGTTGTCTTTCTCCTCAAACACCAGAGCATACCTTTCAC
+
HIHIHIIHHHHGHIGIIHGIIIIIDFHIIIIIFFHIIIEIIIFHGIHIIIIHIGGIDDIBHIEIIIDDIAGH?8IHIIHG;IFGIIDIIIDII7IIIIII
@simulated.1659/2
TCTGGACCTCTCTCCTCAGCTGGAACACTGTGTGCATGCTTCCTGATAACAATCTTATTTGATGTTCATCTGGAGAATCGTTTCGCTAACTCCTACTTTG
+
HIIHHIHHGHHHFHEHIGGIGICHHFFGIGICIHFA@IIGIIIAFGACCEDGIDII?III@IIIIIGIGECCEGIIGIIFAEIICIIB?0?HHIEIHIB1
@simulated.1660/2
CTAACAGAATCACAGGAGGAACAAGCTCTAGCCAGAAACAGCTAGAACATCTAACACCAGACATTACCAGATGGCAAAAGGCAAATGTAAGAATATTACT
+
IIHHIHHHGIHDGFGIGFGDIGFIDHIFIDIEIIIFGDEIEEIDH=I@IIEICGHHIIBCFCEI@AIIH6?IBIIIIABIIAHIIF4?:IIIII;EA>I3
@simulated.1661/2
CAGTACCCCAAACAGGCTCATCGAGGCACCTAATTATACATGTCATGAGGAAGAAAAGAAATGCAATCCAATGCAAACCAAGTCTTCTCTTTTTCCTTTA
+
HIIIIHIGHGIIGIGHIHIIEIIHIIHHGGGIHIIHIFIIGIIIFICIEIHFIBIFIIG?=IIIIIIFC@FHIIIFIIBIIIIIIIIIIIAIIIFIC8BH
@simulated.1662/2
CTGATGGCTCCTAGGTGAGTCTGTTTGATGTCTGCAGATTGTCAGCTCTGTGATGACAGGCTGCTGTGCCCAGTGTTTCTTATCTCCCATGGGTTGTGTG
+
HHIIIIHGIHGGHGIHEIIIIGIGHHIFHIIIIFFGGAEIIHIIIIIIIFEGID>@IFGDIFIEDIGI@HDIIIIIAHBCBIE@IHIIIGCIIII66EED
@simulated.1663/2
TGTTTTATCTTCTTTAATAGAATAAGAAATGGAGGCCCAGAGAGGTCAAATGACCTAGCCAAGGCGGCACACCTACTATGCGTGTGTGTTTTAGCCCAGG
+
HIHHIHHHGHIGHIIHIEEGGDIIIIIGIBEFIIFE@HIHIIIGCIEHFIIFIIFHIIDGIIIIIIIBI?HIIIGDAIE:GIIIAIIEI;IFCI8GHIGI
@simulated.1664/2
CCTCCTTCCCTGGCCAGGAGCACTCCTAATCGCCCCTAATCCTGCTGTCCACCTCCCCCGGGGGATGGGGCCTTCAGGCCCAGGCATCCTGTGAGACCCT
+
HIHHHHHIIIHHGIHIIIGHIIHIIIIIHIIIFEEFHCHIHIIIICDB=FGIIIIH=IIIIIBAI=?II?IIIII<HEFHDCGIII6IB?I@@IF5AI@8
@simulated.1665/2
TTTTTACTTATTTTGGATCCTTATGTAATTAATGTTTTCAGTATACACCCTNTTCACAATATTTCTAAGCTGTGTAATGTTTTTAAGCAATGGCATTATT
+
HIHIIHHIHFIIHIHIEFHEHIIEEIHGIIEII;HFBIGGHIBDBIGGIFC=IEIIIGFIF?IIAEEBG=IFIIIIII;III:I;IIDB?FDII;@AIII
@simulated.1666/2
GATATCCAAATGTCAAAACAACTAAACTAACCCTTTAAACGTATCAATGACATTGTAAAAATACCATTTTCTCTTTTATATGCNTACACAATTCTGAACT
+
IIIHIIIHGIHIIIEIIDIHIIIIFIIIIEGIIIIFIIHIDGGHIIIGIIIEAB<IIIEIDCBIIBIII?FB/IIIDEIGE:@IEI?<<>IG;EIBIIBI
@simulated.1667/2
TGTGTGGGGAGCTTTGCTACTTGCCTTCAAAGAGTGTGAAGAGGAGAGCTCTCTGTAGCAGCTGCTGGGGAATAGTGTGGACAGTAAAGAGGTTTTCAGG
+
HIIIIHIGIHHIIHGIIHGIIIFHHGBGII@IEBIIHF=HIIIDIIIFCHHIIIIIIFIEBIIDIIIDIAICA?II5IDI55B?IH@F>IDIGIG=IDF<
@simulated.1668/2
ACTAATCTATAAAACGTTGAGACTACACTCTGGATGCCAAGCCCTGCAATTACATTGTGCAAAGGATCTTCATGCATAATTCCTGGGGTATCATCTGACA
+
IHHIIHIIIHHHIHHGHHIIIDIIIGHII?IIHIGIHHDCAFGEHHHIIII?AGGIFIEIII@:IIIH@IGIII@DIHII7FIIIHII7II@III?IIEI
@simulated.1669/2
CATTCACTTATTTAAACTCATGACCACCCATTGTTTTCTAGCTGCTGTTTCCTATGTGGCATTTTCATGATTAGAAAAGAATTACACAGAATATCTCAAG
+
HIHIHHIIIHIIIHIIIGIGIHIFIIIIIFEIFIIGIIIDIA@FIIIDEAIIAC=@ICIHIIIIIIIF8IICIC>IIHCII=II=AIHI>I>G8II0>3I
@simulated.1670/2
TAGAATAGGACACCACTTATAAACTAGCTGTTGCTTTATGGTCAGATGATCTAGAGCACAAACATCACTCTCTCTTTCTAGAGCATATGACATCACTCTC
+
HHIHHIGIHIHGFFHIGIFIIIGHHGHFIIGHIIIIEBEEDIAIIGICCIEDHIHI@GIIIDIIHIIIIIIFIIIIIID>II7<>IIBIIIIIHI<IIII
@simulated.1671/2
GTCTGAAGTTCTCTATCTTTGTTGGATCTTTCTGTGGTTTAGGTATCAGAGTAATAGTGGCTTCATAAAATGAGTTGGGTAGAGTACCTTCTACTTCTAT
+
IIHIIIIIIHIIHHHGHIIFIGIIFHHIGIBGDIEIIIEDDCBIBIIDIIDBIDIIDHIIBI;>FIIIF<IGIIIDH8IIFIGI?;BIIEIIIAC;??II
@simulated.1672/2
ACTTTTCCAGAGTTTGAAATTTCCACTCCTATGTTTTGGCTTTGTTGTTTACTGAGAGGCATTCATATGGTCACCAGTCCGTTCCCTACAAAAAGCTGTG
+
HHHHHIHHIHIHIIIIHIHFIIIIGDHIGEGEIIIEFDIIIHDFHACIEADCDIBIIIDEIIDGBIIADIIIIII:I1IHBAIBGBIIHAICIFICFED<
@simulated.1673/2
GAGGAACCACCAAACTGATTTCCAGAATGGTTGTACCAGCTTGCAATTCCACCAGCAATGGAGGAGTGTTCCTCTTTCTCCACATCCTNGCCACCATCTG
+
HHHIIHHIHIHHIIIIIGGGIHIDGCGGCFIFDGHIIIIBCEDIIIEIGIIIIFGIGIIIFICIHIDHGHIIGA=IIFAIBIICI>DI5EI8I?BBHIIE
@simulated.1674/2
CCTTTATCCTGAGAATTGCTTTCTCTCAGAAAATGCTTATGAAACATGACGTTGTGACTTAGTACTCTTCCCTGTCTCCGCCATGATAGACAGGGACCTT
+
HIIHIIHHIHIIHIGGHIIFFFGIIEFIIIEHGIIIEIIIBEIFCFCIFGEFEIIEIIIIEFHI@HIEIIGIIIIBI>IDEI6A6IC<IICI7ICI?CIA
@simulated.1675/2
CCAGGCTGGCCTCGAACTCAGAAATCCACCTGCCTCTGCTTCCCGAGTGCTGGGATTAAAGGCGTGTGCCACCAGGCCCTGCGATATTGTTGACTTCTTA
+
HHIIHIIHIHFGIHIHGIIIEGHIIIIHIIIIFGIHCGIFIIIEDHFIDDIIII?@IIEIII?GIEEAIAIGF@>:IH6HIDDIICIFII:E<I@IFGI<
@simulated.1676/2
CAAGTTTTAATGTTACATACTAATCTCTTGTCTTCCAAGGCAGACCACCACCCTCTATCTTCTCCTCTAAATCTCCCTCCCCACCCCCTCCTTTCAGGCA
+
IHIHHIIIIIIIIFIIFIIGHFFIIIEIIIHDGHIIHHI>IHICCIIIEFGIGIFFIHIBI?FIIIIA:BI@IIECIICAIID@BIFIBII>E.GI=;II
@simulated.1677/2
ATTGTCAAAAAAGACCTTATAATCTTATTATTTTAACACATATGGAAACGACACATCAGCACTAGCTACAAAAATTCTGTGGTAGATGTATTAGGTGGGC
+
IIHHHHHIHIIIHGIIIGIGEEIIIIGIIFCIICFIIIIHIAEEACIIDDIIEII=IDCIEIIFI:GI?I@;DA=IED;IEI=IF=IIBII;DI?I=II5
@simulated.1678/2
ACTTCAAACGGACATTGGCCCTTTGTTCTTGTCTCTTGTTCTATCTAGCTCAGCCCACGTCCTCTCCCTAAAACTCATGTTCGGGTCATTCATGCGTTTA
+
HHHHIIHIHIHIEIHFEIIDIIIIIIFFIEHIFFGCGFDIIEI@EEDIHDI?IFDCDIIIAIIIII:?=IFHIIIIIIIIF@IDIIII?II/FIII@III
@simulated.1679/2
TGCAGCACAGCAGATCTGGTTAGCAAAGAAGGGGACAGCTCTGAGACAGCCTTGGGCACACCCCAGACCCTTAGTCCCCAGCATCAAGGTTCCCCCTAAC
+
IIIIIIHIGIGIHIHIFDHIGEFIIIFFHII?IEIIIIIGHHHIHIHICICECFICIBIIIEEEHC>FGIHIHIBH?GIII:II7IIF=III=IFCIFE<
@simulated.1680/2
AAGGCTTTGAGGCCTAAGAAGTAGGGTACTAAATAATGGCACTGACCTGATGGGGGGAGAGAGAGGTGTCATTTGGGGTCCTCAAACAGCTAGTCTGTTA
+
HHHIHIHIHIIIIGFHIIFGCIHDIIIIIIEEEHGIIIHIGGCGEI@HIDIIHIIICBI>ICFIIFHBCCGIIHBIIIAI@GIHF=I/ICI:5>II5AA@
@simulated.1681/2
TCTCTTTTTAGGACCATGCTCAGCCTTCCTTTCTTCTTTAGCATGCTATAGCAGTAGAGGGAAGGGTGCAGACTGGGATGTGTGTATCCACTTCTAACAG
+
IIIHIHIHGGHIIIGIIIGIHIIIGHIIHIIIIIHFI;IIAECIIGBGICCIFGIEBIGICIIIHFIIIIIE=?><I7GIBDIIHIIGFIADHI8I@GFI
@simulated.1682/2
CATCACTTGACATTTGACAATACCTCAAGGGTTGGTTTCCGGCATAATAATGGGTTGTTACATCAATCTTGAAGTTTATCAGACCCAGATTCTCTGTAGA
+
IHIIIHIHIHHIIIIIEHIGHIIICHHIGIHIIIECDGGBIAIBBIIHEDIIIIIIIIIIFIIII>IFDI@IGIIIIII4??I<:;I5IIIII<IIAFAI
@simulated.1683/2
CTTTCCCTCTCTTCTTCCTTCCTCGTTCCTTTCCTTCCTCCTTTCCCAGGATTTCAGGTATTCCAGGCTGACCTTGCTATGTGGACAATTACGACTTTAA
+
HIHHIIHHIIGIIHFIHIHGIGIFFIIHHFFIEIHGIFBIEFHBIBICIII@IBDAGEFIGGGI8IIIAHEIIFECIHBIIEIIDAHGIIHB;9IHIIGI
@simulated.1684/2
TTTGCTAGAGCAAGGGGCCTCTCTTCCCAATGATGGCCAACTAGGCCATCTTCTGCTACATATGCAGCTAGAGACACGAGCTCTGGGGGTACTGATTAGT
+
HHHHHIHIIIGHIIGGGIFHGHGHIIIHGIHGGIIIGDFFHIIEIIIICFCIIIDFII>IEAGDDIIIIF7CGIIIIEIEI6?@I@CII>@CDIIIDDII
@simulated.1685/2
TGGGTGAGGAAAGAAATCCTGCTACTTCTNTGAAAGAAGCAGAGTGTCTCTTCATATATGGTGGGAATTTGGGGATAAAAAATGGATTGGTGTGAGAATA
+
IIIIIHIFHHHFFIHHIHHHEGIIEIBIGGFDBDDIIICIIFHGIIIIAI=GDDI>HIIEEDIIIDDHI;CIHEAIBIIIHC@F@IIBIGIIF:?II:II
@simulated.1686/2
ATATGAGTGATGAAAACTAGTGATAAAATCATCCCTTTACAGTAATACAATCCTAATATAATAAAACCTATAGTTGTCCAACCAGCCAGTGGACAAGCGC
+
HHHIHIHHIIIIGIHIIHEGGHGICFIHBIIIIHHEGDEHEIGIGH@IIIIHEIIEIEBI?AIIADFIDIF?II:IHIIIIII<IIHI4<IB@IFEIEEI
@simulated.1687/2
GTGGAGGGAAAGCGGCAGATAGCAGGTGATATGGGGGGCCATGTGGGTATTAGGGGCAAGTTTGAGCGGGCAGAGGAAGAAGCTGGGAAGGAAGAAAATG
+
HIHIHHHIIIIHGIHIIIHHIIIGIIEIEIIHIIIEIHIEIDEHCIIIFFI?FFAIIIIEIGBID>EII>H;BFHIIGIIDIGII=HC=II;EFEIIIII
@simulated.1688/2
TGACAACAGCAGCTGATATTTCCAGATGTCTGTGTTTATGAAGGAGCAGGCTAGTCATAGAAGAAAGGGCTCCTGTTACTTTTTAGTAGCTTCAAAATCT
+
HHIIHHHHHIHHGIHIGIIIEFHIHHIGGHGIFIFHFIEEIIAHBIDHGEIDGIEDIGECIIAED<IHEG?IC>IF1IGID;EB>II:IC?ID6I:ADCI
@simulated.1689/2
TTAGCAAGGTATCTCTGTCTCACCTGCCCTAAACTTAGTGGTTTGTTCCACTTAGCCCCTGCTAAACATCTTTGGCCACCGCCTGTAGCAGAAGCCGCAG
+
HIIHIIIIGIGGIGHIIIFIGIIIIIFIIFIHIIH@HIIDDGDIIIBIIIBBIIEIDHIHFIIIIIIIF@IFI=:IIIIIIIIIEGIIII9IE>IAAIFI
@simulated.1690/2
GGGTGCTTTGGTGGACCTACTTTTCAAAAGACAAGGGTCTAGTGACCGGTGAGAAGAGGCTGCCCCAAGGGTGACCTGATGATTCCAAGCCTCACCCAGA
+
IHIHHHIIHGHFHHGIIHIHGHHGIIIIHIHIIHIHCGIFGEDIICFIG?I?F<AGGCBCBIIIEIFIIDII?IIFIFAI>B6>IIDIE=IEICCIIIII
@simulated.1691/2
TGATCCATCCAATAGATGACTGTGAGCATCCACTTCTGTGTTTGCCAGGCCTCAGCATAGCCTCACAAGAGACAGCTATATCACGGTCCTGTCAGCAAAA
+
IHHHIHGIHIIGGIFIIICIIIIIIHIFGIHIEHGDIHIIIIIEIIEEIIIIIIIE<EIIIGIIIDI@?I@IIAIIFAIIG@I9>CIII=IIFIDF4CDI
@simulated.1692/2
ATAACCAATGAAAATATTAAGGCAAAAATTGATTTTGTGAGTATCCTAAGCTATATAAGTATAGAATTTCACGACTGTGCTAAAACAAAAACAAAAACAA
+
HIHIHHIHHIIIIIEIIEIGEDFHFIFIIIIIIICHIGIIFCIIICIGIDAGIHIGHBGIIFFEBIIIIAEIABIEIIB;IHCHIIGI?EIIIIIIC@AI
@simulated.1693/2
CAAAAAACAATGCTCCCTTAACTGGTCCCTCCTGTCTGGCCACAGTGGGAGAGGATGTTCCTAGTCCTGCAATGACTTGAAGTGCCAGAGTAGACTGATT
+
IIIHHHHIHGGHHGHIIHEHIGHIHHGIFHEHHIHCBCGIIIFGEIIHIIIIBEIFCII>FII9IHIIIIIIIIIDIIIIF?IHCI?I@DI7=I?IIIII
@simulated.1694/2
AGGTGGTGCAGAAGGAGGTACAGCTTTTGGGGTCATAAGAAGTTTCCTGAAGTCTTCATTGGTCAGTTTTGATTGGTGGAAGGAATGAAGATCATGCACA
+
IHIIIIHGIGFIHGIFIIIIHIIHIIIIHHFIIIGIIAIIIIFIIIIIDHHIICHII;HIFCIGIIF@ICIGHI?FIIIEHIIEIIIIHIIIIEI=IIDA
@simulated.1695/2
ACACTGATGTCTTCCTGGAAAGCATGCTTGTTTGCATCCTTTAGAGTAGAATGACACAGAATGGTCCTGTATATAACAGTTGCTACCATTGGTCTCAAAG
+
IHIHIHIIIGIIIIIFIIIIEHIIIIIIIDDIHIIEIIIHFADHBGDIIIFIIIIIDIIIECIDIIEHCAIG=<DID?IIDI@IC=AFHII?AIHII<IB
@simulated.1696/2
TGTGCAGGCTCACAGCTGCTTTCTTGCTCATCCTCCTGGCTCTCCGCTCTGCCCTTCCTCCTGGGGTGGCACAAGCCAGGCTGTCTAGATAAACCCAGCT
+
IIHIGHHIGHIHIHIHHHIIIIIIIGIDIIFGIDIHIBIHIHII=DFADIIHCCDGB>EEBCIIIFI@>IHIIIGIIIHIGI;H5AIICIIBII@II@II
@simulated.1697/2
ACACCACTGATAGGAATTCAAGGTAGTGTAACCACTGTGGAAGTCAGCATGGAAGTTCTTCAAAAAAAACTAAAACTAGACCTTCCAGTGCAACTCAGCC
+
IIIHHHHIGHIIIIIFGFIFFIIHGHIHIFHIEIIIGIIIII@FGBEIBII@IIIIIEIIIHI?II=?G=IIIIBD>III;GFI9DIGIIIHIIII;IAH
@simulated.1698/2
CCAATTTTCCTAACAGCATTTGATCAAGATGTGTTTCCTCCAGTGTGTATTTTTGGAAACTTTGGGAAAATCAGATGGCTGCAGTTGCAGTTGCATGAAG
+
HIIHHIHHHIHIIIHIIIIFIHIGIIHFGIIGHIIEEIGIBCDIIIHIIIIDCDIIE>CIIIHIIIDHCCFI@IBI@IIA8DIIIIGIIIFIICIIIII@
@simulated.1699/2
CTAGGTCATTTAGCAGTTACTGTCACACAGCACTGCGGTATCCAGAGACGGGCAACTTTCCTCATGCACAGACCAACCTAAGACACGGGGCCCAGTGGCG
+
HHIHHIHGHHIIIHIGIHGIIIGIIGEIIFIIIFIGIIIEHGGIBIHA<GE@EG@DIBEIHDAEICII=AIIID<DI<IGIBI;GICDBIIIBI:=GFEI
@simulated.1700/2
GTATTTCTCATCTTCATAGCAACCATGGGAAGTAACATTAGTAACATTAGTACTCAGAGAAGTAACATTAGTACTCAGAGAAGTAACATTAGTAACATTA
+
IHHHIHHIIIIFIIFIIHIHIHHGEFIHEFIIGHEICIGID?IIGIBHIDGIEA7IIIIEIIGIEIHFHHIIFGAICBH?=IFIIICI9ICII8ICFIAE
@simulated.1701/2
TGTGTGTGTGTGTGTGTGTGTGTGCGATACCTACAGACACAAGAAGAGGCCATCATATTCCCTGGAACCGAGGTTACAGACACTTCCCAGCTACCATGAG
+
HIIIIIIHHIIGHHHIHHIGIIFIIGFDIIIICIIIII@IIIFBIF=GFIBFIIFGFIIGHHI@IHIAF<IGIEIEIIIII=>IIDIIII1D??BFEIII
@simulated.1702/2
ATAGTACTTTAAAATTCAAAGTCTCTTAGCTGTGGGCTTCACTAAAAAACTTCCTTCAAGAGGGAAAAATATCAGGGCACAGTCACAATCAAAAGCAAAA
+
IHHHGHIIIIIHGHIIGHIGIGDIFHIFGIHHHIIIHI?GHHHFHIIGIIGI@IHIHIGIEAIIIIIIH<?CIIDIBI=I=IIDIEIIEB:9CIIGIIAI
@simulated.1703/2
GGCCTCCTTACAACTCCTTCACAATCTGCAATCCTTTCAGATTTCTGTCTTGGGGAAAGAAAATGTTTCCTTCCACCAGACAAGAAAACAGGATGCTAGA
+
IHHIIHIGIIIHGHIIGHHGIEHIGGIIAIIIDIBFHIII@I@IIIDEEIIIHIHIIH?FHH@IFHIIAF@EI<AIII>III>B<HII;II=IEEIH=C;
@simulated.1704/2
ACAATGCATTTCTTGAACTTTCGGTAAAGTAGCTGAAATATTGGCTCTCTTAACCAATAGTTTTACAACTTATTTTTCCCTTCTAGGCTTTGGCAACCTC
+
HHHIIGIHGHHIIHHIIIGIHGFFIIHHIEEGBIGFIFAIFGEHFIGEIHIH@AHDIEFFEHIEHHGCD>IDDICDIEIIIIBII@IIIIG5FAIIII@F
@simulated.1705/2
TCTCTAAAACTCTTATCCTCAAAATACTGCAGAAGACCCCCTCCCCATCCTGTTCCCTTGGCAAATGTCTCCTGTCCTTTGATGAATCAGGCATCACCTG
+
HHIHHHIIHHHIFIIFGFIIHHIGHEAEHGIHHFDBIHIECFIBDFFEH?IIIIF<CIIIDHIIIIBCIIIIIGIGHIIIIEHI?I@IIHII7@I@:@IE
@simulated.1706/2
TTTCAGAAGGTACTTAAGAAAAACTTGCAAGAAAGGAGTGAGTTCCATAGAGAAGCAGATCCACTCAACCCTACAGTGGGTCAGTTATACAGATGGTGCT
+
IHIIHIHIIHIIHIFIIIIHFIIFGEIIIFIHHIBCIIIIIIDHIIHIIHD@IEIF@IFIAIDIB;IDAIIFFHICII<IIIIHBIIHIID*C>IIGA9I
@simulated.1707/2
GGAGATTTCAGTTTGTCTTTAGTCTGTGCACTTTAACTTCCCCAGAGAAGCAATGTTCACAAAGTGCACACCCAGCACATAACTTGACTGTGACCTGCGC
+
HIHHHIGIIIHHIGIIEIIFIGIIHFHIGFHEIIHHIGEEGIHD?H??IGGHFIIIIB6IIIIFII0:IIIIBHIIIC=I>AII5II>GBHIIGI4IFII
@simulated.1708/2
TTTTTAAATAAAGTGATTAATTTGTTTAATTCCTAAAATTTTAGGAAGCCTTCAAAGCTGTGGAAGATATTCATGGACTATTTTCCTTGTCTAAGAAACC
+
HHIHHHHHHIIHGIIIIIGIEHIIIFIIHHEIICFFIIIGCDBHHIIIGGCAI=GIIIGI@EIIIAEI@IBIA<=III5IIIIED=ECI:G?IIEI?BIC
@simulated.1709/2
AGTTCTAATGGATTAGCATAAATAATAAGCTCATTTTTTCAGGGAGGAATTAAGCACTTTGAAAAAAAAACTGTAACTGAATTTTGTGTAAGACGGTGCG
+
IIIIIHHIHIIHGHGHHIGIIHIGGIIGEFDFFIIHFIEIGIHDIIIIHIIIHF;BIIIHIIIHE19IIFIIIIAGIFI?AAI.=@BHI:;CG;IFIGG@
@simulated.1710/2
GGAGTAAAAGAGAATTCTTGAATCAAATATGTGTCCATAACCTGGGAATATGGATTCAGGTTACCCCAACTAACACGTTCTGACAGCGAAAACATTTCAT
+
IHHIHIHIIIHIHIFIIIIIEIIGFGFGIIGGIBFIAIIGIFICHH?IAI?GCFIHI5FIICIHIHCIFIIBEEI>GIE9IB?IB5III:IEIDI9CGII
@simulated.1711/2
GCCTGCCCCGTTATACTATTCAGGATCCTGGGTAGGCCTAGGGATGTTACCACTCCACTGAGCTGGACCCTCCAGTGTCTATCATTGAGCAAGAGAATCC
+
IIIHHHHIIIFIIHGIGIGEHIIGEGIIEIGIIDIHG@EII=FGGBICIIIIIIFIIIIEIII??IIABII=>HIID>IGI;9I9II3IIIBHFGII?7I
@simulated.1712/2
TCCCTCCCTCCCTCCCTCCCTCCCTCCCTCCCTCCCTCCCTCTCTCTCTCTTTCTCTCTCTCTCTCTCTTTCTCTTTCTTTCTCCCTCTCTCTCTTTCTT
+
HIIIHHHGIIIHHIHIIHIIHFHHIEIIIHCEGIHFIEFIIIFGEIIIIAI@I<IFIIIIHIFIIIII?7/FAI8IDIIAIIIE7>BIG;FHDIII;5II
@simulated.1713/2
GCCAGTGTTCATCCAAGAGATGCTTAATTCTTTACACAATTCCTCCCATCAGTTTCTCCTATGCTTGGACCAGGAATCTGCTAACATTTGCAAAAGTCCA
+
HHIHHHHGIIGHIIIIIHIIICHHIIHDIEGFIFHIIEIIGGEI>CICIIIGGIIDIA@IBIEC@CIEEHIIHHI4GIFH@IIICIA>HGIBI>DII>=I
@simulated.1714/2
TCACAGCAGCTGCCATGGAAGACAGAAGGCAGGACCAATCAAGTCCAGCCTCTATTCAGTGGGACGTGATCTGGGCATGCTGGTCCCTCATTCCTCGGTC
+
IHHIHHHIGIIHGIIEIIIHIIIIIHIHFHICIIIFIHFIIEIIDIIDICIIIICID=HIIIDIBHDG>I>III?<FFHCII4CIID?III@IIIFI?IG
@simulated.1715/2
ATCAAGTGAGAGACAAGTGAGGATTGACTGTGGTAGTGATGGCAAGTGGTTGGAGGCAGAAACACACACACACACAGATGAGAAAGGATGAGTTATCAAC
+
HHHIIIIIIIHIGFGGHIHDIIFIGIEIIIIGIBBIEEGIFI?HHIIBHDHEHIHHBIII@B=7FAIIIIIIII;IFIIIFBGBIHIG/II4<AEIC;=I
@simulated.1716/2
TTAGGAAGATTGAGAAGCACTGCTCTCGAGGGCCCTGACTAATACAAGTTCAATGCTTAAGTTGCTCTTCAACTTAGAAATTATATCACCAGCTGAGACT
+
IIIHHHHHHHIHIIIIHHIIGIIIFIHIIBHGCIIHIH>GBDIIIGDIIDIIGGIICIIIBIIC<@FDHHDBIIG>BII@@IDCI:G?FII>>I:IIIBI
@simulated.1717/2
AACAAAATTAATAAAAACTTACTCTGAATTTCATAAAACTAAAAACGTTTTAAATATGTGAAAGGTGCTAGCTATTAAGAGACTACAAGACAAGCCAAAG
+
HIHHHHHHIIGGIIHFIIBIIIIGIIEIGIIHEIIAGGHHIIIIIEHIIHIIIHDIIIDIIEIHIGGI<BICDBG@D<IIDII<DIIEGI=IH?IIIAIG
@simulated.1718/2
CTACTCAAGGTCGTATTGAGTATCACGATTTTAATATTCTTATTGAAGAGATATCACATAAAAGAAATAGCTCTGTGTGAGCAACGTTTACACCAAGTGT
+
HHIHHGHHGHIIHFIFIFHEEHHFFIIGDEHHGIEHIIGFIIIEDFIFICHIIHIIIIIIIHII@IF@HID4?:@@I<A=?5GBIBI>I>BHFIIGCGII
@simulated.1719/2
GCTAAGTAGACTAGGCTGGTCTTGAACTCACACAAACTTCCTAATTCTACCTCCAGAGTTCTGGGATTAAAGGCATGGCTACCTTTCTGGCTGATATTTG
+
IHIHHIIIGIIIGGGIGFIFIFHIFIEDIHIEDEHEIIGGIIGCIEIIIICGII<@I@GIIHAFBHCHIB@IHIIDI?HIIAAIDI99IIAII5IIHIIC
@simulated.1720/2
TTCTTGGATTTCTTTTTTAGAACTTTAAATACCCAGAAAAGTGCCTCTGATGATAACATTTTGGAGTCTGAAAATAACTTGTTCTGAAGTCTCTCATTTA
+
IIHHHIIHHHHHHGFIIFIGIIIFHIAHHIIIEFIIIGEBIGIGHIFIIIHEIHIIIIIIIIIGDHIDIIAC9IICIIG=CEIIIIFIGI@II?AIIII9
@simulated.1721/2
GGGGGGGGCGGCAAAAGTCTACAATGTTGCTGAGACTCATTTGGAATGTGGTGCTCTTAACACACGTTACTTCAGGACTCAACTTCTAAAGGCTGGTGTT
+
IHIIIIIHHIGIIHGFIFIGGIFGEIFHDHHIIDFGFHIDDIGIGAIDIAGIIDHIIIIIIFEGD@DHI?EIEIIC8III9GIEBDIF9GB2EI<GII6@
@simulated.1722/2
TAAGTATATGTGGTCCATTATCCAATTATTTCATACTCTCAGTCAGTAGCCTGATGCTTGATCCTGCCTGAAAATCCTTGCACAGTGGTAAGGTTGTCCT
+
HHIHHGIGIIGHHIIGIHIIIGHGIEHIDIIIIIIFIAHFIIIIFIHIF@II=IIH?DFIIFIIHIIHIIIG:IIIIIAIIAIIADIIFCGI4I?B9I?I
@simulated.1723/2
TAGATTTTGTTGCACATTTAGGCATTTTGACTTCCTCCTTAAGGAAGAAACCCTTTTGTGCTGAAGGAGTTAATAAACATTGGTAGGGAACATATGTATT
+
HIHIHIHIHIIHHGIIIHHGGGGIIHHGIIIIHGECEIHHCDBDIBAIIIIICIHIIIBIAIIH@IIIII9IFIIC?II8AIIIE9DIC=H>IDI>IDEI
@simulated.1724/2
AGCGAGCGAGCCAGCACTCAGCAGTGTGTTCTCTGTAGACTGGTGATTTACACGCCCGCTCTCCTCACGCCACAGCCTGTGAACAGCTGAGTCTGACCCA
+
IHIHHIIHIIHIIIIHGIGIIIIIGFGIIIIGIIIIFFIIIIIIBFII>FEIHGI?HBIIII>IHIBEIII>5ICDIIII?IIIBD=BIIC=II6;IIIE
@simulated.1725/2
TGCCTCCAGCTTCTCTCCATTTACTTTGATGTTGGCTACTGGTTTGCTGTAGATTGCTTTTATCATGTTTAGGTATGGGCCTTGAATTCCTGATCTTTCC
+
HHHHHHHIIHIIIGIGGIIFGIGIIIIHIIIIIIIIGIDIDFIEIIFIIFEHBDGHIGEIB@IIIHIG:DBHHDIIGI:HHCB=IFIIGEFIIEIIIDEI
@simulated.1726/2
AGATACTCAAACATACCACAAACACATGTGTTCCAACATGTTTATAGGAGACTTGTGTGTAATAGCCAAAAGCAGGAAACAACGAAGATATCCCTTAACT
+
HIIIIHIIIIGIHHIIIFIHHIIIFGIIFIHG@EIIIGIIHGGIIIII@IEIGFGIIIHBIAFI3IIHCDGII>AGIIEDI8AIIDH:BFIC4II8BIIH
@simulated.1727/2
TGCAAGTGTTTAAGTGATCTTTGTATTCTGTTTATAAAATTTTGTTTGGCCTTTAACACATGATAAGATTGTATAATTTCATTTATAGACATTGTGTTTA
+
HHHIHIHHIHIIIIIIHIIIGGFGIHHDFIIIIDIIIFIIIEID<IIHIDIIIGIBHIIEF=B?IFICICG?IEIIIIF<:III?=5CGEIFHIII6GII
@simulated.1728/2
AGTGAGTGTACTGCTACGTGGAAGGTGGCAAGTTCAGCTCCAACAGAGCGCTTACACATATGCAATTCTTAAAACCACCATGCTGCTTTTGGTGTGATGT
+
IHHHIIHIFGIGIIFHHIGEHHICHIHGGGIIIIHFBAIFIHEDE@EAHIFHHID<IIFIFDIIDADIIIIIIFIIIBB57D9I=E;IGC@IFIIICIIG
@simulated.1729/2
TATTTCAAAGAAGCAGAAAGCAAACTGGAATATTCCAACCATGGTAGGACAAGATGACAATACAGTGGAAAACAGGTAAAGAAGCTGACCACTGCCGGTC
+
HHHIHHHHGHIGIHHIIHGIIHDFHIIHDHFIGHFIIIFIIIDHIIIGHIEFFI@D:FIIGIDIIDIIIB6IGFIDI@BI<>@IIBI8III?IHH<CIAI
@simulated.1730/2
CAACTCAAGATATAAAGACGTGAGCAGACGGTTTACCTGAGCCTCCACCAGGTTTTTGCTGTACAGGTTCCTGTCTGATCTCACAGCTTCATACAGGTTT
+
IHIIHIIHIHHHIIHHIGDHIGFEBDHIFIADIIHIIIH@IIIIIFIHGDHAIIFA@AIGIGEIIIIHDIGAIGBHI@I:HIIIAC=IICI?GIIIIIIC
@simulated.1731/2
CTCCGTCAACTGCTAAAATTCCAAGCTTATATTCAAATTCCCTAAAGAGAACTGTTCATCAGAAAATGTCTTCCTGGATTGGCTTGTCTTAGGTGTAGAA
+
IIHHHHIIHHHHIFHHFIHIIHFEHIIHDEDDEIICHGIEICGFGII>G=III;FII=IIICIDCIIIH@IIHFIBI;IIIIIC@III=IBHFII.IIII
@simulated.1732/2
AGAGGCACTGGCTGCATACAAATGAATTGATAAAAGTCTGACGCTGTGGATGGGTAGCAAGGCTCACGCTTTGCTGGAGATGATTCTTAAAGTTACAATA
+
HIHIHHHHGHIFIIFGHHFGIIHEDDIIDGFEADIHIIGDIBIDIIH>IIGHIFCB?IBGIIAIIGHBFIGFIII??DAIIIFI=IIF:I8CIHIIIIII
@simulated.1733/2
GAGGCCCCAGCCTGAGTTGCCACTGGGTGCCATGTCTCATATTACCACTAGAGAACATGGGGACATCCCTGGTTGGGGCAACTGCCGTGGACCAGGTGGG
+
IHHIHIIGGIIIIFHIGFHIIGIGGIIHAGHIIIIIGBIDGGIDICEIHIGIEIA>@IICEIDIGDIIIIIGFIE;II;H0BI>AABBD9IIHFIAAIEI
@simulated.1734/2
AAAAAAAAAAAAAAAGAAGAAGAAGAAAACCGAAACAGATCCATAAAGACATTCCATATTGCAATTAGAGGAACAGCTTGTACGTCAGCTATGTTTAACA
+
IIIHHIIIIIGHIIHIFGFHHEIIIHIFIIIIEGGEIIHEIIIAIEIHG@GIIGIBBIIAIIFFCIIIEII>IIBIB@<IIC@IIEGI:E>FIIIHAIAI
@simulated.1735/2
AACATACTTCAGATACCATATCAGATGTGTGGCTTGCTTACAAATAAAACTTTTTTGTATTAGGAATTTGCTTTATTCTCCTGAGTATGTTGAGCAGATC
+
IIHIIIIIHHIIIIEGGHIGIGGIDIIEICGHIBIIFIHFIIIICIIIGI>GH=DFIIIIFGHIIIIIB@DI>CGF?FGIIIBA=IIG?IBGEIAIIIII
@simulated.1736/2
GGGGGTTTGGTTTGGTTGTATGTGACTGTGCTGTGCTCTATGTACAGTTCCTGTGTGCATCTGTGGGGACATGAATGCAAACTGACATTAGATGTCTTCA
+
HIHHHHIHIHHHIEHGHGIGIIIEDIIFIIEIIFFIHICHIGICGIHIICDI@IIIIIIIII7HBICICEIIII?>III8II8IIEGCIIII?IC;>III
@simulated.1737/2
GATTGAGGGATGCCAAGAAAGTTTACCTGTCAAGAAAGGGCTCCTGTGTGTCTCTTTTTCAGGAGACAAGGACAAGGAAGAGTGGGAAGTCTGTGTGTGC
+
IHHIHHIIHHHIHIIIDIIIIGHDAFIGEFIIEHIIIEIIIIIBGDGFIIBIIGDIFIBI?II<?BI@I=IIGCBIF9IIIIIIIFAIFIIIIIE@IIIG
@simulated.1738/2
CTGGAGAGACCATGGCCATCAGCTCCAGTGAGAATCTGTTACCTTGTCCTACTTTAATGCTGCTCTTCTTGATAGTCAGAGCACAGAGCAGCCACAATGA
+
IIIHIIHHHHGIHIIIFGGHGIIIHIHHEIIGIIFIHIDGIHDCEIF@IIIG>EIAIIIDIHHIGAI9DCIIIBEGBIIDBIIIGIFIBIIEIII6ID=I
@simulated.1739/2
CAAGGCCAGCCTGGTCTACAAAGTGAGTTCCAGGACAGCCAGGGCTACACAGAGAAACCCTGTCTCAAAAAAACAAACAAACAAAAAAGATTTACTTATT
+
HIHIHGIGHIGIIHIIHGIFIIFIFIIHDIIIIHDGIFIIIEIGIADA@HGCIIHE?HIIDICIIIGIGI@>HII:DFIIIIIABEIB2IIAGIF?IAII
@simulated.1740/2
TAATCATTTGGTCGCTCTAAGCAAATGGTTCTCAACCTTCCTAACGCTGTGGCCCATTAATACAGTTCCTCCTGTTGTGCTGACCCTGACCATACACTTA
+
IHHHHIIGHFHHIIFIHHGIIFIIEIGGIGEDFFDHFHIIHIIBFIGFBICH@?EIICIIIIEBIIII?IAFAFIGIIIIIIFI?IEIGIIEIIIE?IID
@simulated.1741/2
AGGATACAGATTATTATTACAACAACATGTAGGTTTAAACACATTATTTAAGACAGTGATGAACATGGGAGCCCCATAAAGGATCTTAAAAAGAGTAAGG
+
IIIHIIHIHIHIGGIHHHHGEICHFIIFGIIHHIIHGIIIIIHIIIHHC<IIIIHIHIFHFGI>FIIAIIIII<IIIH>EAIF@AIIIIIIAIIAIIIIB
@simulated.1742/2
GTGTGCAAATACAGCCATGAGACTAGATACAAGCATAATGTCCGATATGCTTCATAAACTAATTCTGAGTGGCTCATGGCGAAAGATGACAACGAAAAAC
+
HHIIHGHIHHGGIIIIHIIIIHGGGHHIIGIIGFHIHIIIFIHIIIICE?HIG?H=CIII?IIEHHIIIIII=C8IBFIII3IFIIIF2CIHIH?IIFHD
@simulated.1743/2
ACAAAAACAACAATAACAACAACAACAACAACCACCAGGCACGGTGAATGAAAGAGGCACAGTGACCTGTGCTTGTAATTGCAGCACCGAGGAGGCTCCA
+
IIIHIIHIIIHGHIHIIFHIHIGHGFEIIFHEIIHHECCII>IIEGCI?IIHEBIIGIIAGII=AHI@D>IIIDIBIIIBBD@IEI>II<;DI?I2EIFB
@simulated.1744/2
TCTTCATTTGTGTGACCTCAGGATGGATGATGGTGTTACAGAGAAGAAGCAAAGCACATGGTCACTCCTCCCCTCCAAACGCAGAAGGTCCAAGTGTCCT
+
HIHIIHGHIHIHIIIIIIIGIGIIHEIHHHFIIGEIDIIIFCIGEIDIDCECEIADFIFIH@IIIAI?8IC1IFIIII<DCIADI;?IDDIFEBI;IH?B
@simulated.1745/2
TCTGGAAATAAAAAGGGCCGAGGGGTGCTCAGCACCATCTTCACCCTGCTTTCTAATGCACTGAGTGAGAGAACATGGGCAGAGGCACAGACTATGAAAG
+
IIIIHHIIIHIIHHIHGIGIIIIIIIGGIFFHDHIIDIICFGEIIICBIAAEIIIIB?FI>IBFCIHGIIHHI=CHIG@IFGCGI3GIEI5IA@9IICI;
@simulated.1746/2
CACCAGACAGCTCAACCTCTACTTGTAACTGTAGTTCCTAGAGTTATGAGACCCTCTTCTGGTACTCAAAGGCACATGCATGCATGGGGTGCACATAACC
+
IHHHIIIIHHHIHHIIIHIIFGIIFGHIDIDIIHIIHIHIIHIIGIIIEFCICDIFIIIGF;HEIIIDGIGHHIIHHGHIHEIIIB:IIEIIHIIID2>>
@simulated.1747/2
GTACCCTCTGGCTTGTGCCATCTGCAAAATGACCTCATCATGCAGCCGCCTAGCTGGATGATCGCAGTCAGCCACGCTATCCCAAAGCTCTACCCCTCCG
+
IHHHHHIHIHIIGGHIIHFIGIIHIFFHIFIIIIIIEHIBIIDIIGIF>HEIIBII?IGDIGDGIDHIIDIDIDIIIIIIBI5GIEI@HGG>C6;BD?IE
@simulated.1748/2
GTAAGTCCTAAGAGCAGCCTTGAATTTGATAGATCCTTATCCATTCAGAGGATGTGTGCTATTCTCTCTGGAGCTAAATAATATATTCAAGTAGTGGGAG
+
HHIHIHHIHIIIHIIIHGHEIIIIIFFIIIHEFIFIIEIDIIBIH?ID@HDAIIAIIIIIIGACIIIIGIII@IIIHIIII9>2=GI@I9IIBIGCFIDI
@simulated.1749/2
CACCACATGAAGATCACCTGTTCAGTGCTTCTGACATTAGGGACAATGTCCTAAGTCACCTTCACAACGTTTAGTGAGTGGGACAGAGGGCCTTCCTGTG
+
HIIHIIIIFHIIHGHGFGHFIIIEEFIEDFIFHGBDGGIIIIHIDDIIIGIIIIEIIIIHIFIIIIIIIIBIC?IIIEII@EIAI9GIII?7DIAGIH9A
@simulated.1750/2
AATCTTCTGCTCACACTTCATCCATCCACCACCTCCCCACACGCGACGCATTCCCCACCTGCCTTCCAAAGCTCGCTCTTCTCTGTAGTCTATAGTGACT
+
IIHHHHHHIHIIHGHHGHHFHEHIFIIIIIGIHIGHDCEHIAIHIAICIHGGFIIGHDIIBFBIIAI?IIHCI>IIIGBIFI>=CIIDIIFI=<<=?II6
@simulated.1751/2
CAGCTGCCTGATTGGACTCGTATTGGGCTTTAGACACAGCCAGCCGCTTCACTTCGTGCACATGTGCCATGAGCTTGGGTTTTATTATGAGGTAACCTGT
+
IHHIIHIHIIIGIGIIGIFIFEIFGIGHHIIHIDIGGIDAIFIIIIIIHFFFEI?IGIIIGFIBDIFI?DGI?>II<>I;<>I:II@I@?BIIABIIBFF
@simulated.1752/2
CAGCACTGACCAGAAGGAACCAGAGCAGCTGGTTGGGCAGGTTTCCTGTGTCCCTGTTCCTGCTGGCACAGGCCTCTCAAGGTTGTNTTGGAACAGATGT
+
IIHIIIIIGHIHIHGIIIIIHHGIDHIHIIIIDCHDGEIGIFIIGCGICIIHIFIIFEGII=IIIHIIDG?III=DIIIHIIIICFBI8EDFIIIAGIII
@simulated.1753/2
CTCTAGGGGGTAAGGAACCTCTTCTCCAAACAGACCCCGGAGGCCAGAAGCCATGGTGTCCCTGGGAACTGGCTGCTCGGATCCTGCACCCAATGACAGC
+
IIIIHHIIHIHIGIIIIIIGIIIHHIHGIEIHIIIIIFDCBIIIDD?FHCFGIHHIIICI>IIIE:GIIHAEEBIEEIBIIAIIAIBIEIAA;>FH8@?I
@simulated.1754/2
ATGTTACAAGACAAAGACAGGAATGAACTAGAGGTTGAGGGGCCCGGGTATCATGCCTCAGAGGTCTGTCTACACATTAAGCAGTCCAGGAAGTACTAGT
+
HIHHIHHHHHIHGGIIGGIIFIHFGIIGGEHIIGICGAHCEEHFGIIIIIIG?IIEIIIIIIIG=FIIIIIF<IIIIDGIAC7EIIDGFIIE8;IIIIF:
@simulated.1755/2
AGTCTCTCTTGCCAAGAGAGTCCACTCCACCACCAGGATATCATGATGTTGGACTTTTAAAGTCTGTTATGGTAGCTCACGCTTGTACTCCAGCCCTAGG
+
HIIIIHIHHIIHIHIIGGIFIFEIHDFCIIGIIIIIIIICIICEIEHIDFDECCBIIH=IIIH@?IIIEEIIIIIHGIBEIIH9IIIIDIA=IFII<HD=
@simulated.1756/2
GGGAACGCTAAAACTGTAAGCAAGTCCCCAGGTAAGTGCTTTCTTTGGTTGCCGTGGTCATAGGTACCTCTTGCCATCAATAGAACATTGACGAAGACAG
+
HIHHHHIIIHHGIGIHFIDEIIFHIFCIGAGIIG?IIIBIFIADEIEII?FHEIAEFHIEHBIIIDHIIIH@CHIIII=GIEFIIIIIAIHBCI,?II;I
@simulated.1757/2
AGCAACAATTACTTTTCCTTAATATCTCTTAACATCAATGGTCTCAACTCCCCAATAAAAAGACATAGACTAACAAACTGGCTACACAAACAAGACCCAA
+
HHHIIHIGIHIIIIHFIIIHGIIDIFIIHIHCIGEIIIDIIHIHIFBHIIIIIICIAIIIGIIIIIGDFIEIHF5IIC@IFIIIIIIII>>GFDI>IHAA
@simulated.1758/2
TTCAGACTTCTCATATAATGAGAAAGAAGAGTGAGTCTTTTTATTGCTTTGATACTTACCTTTTTGTCTGTTTAAAAGACGCTGTGGCTTCTGACATTTC
+
HIHIHIHIHIIIHGIIIIIHDIHHEIEIIIIGGGIHIEIBCEIGIIICICIE@FGIIGIIHAFII>DDADG;?E9GCIII?IIIDHI?;?IC:IF2IIIF
@simulated.1759/2
GACATGTATTGCAAAACTGAGAAAGCAACCAGGGGAGCAACCCTTAGTCTGGATGTATACTATCATACCATCTACAAATAAAGATATTTTGTCTTTGTCC
+
HHHHHIIHHIIGIGIGIIHHHEIDIHIIIIDGIDIFHIIHGAFCEAIBIIIFIIIHIIIIHIIBFECIIHHI;III7I;IIIIIIII@CIIIB?@I4IBI
@simulated.1760/2
CAGGACAAAATATATGAGAAAAAAATCGATTTTCAATAAAAGGAAACAAAATATACAACACAAAATCCACCTCCAAACAAAACAAGAGCAACAACAGTAA
+
HIHHHIIIHIIHIHFIGGBIGHIDHIIGIGIIBIIIIIIIIEIIIIDDIIBHIEFIIGFIEIICDIIIHICIDII;IFHII9GGIIIIEBIIFI9IIBCI
@simulated.1761/2
TAACCTCACAGAGAACACTAAGGAATTAATTCAGCTATAGCTTTAGTCTCACACTGGGCATGTCCGTCCCCTTCACTATGGTTCTTTGCAGACTTATAGT
+
IIHHIIIIHIIIIHHIHGGIIHHHIIIICHIGEIIDIGIIIGCBIIIFIFIEEIICIIHIIHIIIBIIE;EIIFIDIIIFIII?DGIIIII@IIF@I8HI
@simulated.1762/2
CAAAACAGCTGCCCAGTCTGTCTGGGATGGAAAGGCTTTGGGCCTGGCTAATGGCACAGGCTTGCTGAACTCTGGGCCACTTCCCTGAAGAGGCTTCTGA
+
HIIIIFHIHIIHHIIIIIFIGEIGICIIGEIIGIIBIIFGHGIBIDIII@II@FCGICBHIGGHHI>GIDIB8GDIC::IF?C?II<:DBIIHHII7CA9
@simulated.1763/2
CCTGCACAGCTGTAGGAGGCCACATCAGACAGACTGATAACAGACTGGGGTGTACAGAGTGGGAAGATTTGGCTATGTCAGCCGGGGATGACACTCGAGG
+
IHIIIHHIHHHIIEGIIIHDHHIGGIGFIIHIHIGCIFGHIGGIIHFDFHF@IFIE@><IIGHD@@CIIICICIDC=IIIIBI;DIIG7IIIIAF8I:1A
@simulated.1764/2
AGAGAAAGTCCTGCAGCGAAGGCTGGACTGGCTCCAGGGTGGGGGCCCACAGAAAGCAGCAGCCACAGTCGCTCACACTTTTGCTAAGACAAGGATTTCC
+
IHIHIHIIIHHHGIHIIFHIHFIIEEIGDHIEAFIFICBBBIIFGIGFDIEBIIIFFHIIIAI@II>I:II=DD@EIHH?IIIG=I@>=III>?ICII=B
@simulated.1765/2
ATGAACCTATGGAGATAATGATTGACAATGAATATTTAATTACATAACTACACTTAATGGAAACTCTTGTAAACATTCTACTGAAATGTTTTATTCAGTT
+
HIIHHHHGHHHFIHIGIIHIIIIEGIIIIIHIIIIIEIIIIIHIHBGGEIICBFEGBHI>III?EIIE=CGIII9IB:IGII?IIAGIACIIDCII@III
@simulated.1766/2
TATATATATATATACACACATATATATATTTAAAAATCCATTAACCGTTAAGGTATACAGTGTAAAGAAATCCACATGGCTAGTGCCATGCTGGACAGGA
+
IIHIHIGHHIIIHIHIFIIIGHIEHFIIGGIEIFHEIDDIIGIIIHEIIIGI>IBIIFCFEAAII=DIHE6;I<IIEGGEAI?GIGFDG<@IGEIIDIGI
@simulated.1767/2
CTTGGAGCTTCCAGCCTTCAGAACTGCAATAAATATAATTTTTTCCCTTGTAGATTGCCCAGTCTACGGTAGTCAGTTACAACACAAGACAAGCCAGCAC
+
IHIIHHIIHHHIIIHEIHIHIGIIGIIHIIIHIHEHIIIIEF?HIIBIDIIIH@@DFD>IIAIIF@EIIII?FIEEIEIIIHCIIIIDICHII;IIIII@
@simulated.1768/2
CCTTAATACAGCTCCTTATGTTGTGGTGACTGCAACCATAAAATTATTTTCTTTGCTGCTTCATAACTGTAACTTTCCTAGTGTTATGAATCATAATATA
+
HHHHIHIHIIHGHIGIGIGFHHIHIHIIIIGFIEFIIIEDI>DGIIHCIIGIIIHIIBIIDIFICIIIIIIIII?II<>>IIIIIIEDFIFIAAIDI=II
@simulated.1769/2
TTTCAATGATGAATAGTGATGTGGACATGTAAGCCAAATAAATACTTTCTCCCCCAAGTTGCTTTTGGCCGTGGTGTTTCATCACAGCAGTGGTAANTCT
+
IHIHIIIIHHIIIHIGGHEIFIIDIG@DIHEHIFGIHIDIIGHBGIIGHIGIEIEHH>HIIIDIIGHIBD87IIEIBIGIGIIFIIIDIII@>IC9IIID
@simulated.1770/2
TCCCACTAAGCTTTGATGATAAGGAGCTAGGAGTAAAGTCTACTCCATGCATGGTTTAGGGTTTTTGTAGGCCAGGCTAGCCTGGAACTCACATAGATTC
+
EIHHIHHIIHIIIIIIIIHIHHIHFIIIIFDGDIDDGHHEIIIIEIIICFIIFBIDBIIAIFEI9EHIIBIAICI=IIEFIFIEIIBII<HII;GIFGI@
@simulated.1771/2
TTTACGCTGGAAATGTTTAGAAAGACCTGATAGTAATATTGTTTGAAACTAGGCTCCCAACTCCCCCTCTACCATTTCTACAGAGACCTCTCATCCCACT
+
HIHIIHIIHIHIIHIEIIIHIIIIIDIIIHGIFDHGIIIHGIIIGIIFIIGGBII>IIIIFEIHHI>IIIIEIII8IIEIIIHIIIFCFGIII:FHIHI;
@simulated.1772/2
GTTCCTCTGTGCAGAGCTCCTTCTACAGGGATAGAAACAGTATGTTCTTTCTTTTGCTTCAAGGGAAGTGTTGAGGTTTACAGCAGGTTAGGAGTGCTTA
+
HIHIIIHHIHHHHIHHIIIIIIIDIEFFGHGCIHIIIIICDEHGDFFIIIFIIIIICAFFBII>IIFI79IIIEIAIE6CIHB5IIEFI@I=>IDIIII=
@simulated.1773/2
AAAGAACACTGACTGCTCTTCCAGAGGTCCTGAGTTGAAATCCCAGAAACCACATGGTGGCTCACAACCATCCGTAGTGATCTGACTCCCTTTTCTGGAG
+
HHIIIGHHHIHGIHHHIGHFHIIFFIIHDGHACI@IEGHGI>IIIIIIIGIIICFIIF>BDIIIH@FEIIIIC;IDIFFCEIIG@IIEICFII@I@IIAI
@simulated.1774/2
TAATCCCAGCACTCGGGAGGCAGATGCAGGCAGATTTCTGAGTTCGAGGCCAGCCTGGTCTACAAAAGTGAGTTCCAGGACAGCCAGGGCTATACAGAGA
+
IHHIHGIIHIIGIFHFIIEEIHCGFGIGIIIEFIIIIIECGFIHCCIFFIBIAIIIAEIIIIEDIIIIIIGCCIIH9IDGIEIIAIG5IIAICC4I=GIC
@simulated.1775/2
AGGTGTGAACTTTAGAGAAAAGGATAAAGATCAACTGGCCCCAGTGTATTAAATAAACAAAGAGTGGGCTCAAGACACTGTATGAAAACTTGATCATGTG
+
HIHHHHIIHIIIHHHFIEEIHHGIIIIIFEHIGIDAIEIEIHIIIDE<CHDIGI?BDEHFIIIIF8IIIIIBFGIIGIBGIF=7ICECIIIDIH/IIICD
@simulated.1776/2
ACCTTCGGAAGAGCAGTCAGTGCTCTTAACCACTGAGCCATCTCTCCAGCCCTTTCTTTCTCTTTTGTAAAATTATTATTCTTTAATCTTTTTTTTACAG
+
HIIIIHIHHIIHIGIHGIIIIIGIIIIHIHIIFFIIIIIDCIECHIBEIIIIEFIIIFH8GIC?GI8HII@GEIEG=8I4IIGCII<IC9I?@IHIAI5H
@simulated.1777/2
CTTCCACTGATGATCAATGGACGGTAATGAGTCATGTGACCTACATTGAACTGAGGGGGGGTAGATTAAGGCAAACATAAACACATTGAAGGACTAAGTA
+
HHHHHHHGHHHIGIIHHEIIGGIDHIIGIIHICCBGICIIIHBAIGIIIFIGIIFIEIEI@FA>DHFIIIIIIHIIII@IF<IHI@I5HIIIIBIIGII<
@simulated.1778/2
TATTAAAGATATCAAATCCTAAGTCTACTGAGTTTTGACTGAGATCATGAGATCATGTTATTCTTTGGTTTTTTGTTTTTTTTTTTTTTTTTAACTGCAC
+
IIIHIHHIIHHIHIIIIIHIHIGIIIGIIDCIIIDGIHGBDIDIGHFCEII>IIIIIIIIII;I<I=@I:BF:>8E@II=I<I8;IEFECCIG8II;III
@simulated.1779/2
TTCCTAACTCAGAGGTCCCAGGCAAGTTATCATCTGCCTGGGCCCCAACACAGAATCTTAATGTCCCAGTCATATGCAATAAATGGGTAAAAATATGCTT
+
IIHHHHHIHHIIIIEIIIIIHDIIHHDGIIIIGIEIIHGAEGIGIII>IBE:G@@HIIIIIIHCIIIHF7IGBBI?GA9F:@IEF6A>IIIBICIIBII>
@simulated.1780/2
GCTGCATTGTGTGTGTGTACTAATTTTAATGAGCACAATGCACTACTTGGTCTATCGTTATGACCTTTCTTAAGTCCTTGATTGAACAGAAGATTGCAAC
+
HHHHHIIHHHHHHGHIHFFFFGGIHHIIFHIHEIIIIBIIIIIDFDII>IHIIEGI>CHCIIIIFI=DECIF>FEGF@EIH;II:I@I>IHIIHIICDII
@simulated.1781/2
TTTATCTATCACAATAGTTTTGTAAATTATTTTAAAAGTAAAGTGTTGGTTTCCCTGGGGATAAGGTCATGTTAGTGACCCCATCTCTAGGGATGGTTTC
+
IHIHIIIHIGIIHGIIGHIIFIIGIHIIFFGIIIEIHEDIEI<EFIDIIIIHGIFIIHHI?IIIGII>IIIIHH7?AIEDI9II@IICICIIIDIHIBFI
@simulated.1782/2
GCCTTGGCACTCTTCATCACAAACATCCCCAAGTGGGACCCTAGAAAGAAAAGGTTTGATAAACTATTATTTCTAATGAGCGGCTGAGCCACAAAGATCT
+
IHIHHIHIIHGHHHHHGHIIIHFIGIGGIHIIAIIIIIIGIIIEEDHEFI8IBIIIIEG9HICGI@BIG@DFIFIIIHIFGII?=GCCDAEIIII@IHFG
@simulated.1783/2
AACTGTAACTCTTTTTCGCTAAATGGCTGTTATCATAAACCACTACTCATTTTTGAGAGGTACTGTATCTTACTTGTTCTAATATAAGCTTGTTGACTTT
+
HHIIHHIIIGHHIGIHHIIIGIGGHFIGIIHBIBIIHIIFIDIHIC@FGII9IIIIECIFIIGIIDIIHIFCII>II@EIIBIIFIIG8IIIIDF0IIII
@simulated.1784/2
TTTATGAAACATGAACATGCTACATGACACATTCCTAAGCTTCAACTTTTCCAGTTTTAGACTTCAGCAGAACTCCTAGGACAGGCAACACTGTTTATAA
+
HHHIIIIIHGIHIFGFGIGFIIEHHIHGIIEHDIEIIDIIFFI@DHHIFFHGHIEIAIGAIIIEII@?DIIDIFIIIII9IAI;IDI8@BIIG>II6IHI
@simulated.1785/2
GTGATTGGGTGGAGAAACAATGGAGCTGAATGATTTTGGAGAGGAGGAGAGAGATATGCCATGAAGGAAGAGGAAGAAGGAAAATGGAACAGAAGCACTG
+
HHHIIIIGHIIIEIGIIIIFIFIFHIIEDIFGFIHHFCDIIHIIIIAIFIIFACIIIIBIII@IIHIFIIIEIIIIIIII@ICDA<2C>IC@5FIII;II
@simulated.1786/2
TGCAAGAATTTGATGAAGATTATTTTTTTTAAATAAGAAGTTTTATTTTTTTGCATTAATTTATTTACTGTGTGTGCACACGTGCTTGTATGTGGATTGG
+
HIHIHHHIHHGGIHGIHGIIIIIIBGFIIHIIIEIIIIHI@IDHFBEHGHEBDGIIIIII5FCIBII9ADIIII>ID=H:IIDF>@IFIEIH:E:IFIBI
@simulated.1787/2
TTTTTCTCTGACTAAAAGGCAGTAACTCAGCTGAAGTGACTGCAGGGATTCCGTCTGTATCACTTACCACTAGAGTTTTTAGTGGTTAAAAACGAGGAGG
+
IHIIIIIIGFIHHIIHHIIFIIIHEGFHIGGICIIGIHAIFGIFEIIDGIIHIIFIIIFGBAIHHIB<=I=HIEIIDIIIHA:D;=IIB@IDHGDIC;I?
@simulated.1788/2
TCATTGCAATACCCCATTGCTTACAATGAGCTGTTCAAATCACAGCTCCCAGCGCGTTATGTAAAGCCTTACCCCATGAGTGAAAATATTTCTGATTAGC
+
IIHHIIIIIGHGIIFIHIIGIIHHIIDHGGIIICIHIIFFIBIIII<CIGI@GIIIIIIICHCFIGIACDEIIDHBIIIIDFGIIIIBFG@AHBIIIII4
@simulated.1789/2
CCATGTCGCGACTTCAGAGCGTCCCTCACAGTACCCAGTAGCAGAGTTCAGAGTACATCACACAGAAACCTTCAAGACTGCTCAGTCTCAGAGCGGAACT
+
IHHIHIIHHIGIIHHHGGCDGFIIEIGIIFFIIIIECDGIIIIIF>IFIDEEIFFIIIIGEIIAIIAFDFIHIIAAEBIIIIEHEBIHFIIGI@EIII>I
@simulated.1790/2
AAGGGAAGGGAAGGGAAGGGAAGGAAAGGAAAGGAAAGGAAAGGAAAGGAAAGGAAAGGAAAGGAAAGGAAAGGAAAGAAACCACTACCTTTGAATGGCT
+
HIHHIIHHHIIIHIIIIHICIGDIFIIIIHIGFHGIIFIIIIIICIIIHIII?HICIIFIIFIEFEIGGBDDD=IDIIIIIIIBIGIIIIIIEDHF<@3I
@simulated.1791/2
CCTATCTAAGCAAGCTTAGGCAGCCTCTCCATTACCAGCAAAAACAAAGAGAGAGAGAGAGAGAGAGAGAGAGAGAGAGAGAGAGAACAACAATAATAAT
+
IHIHHIHHHIIIGHIIHHIIHGFIGHICHHIIGICGCDICIEFFIGIIICGDFII>IIHE<@IA=IDCI9AAIE?IIIEIGIF@I>DIBFEIIIAIIIII
@simulated.1792/2
TTGGAATAATGGCTCCATGAGCTCATGTTTGAATATTTGGTCTAAAGTTGGTGGAAATGTTTGGGAAGGGTTACCTGTGCCTTTGGAGTGTCCCTGGGGG
+
HHHHHHGIHGIHHIGIFIIGIIFIIGEHAGFIEIIDIIDIIDIFGBIGIEDHAEIII<I@IDEIIFIII5F?;GIHI3IIFIDAIIII:C=G6I9AIIBA
@simulated.1793/2
TCAATACCATGTGCTCTTTATTATTATAGCCTTATAGTACAACTTGAAATTGGGGGTGCTGACAACTCCAGCAAATCTTTTATGNACAGCATTGTTTGAG
+
HIIIIHIGHHIHIIFIHIFHIFFGIFFIIIGICIFEIIDIIIIIIIFII@HIBGIICIEIIII;IIC7ICIAIIFIIFI<IIAE=IECG-IEIIBCIIIG
@simulated.1794/2
CTAGCTCCTGCTTGCTGAAATTCACCGCAGTGCCTTTTCCTCCAGCAAACTGCATTGCCTGTTTACCGCTCCTGAGTACTTTAGACCACGGCTGAGTTCC
+
HIIHHHIHHFIIFHIFIIGIIFHIIIIIGICEIHIIIHIIFFFIIIHIIEI?@BIIBHEI;IIIIGF@IGII=IHFIIIDEFI:IG8DDIIII?IFI:I9
@simulated.1795/2
ACTTCAGTACAGAGCTCACAAGTCCTTCAGAGGAATTTTATAGCCATCAGATATATAGCACACAGCACACATGCATACTCATATCAAAAATGCATGCACA
+
IHHHHIHHIHIIIIHHIIHIHGIEIIIGHHHFIHHEIH?ICICFIDDICI@EII>II@GCIIII>EA=IEGBBIIIHDHI8GIIC?IIDIID?IFIIIII
@simulated.1796/2
TCCTGGGCTCGTGGTTTCTGAAGGCAGAAGGTGTGATGGGGTTCTTGGTGGGGAGAACATGTGGTAGATTCCCCATGGTACTAGACAGAGAATCGTGTAG
+
HHIHIHHHIGHGIIHIIHIIEGGHFGIIIIIEIFIHGIFIAIICBDCIC>GGIFIIFGCH=EIIDHIIBCGIFH>F@IIE<IG@CI=9HIIII:E;AIIH
@simulated.1797/2
ATAGTTAATGGGAAGGCTAACATAAAGCGGTGTGCAGTAGACCCAATCAATACCTTAATAAAAGATGCATAAAACAGCGTTACCTAGGAGACAAAAGAGG
+
HHHHIIIIIHHIHIFHIHIIIGFFHIIIIIGDIHIFFIFDGDIIIICCIGCEIIGIHIDII@<IIICIGAIHIGFIIIFH@IIEI9F7IDGIDIIIIDIA
@simulated.1798/2
AGTGGAGGGAGGGAAGATGGCGGAGGTGGTGAGTCCGGTGCCCGGGGCGGGGCGGAGGGAGCCAGGGGAGGTGGGTAGCGCCCGAGGCCCCCCAGTAGCC
+
IIHIHIHHIIIIIGIHIIHIIDIIHHGIDFDHFHHEHDIGIIIGGGE>>HCFIE@IFIGICG5?IDI9DDCI;AFHIIBAI9@IDD<EI>IC6DI>I<CE
@simulated.1799/2
TTACCTTAACCTGTTCCAAGATCCCAGGTTGCAGGTAATCATCTGCCTCTTTATTTATAAATAGCTTCTTAACTCCTTCCTTCCTTCCTTCCTTCCTTCC
+
HHHHHHHHHIIIIHHHHHIIEIIIIDIIFIIIHIDIGIFGGHIIAIIE>HEIIIIII?EAIIIB6IICFF;ICII?I1I@IIIIIIIGH:@GBGIII<BH
@simulated.1800/2
TTCATATATATGTATTATATATGTGTGTCTGTGTGTATGTGTGTCTGTGTGTGTGTCTATGTGTCTGTGTGTCTGTATGTGTGTGATTTTAGTAATTAAT
+
IHIIHIIIHGGIGHGIFIIHEFHFHIIFDICIIFEIEEGIIIIEFI@HIIDIICIHIEEIIH@IICEEIIIIIAII8IIII@EFG>I@;II>GD@?I;7>
@simulated.1801/2
CTCTCTGCCTGCAGGGCAGGCCTGTTTCTCAACATCCAGGCTCTCTTCATAAGCTGGAGGGTAAAAGTCAGGCCTGTGGAATGAAACAGCACAAATGTAC
+
HHHHHHHHIIIIIHIEGEGIIGIHIHGGIIFEDIHHFIGIBIFIIFHFI;DHAIIIDDIIDII8?C@AIEDAEIIHHIIIIH8<FICAEHI=EIII<IFE
@simulated.1802/2
AAAAGTCTGAGTCTTAACAATAAAGTGTTTGTCAAGATAAGAGGTCTCTTGTGCTGGCTAGTTTTATGTCAACTTGACATAAGTTAGAGTCTTCTGAGAG
+
IIIHHIIIHFHHGGIDIHIFFGGIEIFIEHIIIGIIGIIIIIIGD?EHIIIIDAI>@H:EIFIEFIIBIIIC<HIBGII>II;BDIEDI>IIIH>IH9?A
@simulated.1803/2
CACCCAGCCTGACCTCCCAGGGATTGTGACATTAGAGTTCTATTTACAAAGCTAGGGACAGGAATCATTGGGATGAAAGTGGAGTCCAGGTGAACAAGTC
+
IHIIHIIIHIHIIEIFIIHGIIIHIIFHGIGFIGGBEFIGCI@IDIIBEIIIIIIAIIEBDIHIIII=FBIII7D>IIIID?GFIII=FIGIIEAF>GII
@simulated.1804/2
TACACCAGCCTGGTCTATATAGTGAGTTCTAGGCCAGGCAAGGATGTACAGTGAGTCCCTGTTTCAAACAAACAAGCAAACAAACAAACAAACAAACAAA
+
HIHIHIIHHHIIHHFHIGIHGHIIDIIIAGIHGDAIHHBFIIFIGHIIIGIIHIEHIIGIIGBIIBFIIHI?IEI=9AI?GGDII?II;IIIA?IDIIII
@simulated.1805/2
TTGTTTTCTGCAAGATAACAACAGTTATTAGGAGGGGCTTTTGTAATCGAAATGTAAATAGCATGTTCTCTATCTGTTCCAGTGTTTTCTCTTAAGAGAC
+
IHIHIIIGIIIIIHIIHGIIDIIIHEIIIEHHHGIIIEHIIII?IIEIFAI@IIABIIII@IEBIIBIIIICGAII?>ICII9II:HIAII=III8IA<A
@simulated.1806/2
AAGACTGTCTACAGCTTTTTCAGAAGGCCTGAGTTCATTTCCTACCACCCAGATTGGACAGCTCATAATCTCCCTGCTTTAGGGGATCTGACACCCTTAT
+
IHIHIHIIIIGIIGIIEIGIIIIFIEIIIEDEHIIIIIIHIIFIIIGIIHFHG@IFFIFC@HIDIIII?IIIHAHIFIIIIAHHII??IE9III@III.:
@simulated.1807/2
GGCAGGAGGATTTCTGAGTTCGAGGCCAGCCTGGTCTACAGAGTTAGTTCCAGGACAGCCTGGACTGCACAGAGAAACCCTGTTTCAAGGGCGGGGAAAA
+
[truncated: 708,948 more chars]
