# Supplementary material for: Accurate short-read alignment through r-index-based pangenome indexing
Source: Genome Res. 2025 Jul;35(7):1609–20. doi: 10.1101/gr.279858.124 (PMC12212348; doi:10.1101/gr.279858.124)
Supplement: Supplement 2 [file Supplemental_Code.zip › moni-align-1.0.0/include/aligner/align_reads_dispatcher.hpp]

/* align_reads_dispatcher - Dispatches the reads in single and multithread.
    Copyright (C) 2020 Massimiliano Rossi
    This program is free software: you can redistribute it and/or modify
    it under the terms of the GNU General Public License as published by
    the Free Software Foundation, either version 3 of the License, or
    (at your option) any later version.
    This program is distributed in the hope that it will be useful,
    but WITHOUT ANY WARRANTY; without even the implied warranty of
    MERCHANTABILITY or FITNESS FOR A PARTICULAR PURPOSE.  See the
    GNU General Public License for more details.
    You should have received a copy of the GNU General Public License
    along with this program.  If not, see http://www.gnu.org/licenses/ .
*/
/*!
   \file align_reads_dispatcher.cpp
   \brief align_reads_dispatcher.cpp Dispatches the reads in single and multithread.
   \author Massimiliano Rossi
   \date 29/04/2021
*/

#ifndef _READS_DISPATCHER_HH
#define _READS_DISPATCHER_HH


extern "C"{
#include <xerrors.h>
}

#include <common.hpp>
#include <statistics.hpp>
#include <kseq.h>
#include <zlib.h>

////////////////////////////////////////////////////////////////////////////////
/// Merge SAMs
////////////////////////////////////////////////////////////////////////////////

// Merges te file in filename in the file pointed by fp
void append_file(const std::string filename, FILE *fp)
{
  const size_t buff_size = 16384;

  uint8_t buff[buff_size];
  size_t size = 0;

  struct stat filestat;
  FILE *fd;

  if ((fd = fopen(filename.c_str(), "r")) == nullptr)
    error("open() file " + std::string(filename) + " failed");

  size_t length = 0;

  while ((length = fread(buff, sizeof(uint8_t), buff_size, fd)) == buff_size)
    if ((fwrite(buff, sizeof(uint8_t), buff_size, fp)) != buff_size)
      error("fwrite() file " + std::string(filename) + " failed");

  assert(length < buff_size);
  if (length > 0)
    if ((fwrite(buff, sizeof(uint8_t), length, fp)) != length)
      error("fwrite() file " + std::string(filename) + " failed");

  fclose(fd);
}

////////////////////////////////////////////////////////////////////////////////

////////////////////////////////////////////////////////////////////////////////
/// Parallel computation
////////////////////////////////////////////////////////////////////////////////

pthread_mutex_t mutex_reads_dispatcher;

inline static size_t mt_kbseq_read(kbseq_t *b, kseq_t *seq, const size_t n)
{
  size_t l = 0;
  // Update the number of active threads
  xpthread_mutex_lock(&mutex_reads_dispatcher, __LINE__, __FILE__);
  {
    l = kbseq_read(b, seq, n);
  }
  xpthread_mutex_unlock(&mutex_reads_dispatcher, __LINE__, __FILE__);
  return l;
}

inline static size_t mt_kpbseq_read(kpbseq_t *b, kseq_t *mate1, kseq_t *mate2, const size_t n)
{
  size_t l = 0;
  // Update the number of active threads
  xpthread_mutex_lock(&mutex_reads_dispatcher, __LINE__, __FILE__);
  {
    l = kpbseq_read(b, mate1, mate2, n);
  }
  xpthread_mutex_unlock(&mutex_reads_dispatcher, __LINE__, __FILE__);
  return l;
}

template <typename aligner_t>
struct mt_param_t
{
  // Parameters
  aligner_t *aligner;
  std::string pattern_filename;
  std::string sam_filename;
  std::string csv_filename;
  size_t start;
  size_t end;
  size_t wk_id;
  size_t b_size;
  kseq_t *seq;
  kseq_t *mate1;
  kseq_t *mate2;
  // Return values
  statistics_t stats;
};

template <typename aligner_t>
void *mt_align_worker(void *param)
{
  mt_param_t<aligner_t> *p = (mt_param_t<aligner_t> *)param;
  statistics_t stats;

  FILE *sam_fd;
  FILE *csv_fd;
  gzFile fp;

  if ((sam_fd = fopen(p->sam_filename.c_str(), "w")) == nullptr)
    error("open() file " + p->sam_filename + " failed");

  if ((csv_fd = fopen(p->csv_filename.c_str(), "w")) == nullptr)
    error("open() file " + p->csv_filename + " failed");

  size_t b_size = p->b_size;
  if (p->seq != nullptr)
  {
    kseq_t *seq = p->seq;
    kbseq_t *b = kbseq_init();
    int l = 0;
    while ((l = mt_kbseq_read(b, seq, b_size)) > 0)
    {
      for (size_t i = 0; i < l; ++i)
      {
        if (p->aligner->align(&b->buf[i], sam_fd, csv_fd))
          stats.aligned_reads++;        
        stats.processed_reads++;
      }
      // std::cout << "Block p " << p->wk_id << " end!" << std::endl;
      if(stats.processed_reads % 10000 == 0) std::cout << ".";
    }
    kbseq_destroy(b);
  }
  else
  {
    kseq_t *mate1 = p->mate1;
    kseq_t *mate2 = p->mate2;
    kpbseq_t *b = kpbseq_init();
    int l = 0;

    kpbseq_t *learn_b = kpbseq_init();

    bool learning = true;
    kpbseq_t *memo;

    while ((l = mt_kpbseq_read(b, mate1, mate2, b_size)) > 0)
    {
      if (learning)
      {
        kpbseq_append(learn_b, b);
        memo = kpbseq_init();
        copy_kpbseq_t(memo, b);
        if (p->aligner->learn_fragment_model(memo))
        {
          learning = false;
          kpbseq_destroy(memo);
          break;
        }
        kpbseq_destroy(memo);
      }
    }

    // Do the full alignment on the learning reads
    stats += p->aligner->align(learn_b, sam_fd, csv_fd);
    kpbseq_destroy(learn_b);
    // Align the remaining reads available
    while ((l = mt_kpbseq_read(b, mate1, mate2, b_size)) > 0){
      stats += p->aligner->align(b, sam_fd, csv_fd);
      if(stats.processed_reads % 10000 == 0) std::cout << ".";
    }
    kpbseq_destroy(b);
  }

  verbose("Number of aligned reads block ", p->wk_id, " : ", stats.aligned_reads, "/", stats.processed_reads);
  p->stats = stats;
  fclose(sam_fd);
  fclose(csv_fd);

  return NULL;
}

template <typename aligner_t>
statistics_t mt_align(aligner_t *aligner, std::string pattern_filename, std::string sam_filename, size_t n_threads, size_t b_size, std::string mate2_filename = "")
{
  xpthread_mutex_init(&mutex_reads_dispatcher, NULL, __LINE__, __FILE__);
  kseq_t *seq = nullptr;
  kseq_t *mate1 = nullptr;
  kseq_t *mate2 = nullptr;

  gzFile fp_mate2 = nullptr;
  gzFile fp = gzopen(pattern_filename.c_str(), "r");
  if (mate2_filename != "")
  {
    fp_mate2 = gzopen(mate2_filename.c_str(), "r");
    mate1 = kseq_init(fp);
    mate2 = kseq_init(fp_mate2);
  }
  else
  {
    seq = kseq_init(fp);
  }

  pthread_t t[n_threads] = {0};
  mt_param_t<aligner_t> params[n_threads];
  for (size_t i = 0; i < n_threads; ++i)
  {
    // Create a new thread
    params[i].aligner = aligner;
    params[i].pattern_filename = pattern_filename;
    params[i].sam_filename = sam_filename + "_" + std::to_string(i) + ".sam";
    params[i].csv_filename = sam_filename + "_" + std::to_string(i) + ".csv";
    params[i].b_size = b_size;
    params[i].seq = seq;
    params[i].mate1 = mate1;
    params[i].mate2 = mate2;
    params[i].wk_id = i;
    xpthread_create(&t[i], NULL, &mt_align_worker<aligner_t>, &params[i], __LINE__, __FILE__);
  }

  statistics_t stats;

  for (size_t i = 0; i < n_threads; ++i)
  {
    xpthread_join(t[i], NULL, __LINE__, __FILE__);
  }

  if (fp_mate2 != nullptr)
  {
    kseq_destroy(mate1);
    kseq_destroy(mate2);
    gzclose(fp_mate2);
  }
  else
  {
    kseq_destroy(seq);
  }
  gzclose(fp);

  // sleep(5);
  verbose("Merging temporary SAM files");

  FILE *fd;

  if ((fd = fopen(std::string(sam_filename).c_str(), "w")) == nullptr)
    error("open() file " + std::string(sam_filename) + " failed");

  fprintf(fd, "%s", aligner->to_sam().c_str());

  for (size_t i = 0; i < n_threads; ++i)
  {
    stats += params[i].stats;

    append_file(params[i].sam_filename, fd);
    if (std::remove(params[i].sam_filename.c_str()) != 0)
      error("remove() file " + params[i].sam_filename + " failed");
  }

  FILE *csv_fd;
  std::string csv_filename = std::string(sam_filename) + ".csv";
  if ((csv_fd = fopen(std::string(csv_filename).c_str(), "w")) == nullptr)
    error("open() file " + std::string(csv_filename) + " failed");
  
  fprintf(csv_fd, "%s", aligner->to_csv().c_str());

  for (size_t i = 0; i < n_threads; ++i)
  {
    append_file(params[i].csv_filename, csv_fd);
    if (std::remove(params[i].csv_filename.c_str()) != 0)
      error("remove() file " + params[i].csv_filename + " failed");
  }

  xpthread_mutex_destroy(&mutex_reads_dispatcher, __LINE__, __FILE__);

  verbose("Number of aligned reads: ", stats.aligned_reads, "/", stats.processed_reads);
  return stats;
}

////////////////////////////////////////////////////////////////////////////////
/// Single Thread
////////////////////////////////////////////////////////////////////////////////
template <typename aligner_t>
statistics_t st_align(aligner_t *aligner, std::string pattern_filename, std::string sam_filename, size_t b_size, std::string mate2_filename = "")
{
  std::string csv_filename = std::string(sam_filename) + ".csv";
  size_t pn_reads = 0;
  statistics_t stats;

  kseq_t *seq = nullptr;
  kseq_t *mate1 = nullptr;
  kseq_t *mate2 = nullptr;

  gzFile fp_mate2 = nullptr;
  gzFile fp = gzopen(pattern_filename.c_str(), "r");
  if (mate2_filename != "")
  {
    fp_mate2 = gzopen(mate2_filename.c_str(), "r");
    mate1 = kseq_init(fp);
    mate2 = kseq_init(fp_mate2);
  }
  else
  {
    seq = kseq_init(fp);
  }

  int l;
  FILE *sam_fd;
  FILE *csv_fd;

  // sam_filename += ".sam";

  if ((sam_fd = fopen(sam_filename.c_str(), "w")) == nullptr)
    error("open() file " + sam_filename + " failed");

  fprintf(sam_fd, "%s", aligner->to_sam().c_str());

  if ((csv_fd = fopen(csv_filename.c_str(), "w")) == nullptr)
    error("open() file " + csv_filename + " failed");

  fprintf(csv_fd, "%s", aligner->to_csv().c_str());

  if (seq != nullptr)
  {
    kbseq_t *b = kbseq_init();
    int l = 0;
    while ((l = kbseq_read(b, seq, b_size)) > 0)
    {
      for (size_t i = 0; i < l; ++i)
      {
        if (aligner->align(&b->buf[i], sam_fd, csv_fd))
          stats.aligned_reads++;
        stats.processed_reads++;
        if(stats.processed_reads % 10000 == 0) std::cout << ".";
      }
    }
    kbseq_destroy(b);
  } 
  else
  {
    kpbseq_t *b = kpbseq_init();
    int l = 0;
    bool learning = true;
    kpbseq_t *memo;

    kpbseq_t *learn_b = kpbseq_init();

    while ((l = kpbseq_read(b, mate1, mate2, b_size)) > 0)
    {
      if(learning)
      {
        kpbseq_append(learn_b, b);
        memo = kpbseq_init();
        copy_kpbseq_t(memo, b);
        if (aligner->learn_fragment_model(memo))
        {
          learning = false;
          kpbseq_destroy(memo);
          break;
        }
        kpbseq_destroy(memo);
      }
    }
    
    // Do the full alignment on the learning reads
    stats += aligner->align(learn_b, sam_fd, csv_fd);
    kpbseq_destroy(learn_b);
    // Align the remaining reads available
    while ((l = mt_kpbseq_read(b, mate1, mate2, b_size)) > 0){
      stats += aligner->align(b, sam_fd, csv_fd);
      if(stats.processed_reads % 10000 == 0) std::cout << ".";
    }
    kpbseq_destroy(b);
  }
  verbose("Number of aligned reads: ", stats.aligned_reads, "/", stats.processed_reads);
  if (fp_mate2 != nullptr)
  {
    kseq_destroy(mate1);
    kseq_destroy(mate2);
    gzclose(fp_mate2);
  }
  else
  {
    kseq_destroy(seq);
  }
  gzclose(fp);
  fclose(sam_fd);
  fclose(csv_fd);

  return stats;
}


#endif /* end of include guard: _READS_DISPATCHER_HH */
