# Supplementary material for: Accurate short-read alignment through r-index-based pangenome indexing
Source: Genome Res. 2025 Jul;35(7):1609–20. doi: 10.1101/gr.279858.124 (PMC12212348; doi:10.1101/gr.279858.124)
Supplement: Supplement 2 [file Supplemental_Code.zip › moni-align-1.0.0/include/common/sam.hpp]

/* sam - SAM format writer.
    Copyright (C) 2020 Massimiliano Rossi
    This program is free software: you can redistribute it and/or modify
    it under the terms of the GNU General Public License as published by
    the Free Software Foundation, either version 3 of the License, or
    (at your option) any later version.
    This program is distributed in the hope that it will be useful,
    but WITHOUT ANY WARRANTY; without even the implied warranty of
    MERCHANTABILITY or FITNESS FOR A PARTICULAR PURPOSE.  See the
    GNU General Public License for more details.
    You should have received a copy of the GNU General Public License
    along with this program.  If not, see http://www.gnu.org/licenses/ .
*/
/*!
   \file sam.hpp
   \brief sam.hpp SAM format writer.
   \author Massimiliano Rossi
   \date 19/10/2021
*/

#ifndef _SAM_HH
#define _SAM_HH

#include <common.hpp>
#include <kpbseq.h>
#include <mapq.hpp>

////////////////////////////////////////////////////////////////////////////////
/// SAM flags
////////////////////////////////////////////////////////////////////////////////

#define SAM_PAIRED 1                      // template having multiple segments in sequencing
#define SAM_MAPPED_PAIRED 2               // each segment properly aligned according to the aligner
#define SAM_UNMAPPED 4                    // segment unmapped
#define SAM_MATE_UNMAPPED 8               // next segment in the template unmapped
#define SAM_REVERSED 16                   // SEQ being reverse complemented
#define SAM_MATE_REVERSED 32              // SEQ of the next segment in the template being reverse complemented
#define SAM_FIRST_IN_PAIR 64              // the first segment in the template
#define SAM_SECOND_IN_PAIR 128            // the last segment in the template
#define SAM_SECONDARY_ALIGNMENT 256       // secondary alignment
#define SAM_FAILS_CHECKS 512              // not passing filters, such as platform/vendor quality controls
#define SAM_DUPLICATE 1024                // PCR or optical duplicate
#define SAM_SUPPLEMENTARY_ALIGNMENT 2048  // supplementary alignment

////////////////////////////////////////////////////////////////////////////////

typedef struct sam_t{
    // bool reverse = false; // The read is the reverse complement of the original 
    const kseq_t *read = nullptr; // The read of the SAM entry
                            // Contains: QNAME, SEQ, and QUAL
    size_t flag   = 4;    // FLAG: bitwise FLAG
    size_t pos    = 0;    // POS: 1-based leftmost mapping POSition
    size_t mapq   = 255;  // MAPQ: MAPping Quality
    size_t pnext  = 0;    // PNEXT: Position of the mate/next read
    long long int tlen   = 0;        // TLEN: Position of the mate/next read

    std::string rname = "*"; // RNAME: Reference sequence NAME
    std::string cigar = "*"; // CIGAR: CIGAR string
    std::string rnext = "*"; // RNEXT: Reference name of the mate/next read

    size_t as = 0; // AS: Alignment score generated by aligner
    size_t nm = 0; // NM: Edit distance to the reference
    size_t zs = 0; // ZS: Second best score

    std::string md = ""; // MD: String encoding mismatched and deleted reference bases
    std::string oa = ""; // OA: The original alignment information of the record prior to realignment or unalignment by a subsequent tool.

    std::string aa = ""; // AA: The alternative best alignments to the haplotypes in the pangenome.
    std::vector<std::string> alt_haplotypes; // Contains the alternative haplotypes the read aligns to in the pangenome.
    std::vector<size_t> alt_pos; // Contains the alternative haplotypes mapping position in the pangenome.
    std::vector<size_t> alt_scores; // Contains the scores of the alternative haplotype alignments (should match AS field of SAM file)

    size_t rlen = 0; // Length of the match in the referenc. Requiredd to compute TLEN

    std::string lift_rname = "*"; // RNAME: Reference sequence NAME
    std::string lift_cigar = "*"; // RNAME: Reference sequence NAME
    size_t lift_pos    = 0;    // POS: 1-based leftmost mapping POSition
    size_t lift_mapq   = 0;  // MAPQ: MAPping Quality
    size_t lift_nm = 0; // NM: Edit distance to the reference
    std::string lift_md = ""; // MD: String encoding mismatched and deleted reference bases
    size_t lift_rlen = 0; // Length of the match in the referenc. Requiredd to compute TLEN
    
    bool unmapped_lft = false; // Set if the liftover results in unmapped read

    uint32_t *cigar_b = nullptr;
    uint32_t n_cigar;

    // Build the sam_t struct for a read
    sam_t(const kseq_t* read_)
    {
        read = read_;
    }
    // Build the sam_t struct for a read
    sam_t(){}

    // Destructor
    ~sam_t()
    {
      read = nullptr;
      if( cigar_b != nullptr )
        free(cigar_b);
    }

    // Validate sam 
    const inline bool validate()
    {
      bool res = true;
      res = res and (mapq >= 0 and mapq < 256);
      return res;
    }

} sam_t;

// /**
//  * @brief Convert the read name accordingly with SAM specifications.
//  * 
//  * @param s The read name
//  * @param remove_slash_mate if true remove the trailing \ mate in the read name. 
//  * @return std::string the converted name.
//  */
// inline std::string sam_read_name(const char* s, const bool remove_slash_mate = true)
// {
//   // TODO: Add all extra checks for printing the name.
//   std::string out(s);
//   if(remove_slash_mate && )
// }

/**
 * @brief Remove the trailing / mate in the read name.
 * 
 * @param s The read.
 */
inline void remove_slash_mate(kseq_t* read)
{
  size_t& len = read->name.l;
  if( len >= 2 and read->name.s[len-2] == '/' and 
      (read->name.s[len-1] == '1' or read->name.s[len-1] == '2'))
  {
    read->name.s[len-2] = 0;//read->name.s[len];
    read->name.l -= 2;
  }
}

inline void write_sam(FILE *out, const sam_t s)
{
  assert((s.mapq >= 0 and s.mapq < 256));
  fprintf(out, "%s\t", s.read->name.s);  // QNAME
  fprintf(out, "%d\t", s.flag);          // FLAG
  fprintf(out, "%s\t", s.rname.c_str()); // RNAME
  fprintf(out, "%d\t", s.pos);           // POS
  fprintf(out, "%d\t", s.mapq);          // MAPQ
  fprintf(out, "%s\t", s.cigar.c_str()); // CIGAR
  fprintf(out, "%s\t", s.rnext.c_str()); // RNEXT
  fprintf(out, "%d\t", s.pnext);         // PNEXT
  fprintf(out, "%d\t", s.tlen);          // TLEN
  fprintf(out, "%s\t", s.read->seq.s);   // SEQ

  if (s.read->qual.s) // QUAL
    fprintf(out, "%s", s.read->qual.s);
  else
    fprintf(out, "*");

  // Optional TAGs
  if (!(s.flag & SAM_UNMAPPED) or s.unmapped_lft)
  {
    fprintf(out, "\tAS:i:%d", s.as); // AS
    fprintf(out, "\tNM:i:%d", s.nm); // NM
    if (s.zs > 0)
      fprintf(out, "\tZS:i:%d", s.zs);       // ZS
    fprintf(out, "\tMD:Z:%s", s.md.c_str()); // MD
    // Printing OA
    fprintf(out, "\tOA:Z:%s,", s.lift_rname.c_str()); // OA
    fprintf(out, "%d,", s.lift_pos);                  // OA
    if (s.flag & SAM_REVERSED)
      fprintf(out, "-,"); // OA
    else
      fprintf(out, "+,");                      // OA
    fprintf(out, "%s,", s.lift_cigar.c_str()); // OA
    fprintf(out, "%d,", s.mapq);               // OA
    fprintf(out, "%d;", s.lift_nm);            // OA
    // Printing AA 
    fprintf(out, "\tAA:Z:");                   // AA
    for (int i = 0; i < s.alt_haplotypes.size(); i++){
      fprintf(out, "%s,%d,%d;", s.alt_haplotypes[i].c_str(), s.alt_pos[i], s.alt_scores[i]);
    }
  }
  fprintf(out, "\n");
}

// Adapted from https://github.com/mengyao/Complete-Striped-Smith-Waterman-Library/blob/master/src/main.c
  void write_sam(const int32_t score,
                 const int32_t score2,
                 const int32_t min_score,
                 size_t ref_pos,
                 const char *ref_seq_name,
                 const kseq_t *read,
                 int8_t strand, // 0: forward aligned ; 1: reverse complement aligned
                 FILE *out,
                 std::string &cigar,
                 std::string &md,
                 size_t mismatches,
                 const char *r_next,  // Reference sequence name of the primary alignment of the NEXT read in the template.
                 const size_t p_next, // 0-based Position of the primary alignment of the NEXT read in the template.
                 const int32_t t_len  // TLEN: signed observed Template LENgth.
  )
  {
    // Sam format output
    fprintf(out, "%s\t", read->name.s);
    if (score == 0)
      fprintf(out, "4\t*\t0\t255\t*\t*\t0\t0\t*\t*\n");
    else
    {
      int32_t c, p;
      uint32_t mapq = -4.343 * log(1 - (double)abs(score - score2) / (double)score);
      // mapq = (uint32_t)(mapq + 4.99);
      // mapq = mapq < 254 ? mapq : 254;
    //   uint32_t mapq = compute_mapq(score,score2,min_score,read->seq.l); 
      if (strand)
        fprintf(out, "16\t");
      else
        fprintf(out, "0\t");
      // TODO: Find the correct reference name.
      fprintf(out, "%s\t%d\t%d\t", ref_seq_name, ref_pos + 1, mapq);
      fprintf(out, "%s\t", cigar.c_str());
      fprintf(out, "%s\t%d\t%d\t", r_next, p_next + 1, t_len);
      // fprintf(out, "\t*\t0\t0\t");
      fprintf(out, "%s", read->seq.s);
      fprintf(out, "\t");
      if (read->qual.s && strand)
      {
        for (p = read->qual.l - 1; p >= 0; --p)
          fprintf(out, "%c", read->qual.s[p]);
      }
      else if (read->qual.s)
        fprintf(out, "%s", read->qual.s);
      else
        fprintf(out, "*");
      fprintf(out, "\tAS:i:%d", score);
      fprintf(out, "\tNM:i:%d", mismatches);
      if (score2 > 0)
        fprintf(out, "\tZS:i:%d", score2);
      fprintf(out, "\tMD:Z:%s\n", md.c_str());
    }
  }

  // Readapted from https://github.com/lh3/minimap2/blob/c9874e2dc50e32bbff4ded01cf5ec0e9be0a53dd/format.c
  // tmp is a string of length max(reference length, query length)
  // it return the mdz string in the msdz parameter, and the number of mismatches as return value
  static size_t write_MD_core(const uint8_t *tseq, const uint8_t *qseq, const uint32_t *cigar, const size_t n_cigar, char *tmp, int write_tag, std::string& mdz)
  {
    // std::string mdz;
    int i, q_off, t_off, l_MD = 0, NM = 0;
    if (write_tag) mdz += "MD:Z:"; //printf("MD:Z:");
    for (i = q_off = t_off = 0; i < (int)n_cigar; ++i) {
      int j, op = cigar[i]&0xf, len = cigar[i]>>4;
      assert((op >= 0 && op <= 3) || op == 7 || op == 8);
      if (op == 0 || op == 7 || op == 8) { // match
        for (j = 0; j < len; ++j) {
          if (qseq[q_off + j] != tseq[t_off + j]) {
            mdz += std::to_string(l_MD) + "ACGTN"[tseq[t_off + j]];
            // printf("%d%c", l_MD, "ACGTN"[tseq[t_off + j]]);
            l_MD = 0;
            ++NM;
          } else ++l_MD;
        }
        q_off += len, t_off += len;
      } else if (op == 1) { // insertion to ref
        q_off += len;
        NM += len;
      } else if (op == 2) { // deletion from ref
        std::string tmp(len,0);
        mdz += std::to_string(l_MD) + "^";
        for (j = 0; j < len; ++j)
          mdz.push_back("ACGTN"[tseq[t_off + j]]);
        // printf("%d^%s", l_MD, tmp);
        l_MD = 0;
        t_off += len;
        NM += len;
      } else if (op == 3) { // reference skip
        t_off += len;
      }
    }
    if (l_MD > 0) mdz += std::to_string(l_MD);//printf("%d", l_MD);
    // assert(t_off == r->re - r->rs && q_off == r->qe - r->qs);
    return NM;
    // return make_pair(mdz,NM);
  }


inline std::string cigar_to_string(const uint8_t* cigar, const size_t n_cigar)
{
  std::string out = "";
  for (size_t i = 0; i < n_cigar; ++i)
    out += std::to_string(cigar[i] >> 4) + "MID"[cigar[i] & 0xf];
  return out;
}
#endif /* end of include guard: _SAM_HH */
