# Supplementary material for: Accurate short-read alignment through r-index-based pangenome indexing
Source: Genome Res. 2025 Jul;35(7):1609–20. doi: 10.1101/gr.279858.124 (PMC12212348; doi:10.1101/gr.279858.124)
Supplement: Supplement 2 [file Supplemental_Code.zip › moni-align-1.0.0/include/ms/CMakeLists.txt]

set(MS_SOURCES  ms_rle_string.hpp
ms_pointers.hpp
thresholds_ds.hpp)

add_library(ms OBJECT ${MS_SOURCES})
target_link_libraries(ms common sdsl)
target_include_directories(ms PUBLIC "${r-index_SOURCE_DIR}/internal")
