# Supplementary material for: Accurate short-read alignment through r-index-based pangenome indexing
Source: Genome Res. 2025 Jul;35(7):1609–20. doi: 10.1101/gr.279858.124 (PMC12212348; doi:10.1101/gr.279858.124)
Supplement: Supplement 2 [file Supplemental_Code.zip › moni-align-1.0.0/include/ms/thresholds_ds.hpp]

/* thresholds_ds - Stores the thresholds in compressed and plain ways 
    Copyright (C) 2020 Massimiliano Rossi

    This program is free software: you can redistribute it and/or modify
    it under the terms of the GNU General Public License as published by
    the Free Software Foundation, either version 3 of the License, or
    (at your option) any later version.

    This program is distributed in the hope that it will be useful,
    but WITHOUT ANY WARRANTY; without even the implied warranty of
    MERCHANTABILITY or FITNESS FOR A PARTICULAR PURPOSE.  See the
    GNU General Public License for more details.

    You should have received a copy of the GNU General Public License
    along with this program.  If not, see http://www.gnu.org/licenses/ .
*/
/*!
   \file thresholds_ds.hpp
   \brief thresholds_ds.hpp Stores the thresholds in compressed and plain ways.
   \author Massimiliano Rossi
   \date 09/07/2020
*/

#ifndef _MS_THRESHOLDS_DS_HH
#define _MS_THRESHOLDS_DS_HH

#include <common.hpp>

#include <malloc_count.h>

#include <sdsl/rmq_support.hpp>
#include <sdsl/int_vector.hpp>

#include <ms_rle_string.hpp>

template <class rle_string_t = ms_rle_string_sd>
class thr_plain
{
public:
    int_vector<> thresholds;
    rle_string_t *bwt;

    typedef size_t size_type;

    thr_plain()
    {
        bwt=nullptr;
    }

    thr_plain(std::string filename, rle_string_t* bwt_):bwt(bwt_)
    {
        int log_n = bitsize(uint64_t(bwt->size()));

        verbose("Reading thresholds from file");

        std::chrono::high_resolution_clock::time_point t_insert_start = std::chrono::high_resolution_clock::now();

        std::string tmp_filename = filename + std::string(".thr_pos");

        struct stat filestat;
        FILE *fd;

        if ((fd = fopen(tmp_filename.c_str(), "r")) == nullptr)
            error("open() file " + tmp_filename + " failed");

        int fn = fileno(fd);
        if (fstat(fn, &filestat) < 0)
            error("stat() file " + tmp_filename + " failed");

        if (filestat.st_size % THRBYTES != 0)
            error("invilid file " + tmp_filename);

        size_t length = filestat.st_size / THRBYTES;
        size_t threshold = 0;

        thresholds = int_vector<>(length, 0, log_n);

        for (size_t i = 0; i < length; ++i)
        {
            size_t threshold = 0;
            if ((fread(&threshold, THRBYTES, 1, fd)) != 1)
                error("fread() file " + tmp_filename + " failed");
            thresholds[i] = threshold;
        }

        fclose(fd);

        std::chrono::high_resolution_clock::time_point t_insert_end = std::chrono::high_resolution_clock::now();

        verbose("Memory peak: ", malloc_count_peak());
        verbose("Elapsed time (s): ", std::chrono::duration<double, std::ratio<1>>(t_insert_end - t_insert_start).count());
    }

    // Destructor
    ~thr_plain() 
    {
       // NtD
    }

    // Copy constructor
    thr_plain(const thr_plain &other)
        :thresholds(other.thresholds),
        bwt(other.bwt)
    {
    }

    friend void swap(thr_plain &first, thr_plain &second) // nothrow
    {
        using std::swap;

        swap(first.thresholds, second.thresholds);
        swap(first.bwt, second.bwt);
    }

    // Copy assignment
    thr_plain &operator=(thr_plain other) 
    {
        swap(*this,other);
        
        return *this;
    }

    // Move constructor
    thr_plain(thr_plain &&other) noexcept
        : thr_plain()
    {
        swap(*this, other);
    }

    size_t operator[] (size_t& i)
    {
        assert( i < thresholds.size());
        return thresholds[i];
    }

    /* serialize the structure to the ostream
     * \param out     the ostream
     */
    size_type serialize(std::ostream &out, sdsl::structure_tree_node *v = nullptr, std::string name = "") // const
    {
        sdsl::structure_tree_node *child = sdsl::structure_tree::add_child(v, name, sdsl::util::class_name(*this));
        size_type written_bytes = 0;

        written_bytes += thresholds.serialize(out, child, "thresholds");

        sdsl::structure_tree::add_size(child, written_bytes);
        return written_bytes;
    }

    /* load the structure from the istream
     * \param in the istream
     */
    void load(std::istream &in, rle_string_t *bwt_)
    {
        thresholds.load(in);
        bwt = bwt_;
    }

    std::string get_file_extension() const
    {
        return ".thrp";
    }
};

template <class rle_string_t = ms_rle_string_sd>
class thr_compressed
{
public:
    int_vector<> thresholds;
    rle_string_t *bwt;
    long long min_off;

    typedef size_t size_type;

    thr_compressed()
    {
        bwt=nullptr;
    }

    thr_compressed(std::string filename, rle_string_t* bwt_):bwt(bwt_)
    {
        int log_n = bitsize(uint64_t(bwt->size()));
        size_t n = uint64_t(bwt->size());

        verbose("Reading thresholds from file");

        std::chrono::high_resolution_clock::time_point t_insert_start = std::chrono::high_resolution_clock::now();

        std::string tmp_filename = filename + std::string(".thr_pos");

        struct stat filestat;
        FILE *fd;

        if ((fd = fopen(tmp_filename.c_str(), "r")) == nullptr)
            error("open() file " + tmp_filename + " failed");

        int fn = fileno(fd);
        if (fstat(fn, &filestat) < 0)
            error("stat() file " + tmp_filename + " failed");

        if (filestat.st_size % THRBYTES != 0)
            error("invilid file " + tmp_filename);

        size_t length = filestat.st_size / THRBYTES;

        size_t pos = 0;

        long long max_off = 0;
        min_off = n;

        for (size_t i = 0; i < length; ++i)
        {
            size_t threshold = 0;
            if ((fread(&threshold, THRBYTES, 1, fd)) != 1)
                error("fread() file " + tmp_filename + " failed");

            long long off = 0;

            if (threshold > 0)
            {
                uint8_t c = bwt->head_of(i);
                size_t pred = bwt->select(bwt->rank(pos - 1, c) - 1, c);
                size_t mid_int = (pos - pred + 1) >> 1;
                assert(threshold > pred);

                threshold = threshold - pred;

                off = mid_int - threshold;

                max_off = max(max_off, off);
                min_off = min(min_off, off);
            }

            pos += bwt->run_at(i);
        }

        // Rewind the file
        fseek(fd,0, SEEK_SET);
        pos = 0;
        
        int log_off = bitsize((size_t)(max_off - min_off + 1));

        min_off = -min_off; // Shift all the values
        thresholds = int_vector<>(length,0,log_off);
        for (size_t i = 0; i < length; ++i)
        {
            size_t threshold = 0;
            if ((fread(&threshold, THRBYTES, 1, fd)) != 1)
                error("fread() file " + tmp_filename + " failed");

            long long off = 0;

            if (threshold > 0)
            {
                uint8_t c = bwt->head_of(i);
                size_t pred = bwt->select(bwt->rank(pos - 1, c) - 1, c);
                size_t mid_int = (pos - pred + 1) >> 1;
                assert(threshold > pred);

                threshold = threshold - pred;

                off = mid_int - threshold + min_off;
            }

            thresholds[i] = off;
            pos += bwt->run_at(i);
        }

        fclose(fd);


        std::chrono::high_resolution_clock::time_point t_insert_end = std::chrono::high_resolution_clock::now();

        verbose("Memory peak: ", malloc_count_peak());
        verbose("Elapsed time (s): ", std::chrono::duration<double, std::ratio<1>>(t_insert_end - t_insert_start).count());
    }

    // Destructor
    ~thr_compressed()
    {
        // NtD
    }

    // Copy constructor
    thr_compressed(const thr_compressed &other)
        : thresholds(other.thresholds),
          bwt(other.bwt),
          min_off(other.min_off)
    {
    }

    friend void swap(thr_compressed &first, thr_compressed &second) // nothrow
    {
        using std::swap;

        swap(first.thresholds, second.thresholds);
        swap(first.bwt, second.bwt);
        swap(first.min_off, second.min_off);
    }

    // Copy assignment
    thr_compressed &operator=(thr_compressed other)
    {
        swap(*this, other);

        return *this;
    }

    // Move constructor
    thr_compressed(thr_compressed &&other) noexcept 
        : thr_compressed()
    {
        swap(*this, other);
    }

    size_t operator[] (size_t& i)
    {
        assert( i < thresholds.size());

        // get mid_interval
        uint8_t c = bwt->head_of(i);
        size_t rank = bwt->head_rank(i, c);
        if(rank == 0)
            return 0;

        size_t pred = bwt->select(rank - 1, c);
        size_t pos = bwt->select(rank, c);
        size_t mid_int = (pos - pred + 1) >> 1;

        size_t thr_i = thresholds[i];

        return mid_int + min_off - thresholds[i] + pred;
    }

    /* serialize the structure to the ostream
     * \param out     the ostream
     */
    size_type serialize(std::ostream &out, sdsl::structure_tree_node *v = nullptr, std::string name = "") // const
    {
        sdsl::structure_tree_node *child = sdsl::structure_tree::add_child(v, name, sdsl::util::class_name(*this));
        size_type written_bytes = 0;

        out.write((char *)&min_off, sizeof(min_off));
        written_bytes += sizeof(min_off);

        written_bytes += thresholds.serialize(out, child, "thresholds");

        sdsl::structure_tree::add_size(child, written_bytes);
        return written_bytes;
    }

    /* load the structure from the istream
     * \param in the istream
     */
    void load(std::istream &in, rle_string_t *bwt_)
    {
        in.read((char *)&min_off, sizeof(min_off));
        thresholds.load(in);
        bwt = bwt_;
    }

    std::string get_file_extension() const
    {
        return ".thrc";
    }
};


template <class rle_string_t = ms_rle_string_sd>
class thr_bv
{
public:
    std::vector<ri::sparse_sd_vector> thresholds_per_letter;
    rle_string_t *bwt;

    typedef size_t size_type;

    thr_bv()
    {
        bwt=nullptr;
    }

    thr_bv(std::string filename, rle_string_t* bwt_):bwt(bwt_)
    {
        int log_n = bitsize(uint64_t(bwt->size()));
        size_t n = uint64_t(bwt->size());

        verbose("Reading thresholds from file");

        std::chrono::high_resolution_clock::time_point t_insert_start = std::chrono::high_resolution_clock::now();

        std::string tmp_filename = filename + std::string(".thr_pos");

        struct stat filestat;
        FILE *fd;

        if ((fd = fopen(tmp_filename.c_str(), "r")) == nullptr)
            error("open() file " + tmp_filename + " failed");

        int fn = fileno(fd);
        if (fstat(fn, &filestat) < 0)
            error("stat() file " + tmp_filename + " failed");

        if (filestat.st_size % THRBYTES != 0)
            error("invilid file " + tmp_filename);

        size_t length = filestat.st_size / THRBYTES;

        auto thrs_per_letter_bv = vector<vector<size_t>>(256);
        auto thrs_per_letter_bv_i = vector<size_t>(256, 0);

        for (size_t i = 0; i < length; ++i)
        {
            size_t threshold = 0;
            if ((fread(&threshold, THRBYTES, 1, fd)) != 1)
                error("fread() file " + tmp_filename + " failed");

            long long off = 0;

            uint8_t c = bwt->head_of(i);
            if (threshold > 0)
                thrs_per_letter_bv[c].push_back(threshold);
            thrs_per_letter_bv_i[c] = n;

        }

        thresholds_per_letter = vector<ri::sparse_sd_vector>(256);
        for (ulint i = 0; i < 256; ++i)
            thresholds_per_letter[i] = ri::sparse_sd_vector(thrs_per_letter_bv[i], thrs_per_letter_bv_i[i]);

        fclose(fd);


        std::chrono::high_resolution_clock::time_point t_insert_end = std::chrono::high_resolution_clock::now();

        verbose("Memory peak: ", malloc_count_peak());
        verbose("Elapsed time (s): ", std::chrono::duration<double, std::ratio<1>>(t_insert_end - t_insert_start).count());
    }

    // Destructor
    ~thr_bv()
    {
        // NtD
    }

    // Copy constructor
    thr_bv(const thr_bv &other)
        : thresholds_per_letter(other.thresholds_per_letter),
          bwt(other.bwt)
    {
    }

    friend void swap(thr_bv &first, thr_bv &second) // nothrow
    {
        using std::swap;

        swap(first.thresholds_per_letter, second.thresholds_per_letter);
        swap(first.bwt, second.bwt);
    }

    // Copy assignment
    thr_bv &operator=(thr_bv other)
    {
        swap(*this, other);

        return *this;
    }

    // Move constructor
    thr_bv(thr_bv &&other) noexcept 
        : thr_bv()
    {
        swap(*this, other);
    }

    size_t operator[] (size_t& i)
    {
        assert(i < bwt->number_of_runs());

        // get mid_interval
        uint8_t c = bwt->head_of(i);
        size_t rank = bwt->run_head_rank(i, c);
        if(rank == 0)
            return 0;

        size_t thr_i = thresholds_per_letter[c].select(rank-1);

        return thr_i;
    }

    // number of thresholds for the character c before position i 
    size_t rank(const size_t i, const uint8_t c)
    {
        return thresholds_per_letter[c].rank(i); // j-1 because the select is 0 based
    }

    /* serialize the structure to the ostream
     * \param out     the ostream
     */
    size_type serialize(std::ostream &out, sdsl::structure_tree_node *v = nullptr, std::string name = "") // const
    {
        sdsl::structure_tree_node *child = sdsl::structure_tree::add_child(v, name, sdsl::util::class_name(*this));
        size_type written_bytes = 0;

        for (ulint i = 0; i < 256; ++i)
            written_bytes += thresholds_per_letter[i].serialize(out);

        sdsl::structure_tree::add_size(child, written_bytes);
        return written_bytes;
    }

    /* load the structure from the istream
     * \param in the istream
     */
    void load(std::istream &in, rle_string_t *bwt_)
    {
        thresholds_per_letter = vector<ri::sparse_sd_vector>(256);
        for (ulint i = 0; i < 256; ++i)
            thresholds_per_letter[i].load(in);
        bwt = bwt_;
    }

    std::string get_file_extension() const
    {
        return ".thrbv";
    }
};

#endif /* end of include guard: _MS_THRESHOLDS_DS_HH */
