# Supplementary material for: Accurate short-read alignment through r-index-based pangenome indexing
Source: Genome Res. 2025 Jul;35(7):1609–20. doi: 10.1101/gr.279858.124 (PMC12212348; doi:10.1101/gr.279858.124)
Supplement: Supplement 2 [file Supplemental_Code.zip › moni-align-1.0.0/pipeline/FindHTSlib.cmake.in]

# HTSlib.cmake
# This module sets the following variables for htslib:
# HTSlib_INCLUDE_DIRS - the include directory for htslib
# HTSlib_LIBRARIES - the path to the htslib library

set(HTSlib_INCLUDE_DIRS @HTS_SRC@)
set(HTSlib_LIBRARIES @HTS_LIB@)
set(HTSlib_FOUND TRUE)
