# Supplementary material for: Accurate short-read alignment through r-index-based pangenome indexing
Source: Genome Res. 2025 Jul;35(7):1609–20. doi: 10.1101/gr.279858.124 (PMC12212348; doi:10.1101/gr.279858.124)
Supplement: Supplement 2 [file Supplemental_Code.zip › moni-align-1.0.0/src/spumoni/CMakeLists.txt]

FetchContent_GetProperties(r-index)
FetchContent_GetProperties(shaped_slp)
FetchContent_GetProperties(ssw)
FetchContent_GetProperties(ksw2)
FetchContent_GetProperties(klib)
FetchContent_GetProperties(bigbwt)

set(FOLCA_SOURCE_DIR ${shaped_slp_SOURCE_DIR}/folca)
set(SUX_SOURCE_DIR ${shaped_slp_SOURCE_DIR}/external/sux/sux)


add_executable(build_spumoni build_spumoni.cpp)
target_link_libraries(build_spumoni common sdsl divsufsort divsufsort64 malloc_count ri)
target_include_directories(build_spumoni PUBLIC    "../../include/ms" 
                                        "../../include/common" 
                                        )
target_compile_options(build_spumoni PUBLIC "-std=c++17")

add_executable(run_spumoni run_spumoni.cpp ${bigbwt_SOURCE_DIR}/xerrors.c)
target_link_libraries(run_spumoni common sdsl divsufsort divsufsort64 malloc_count ri pthread)
target_include_directories(run_spumoni PUBLIC    "../../include/ms" 
                                        "../../include/common" 
                                        "${bigbwt_SOURCE_DIR}"
                                        )
target_compile_options(run_spumoni PUBLIC "-std=c++17")
