# Supplementary material for: Accurate short-read alignment through r-index-based pangenome indexing
Source: Genome Res. 2025 Jul;35(7):1609–20. doi: 10.1101/gr.279858.124 (PMC12212348; doi:10.1101/gr.279858.124)
Supplement: Supplement 2 [file Supplemental_Code.zip › moni-align-1.0.0/test/src/chain_test.cpp]

/* chain_test - Check the chains that are created from the MEM anchors
    Copyright (C) 2020 Massimiliano Rossi
    This program is free software: you can redistribute it and/or modify
    it under the terms of the GNU General Public License as published by
    the Free Software Foundation, either version 3 of the License, or
    (at your option) any later version.
    This program is distributed in the hope that it will be useful,
    but WITHOUT ANY WARRANTY; without even the implied warranty of
    MERCHANTABILITY or FITNESS FOR A PARTICULAR PURPOSE.  See the
    GNU General Public License for more details.
    You should have received a copy of the GNU General Public License
    along with this program.  If not, see http://www.gnu.org/licenses/ .
*/
/*!
   \file chain_test.cpp
   \brief chain_test.cpp Check the chains that are created from the MEM anchors.
   \author Rahul Varki
   \date 13/6/2023
*/

#define CATCH_CONFIG_RUNNER
#include <catch2/catch_all.hpp>

#include <iostream>

#define VERBOSE

#include <zlib.h>

#include <aligner_ksw2.hpp> //This file must be included first to avoid errors with common.hpp
#include <seed_finder.hpp>
#include <kseq.h>
#include <chain.hpp>


//*********************** Global Variables *********************************
std::string test_dir = "../../../data/reads/";
std::string index_prefix = "../../../data/index/Chr21.10";
std::string filename_mate1 = "Chr21.15.HG002.R1.fastq.gz";
std::string filename_mate2 = "Chr21.15.HG002.R2.fastq.gz";
size_t unique_mems_25[15] = {37, 27, 24, 17, 18, 38, 12, 36, 17, 36, 36, 28, 16, 36, 12};
size_t unique_mems_50[15] = {14, 8, 8, 6, 4, 12, 4, 12, 6, 12, 12, 12, 4, 10, 4};
size_t unique_mems_100[15] = {2, 1, 1, 1, 1, 2, 1, 2, 1, 2, 2, 2, 1, 1, 1};
std::tuple<size_t, size_t> read_pos[15] = {{5252411,5252185},
{17759023,17758869},
{14155431,14155216},
{35172095,35171902},
{31636331,31636593},
{27627199,27627410},
{44912613,44912848},
{46302597,46302774},
{33240110,33239881},
{45379122,45379336},
{33966004,33966181},
{46111841,46111661},
{46302812,46303003},
{45746487,45746652},
{33322802,33322976}};

// Read List
// simulated.1
// simulated.2
// simulated.3
// simulated.4
// simulated.5
// simulated.80742
// simulated.100173
// simulated.130880
// simulated.193280
// simulated.209923
// simulated.290674
// simulated.320211
// simulated.531955
// simulated.660211
// simulated.793077

//*********************** Testing chaining algorithm ************************

void chain_test(size_t min_len, size_t mems[15])
{
    kseq_t *mate1 = nullptr;
    kseq_t *mate2 = nullptr;

    verbose("Attempting to open ", test_dir + filename_mate1);
    gzFile fp_mate1 = gzopen((test_dir + filename_mate1).c_str(), "r");
    if (!fp_mate1)
    {
        verbose("Failed to open ", test_dir + filename_mate1);
    }
    verbose("Attempting to open ", test_dir + filename_mate2);
    gzFile fp_mate2 = gzopen((test_dir + filename_mate2).c_str(), "r");
    if (!fp_mate2)
    {
        verbose("Failed to open ", test_dir + filename_mate1);
    }
    
    //Initialize the reads stored in the fastq files
    mate1 = kseq_init(fp_mate1);
    mate2 = kseq_init(fp_mate2);
    kpbseq_t *b = kpbseq_init();
    size_t b_size = 15; //Using 2 results in seg fault
    size_t l = 0;
    l = kpbseq_read(b, mate1, mate2, b_size);
    REQUIRE(l == b_size);

    std::vector<std::vector<aligner<seed_finder<plain_slp_t, ms_pointers<>>>::paired_alignment_t>> alignments;
    std::vector<kpbseq_t *> memo;

    memo.push_back(kpbseq_init());
    copy_kpbseq_t(memo.back(), b);
    alignments.push_back(std::vector<aligner<seed_finder<plain_slp_t, ms_pointers<>>>::paired_alignment_t>(l));
    kpbseq_t *batch = memo.back();

    verbose("Initializing the MEM finder object with min seed length of ", min_len);
    seed_finder<plain_slp_t, ms_pointers<>> mem_finder = seed_finder<plain_slp_t, ms_pointers<>>(index_prefix, min_len, false, 5000); //Have to provide the types for template class and functions

    verbose("Initialize the chain configurations");
    chain_config_t chain_config;
    chain_config.max_dist_x = 500;
    chain_config.max_dist_y = 100;
    chain_config.max_iter = 50;
    chain_config.max_pred = 50;
    chain_config.min_chain_score = 40;
    chain_config.min_chain_length = 1;

    int num_reads = batch->mate1->l;
    for (size_t i = 0; i < num_reads; ++i)
    {
        aligner<seed_finder<plain_slp_t, ms_pointers<>>>::paired_alignment_t& alignment = alignments.back()[i];
        alignment.init(&batch->mate1->buf[i], &batch->mate2->buf[i]);
        verbose("Processing read: ", std::string(alignment.mate1->name.s));
        mem_finder.find_seeds(alignment.mate1, alignment.mems, 0, MATE_1 | MATE_F);
        mem_finder.find_seeds(&alignment.mate1_rev, alignment.mems, alignment.mate2->seq.l, MATE_1 | MATE_RC);
        mem_finder.find_seeds(alignment.mate2, alignment.mems, 0, MATE_2 | MATE_F);
        mem_finder.find_seeds(&alignment.mate2_rev, alignment.mems, alignment.mate1->seq.l, MATE_2 | MATE_RC);
        verbose("Found this many unique MEMs: ", alignment.mems.size());
        REQUIRE(alignment.mems.size() == mems[i]);
        verbose("Checking whether MEM occurs at true read mapping position");
        bool check1 = false;
        bool check2 = false;
        for (size_t j = 0; j < alignment.mems.size(); ++j){
            for (size_t k = 0; k < alignment.mems[j].occs.size(); ++k){
                if (alignment.mems[j].occs[k] == std::get<0>(read_pos[i])){
                    check1 = true;
                }
                if (alignment.mems[j].occs[k] == std::get<1>(read_pos[i])){
                    check2 = true;
                }
            }
        }

        if (check1)
            verbose("Found MEM at mate 1's truth position");
        else
            verbose("Did not find MEM at mate 1's truth position");
        
        if (check2)
            verbose("Found MEM at mate 2's truth position");
        else
            verbose("Did not find MEM at mate 2's truth position");

        alignment.chained = find_chains(alignment.mems, alignment.anchors, alignment.chains, chain_config);
        verbose("We find ", alignment.chains.size(), " chains for this read pair");
        for (size_t j = 0; j < alignment.chains.size(); ++j)
        {
            verbose("Chain ", j, " has a score of ", alignment.chains[j].score);
            verbose("Chain ", j, " has ", alignment.chains[j].anchors.size(), "anchors");
            for (size_t k = 0; k < alignment.chains[j].anchors.size(); k++)
            {
                std::pair<size_t, size_t> anchor = alignment.anchors[alignment.chains[j].anchors[k]];
                verbose("The chain has an anchor corresponding to MEM ", anchor.first, " at position ", alignment.mems[anchor.first].occs[anchor.second]);
            }   
        }

        verbose("*************************************************");
    }

    //Call the destructors 
    kpbseq_destroy(memo.back());
    kseq_destroy(mate1);
    kseq_destroy(mate2);
    gzclose(fp_mate1);
    gzclose(fp_mate2);
}

TEST_CASE("Chain Testing", "[chain]")
{   
    chain_test(25,unique_mems_25);
    chain_test(50,unique_mems_50);
    chain_test(100,unique_mems_100);
    bool finish = true;
    REQUIRE(finish);
}

//************************* End Testing *************************************

int main( int argc, char* argv[] )
{
  Catch::Session session; // There must be exactly one instance
  
  // Build a new parser on top of Catch2's
  using namespace Catch::Clara;
  auto cli = session.cli() |
  Opt( test_dir, "dir" ) ["--test-dir"] ("test directory");

  // Now pass the new composite back to Catch2 so it uses that
  session.cli( cli );

  // Let Catch2 (using Clara) parse the command line
  int returnCode = session.applyCommandLine( argc, argv );
  if( returnCode != 0 ) // Indicates a command line error
      return returnCode;

  session.run();
}
